# Supplementary material for: Structural Insights into the Host–Guest Complexation between β-Cyclodextrin and Bio-Conjugatable Adamantane Derivatives
Source: Molecules. 2021 Apr 21;26(9):2412. doi: 10.3390/molecules26092412 (PMC8122645; doi:10.3390/molecules26092412)
Supplement: Supplementary file 1 [file molecules-26-02412-s001.zip]

Archive with 15 entries (14 files):
- CIF and CheckCIF/
- CIF and CheckCIF/CheckCIF_Complex 1.pdf
- CIF and CheckCIF/CheckCIF_Complex 2.pdf
- CIF and CheckCIF/CheckCIF_Complex 3.pdf
- CIF and CheckCIF/CheckCIF_Complex 4.pdf
- CIF and CheckCIF/CheckCIF_Complex 5.pdf
- CIF and CheckCIF/CheckCIF_Complex 6.pdf
- CIF and CheckCIF/Complex 1.cif
- CIF and CheckCIF/Complex 2.cif
- CIF and CheckCIF/Complex 3.cif
- CIF and CheckCIF/Complex 4.cif
- CIF and CheckCIF/Complex 5.cif
- CIF and CheckCIF/Complex 6.cif
- Supplmentary Material for XML.pdf
- Supplmentary Material for XML.docx
