# Supplementary material for: Structural Insights into the Host–Guest Complexation between β-Cyclodextrin and Bio-Conjugatable Adamantane Derivatives
Source: Molecules. 2021 Apr 21;26(9):2412. doi: 10.3390/molecules26092412 (PMC8122645; doi:10.3390/molecules26092412)
Supplement: Supplementary file 1 [file molecules-26-02412-s001.zip › CIF and CheckCIF/Complex 1.cif]

data_CD-1-OH

_audit_update_record
;
2020-08-30 # Formatted by publCIF

;
_publcif_datablock.id '{cfca3c89-cf4a-44de-86ae-61fc32ec663e}'

# publcif _publ_body_element loop start
loop_
_publ_body_element
_publ_body_title
_publ_body_contents

 section 
;
Chemical context
; 
;

;
 section 
;
Structural commentary
; 
;

;
 section 
;
Supramolecular features
; 
;

;
 section 
;
Database survey
; 
;

;
 section 
;
Synthesis and crystallization
; 
;

;
 section 
;
Refinement
;
;
Crystal data, data collection and structure refinement details are summarized
in Table 1.
;

# publcif _publ_body_element loop end
 
_audit_creation_method            'SHELXL-2016/6'
_shelx_SHELXL_version_number      '2016/6'
_chemical_name_systematic         ?
_chemical_name_common             ?
_chemical_melting_point           ?
_chemical_formula_moiety          
 'C42 H70 O35, C10 H16 O [+ solvent]'
_chemical_formula_sum
 'C104 H172 O72' 
_chemical_formula_weight          2574.41

loop_
 _atom_type_symbol
 _atom_type_description
 _atom_type_scat_dispersion_real
 _atom_type_scat_dispersion_imag
 _atom_type_scat_source
 'C'  'C'   0.0137   0.0067
 'International Tables Vol C Tables 4.2.6.8 and 6.1.1.4'
 'H'  'H'   0.0000   0.0000
 'International Tables Vol C Tables 4.2.6.8 and 6.1.1.4'
 'O'  'O'   0.0389   0.0241
 'International Tables Vol C Tables 4.2.6.8 and 6.1.1.4'
 
_space_group_crystal_system       triclinic
_space_group_IT_number            1
_space_group_name_H-M_alt         'P 1'
_space_group_name_Hall            'P 1'
 
_shelx_space_group_comment
;
The symmetry employed for this shelxl refinement is uniquely defined
by the following loop, which should always be used as a source of
symmetry information in preference to the above space-group names.
They are only intended as comments.
;
 
loop_
 _space_group_symop_operation_xyz
 'x, y, z'
 
_cell_length_a                    15.3986(9)
_cell_length_b                    15.4175(8)
_cell_length_c                    17.9599(10)
_cell_angle_alpha                 113.169(2)
_cell_angle_beta                  99.213(2)
_cell_angle_gamma                 103.219(2)
_cell_volume                      3664.1(4)
_cell_formula_units_Z             1
_cell_measurement_temperature     173(2)
_cell_measurement_reflns_used      9165
_cell_measurement_theta_min        2.81
_cell_measurement_theta_max       54.18
 
_exptl_crystal_description        block
_exptl_crystal_colour             colourless
_exptl_crystal_density_meas       ?
_exptl_crystal_density_method     ?
_exptl_crystal_density_diffrn     1.167          
_exptl_crystal_F_000              1372
_exptl_transmission_factor_min    ?
_exptl_transmission_factor_max    ?
_exptl_crystal_size_max           0.150
_exptl_crystal_size_mid           0.120
_exptl_crystal_size_min           0.080
_exptl_absorpt_coefficient_mu     0.545
_shelx_estimated_absorpt_T_min    0.923
_shelx_estimated_absorpt_T_max    0.958
_exptl_absorpt_correction_type     multi-scan
_exptl_absorpt_correction_T_min   0.925
_exptl_absorpt_correction_T_max   0.957
_exptl_absorpt_process_details    
;
 Sheldrick, G.M. SADABS (Program for Scaling and Correction of Area Detector
 Data), version 2008/1; University of G\"ottingen: G\"ottingen, Germany, 2008.
;

_exptl_absorpt_special_details    ?
_diffrn_ambient_temperature       173(2)
_diffrn_radiation_wavelength      1.34139
_diffrn_radiation_type            GaK\a
_diffrn_source                    ?
_diffrn_measurement_device_type   'Rigaku RAXIS-RAPID'
_diffrn_measurement_method        'phi and omega scans'
_diffrn_detector_area_resol_mean  ?
_diffrn_standards_number          0
_diffrn_standards_interval_count  0
_diffrn_standards_interval_time   0
_diffrn_standards_decay_%         0
_diffrn_reflns_number             50836
_diffrn_reflns_av_unetI/netI      0.1128
_diffrn_reflns_av_R_equivalents   0.0715
_diffrn_reflns_limit_h_min        -18
_diffrn_reflns_limit_h_max        18
_diffrn_reflns_limit_k_min        -18
_diffrn_reflns_limit_k_max        18
_diffrn_reflns_limit_l_min        -21
_diffrn_reflns_limit_l_max        21
_diffrn_reflns_theta_min          3.228
_diffrn_reflns_theta_max          54.914
_diffrn_reflns_theta_full         53.594
_diffrn_measured_fraction_theta_max   0.994
_diffrn_measured_fraction_theta_full  0.998
_diffrn_reflns_Laue_measured_fraction_max    0.994
_diffrn_reflns_Laue_measured_fraction_full   0.998
_diffrn_reflns_point_group_measured_fraction_max   0.940
_diffrn_reflns_point_group_measured_fraction_full  0.949
_reflns_number_total              26218
_reflns_number_gt                 19199
_reflns_threshold_expression      'I > 2\s(I)'
_reflns_Friedel_coverage          0.892
_reflns_Friedel_fraction_max      0.887
_reflns_Friedel_fraction_full     0.900
 
_reflns_special_details
;
 Reflections were merged by SHELXL according to the crystal
 class for the calculation of statistics and refinement.
 
 Structure factors included contributions from the .fab file.
 
 _reflns_Friedel_fraction is defined as the number of unique
 Friedel pairs measured divided by the number that would be
 possible theoretically, ignoring centric projections and
 systematic absences.
;
 
_computing_data_collection        ?
_computing_cell_refinement        ?
_computing_data_reduction         ?
_computing_structure_solution     'SHELXT 2014/5 (Sheldrick, 2014)'
_computing_structure_refinement 'SHELXL-2016/6 (Sheldrick, 2016)'
_computing_molecular_graphics     ?
_computing_publication_material   ?
_refine_special_details           ?
_refine_ls_structure_factor_coef  Fsqd
_refine_ls_matrix_type            full
_refine_ls_weighting_scheme       calc
_refine_ls_weighting_details
'w=1/[\s^2^(Fo^2^)+(0.1881P)^2^+1.9421P] where P=(Fo^2^+2Fc^2^)/3'
_atom_sites_solution_primary      ?
_atom_sites_solution_secondary    ?
_atom_sites_solution_hydrogens    mixed
_refine_ls_hydrogen_treatment     constr
_refine_ls_extinction_method      'SHELXL-2016/6 (Sheldrick 2016)'
_refine_ls_extinction_coef        0.0115(10)
_refine_ls_extinction_expression
 'Fc^*^=kFc[1+0.001xFc^2^\l^3^/sin(2\q)]^-1/4^'
_refine_ls_abs_structure_details
;
 Flack x determined using 5969 quotients [(I+)-(I-)]/[(I+)+(I-)]
 (Parsons, Flack and Wagner, Acta Cryst. B69 (2013) 249-259).
;
_refine_ls_abs_structure_Flack    0.49(16)
_chemical_absolute_configuration  rm
_refine_ls_number_reflns          26218
_refine_ls_number_parameters      1568
_refine_ls_number_restraints      4
_refine_ls_R_factor_all           0.1312
_refine_ls_R_factor_gt            0.1024
_refine_ls_wR_factor_ref          0.2941
_refine_ls_wR_factor_gt           0.2643
_refine_ls_goodness_of_fit_ref    1.027
_refine_ls_restrained_S_all       1.027
_refine_ls_shift/su_max           0.002
_refine_ls_shift/su_mean          0.000
 
loop_
 _atom_site_label
 _atom_site_type_symbol
 _atom_site_fract_x
 _atom_site_fract_y
 _atom_site_fract_z
 _atom_site_U_iso_or_equiv
 _atom_site_adp_type
 _atom_site_occupancy
 _atom_site_site_symmetry_order  
 _atom_site_calc_flag
 _atom_site_refinement_flags_posn
 _atom_site_refinement_flags_adp
 _atom_site_refinement_flags_occupancy
 _atom_site_disorder_assembly
 _atom_site_disorder_group
O1 O 1.0741(5) 1.5713(6) 0.8532(5) 0.0427(17) Uani 1 1 d . . . . .
H1 H 1.075446 1.518461 0.854712 0.051 Uiso 1 1 d R U . . .
O2 O 0.9961(4) 1.6785(4) 0.7799(4) 0.0284(13) Uani 1 1 d . . . . .
O3 O 0.9470(5) 1.4503(5) 0.5400(4) 0.0345(15) Uani 1 1 d . . . . .
H3 H 0.897986 1.404175 0.509944 0.041 Uiso 1 1 d R U . . .
O4 O 0.9679(5) 1.6454(5) 0.5642(4) 0.0403(16) Uani 1 1 d . . . . .
H4 H 1.016288 1.679186 0.560970 0.048 Uiso 1 1 d R U . . .
O5 O 0.8765(4) 1.6888(5) 0.6875(4) 0.0310(14) Uani 1 1 d . . . . .
O6 O 0.8097(6) 1.1965(8) 0.8195(6) 0.072(3) Uani 1 1 d . . . . .
H6 H 0.862745 1.205281 0.813280 0.087 Uiso 1 1 d R U . . .
O7 O 0.8939(4) 1.3195(5) 0.7497(4) 0.0349(15) Uani 1 1 d . . . . .
O8 O 0.7641(5) 1.1004(5) 0.5026(4) 0.0370(15) Uani 1 1 d . . . . .
H8 H 0.785938 1.061307 0.514253 0.044 Uiso 1 1 d R U . . .
O9 O 0.9249(4) 1.2638(5) 0.5396(4) 0.0343(15) Uani 1 1 d . . . . .
H9 H 0.970586 1.244857 0.532659 0.041 Uiso 1 1 d R U . . .
O10 O 0.8889(4) 1.4068(5) 0.6686(4) 0.0315(14) Uani 1 1 d . . . . .
O11 O 0.4314(5) 1.0014(6) 0.7520(5) 0.0481(19) Uani 1 1 d . . . . .
H11 H 0.374676 0.991398 0.744332 0.058 Uiso 1 1 d R U . . .
O12 O 0.5838(4) 1.0519(5) 0.6899(4) 0.0335(15) Uani 1 1 d . . . . .
O13 O 0.4022(4) 0.9569(5) 0.4551(4) 0.0370(15) Uani 1 1 d . . . . .
H13 H 0.358287 0.979743 0.455546 0.044 Uiso 1 1 d R U . . .
O14 O 0.5942(4) 0.9604(5) 0.4720(4) 0.0341(15) Uani 1 1 d . . . . .
H14 H 0.601005 1.009488 0.462152 0.041 Uiso 1 1 d R U . . .
O15 O 0.6639(4) 1.1348(4) 0.6247(4) 0.0279(13) Uani 1 1 d . . . . .
O16 O 0.3596(6) 1.3234(7) 0.8367(5) 0.059(2) Uani 1 1 d . . . . .
H16 H 0.342959 1.293987 0.864566 0.070 Uiso 1 1 d R U . . .
O17 O 0.2751(5) 1.1340(5) 0.6832(4) 0.0358(15) Uani 1 1 d . . . . .
O18 O 0.1546(5) 1.1273(6) 0.4555(4) 0.0389(16) Uani 1 1 d . . . . .
H18 H 0.102857 1.096356 0.455496 0.047 Uiso 1 1 d R U . . .
O19 O 0.2256(5) 0.9734(5) 0.4584(5) 0.0400(16) Uani 1 1 d . . . . .
H19 H 0.185991 0.918977 0.443963 0.048 Uiso 1 1 d R U . . .
O20 O 0.3755(4) 1.0955(5) 0.6014(4) 0.0329(14) Uani 1 1 d . . . . .
O21 O 0.2015(5) 1.6446(5) 0.7873(4) 0.0371(15) Uani 1 1 d . . . . .
H21 H 0.219288 1.702371 0.825585 0.045 Uiso 1 1 d R U . . .
O22 O 0.1793(4) 1.4388(5) 0.6902(4) 0.0296(8) Uani 1 1 d . . . . .
O23 O 0.2030(5) 1.4817(5) 0.4783(4) 0.0396(16) Uani 1 1 d . . . . .
H23 H 0.166773 1.514649 0.486743 0.048 Uiso 1 1 d R U . . .
O24 O 0.1101(5) 1.2913(5) 0.4613(4) 0.0345(14) Uani 1 1 d . . . . .
H24 H 0.153401 1.267593 0.457742 0.041 Uiso 1 1 d R U . . .
O25 O 0.2284(4) 1.3111(5) 0.6060(4) 0.0296(8) Uani 1 1 d . . . . .
O26 O 0.5571(5) 1.9455(5) 0.8491(5) 0.0398(16) Uani 1 1 d . . . . .
H26 H 0.502452 1.941652 0.831373 0.048 Uiso 1 1 d R U . . .
O27 O 0.4103(4) 1.7758(5) 0.7407(4) 0.0311(14) Uani 1 1 d . . . . .
O28 O 0.5015(4) 1.7513(5) 0.5292(4) 0.0345(14) Uani 1 1 d . . . . .
H28 H 0.491011 1.699296 0.485568 0.041 Uiso 1 1 d R U . . .
O29 O 0.3070(5) 1.6726(5) 0.5154(4) 0.0371(15) Uani 1 1 d . . . . .
H29 H 0.269539 1.701027 0.506743 0.045 Uiso 1 1 d R U . . .
O30 O 0.3373(4) 1.6117(4) 0.6398(4) 0.0278(13) Uani 1 1 d . . . . .
O31 O 0.9423(5) 1.9149(7) 0.8758(5) 0.056(2) Uani 1 1 d . . . . .
H31 H 0.922224 1.953618 0.862058 0.067 Uiso 1 1 d R U . . .
O32 O 0.7659(5) 1.8776(5) 0.7759(4) 0.0341(15) Uani 1 1 d . . . . .
O33 O 0.8341(5) 1.7408(5) 0.5523(4) 0.0379(16) Uani 1 1 d . . . . .
H33 H 0.877020 1.792641 0.565960 0.045 Uiso 1 1 d R U . . .
O34 O 0.6936(4) 1.8313(5) 0.5557(4) 0.0347(15) Uani 1 1 d . . . . .
H34 H 0.698182 1.886739 0.557303 0.042 Uiso 1 1 d R U . . .
O35 O 0.6246(4) 1.7775(5) 0.6727(4) 0.0305(14) Uani 1 1 d . . . . .
O36 O 0.9508(5) 1.3720(5) 0.1005(4) 0.0377(15) Uani 1 1 d . . . . .
H36 H 0.962536 1.433309 0.120992 0.045 Uiso 1 1 d R U . . .
O37 O 0.8835(4) 1.2334(5) 0.1635(4) 0.0299(14) Uani 1 1 d . . . . .
O38 O 0.9284(5) 1.4702(5) 0.3972(4) 0.0362(15) Uani 1 1 d . . . . .
H38 H 0.942895 1.516083 0.383696 0.043 Uiso 1 1 d R U . . .
O39 O 0.9328(4) 1.2776(5) 0.3833(4) 0.0323(14) Uani 1 1 d . . . . .
H39 H 0.887299 1.228400 0.370671 0.039 Uiso 1 1 d R U . . .
O40 O 0.7881(4) 1.1666(5) 0.2303(4) 0.0280(13) Uani 1 1 d . . . . .
O41 O 0.6677(8) 1.4508(8) 0.0140(7) 0.079(3) Uani 1 1 d . . . . .
H41 H 0.722893 1.452742 0.022808 0.094 Uiso 1 1 d R U . . .
O42 O 0.7998(4) 1.5481(5) 0.1705(4) 0.0340(15) Uani 1 1 d . . . . .
O43 O 0.7427(5) 1.7085(5) 0.3945(4) 0.0363(15) Uani 1 1 d . . . . .
H43 H 0.713187 1.739149 0.377550 0.044 Uiso 1 1 d R U . . .
O44 O 0.9033(4) 1.6451(5) 0.3983(4) 0.0351(15) Uani 1 1 d . . . . .
H44 H 0.936054 1.704093 0.428472 0.042 Uiso 1 1 d R U . . .
O45 O 0.8187(4) 1.4613(5) 0.2501(4) 0.0305(14) Uani 1 1 d . . . . .
O46 O 0.3009(5) 1.5757(6) 0.0540(5) 0.0459(18) Uani 1 1 d . . . . .
H46 H 0.244163 1.550027 0.044175 0.055 Uiso 1 1 d R U . . .
O47 O 0.4881(4) 1.6283(5) 0.1544(4) 0.0291(13) Uani 1 1 d . . . . .
O48 O 0.3947(5) 1.6487(6) 0.3641(4) 0.0398(16) Uani 1 1 d . . . . .
H48 H 0.367820 1.687157 0.357463 0.048 Uiso 1 1 d R U . . .
O49 O 0.5787(4) 1.7574(5) 0.3850(4) 0.0330(14) Uani 1 1 d . . . . .
H49 H 0.568534 1.809489 0.413123 0.040 Uiso 1 1 d R U . . .
O50 O 0.5992(4) 1.6027(5) 0.2428(4) 0.0314(14) Uani 1 1 d . . . . .
O51 O 0.0155(4) 1.2185(5) -0.0040(4) 0.0386(16) Uani 1 1 d . . . . .
H51 H 0.019144 1.278237 0.015783 0.046 Uiso 1 1 d R U . . .
O52 O 0.1611(4) 1.3807(5) 0.1059(4) 0.0290(13) Uani 1 1 d . . . . .
O53 O 0.1448(4) 1.3315(5) 0.3153(4) 0.0343(14) Uani 1 1 d . . . . .
H53 H 0.185056 1.359702 0.361465 0.041 Uiso 1 1 d R U . . .
O54 O 0.2216(4) 1.5287(5) 0.3337(4) 0.0343(15) Uani 1 1 d . . . . .
H54 H 0.195922 1.572224 0.343949 0.041 Uiso 1 1 d R U . . .
O55 O 0.3051(4) 1.4764(5) 0.2037(4) 0.0304(14) Uani 1 1 d . . . . .
O56 O 0.1191(5) 0.9220(6) -0.0778(4) 0.0426(17) Uani 1 1 d . . . . .
H56 H 0.090236 0.872587 -0.123638 0.051 Uiso 1 1 d R U . . .
O57 O 0.0625(4) 1.0124(5) 0.0678(4) 0.0288(13) Uani 1 1 d . . . . .
O58 O 0.1597(5) 0.9960(5) 0.2889(5) 0.0402(16) Uani 1 1 d . . . . .
H58 H 0.107843 0.984206 0.297474 0.048 Uiso 1 1 d R U . . .
O59 O 0.0681(5) 1.1372(5) 0.2895(4) 0.0374(16) Uani 1 1 d . . . . .
H59 H 0.040822 1.173211 0.278529 0.045 Uiso 1 1 d R U . . .
O60 O 0.1442(4) 1.1771(5) 0.1664(4) 0.0316(14) Uani 1 1 d . . . . .
O61 O 0.4050(5) 0.6979(5) -0.0006(5) 0.0392(16) Uani 1 1 d . . . . .
H61 H 0.457450 0.693551 -0.002245 0.047 Uiso 1 1 d R U . . .
O62 O 0.2808(4) 0.7940(5) 0.0680(4) 0.0326(14) Uani 1 1 d . . . . .
O63 O 0.4543(5) 0.9055(5) 0.3106(4) 0.0364(15) Uani 1 1 d . . . . .
H63 H 0.420148 0.883262 0.334687 0.044 Uiso 1 1 d R U . . .
O64 O 0.2596(5) 0.8648(6) 0.2818(4) 0.0416(17) Uani 1 1 d . . . . .
H64 H 0.204462 0.829289 0.265780 0.050 Uiso 1 1 d R U . . .
O65 O 0.2425(4) 0.9308(5) 0.1563(4) 0.0317(14) Uani 1 1 d . . . . .
O66 O 0.7809(7) 0.9712(6) 0.0414(6) 0.060(2) Uani 1 1 d . . . . .
H66 H 0.765969 0.916740 0.042915 0.071 Uiso 1 1 d R U . . .
O67 O 0.6389(4) 0.9066(5) 0.1070(4) 0.0333(14) Uani 1 1 d . . . . .
O68 O 0.7985(5) 1.0972(5) 0.3534(4) 0.0365(15) Uani 1 1 d . . . . .
H68 H 0.810524 1.053527 0.365142 0.044 Uiso 1 1 d R U . . .
O69 O 0.6417(4) 0.9252(5) 0.3149(4) 0.0354(15) Uani 1 1 d . . . . .
H69 H 0.584116 0.904802 0.298098 0.043 Uiso 1 1 d R U . . .
O70 O 0.5290(4) 0.9303(5) 0.1826(4) 0.0296(13) Uani 1 1 d . . . . .
O71 O 0.6351(14) 1.4521(17) 0.7578(9) 0.176(10) Uani 1 1 d D . . . .
H71 H 0.618950 1.496510 0.790992 0.212 Uiso 1 1 d R U . . .
O72 O 0.4549(6) 1.1626(7) -0.0065(5) 0.054(2) Uani 1 1 d . . . . .
H72 H 0.456370 1.209006 -0.019202 0.065 Uiso 1 1 d R U . . .
C1 C 0.9826(7) 1.5743(8) 0.8485(6) 0.035(2) Uani 1 1 d . . . . .
H1A H 0.982289 1.632626 0.898357 0.042 Uiso 1 1 calc R U . . .
H1B H 0.942940 1.513241 0.847572 0.042 Uiso 1 1 calc R U . . .
C2 C 0.9446(6) 1.5819(7) 0.7664(6) 0.0283(19) Uani 1 1 d . . . . .
H2A H 0.877581 1.576581 0.759086 0.034 Uiso 1 1 calc R U . . .
C3 C 0.9541(6) 1.5014(7) 0.6891(6) 0.031(2) Uani 1 1 d . . . . .
H3A H 1.018868 1.498371 0.698977 0.037 Uiso 1 1 calc R U . . .
C4 C 0.9293(7) 1.5215(7) 0.6122(6) 0.031(2) Uani 1 1 d . . . . .
H4A H 0.862269 1.516751 0.598763 0.038 Uiso 1 1 calc R U . . .
C5 C 0.9891(7) 1.6245(7) 0.6324(6) 0.033(2) Uani 1 1 d . . . . .
H5A H 1.055962 1.628429 0.645305 0.039 Uiso 1 1 calc R U . . .
C6 C 0.9720(6) 1.6985(8) 0.7103(6) 0.0296(19) Uani 1 1 d . . . . .
H6A H 1.010314 1.767665 0.724405 0.035 Uiso 1 1 calc R U . . .
C7 C 0.7732(8) 1.2687(10) 0.8052(7) 0.047(3) Uani 1 1 d . . . . .
H7A H 0.801913 1.334836 0.854677 0.056 Uiso 1 1 calc R U . . .
H7B H 0.705179 1.248624 0.796738 0.056 Uiso 1 1 calc R U . . .
C8 C 0.7952(7) 1.2739(8) 0.7271(6) 0.037(2) Uani 1 1 d . . . . .
H8A H 0.765022 1.319612 0.714888 0.044 Uiso 1 1 calc R U . . .
C9 C 0.7631(6) 1.1764(7) 0.6484(6) 0.0271(18) Uani 1 1 d . . . . .
H9A H 0.792026 1.128918 0.658922 0.033 Uiso 1 1 calc R U . . .
C10 C 0.7898(6) 1.1918(7) 0.5756(6) 0.0276(18) Uani 1 1 d . . . . .
H10A H 0.758278 1.236587 0.563285 0.033 Uiso 1 1 calc R U . . .
C11 C 0.8936(6) 1.2411(7) 0.6029(6) 0.031(2) Uani 1 1 d . . . . .
H11A H 0.923935 1.193994 0.612143 0.037 Uiso 1 1 calc R U . . .
C12 C 0.9258(7) 1.3369(8) 0.6843(7) 0.035(2) Uani 1 1 d . . . . .
H12A H 0.995169 1.363770 0.702281 0.042 Uiso 1 1 calc R U . . .
C13 C 0.4760(7) 1.0980(8) 0.7622(7) 0.041(2) Uani 1 1 d . . . . .
H13A H 0.528331 1.133108 0.814430 0.049 Uiso 1 1 calc R U . . .
H13B H 0.431497 1.135902 0.768992 0.049 Uiso 1 1 calc R U . . .
C14 C 0.5126(6) 1.0970(7) 0.6890(6) 0.030(2) Uani 1 1 d . . . . .
H14A H 0.540599 1.167133 0.698598 0.037 Uiso 1 1 calc R U . . .
C15 C 0.4365(6) 1.0391(7) 0.6038(6) 0.0273(18) Uani 1 1 d . . . . .
H15A H 0.400662 0.973197 0.598706 0.033 Uiso 1 1 calc R U . . .
C16 C 0.4778(6) 1.0228(7) 0.5311(5) 0.0249(17) Uani 1 1 d . . . . .
H16A H 0.505123 1.087685 0.530167 0.030 Uiso 1 1 calc R U . . .
C17 C 0.5519(7) 0.9754(7) 0.5400(6) 0.032(2) Uani 1 1 d . . . . .
H17A H 0.523022 0.909522 0.538615 0.039 Uiso 1 1 calc R U . . .
C18 C 0.6251(6) 1.0413(6) 0.6225(6) 0.0269(18) Uani 1 1 d . . . . .
H18A H 0.674894 1.010374 0.627379 0.032 Uiso 1 1 calc R U . . .
C19 C 0.2803(9) 1.2989(9) 0.7679(6) 0.044(3) Uani 1 1 d . . . . .
H19A H 0.275770 1.360906 0.765539 0.053 Uiso 1 1 calc R U . . .
H19B H 0.222823 1.267945 0.778557 0.053 Uiso 1 1 calc R U . . .
C20 C 0.2875(7) 1.2296(7) 0.6856(6) 0.032(2) Uani 1 1 d . . . . .
H20A H 0.351022 1.255097 0.680543 0.038 Uiso 1 1 calc R U . . .
C21 C 0.2153(7) 1.2186(7) 0.6099(6) 0.033(2) Uani 1 1 d . . . . .
H21A H 0.151545 1.194504 0.615008 0.039 Uiso 1 1 calc R U . . .
C22 C 0.2256(6) 1.1427(7) 0.5285(6) 0.032(2) Uani 1 1 d . . . . .
H22A H 0.288528 1.168452 0.522401 0.038 Uiso 1 1 calc R U . . .
C23 C 0.2160(7) 1.0459(7) 0.5321(7) 0.037(2) Uani 1 1 d . . . . .
H23A H 0.152324 1.020461 0.537005 0.044 Uiso 1 1 calc R U . . .
C24 C 0.2866(7) 1.0629(8) 0.6109(7) 0.035(2) Uani 1 1 d . . . . .
H24A H 0.277741 0.998801 0.614995 0.042 Uiso 1 1 calc R U . . .
C25 C 0.2745(7) 1.6014(7) 0.7885(6) 0.032(2) Uani 1 1 d . . . . .
H25A H 0.276469 1.577045 0.831926 0.038 Uiso 1 1 calc R U . . .
H25B H 0.334816 1.653112 0.803868 0.038 Uiso 1 1 calc R U . . .
C26 C 0.2608(7) 1.5170(7) 0.7048(6) 0.033(2) Uani 1 1 d . . . . .
H26A H 0.315414 1.492514 0.707331 0.039 Uiso 1 1 calc R U . . .
C27 C 0.2501(6) 1.5466(7) 0.6319(5) 0.0268(18) Uani 1 1 d . . . . .
H27A H 0.202462 1.581362 0.634407 0.032 Uiso 1 1 calc R U . . .
C28 C 0.2218(6) 1.4558(6) 0.5461(6) 0.0275(18) Uani 1 1 d . . . . .
H28A H 0.273713 1.426801 0.541458 0.033 Uiso 1 1 calc R U . . .
C29 C 0.1374(6) 1.3795(7) 0.5406(6) 0.0296(8) Uani 1 1 d . . . . .
H29A H 0.085318 1.408212 0.544382 0.036 Uiso 1 1 calc R U . . .
C30 C 0.1554(6) 1.3522(7) 0.6113(6) 0.0296(8) Uani 1 1 d . . . . .
H30A H 0.098113 1.301536 0.606246 0.036 Uiso 1 1 calc R U . . .
C31 C 0.5617(7) 1.8481(8) 0.8320(6) 0.036(2) Uani 1 1 d . . . . .
H31A H 0.538975 1.827961 0.873154 0.043 Uiso 1 1 calc R U . . .
H31B H 0.627172 1.849435 0.838557 0.043 Uiso 1 1 calc R U . . .
C32 C 0.5043(6) 1.7732(7) 0.7442(6) 0.0294(19) Uani 1 1 d . . . . .
H32A H 0.505861 1.705559 0.735711 0.035 Uiso 1 1 calc R U . . .
C33 C 0.5367(6) 1.7944(6) 0.6757(6) 0.0272(19) Uani 1 1 d . . . . .
H33A H 0.543814 1.865219 0.688237 0.033 Uiso 1 1 calc R U . . .
C34 C 0.4697(6) 1.7265(6) 0.5900(6) 0.0281(19) Uani 1 1 d . . . . .
H34A H 0.466684 1.656154 0.576131 0.034 Uiso 1 1 calc R U . . .
C35 C 0.3734(6) 1.7362(7) 0.5927(6) 0.031(2) Uani 1 1 d . . . . .
H35A H 0.376500 1.806418 0.606048 0.037 Uiso 1 1 calc R U . . .
C36 C 0.3443(6) 1.7126(7) 0.6621(6) 0.032(2) Uani 1 1 d . . . . .
H36A H 0.282408 1.721420 0.665091 0.038 Uiso 1 1 calc R U . . .
C37 C 0.8671(7) 1.8279(9) 0.8527(6) 0.041(2) Uani 1 1 d . . . . .
H37A H 0.832478 1.840960 0.895741 0.050 Uiso 1 1 calc R U . . .
H37B H 0.891506 1.773264 0.851149 0.050 Uiso 1 1 calc R U . . .
C38 C 0.8016(6) 1.7959(7) 0.7669(6) 0.032(2) Uani 1 1 d . . . . .
H38A H 0.749225 1.734524 0.752064 0.038 Uiso 1 1 calc R U . . .
C39 C 0.8511(7) 1.7766(7) 0.7007(6) 0.0297(19) Uani 1 1 d . . . . .
H39A H 0.907941 1.834853 0.718445 0.036 Uiso 1 1 calc R U . . .
C40 C 0.7877(6) 1.7566(7) 0.6180(6) 0.0299(19) Uani 1 1 d . . . . .
H40A H 0.733270 1.695785 0.599768 0.036 Uiso 1 1 calc R U . . .
C41 C 0.7527(7) 1.8437(7) 0.6301(7) 0.036(2) Uani 1 1 d . . . . .
H41A H 0.807844 1.904130 0.649254 0.043 Uiso 1 1 calc R U . . .
C42 C 0.7043(6) 1.8612(7) 0.7005(6) 0.031(2) Uani 1 1 d . . . . .
H42A H 0.684445 1.921357 0.710989 0.038 Uiso 1 1 calc R U . . .
C43 C 0.8549(7) 1.3264(7) 0.0886(6) 0.033(2) Uani 1 1 d . . . . .
H43A H 0.830980 1.262813 0.036278 0.039 Uiso 1 1 calc R U . . .
H43B H 0.819825 1.370541 0.081891 0.039 Uiso 1 1 calc R U . . .
C44 C 0.8389(6) 1.3065(6) 0.1621(6) 0.0261(18) Uani 1 1 d . . . . .
H44A H 0.770678 1.277638 0.152436 0.031 Uiso 1 1 calc R U . . .
C45 C 0.8786(6) 1.4012(6) 0.2474(6) 0.0272(18) Uani 1 1 d . . . . .
H45A H 0.942999 1.439201 0.252187 0.033 Uiso 1 1 calc R U . . .
C46 C 0.8791(6) 1.3779(6) 0.3214(6) 0.0289(19) Uani 1 1 d . . . . .
H46A H 0.813991 1.350966 0.322413 0.035 Uiso 1 1 calc R U . . .
C47 C 0.9294(6) 1.3028(7) 0.3152(6) 0.030(2) Uani 1 1 d . . . . .
H47A H 0.994564 1.332594 0.315861 0.036 Uiso 1 1 calc R U . . .
C48 C 0.8819(6) 1.2093(7) 0.2304(5) 0.0264(18) Uani 1 1 d . . . . .
H48A H 0.915851 1.160160 0.225748 0.032 Uiso 1 1 calc R U . . .
C49 C 0.6548(8) 1.5280(8) 0.0839(7) 0.041(2) Uani 1 1 d . . . . .
H49A H 0.587470 1.515132 0.078185 0.049 Uiso 1 1 calc R U . . .
H49B H 0.680004 1.592607 0.083099 0.049 Uiso 1 1 calc R U . . .
C50 C 0.7024(6) 1.5343(7) 0.1676(6) 0.032(2) Uani 1 1 d . . . . .
H50A H 0.674600 1.470291 0.169658 0.039 Uiso 1 1 calc R U . . .
C51 C 0.6946(6) 1.6206(7) 0.2433(6) 0.0288(19) Uani 1 1 d . . . . .
H51A H 0.719071 1.684519 0.240016 0.035 Uiso 1 1 calc R U . . .
C52 C 0.7488(6) 1.6268(7) 0.3242(6) 0.0283(19) Uani 1 1 d . . . . .
H52A H 0.721029 1.563921 0.327962 0.034 Uiso 1 1 calc R U . . .
C53 C 0.8476(6) 1.6365(7) 0.3221(6) 0.030(2) Uani 1 1 d . . . . .
H53A H 0.873682 1.699696 0.318234 0.037 Uiso 1 1 calc R U . . .
C54 C 0.8535(6) 1.5528(7) 0.2454(6) 0.0286(19) Uani 1 1 d . . . . .
H54A H 0.919796 1.564123 0.244396 0.034 Uiso 1 1 calc R U . . .
C55 C 0.3471(6) 1.5078(7) 0.0559(6) 0.035(2) Uani 1 1 d . . . . .
H55A H 0.381669 1.496906 0.012868 0.042 Uiso 1 1 calc R U . . .
H55B H 0.300526 1.443177 0.040935 0.042 Uiso 1 1 calc R U . . .
C56 C 0.4139(6) 1.5424(7) 0.1407(6) 0.0305(19) Uani 1 1 d . . . . .
H56A H 0.440257 1.488325 0.139185 0.037 Uiso 1 1 calc R U . . .
C57 C 0.3682(6) 1.5692(6) 0.2127(6) 0.0250(18) Uani 1 1 d . . . . .
H57A H 0.332539 1.614772 0.209186 0.030 Uiso 1 1 calc R U . . .
C58 C 0.4383(6) 1.6169(7) 0.2990(6) 0.0286(19) Uani 1 1 d . . . . .
H58A H 0.468359 1.567931 0.304780 0.034 Uiso 1 1 calc R U . . .
C59 C 0.5111(6) 1.7060(7) 0.3054(6) 0.0278(18) Uani 1 1 d . . . . .
H59A H 0.479326 1.752980 0.297877 0.033 Uiso 1 1 calc R U . . .
C60 C 0.5562(7) 1.6710(7) 0.2336(6) 0.031(2) Uani 1 1 d . . . . .
H60A H 0.604867 1.729850 0.238341 0.037 Uiso 1 1 calc R U . . .
C61 C 0.1071(7) 1.2123(8) 0.0127(6) 0.035(2) Uani 1 1 d . . . . .
H61A H 0.137477 1.224136 -0.028568 0.042 Uiso 1 1 calc R U . . .
H61B H 0.103237 1.144282 0.005410 0.042 Uiso 1 1 calc R U . . .
C62 C 0.1646(6) 1.2859(7) 0.0995(6) 0.0294(19) Uani 1 1 d . . . . .
H62A H 0.230159 1.285404 0.106146 0.035 Uiso 1 1 calc R U . . .
C63 C 0.1284(6) 1.2651(7) 0.1675(5) 0.0258(18) Uani 1 1 d . . . . .
H63A H 0.060493 1.256512 0.156858 0.031 Uiso 1 1 calc R U . . .
C64 C 0.1816(6) 1.3522(7) 0.2531(6) 0.030(2) Uani 1 1 d . . . . .
H64A H 0.248928 1.358034 0.264518 0.036 Uiso 1 1 calc R U . . .
C65 C 0.1703(6) 1.4454(7) 0.2522(6) 0.0301(19) Uani 1 1 d . . . . .
H65A H 0.103038 1.439738 0.241000 0.036 Uiso 1 1 calc R U . . .
C66 C 0.2083(5) 1.4630(7) 0.1836(6) 0.0283(19) Uani 1 1 d . . . . .
H66A H 0.198265 1.524161 0.182102 0.034 Uiso 1 1 calc R U . . .
C67 C 0.1244(7) 0.8907(7) -0.0128(6) 0.038(2) Uani 1 1 d . . . . .
H67A H 0.174984 0.861193 -0.011602 0.045 Uiso 1 1 calc R U . . .
H67B H 0.065336 0.838828 -0.024984 0.045 Uiso 1 1 calc R U . . .
C68 C 0.1425(6) 0.9780(7) 0.0733(5) 0.0272(18) Uani 1 1 d . . . . .
H68A H 0.199418 1.032535 0.083409 0.033 Uiso 1 1 calc R U . . .
C69 C 0.1553(7) 0.9491(7) 0.1440(6) 0.033(2) Uani 1 1 d . . . . .
H69A H 0.103779 0.887029 0.129199 0.040 Uiso 1 1 calc R U . . .
C70 C 0.1566(7) 1.0303(7) 0.2267(6) 0.0288(19) Uani 1 1 d . . . . .
H70A H 0.213042 1.089273 0.245266 0.035 Uiso 1 1 calc R U . . .
C71 C 0.0699(7) 1.0607(7) 0.2128(6) 0.032(2) Uani 1 1 d . . . . .
H71A H 0.014493 1.001131 0.195493 0.039 Uiso 1 1 calc R U . . .
C72 C 0.0647(5) 1.0899(6) 0.1409(6) 0.0255(18) Uani 1 1 d . . . . .
H72A H 0.006722 1.107554 0.131552 0.031 Uiso 1 1 calc R U . . .
C73 C 0.4028(7) 0.7905(8) 0.0038(7) 0.036(2) Uani 1 1 d . . . . .
H73A H 0.356832 0.779680 -0.047013 0.043 Uiso 1 1 calc R U . . .
H73B H 0.464540 0.828833 0.004943 0.043 Uiso 1 1 calc R U . . .
C74 C 0.3771(6) 0.8492(7) 0.0818(6) 0.031(2) Uani 1 1 d . . . . .
H74A H 0.381026 0.916721 0.086142 0.037 Uiso 1 1 calc R U . . .
C75 C 0.4378(6) 0.8606(7) 0.1631(6) 0.0275(18) Uani 1 1 d . . . . .
H75A H 0.443668 0.794503 0.155399 0.033 Uiso 1 1 calc R U . . .
C76 C 0.3970(6) 0.9014(7) 0.2360(6) 0.0293(19) Uani 1 1 d . . . . .
H76A H 0.395507 0.969695 0.246629 0.035 Uiso 1 1 calc R U . . .
C77 C 0.3013(7) 0.8343(7) 0.2156(6) 0.033(2) Uani 1 1 d . . . . .
H77A H 0.303711 0.765662 0.202403 0.040 Uiso 1 1 calc R U . . .
C78 C 0.2443(7) 0.8321(7) 0.1362(6) 0.034(2) Uani 1 1 d . . . . .
H78A H 0.179248 0.787722 0.121278 0.041 Uiso 1 1 calc R U . . .
C79 C 0.7078(7) 1.0120(9) 0.0521(7) 0.040(2) Uani 1 1 d . . . . .
H79A H 0.654456 0.973367 0.000783 0.048 Uiso 1 1 calc R U . . .
H79B H 0.728761 1.081668 0.060411 0.048 Uiso 1 1 calc R U . . .
C80 C 0.6780(7) 1.0094(7) 0.1271(6) 0.032(2) Uani 1 1 d . . . . .
H80A H 0.628403 1.041490 0.134962 0.038 Uiso 1 1 calc R U . . .
C81 C 0.7573(6) 1.0634(7) 0.2084(6) 0.0270(19) Uani 1 1 d . . . . .
H81A H 0.809719 1.035598 0.200820 0.032 Uiso 1 1 calc R U . . .
C82 C 0.7206(6) 1.0493(7) 0.2782(6) 0.0268(18) Uani 1 1 d . . . . .
H82A H 0.672435 1.082984 0.288653 0.032 Uiso 1 1 calc R U . . .
C83 C 0.6783(6) 0.9417(7) 0.2531(6) 0.032(2) Uani 1 1 d . . . . .
H83A H 0.728179 0.909945 0.245381 0.038 Uiso 1 1 calc R U . . .
C84 C 0.6026(6) 0.8909(7) 0.1692(6) 0.0284(19) Uani 1 1 d . . . . .
H84A H 0.579443 0.817742 0.151583 0.034 Uiso 1 1 calc R U . . .
C85 C 0.5960(11) 1.4245(14) 0.6715(10) 0.083(5) Uani 1 1 d D . . . .
C86 C 0.5493(13) 1.3169(14) 0.6181(13) 0.092(5) Uani 1 1 d . . . . .
H86A H 0.501375 1.292299 0.642146 0.111 Uiso 1 1 calc R U . . .
H86B H 0.595357 1.281431 0.618142 0.111 Uiso 1 1 calc R U . . .
C87 C 0.5032(12) 1.2931(13) 0.5264(12) 0.081(5) Uani 1 1 d . . . . .
H87A H 0.469546 1.220497 0.490023 0.097 Uiso 1 1 calc R U . . .
C88 C 0.4434(13) 1.3554(13) 0.5273(12) 0.084(5) Uani 1 1 d . . . . .
H88A H 0.388208 1.330750 0.543906 0.101 Uiso 1 1 calc R U . . .
H88B H 0.421450 1.347317 0.469288 0.101 Uiso 1 1 calc R U . . .
C89 C 0.4891(11) 1.4630(16) 0.585(2) 0.137(11) Uani 1 1 d . . . . .
H89A H 0.443130 1.499404 0.584790 0.165 Uiso 1 1 calc R U . . .
C90 C 0.5671(16) 1.500(2) 0.550(2) 0.141(11) Uani 1 1 d . . . . .
H90A H 0.539725 1.488416 0.491494 0.170 Uiso 1 1 calc R U . . .
H90B H 0.597474 1.572838 0.584650 0.170 Uiso 1 1 calc R U . . .
C91 C 0.6366(12) 1.4496(14) 0.5496(13) 0.087(5) Uani 1 1 d . . . . .
H91A H 0.687477 1.477397 0.528948 0.104 Uiso 1 1 calc R U . . .
C92 C 0.6750(10) 1.4671(15) 0.6370(12) 0.081(5) Uani 1 1 d . . . . .
H92A H 0.704660 1.539472 0.673600 0.097 Uiso 1 1 calc R U . . .
H92B H 0.723157 1.434390 0.638530 0.097 Uiso 1 1 calc R U . . .
C93 C 0.597(2) 1.3367(18) 0.4971(12) 0.127(10) Uani 1 1 d . . . . .
H93A H 0.644974 1.305835 0.506710 0.153 Uiso 1 1 calc R U . . .
H93B H 0.578716 1.319579 0.436391 0.153 Uiso 1 1 calc R U . . .
C94 C 0.533(2) 1.4839(16) 0.6738(19) 0.123(8) Uani 1 1 d . . . . .
H94A H 0.568657 1.555746 0.707629 0.148 Uiso 1 1 calc R U . . .
H94B H 0.484773 1.466118 0.700124 0.148 Uiso 1 1 calc R U . . .
C95 C 0.4672(8) 1.2010(8) 0.0827(8) 0.046(3) Uani 1 1 d . . . . .
C96 C 0.3776(9) 1.1622(10) 0.1019(8) 0.055(3) Uani 1 1 d . . . . .
H96A H 0.357795 1.088519 0.076650 0.066 Uiso 1 1 calc R U . . .
H96B H 0.327864 1.181691 0.076999 0.066 Uiso 1 1 calc R U . . .
C97 C 0.3931(9) 1.2051(12) 0.1971(10) 0.070(4) Uani 1 1 d . . . . .
H97A H 0.333648 1.180235 0.209083 0.084 Uiso 1 1 calc R U . . .
C98 C 0.4665(14) 1.1694(10) 0.2332(10) 0.080(5) Uani 1 1 d . . . . .
H98A H 0.446017 1.095693 0.206327 0.096 Uiso 1 1 calc R U . . .
H98B H 0.475409 1.193736 0.294670 0.096 Uiso 1 1 calc R U . . .
C99 C 0.5596(10) 1.2106(12) 0.2159(10) 0.067(4) Uani 1 1 d . . . . .
H99A H 0.609520 1.190507 0.241061 0.081 Uiso 1 1 calc R U . . .
C100 C 0.5879(9) 1.3259(11) 0.2540(9) 0.062(3) Uani 1 1 d . . . . .
H10B H 0.599163 1.354233 0.315928 0.075 Uiso 1 1 calc R U . . .
H10C H 0.646554 1.351752 0.242335 0.075 Uiso 1 1 calc R U . . .
C101 C 0.5167(10) 1.3584(9) 0.2194(9) 0.061(3) Uani 1 1 d . . . . .
H10D H 0.536793 1.432847 0.245019 0.074 Uiso 1 1 calc R U . . .
C102 C 0.4959(12) 1.3131(10) 0.1203(9) 0.066(4) Uani 1 1 d . . . . .
H10E H 0.445536 1.333387 0.097237 0.079 Uiso 1 1 calc R U . . .
H10F H 0.552102 1.338721 0.105315 0.079 Uiso 1 1 calc R U . . .
C103 C 0.4245(9) 1.3180(11) 0.2372(9) 0.063(3) Uani 1 1 d . . . . .
H10G H 0.433679 1.344728 0.298817 0.075 Uiso 1 1 calc R U . . .
H10H H 0.376060 1.340337 0.214008 0.075 Uiso 1 1 calc R U . . .
C104 C 0.5448(10) 1.1692(12) 0.1188(9) 0.064(4) Uani 1 1 d . . . . .
H10I H 0.602991 1.195956 0.106939 0.077 Uiso 1 1 calc R U . . .
H10J H 0.527201 1.095626 0.092204 0.077 Uiso 1 1 calc R U . . .
 
loop_
 _atom_site_aniso_label
 _atom_site_aniso_U_11
 _atom_site_aniso_U_22
 _atom_site_aniso_U_33
 _atom_site_aniso_U_23
 _atom_site_aniso_U_13
 _atom_site_aniso_U_12
O1 0.038(4) 0.059(5) 0.046(4) 0.033(4) 0.019(3) 0.020(3)
O2 0.028(3) 0.028(3) 0.031(3) 0.012(3) 0.010(3) 0.011(3)
O3 0.049(4) 0.034(3) 0.031(4) 0.016(3) 0.022(3) 0.022(3)
O4 0.057(4) 0.042(4) 0.034(4) 0.022(3) 0.018(3) 0.027(3)
O5 0.035(3) 0.028(3) 0.028(3) 0.008(3) 0.008(3) 0.016(3)
O6 0.053(5) 0.111(8) 0.077(7) 0.073(7) 0.021(5) 0.009(5)
O7 0.029(3) 0.039(4) 0.032(4) 0.017(3) 0.007(3) 0.004(3)
O8 0.038(4) 0.044(4) 0.032(4) 0.017(3) 0.016(3) 0.013(3)
O9 0.027(3) 0.041(4) 0.042(4) 0.023(3) 0.022(3) 0.007(3)
O10 0.027(3) 0.025(3) 0.037(4) 0.010(3) 0.011(3) 0.005(3)
O11 0.038(4) 0.058(5) 0.065(5) 0.043(4) 0.023(4) 0.011(3)
O12 0.028(3) 0.043(4) 0.041(4) 0.026(3) 0.016(3) 0.015(3)
O13 0.027(3) 0.051(4) 0.034(4) 0.016(3) 0.016(3) 0.014(3)
O14 0.035(3) 0.035(4) 0.038(4) 0.018(3) 0.019(3) 0.013(3)
O15 0.029(3) 0.027(3) 0.035(4) 0.020(3) 0.010(3) 0.010(3)
O16 0.065(5) 0.061(5) 0.039(5) 0.020(4) 0.010(4) 0.010(4)
O17 0.044(4) 0.047(4) 0.037(4) 0.025(3) 0.028(3) 0.026(3)
O18 0.029(3) 0.054(4) 0.033(4) 0.017(3) 0.007(3) 0.018(3)
O19 0.038(4) 0.024(3) 0.055(5) 0.013(3) 0.021(3) 0.008(3)
O20 0.031(3) 0.037(4) 0.040(4) 0.020(3) 0.018(3) 0.015(3)
O21 0.044(4) 0.038(4) 0.037(4) 0.016(3) 0.023(3) 0.018(3)
O22 0.0289(18) 0.033(2) 0.030(2) 0.0147(17) 0.0121(15) 0.0111(16)
O23 0.052(4) 0.037(4) 0.032(4) 0.017(3) 0.017(3) 0.012(3)
O24 0.039(4) 0.033(4) 0.033(4) 0.013(3) 0.017(3) 0.015(3)
O25 0.0289(18) 0.033(2) 0.030(2) 0.0147(17) 0.0121(15) 0.0111(16)
O26 0.039(4) 0.032(4) 0.041(4) 0.012(3) 0.008(3) 0.008(3)
O27 0.027(3) 0.028(3) 0.032(4) 0.010(3) 0.011(3) 0.003(3)
O28 0.033(3) 0.031(3) 0.032(4) 0.013(3) 0.009(3) 0.001(3)
O29 0.031(3) 0.036(4) 0.038(4) 0.017(3) 0.004(3) 0.004(3)
O30 0.032(3) 0.026(3) 0.029(3) 0.011(3) 0.016(3) 0.013(3)
O31 0.037(4) 0.061(5) 0.046(5) 0.002(4) 0.003(3) 0.020(4)
O32 0.041(4) 0.028(3) 0.030(4) 0.007(3) 0.007(3) 0.018(3)
O33 0.042(4) 0.043(4) 0.040(4) 0.021(3) 0.022(3) 0.021(3)
O34 0.031(3) 0.041(4) 0.043(4) 0.027(3) 0.010(3) 0.018(3)
O35 0.027(3) 0.032(3) 0.037(4) 0.019(3) 0.011(3) 0.010(3)
O36 0.039(4) 0.037(4) 0.042(4) 0.022(3) 0.019(3) 0.010(3)
O37 0.041(3) 0.030(3) 0.031(4) 0.016(3) 0.021(3) 0.021(3)
O38 0.052(4) 0.026(3) 0.031(4) 0.012(3) 0.009(3) 0.014(3)
O39 0.038(3) 0.035(4) 0.034(4) 0.022(3) 0.014(3) 0.016(3)
O40 0.029(3) 0.030(3) 0.031(3) 0.016(3) 0.014(3) 0.011(3)
O41 0.093(7) 0.078(7) 0.067(7) 0.029(6) 0.022(6) 0.038(6)
O42 0.035(3) 0.041(4) 0.039(4) 0.022(3) 0.022(3) 0.019(3)
O43 0.042(4) 0.033(4) 0.036(4) 0.011(3) 0.012(3) 0.022(3)
O44 0.034(3) 0.029(3) 0.042(4) 0.015(3) 0.010(3) 0.012(3)
O45 0.033(3) 0.032(3) 0.044(4) 0.025(3) 0.021(3) 0.018(3)
O46 0.043(4) 0.067(5) 0.048(4) 0.038(4) 0.018(3) 0.027(4)
O47 0.027(3) 0.033(3) 0.031(3) 0.017(3) 0.011(3) 0.008(3)
O48 0.042(4) 0.049(4) 0.027(4) 0.014(3) 0.020(3) 0.011(3)
O49 0.029(3) 0.026(3) 0.034(4) 0.008(3) 0.008(3) 0.004(3)
O50 0.032(3) 0.034(3) 0.039(4) 0.021(3) 0.015(3) 0.017(3)
O51 0.028(3) 0.030(4) 0.046(4) 0.009(3) 0.012(3) 0.003(3)
O52 0.031(3) 0.028(3) 0.029(3) 0.014(3) 0.007(3) 0.010(3)
O53 0.035(3) 0.037(4) 0.024(3) 0.011(3) 0.008(3) 0.004(3)
O54 0.030(3) 0.032(4) 0.036(4) 0.010(3) 0.013(3) 0.008(3)
O55 0.028(3) 0.026(3) 0.040(4) 0.016(3) 0.016(3) 0.007(3)
O56 0.046(4) 0.055(5) 0.033(4) 0.021(4) 0.017(3) 0.020(4)
O57 0.028(3) 0.035(3) 0.025(3) 0.011(3) 0.006(3) 0.016(3)
O58 0.052(4) 0.042(4) 0.045(4) 0.027(4) 0.023(3) 0.027(3)
O59 0.051(4) 0.041(4) 0.042(4) 0.024(3) 0.030(3) 0.031(3)
O60 0.027(3) 0.030(3) 0.040(4) 0.017(3) 0.010(3) 0.011(3)
O61 0.044(4) 0.034(4) 0.045(4) 0.017(3) 0.020(3) 0.018(3)
O62 0.031(3) 0.033(3) 0.032(4) 0.011(3) 0.011(3) 0.012(3)
O63 0.036(3) 0.048(4) 0.040(4) 0.028(4) 0.020(3) 0.019(3)
O64 0.041(4) 0.063(5) 0.033(4) 0.026(4) 0.023(3) 0.021(3)
O65 0.026(3) 0.032(3) 0.039(4) 0.014(3) 0.011(3) 0.014(3)
O66 0.086(6) 0.050(5) 0.061(6) 0.025(4) 0.052(5) 0.033(5)
O67 0.033(3) 0.033(3) 0.034(4) 0.015(3) 0.014(3) 0.008(3)
O68 0.039(4) 0.037(4) 0.031(4) 0.020(3) 0.007(3) 0.002(3)
O69 0.028(3) 0.042(4) 0.041(4) 0.022(3) 0.014(3) 0.010(3)
O70 0.031(3) 0.029(3) 0.029(3) 0.012(3) 0.010(3) 0.013(3)
O71 0.190(19) 0.185(19) 0.083(11) 0.013(11) 0.082(12) -0.011(14)
O72 0.058(5) 0.061(5) 0.057(5) 0.037(5) 0.020(4) 0.021(4)
C1 0.036(5) 0.044(6) 0.025(5) 0.012(4) 0.016(4) 0.013(4)
C2 0.018(4) 0.040(5) 0.027(5) 0.016(4) 0.003(3) 0.009(4)
C3 0.025(4) 0.034(5) 0.037(5) 0.018(4) 0.011(4) 0.011(4)
C4 0.036(5) 0.030(5) 0.028(5) 0.008(4) 0.015(4) 0.015(4)
C5 0.034(5) 0.037(5) 0.039(6) 0.022(5) 0.019(4) 0.018(4)
C6 0.022(4) 0.043(5) 0.029(5) 0.019(4) 0.011(4) 0.012(4)
C7 0.043(6) 0.060(7) 0.035(6) 0.023(6) 0.015(5) 0.006(5)
C8 0.034(5) 0.041(6) 0.030(5) 0.015(5) 0.010(4) 0.005(4)
C9 0.028(4) 0.031(5) 0.027(5) 0.015(4) 0.010(4) 0.013(4)
C10 0.032(4) 0.031(5) 0.028(5) 0.016(4) 0.014(4) 0.015(4)
C11 0.038(5) 0.037(5) 0.030(5) 0.022(4) 0.021(4) 0.012(4)
C12 0.028(5) 0.046(6) 0.039(6) 0.024(5) 0.014(4) 0.012(4)
C13 0.040(5) 0.048(6) 0.032(6) 0.013(5) 0.017(4) 0.015(5)
C14 0.035(5) 0.028(5) 0.035(5) 0.017(4) 0.014(4) 0.015(4)
C15 0.029(4) 0.029(5) 0.028(5) 0.012(4) 0.013(4) 0.015(4)
C16 0.021(4) 0.034(5) 0.017(4) 0.010(4) 0.003(3) 0.006(4)
C17 0.038(5) 0.033(5) 0.046(6) 0.029(5) 0.027(5) 0.017(4)
C18 0.031(4) 0.024(4) 0.034(5) 0.017(4) 0.019(4) 0.010(4)
C19 0.076(8) 0.050(6) 0.025(5) 0.024(5) 0.022(5) 0.035(6)
C20 0.037(5) 0.030(5) 0.030(5) 0.012(4) 0.017(4) 0.014(4)
C21 0.033(5) 0.037(5) 0.038(6) 0.020(5) 0.019(4) 0.016(4)
C22 0.031(5) 0.042(5) 0.027(5) 0.017(4) 0.012(4) 0.016(4)
C23 0.033(5) 0.033(5) 0.045(6) 0.017(5) 0.018(4) 0.009(4)
C24 0.037(5) 0.038(5) 0.049(6) 0.028(5) 0.025(5) 0.018(4)
C25 0.043(5) 0.036(5) 0.025(5) 0.017(4) 0.017(4) 0.016(4)
C26 0.033(5) 0.027(5) 0.044(6) 0.018(4) 0.019(4) 0.010(4)
C27 0.032(4) 0.034(5) 0.019(4) 0.013(4) 0.015(4) 0.011(4)
C28 0.026(4) 0.020(4) 0.035(5) 0.012(4) 0.011(4) 0.004(3)
C29 0.0289(18) 0.033(2) 0.030(2) 0.0147(17) 0.0121(15) 0.0111(16)
C30 0.0289(18) 0.033(2) 0.030(2) 0.0147(17) 0.0121(15) 0.0111(16)
C31 0.033(5) 0.040(6) 0.029(5) 0.011(5) 0.009(4) 0.008(4)
C32 0.033(5) 0.032(5) 0.031(5) 0.018(4) 0.013(4) 0.015(4)
C33 0.031(5) 0.022(4) 0.033(5) 0.012(4) 0.008(4) 0.016(4)
C34 0.027(4) 0.022(4) 0.033(5) 0.011(4) 0.007(4) 0.008(4)
C35 0.028(4) 0.030(5) 0.037(5) 0.019(4) 0.004(4) 0.010(4)
C36 0.029(5) 0.025(5) 0.038(5) 0.013(4) 0.008(4) 0.006(4)
C37 0.046(6) 0.053(6) 0.028(5) 0.013(5) 0.015(5) 0.028(5)
C38 0.031(5) 0.032(5) 0.035(5) 0.013(4) 0.014(4) 0.017(4)
C39 0.038(5) 0.023(4) 0.027(5) 0.006(4) 0.012(4) 0.015(4)
C40 0.025(4) 0.031(5) 0.036(5) 0.015(4) 0.014(4) 0.009(4)
C41 0.032(5) 0.029(5) 0.042(6) 0.012(5) 0.015(4) 0.006(4)
C42 0.031(5) 0.033(5) 0.034(5) 0.014(4) 0.009(4) 0.017(4)
C43 0.037(5) 0.033(5) 0.032(5) 0.016(4) 0.012(4) 0.013(4)
C44 0.025(4) 0.025(4) 0.031(5) 0.011(4) 0.014(4) 0.012(4)
C45 0.032(5) 0.024(4) 0.033(5) 0.014(4) 0.013(4) 0.015(4)
C46 0.034(5) 0.023(4) 0.034(5) 0.010(4) 0.017(4) 0.016(4)
C47 0.027(4) 0.026(5) 0.042(6) 0.016(4) 0.011(4) 0.013(4)
C48 0.023(4) 0.035(5) 0.024(5) 0.013(4) 0.012(4) 0.009(4)
C49 0.047(6) 0.039(6) 0.036(6) 0.011(5) 0.017(5) 0.021(5)
C50 0.022(4) 0.037(5) 0.042(6) 0.022(5) 0.010(4) 0.008(4)
C51 0.031(5) 0.026(5) 0.033(5) 0.016(4) 0.011(4) 0.008(4)
C52 0.028(4) 0.026(4) 0.026(5) 0.011(4) 0.008(4) 0.003(4)
C53 0.030(5) 0.025(4) 0.045(6) 0.021(4) 0.012(4) 0.012(4)
C54 0.027(4) 0.033(5) 0.036(5) 0.022(4) 0.011(4) 0.015(4)
C55 0.032(5) 0.037(5) 0.038(6) 0.018(5) 0.019(4) 0.007(4)
C56 0.028(4) 0.032(5) 0.034(5) 0.017(4) 0.013(4) 0.008(4)
C57 0.022(4) 0.025(4) 0.032(5) 0.016(4) 0.010(4) 0.010(3)
C58 0.033(5) 0.035(5) 0.024(5) 0.016(4) 0.017(4) 0.011(4)
C59 0.033(5) 0.027(4) 0.027(5) 0.013(4) 0.010(4) 0.014(4)
C60 0.043(5) 0.030(5) 0.040(6) 0.025(5) 0.025(4) 0.020(4)
C61 0.034(5) 0.037(5) 0.035(5) 0.018(5) 0.011(4) 0.010(4)
C62 0.032(5) 0.033(5) 0.033(5) 0.019(4) 0.019(4) 0.015(4)
C63 0.036(5) 0.028(4) 0.024(5) 0.016(4) 0.017(4) 0.013(4)
C64 0.024(4) 0.030(5) 0.040(6) 0.017(4) 0.015(4) 0.010(4)
C65 0.015(4) 0.031(5) 0.035(5) 0.009(4) 0.005(4) 0.005(4)
C66 0.014(4) 0.029(5) 0.040(5) 0.018(4) 0.004(4) 0.002(3)
C67 0.039(5) 0.033(5) 0.037(6) 0.012(5) 0.004(4) 0.015(4)
C68 0.030(4) 0.035(5) 0.020(4) 0.013(4) 0.010(4) 0.013(4)
C69 0.038(5) 0.034(5) 0.038(6) 0.018(5) 0.018(4) 0.020(4)
C70 0.038(5) 0.026(5) 0.028(5) 0.013(4) 0.017(4) 0.014(4)
C71 0.046(5) 0.029(5) 0.027(5) 0.012(4) 0.021(4) 0.014(4)
C72 0.015(4) 0.023(4) 0.034(5) 0.006(4) 0.009(3) 0.007(3)
C73 0.038(5) 0.036(5) 0.034(5) 0.014(4) 0.017(4) 0.013(4)
C74 0.027(4) 0.026(5) 0.035(5) 0.015(4) 0.002(4) 0.000(4)
C75 0.029(4) 0.022(4) 0.029(5) 0.008(4) 0.010(4) 0.009(4)
C76 0.039(5) 0.034(5) 0.033(5) 0.024(4) 0.016(4) 0.023(4)
C77 0.043(5) 0.031(5) 0.031(5) 0.014(4) 0.016(4) 0.016(4)
C78 0.042(5) 0.030(5) 0.040(6) 0.017(4) 0.021(4) 0.020(4)
C79 0.045(6) 0.045(6) 0.036(6) 0.023(5) 0.012(5) 0.015(5)
C80 0.040(5) 0.024(5) 0.025(5) 0.009(4) 0.007(4) 0.006(4)
C81 0.031(4) 0.028(5) 0.034(5) 0.022(4) 0.015(4) 0.012(4)
C82 0.024(4) 0.026(4) 0.028(5) 0.011(4) 0.008(4) 0.004(3)
C83 0.029(5) 0.042(5) 0.036(5) 0.026(5) 0.014(4) 0.016(4)
C84 0.026(4) 0.030(5) 0.032(5) 0.017(4) 0.011(4) 0.007(4)
C85 0.072(10) 0.094(12) 0.072(11) 0.031(10) 0.043(8) 0.003(9)
C86 0.078(11) 0.082(12) 0.104(14) 0.046(11) 0.000(10) 0.014(9)
C87 0.071(10) 0.066(10) 0.099(13) 0.029(9) 0.022(9) 0.025(8)
C88 0.083(11) 0.077(11) 0.106(13) 0.052(10) 0.013(9) 0.037(9)
C89 0.044(9) 0.103(15) 0.29(4) 0.11(2) 0.014(14) 0.037(9)
C90 0.087(14) 0.15(2) 0.26(3) 0.15(2) 0.073(18) 0.057(14)
C91 0.073(10) 0.092(12) 0.126(16) 0.063(12) 0.062(11) 0.032(9)
C92 0.050(8) 0.097(13) 0.094(13) 0.042(11) 0.015(8) 0.024(8)
C93 0.23(3) 0.118(18) 0.064(12) 0.047(12) 0.038(15) 0.10(2)
C94 0.14(2) 0.079(13) 0.18(3) 0.076(16) 0.065(19) 0.041(14)
C95 0.043(6) 0.043(6) 0.065(8) 0.028(6) 0.030(6) 0.018(5)
C96 0.052(7) 0.045(7) 0.057(8) 0.014(6) 0.026(6) 0.006(5)
C97 0.042(7) 0.085(11) 0.071(10) 0.030(9) 0.029(7) 0.001(7)
C98 0.149(16) 0.036(7) 0.074(10) 0.032(7) 0.061(11) 0.026(8)
C99 0.071(9) 0.076(9) 0.081(10) 0.043(8) 0.026(8) 0.052(8)
C100 0.042(6) 0.074(9) 0.057(8) 0.028(7) 0.005(6) 0.004(6)
C101 0.075(9) 0.036(6) 0.076(9) 0.027(7) 0.022(7) 0.022(6)
C102 0.089(10) 0.038(7) 0.060(9) 0.022(6) 0.011(7) 0.009(6)
C103 0.050(7) 0.069(9) 0.063(9) 0.015(7) 0.023(6) 0.029(7)
C104 0.062(8) 0.071(9) 0.067(9) 0.024(7) 0.016(7) 0.045(7)
 
_geom_special_details
;
 All esds (except the esd in the dihedral angle between two l.s. planes)
 are estimated using the full covariance matrix.  The cell esds are taken
 into account individually in the estimation of esds in distances, angles
 and torsion angles; correlations between esds in cell parameters are only
 used when they are defined by crystal symmetry.  An approximate (isotropic)
 treatment of cell esds is used for estimating esds involving l.s. planes.
;
 
loop_
 _geom_bond_atom_site_label_1
 _geom_bond_atom_site_label_2
 _geom_bond_distance
 _geom_bond_site_symmetry_2
 _geom_bond_publ_flag
O1 C1 1.410(12) . ?
O1 H1 0.8301 . ?
O2 C6 1.416(11) . ?
O2 C2 1.422(11) . ?
O3 C4 1.447(11) . ?
O3 H3 0.8301 . ?
O4 C5 1.394(11) . ?
O4 H4 0.8300 . ?
O5 C6 1.418(11) . ?
O5 C39 1.436(10) . ?
O6 C7 1.444(16) . ?
O6 H6 0.8300 . ?
O7 C8 1.435(12) . ?
O7 C12 1.437(11) . ?
O8 C10 1.410(12) . ?
O8 H8 0.8301 . ?
O9 C11 1.434(10) . ?
O9 H9 0.8299 . ?
O10 C12 1.426(11) . ?
O10 C3 1.435(11) . ?
O11 C13 1.415(13) . ?
O11 H11 0.8301 . ?
O12 C18 1.428(11) . ?
O12 C14 1.428(10) . ?
O13 C16 1.452(11) . ?
O13 H13 0.8300 . ?
O14 C17 1.440(11) . ?
O14 H14 0.8301 . ?
O15 C18 1.410(10) . ?
O15 C9 1.434(11) . ?
O16 C19 1.449(14) . ?
O16 H16 0.8302 . ?
O17 C24 1.399(12) . ?
O17 C20 1.425(11) . ?
O18 C22 1.466(11) . ?
O18 H18 0.8302 . ?
O19 C23 1.414(12) . ?
O19 H19 0.8300 . ?
O20 C24 1.409(11) . ?
O20 C15 1.425(10) . ?
O21 C25 1.432(11) . ?
O21 H21 0.8298 . ?
O22 C30 1.430(11) . ?
O22 C26 1.433(11) . ?
O23 C28 1.431(11) . ?
O23 H23 0.8299 . ?
O24 C29 1.442(12) . ?
O24 H24 0.8301 . ?
O25 C30 1.408(11) . ?
O25 C21 1.425(11) . ?
O26 C31 1.432(12) . ?
O26 H26 0.8299 . ?
O27 C36 1.407(12) . ?
O27 C32 1.449(11) . ?
O28 C34 1.411(11) . ?
O28 H28 0.8301 . ?
O29 C35 1.396(12) . ?
O29 H29 0.8300 . ?
O30 C36 1.418(11) . ?
O30 C27 1.428(11) . ?
O31 C37 1.418(15) . ?
O31 H31 0.8300 . ?
O32 C42 1.416(11) . ?
O32 C38 1.450(10) . ?
O33 C40 1.445(11) . ?
O33 H33 0.8299 . ?
O34 C41 1.407(12) . ?
O34 H34 0.8298 . ?
O35 C42 1.411(12) . ?
O35 C33 1.442(10) . ?
O36 C43 1.424(12) . ?
O36 H36 0.8300 . ?
O37 C48 1.393(10) . ?
O37 C44 1.454(10) . ?
O38 C46 1.451(12) . ?
O38 H38 0.8299 . ?
O39 C47 1.419(11) . ?
O39 H39 0.8301 . ?
O40 C81 1.420(11) . ?
O40 C48 1.443(10) . ?
O41 C49 1.430(14) . ?
O41 H41 0.8300 . ?
O42 C54 1.428(11) . ?
O42 C50 1.454(11) . ?
O43 C52 1.425(11) . ?
O43 H43 0.8300 . ?
O44 C53 1.434(11) . ?
O44 H44 0.8300 . ?
O45 C54 1.430(11) . ?
O45 C45 1.443(10) . ?
O46 C55 1.402(12) . ?
O46 H46 0.8300 . ?
O47 C60 1.424(12) . ?
O47 C56 1.443(11) . ?
O48 C58 1.417(11) . ?
O48 H48 0.8298 . ?
O49 C59 1.418(11) . ?
O49 H49 0.8299 . ?
O50 C60 1.413(10) . ?
O50 C51 1.431(11) . ?
O51 C61 1.429(12) . ?
O51 H51 0.8299 . ?
O52 C66 1.395(11) . ?
O52 C62 1.434(11) . ?
O53 C64 1.440(11) . ?
O53 H53 0.8299 . ?
O54 C65 1.450(11) . ?
O54 H54 0.8298 . ?
O55 C66 1.422(10) . ?
O55 C57 1.466(10) . ?
O56 C67 1.427(12) . ?
O56 H56 0.8300 . ?
O57 C72 1.373(11) . ?
O57 C68 1.453(10) . ?
O58 C70 1.411(11) . ?
O58 H58 0.8300 . ?
O59 C71 1.428(11) . ?
O59 H59 0.8300 . ?
O60 C63 1.424(10) . ?
O60 C72 1.449(11) . ?
O61 C73 1.408(12) . ?
O61 H61 0.8300 . ?
O62 C78 1.401(11) . ?
O62 C74 1.458(11) . ?
O63 C76 1.451(11) . ?
O63 H63 0.8298 . ?
O64 C77 1.411(12) . ?
O64 H64 0.8299 . ?
O65 C78 1.427(11) . ?
O65 C69 1.435(11) . ?
O66 C79 1.414(13) . ?
O66 H66 0.8299 . ?
O67 C84 1.403(11) . ?
O67 C80 1.431(11) . ?
O68 C82 1.450(11) . ?
O68 H68 0.8300 . ?
O69 C83 1.404(11) . ?
O69 H69 0.8301 . ?
O70 C84 1.414(11) . ?
O70 C75 1.450(11) . ?
O71 C85 1.418(19) . ?
O71 H71 0.8300 . ?
O72 C95 1.434(15) . ?
O72 H72 0.8299 . ?
C1 C2 1.556(13) . ?
C1 H1A 0.9900 . ?
C1 H1B 0.9900 . ?
C2 C3 1.509(13) . ?
C2 H2A 1.0000 . ?
C3 C4 1.540(13) . ?
C3 H3A 1.0000 . ?
C4 C5 1.508(14) . ?
C4 H4A 1.0000 . ?
C5 C6 1.526(13) . ?
C5 H5A 1.0000 . ?
C6 H6A 1.0000 . ?
C7 C8 1.522(14) . ?
C7 H7A 0.9900 . ?
C7 H7B 0.9900 . ?
C8 C9 1.506(14) . ?
C8 H8A 1.0000 . ?
C9 C10 1.519(12) . ?
C9 H9A 1.0000 . ?
C10 C11 1.507(13) . ?
C10 H10A 1.0000 . ?
C11 C12 1.516(15) . ?
C11 H11A 1.0000 . ?
C12 H12A 1.0000 . ?
C13 C14 1.507(14) . ?
C13 H13A 0.9900 . ?
C13 H13B 0.9900 . ?
C14 C15 1.544(13) . ?
C14 H14A 1.0000 . ?
C15 C16 1.501(12) . ?
C15 H15A 1.0000 . ?
C16 C17 1.509(12) . ?
C16 H16A 1.0000 . ?
C17 C18 1.502(14) . ?
C17 H17A 1.0000 . ?
C18 H18A 1.0000 . ?
C19 C20 1.485(14) . ?
C19 H19A 0.9900 . ?
C19 H19B 0.9900 . ?
C20 C21 1.536(13) . ?
C20 H20A 1.0000 . ?
C21 C22 1.532(13) . ?
C21 H21A 1.0000 . ?
C22 C23 1.494(14) . ?
C22 H22A 1.0000 . ?
C23 C24 1.529(15) . ?
C23 H23A 1.0000 . ?
C24 H24A 1.0000 . ?
C25 C26 1.493(14) . ?
C25 H25A 0.9900 . ?
C25 H25B 0.9900 . ?
C26 C27 1.544(12) . ?
C26 H26A 1.0000 . ?
C27 C28 1.527(13) . ?
C27 H27A 1.0000 . ?
C28 C29 1.501(12) . ?
C28 H28A 1.0000 . ?
C29 C30 1.492(12) . ?
C29 H29A 1.0000 . ?
C30 H30A 1.0000 . ?
C31 C32 1.501(14) . ?
C31 H31A 0.9900 . ?
C31 H31B 0.9900 . ?
C32 C33 1.518(12) . ?
C32 H32A 1.0000 . ?
C33 C34 1.504(13) . ?
C33 H33A 1.0000 . ?
C34 C35 1.531(12) . ?
C34 H34A 1.0000 . ?
C35 C36 1.534(13) . ?
C35 H35A 1.0000 . ?
C36 H36A 1.0000 . ?
C37 C38 1.521(14) . ?
C37 H37A 0.9900 . ?
C37 H37B 0.9900 . ?
C38 C39 1.483(13) . ?
C38 H38A 1.0000 . ?
C39 C40 1.515(13) . ?
C39 H39A 1.0000 . ?
C40 C41 1.508(13) . ?
C40 H40A 1.0000 . ?
C41 C42 1.535(14) . ?
C41 H41A 1.0000 . ?
C42 H42A 1.0000 . ?
C43 C44 1.511(13) . ?
C43 H43A 0.9900 . ?
C43 H43B 0.9900 . ?
C44 C45 1.544(13) . ?
C44 H44A 1.0000 . ?
C45 C46 1.506(13) . ?
C45 H45A 1.0000 . ?
C46 C47 1.512(11) . ?
C46 H46A 1.0000 . ?
C47 C48 1.538(13) . ?
C47 H47A 1.0000 . ?
C48 H48A 1.0000 . ?
C49 C50 1.519(14) . ?
C49 H49A 0.9900 . ?
C49 H49B 0.9900 . ?
C50 C51 1.528(14) . ?
C50 H50A 1.0000 . ?
C51 C52 1.510(12) . ?
C51 H51A 1.0000 . ?
C52 C53 1.502(12) . ?
C52 H52A 1.0000 . ?
C53 C54 1.506(13) . ?
C53 H53A 1.0000 . ?
C54 H54A 1.0000 . ?
C55 C56 1.506(14) . ?
C55 H55A 0.9900 . ?
C55 H55B 0.9900 . ?
C56 C57 1.530(12) . ?
C56 H56A 1.0000 . ?
C57 C58 1.521(13) . ?
C57 H57A 1.0000 . ?
C58 C59 1.512(13) . ?
C58 H58A 1.0000 . ?
C59 C60 1.532(13) . ?
C59 H59A 1.0000 . ?
C60 H60A 1.0000 . ?
C61 C62 1.486(14) . ?
C61 H61A 0.9900 . ?
C61 H61B 0.9900 . ?
C62 C63 1.534(11) . ?
C62 H62A 1.0000 . ?
C63 C64 1.518(13) . ?
C63 H63A 1.0000 . ?
C64 C65 1.493(13) . ?
C64 H64A 1.0000 . ?
C65 C66 1.534(13) . ?
C65 H65A 1.0000 . ?
C66 H66A 1.0000 . ?
C67 C68 1.527(14) . ?
C67 H67A 0.9900 . ?
C67 H67B 0.9900 . ?
C68 C69 1.502(12) . ?
C68 H68A 1.0000 . ?
C69 C70 1.513(13) . ?
C69 H69A 1.0000 . ?
C70 C71 1.528(13) . ?
C70 H70A 1.0000 . ?
C71 C72 1.522(13) . ?
C71 H71A 1.0000 . ?
C72 H72A 1.0000 . ?
C73 C74 1.511(14) . ?
C73 H73A 0.9900 . ?
C73 H73B 0.9900 . ?
C74 C75 1.523(13) . ?
C74 H74A 1.0000 . ?
C75 C76 1.518(12) . ?
C75 H75A 1.0000 . ?
C76 C77 1.485(14) . ?
C76 H76A 1.0000 . ?
C77 C78 1.534(14) . ?
C77 H77A 1.0000 . ?
C78 H78A 1.0000 . ?
C79 C80 1.503(14) . ?
C79 H79A 0.9900 . ?
C79 H79B 0.9900 . ?
C80 C81 1.525(13) . ?
C80 H80A 1.0000 . ?
C81 C82 1.523(12) . ?
C81 H81A 1.0000 . ?
C82 C83 1.485(13) . ?
C82 H82A 1.0000 . ?
C83 C84 1.529(13) . ?
C83 H83A 1.0000 . ?
C84 H84A 1.0000 . ?
C85 C94 1.47(3) . ?
C85 C86 1.47(3) . ?
C85 C92 1.58(2) . ?
C86 C87 1.54(3) . ?
C86 H86A 0.9900 . ?
C86 H86B 0.9900 . ?
C87 C88 1.47(2) . ?
C87 C93 1.70(3) . ?
C87 H87A 1.0000 . ?
C88 C89 1.48(3) . ?
C88 H88A 0.9900 . ?
C88 H88B 0.9900 . ?
C89 C94 1.50(4) . ?
C89 C90 1.54(3) . ?
C89 H89A 1.0000 . ?
C90 C91 1.46(3) . ?
C90 H90A 0.9900 . ?
C90 H90B 0.9900 . ?
C91 C92 1.48(3) . ?
C91 C93 1.53(3) . ?
C91 H91A 1.0000 . ?
C92 H92A 0.9900 . ?
C92 H92B 0.9900 . ?
C93 H93A 0.9900 . ?
C93 H93B 0.9900 . ?
C94 H94A 0.9900 . ?
C94 H94B 0.9900 . ?
C95 C102 1.508(17) . ?
C95 C96 1.522(15) . ?
C95 C104 1.536(16) . ?
C96 C97 1.52(2) . ?
C96 H96A 0.9900 . ?
C96 H96B 0.9900 . ?
C97 C103 1.52(2) . ?
C97 C98 1.53(2) . ?
C97 H97A 1.0000 . ?
C98 C99 1.56(2) . ?
C98 H98A 0.9900 . ?
C98 H98B 0.9900 . ?
C99 C100 1.55(2) . ?
C99 C104 1.56(2) . ?
C99 H99A 1.0000 . ?
C100 C101 1.455(19) . ?
C100 H10B 0.9900 . ?
C100 H10C 0.9900 . ?
C101 C103 1.55(2) . ?
C101 C102 1.58(2) . ?
C101 H10D 1.0000 . ?
C102 H10E 0.9900 . ?
C102 H10F 0.9900 . ?
C103 H10G 0.9900 . ?
C103 H10H 0.9900 . ?
C104 H10I 0.9900 . ?
C104 H10J 0.9900 . ?
 
loop_
 _geom_angle_atom_site_label_1
 _geom_angle_atom_site_label_2
 _geom_angle_atom_site_label_3
 _geom_angle
 _geom_angle_site_symmetry_1
 _geom_angle_site_symmetry_3
 _geom_angle_publ_flag
C1 O1 H1 107.6 . . ?
C6 O2 C2 113.7(7) . . ?
C4 O3 H3 109.5 . . ?
C5 O4 H4 109.2 . . ?
C6 O5 C39 118.7(7) . . ?
C7 O6 H6 108.7 . . ?
C8 O7 C12 113.5(7) . . ?
C10 O8 H8 109.2 . . ?
C11 O9 H9 108.6 . . ?
C12 O10 C3 116.9(7) . . ?
C13 O11 H11 109.9 . . ?
C18 O12 C14 113.5(6) . . ?
C16 O13 H13 109.5 . . ?
C17 O14 H14 108.9 . . ?
C18 O15 C9 118.4(6) . . ?
C19 O16 H16 108.5 . . ?
C24 O17 C20 114.9(7) . . ?
C22 O18 H18 109.6 . . ?
C23 O19 H19 109.3 . . ?
C24 O20 C15 118.5(7) . . ?
C25 O21 H21 110.2 . . ?
C30 O22 C26 114.5(7) . . ?
C28 O23 H23 108.8 . . ?
C29 O24 H24 108.9 . . ?
C30 O25 C21 118.5(7) . . ?
C31 O26 H26 109.3 . . ?
C36 O27 C32 115.2(7) . . ?
C34 O28 H28 109.0 . . ?
C35 O29 H29 108.8 . . ?
C36 O30 C27 117.2(7) . . ?
C37 O31 H31 108.6 . . ?
C42 O32 C38 113.5(7) . . ?
C40 O33 H33 108.7 . . ?
C41 O34 H34 109.3 . . ?
C42 O35 C33 117.9(7) . . ?
C43 O36 H36 109.1 . . ?
C48 O37 C44 116.0(6) . . ?
C46 O38 H38 108.8 . . ?
C47 O39 H39 109.7 . . ?
C81 O40 C48 117.4(6) . . ?
C49 O41 H41 110.6 . . ?
C54 O42 C50 113.2(7) . . ?
C52 O43 H43 109.6 . . ?
C53 O44 H44 109.6 . . ?
C54 O45 C45 118.3(6) . . ?
C55 O46 H46 110.1 . . ?
C60 O47 C56 113.6(6) . . ?
C58 O48 H48 109.0 . . ?
C59 O49 H49 108.6 . . ?
C60 O50 C51 117.8(7) . . ?
C61 O51 H51 108.5 . . ?
C66 O52 C62 116.3(7) . . ?
C64 O53 H53 110.3 . . ?
C65 O54 H54 109.6 . . ?
C66 O55 C57 117.4(6) . . ?
C67 O56 H56 108.6 . . ?
C72 O57 C68 114.5(6) . . ?
C70 O58 H58 109.4 . . ?
C71 O59 H59 109.5 . . ?
C63 O60 C72 118.7(6) . . ?
C73 O61 H61 109.0 . . ?
C78 O62 C74 114.7(7) . . ?
C76 O63 H63 109.0 . . ?
C77 O64 H64 109.9 . . ?
C78 O65 C69 120.0(7) . . ?
C79 O66 H66 108.8 . . ?
C84 O67 C80 114.0(7) . . ?
C82 O68 H68 108.3 . . ?
C83 O69 H69 109.6 . . ?
C84 O70 C75 117.5(7) . . ?
C85 O71 H71 114.3 . . ?
C95 O72 H72 108.0 . . ?
O1 C1 C2 108.2(7) . . ?
O1 C1 H1A 110.0 . . ?
C2 C1 H1A 110.0 . . ?
O1 C1 H1B 110.0 . . ?
C2 C1 H1B 110.0 . . ?
H1A C1 H1B 108.4 . . ?
O2 C2 C3 111.7(7) . . ?
O2 C2 C1 105.6(7) . . ?
C3 C2 C1 112.4(8) . . ?
O2 C2 H2A 109.0 . . ?
C3 C2 H2A 109.0 . . ?
C1 C2 H2A 109.0 . . ?
O10 C3 C2 110.2(7) . . ?
O10 C3 C4 106.0(8) . . ?
C2 C3 C4 110.1(7) . . ?
O10 C3 H3A 110.2 . . ?
C2 C3 H3A 110.2 . . ?
C4 C3 H3A 110.2 . . ?
O3 C4 C5 108.4(7) . . ?
O3 C4 C3 110.3(7) . . ?
C5 C4 C3 109.1(8) . . ?
O3 C4 H4A 109.7 . . ?
C5 C4 H4A 109.7 . . ?
C3 C4 H4A 109.7 . . ?
O4 C5 C4 110.5(8) . . ?
O4 C5 C6 111.0(7) . . ?
C4 C5 C6 107.8(7) . . ?
O4 C5 H5A 109.2 . . ?
C4 C5 H5A 109.2 . . ?
C6 C5 H5A 109.2 . . ?
O2 C6 O5 112.2(7) . . ?
O2 C6 C5 110.6(7) . . ?
O5 C6 C5 106.1(7) . . ?
O2 C6 H6A 109.3 . . ?
O5 C6 H6A 109.3 . . ?
C5 C6 H6A 109.3 . . ?
O6 C7 C8 108.4(9) . . ?
O6 C7 H7A 110.0 . . ?
C8 C7 H7A 110.0 . . ?
O6 C7 H7B 110.0 . . ?
C8 C7 H7B 110.0 . . ?
H7A C7 H7B 108.4 . . ?
O7 C8 C9 110.9(8) . . ?
O7 C8 C7 106.3(8) . . ?
C9 C8 C7 115.9(9) . . ?
O7 C8 H8A 107.8 . . ?
C9 C8 H8A 107.8 . . ?
C7 C8 H8A 107.8 . . ?
O15 C9 C8 109.9(7) . . ?
O15 C9 C10 107.8(7) . . ?
C8 C9 C10 110.6(8) . . ?
O15 C9 H9A 109.5 . . ?
C8 C9 H9A 109.5 . . ?
C10 C9 H9A 109.5 . . ?
O8 C10 C11 110.2(7) . . ?
O8 C10 C9 111.1(7) . . ?
C11 C10 C9 107.4(7) . . ?
O8 C10 H10A 109.4 . . ?
C11 C10 H10A 109.4 . . ?
C9 C10 H10A 109.4 . . ?
O9 C11 C10 111.5(7) . . ?
O9 C11 C12 108.0(7) . . ?
C10 C11 C12 112.4(7) . . ?
O9 C11 H11A 108.2 . . ?
C10 C11 H11A 108.2 . . ?
C12 C11 H11A 108.2 . . ?
O10 C12 O7 110.0(7) . . ?
O10 C12 C11 107.9(8) . . ?
O7 C12 C11 110.6(8) . . ?
O10 C12 H12A 109.4 . . ?
O7 C12 H12A 109.4 . . ?
C11 C12 H12A 109.4 . . ?
O11 C13 C14 113.0(9) . . ?
O11 C13 H13A 109.0 . . ?
C14 C13 H13A 109.0 . . ?
O11 C13 H13B 109.0 . . ?
C14 C13 H13B 109.0 . . ?
H13A C13 H13B 107.8 . . ?
O12 C14 C13 105.3(7) . . ?
O12 C14 C15 111.1(7) . . ?
C13 C14 C15 112.7(8) . . ?
O12 C14 H14A 109.2 . . ?
C13 C14 H14A 109.2 . . ?
C15 C14 H14A 109.2 . . ?
O20 C15 C16 108.8(7) . . ?
O20 C15 C14 108.6(7) . . ?
C16 C15 C14 111.3(7) . . ?
O20 C15 H15A 109.4 . . ?
C16 C15 H15A 109.4 . . ?
C14 C15 H15A 109.4 . . ?
O13 C16 C15 106.4(7) . . ?
O13 C16 C17 111.0(8) . . ?
C15 C16 C17 108.9(7) . . ?
O13 C16 H16A 110.2 . . ?
C15 C16 H16A 110.2 . . ?
C17 C16 H16A 110.2 . . ?
O14 C17 C18 109.2(7) . . ?
O14 C17 C16 110.4(7) . . ?
C18 C17 C16 109.8(8) . . ?
O14 C17 H17A 109.1 . . ?
C18 C17 H17A 109.1 . . ?
C16 C17 H17A 109.1 . . ?
O15 C18 O12 110.6(7) . . ?
O15 C18 C17 108.8(7) . . ?
O12 C18 C17 109.1(7) . . ?
O15 C18 H18A 109.5 . . ?
O12 C18 H18A 109.5 . . ?
C17 C18 H18A 109.5 . . ?
O16 C19 C20 111.8(9) . . ?
O16 C19 H19A 109.3 . . ?
C20 C19 H19A 109.3 . . ?
O16 C19 H19B 109.3 . . ?
C20 C19 H19B 109.3 . . ?
H19A C19 H19B 107.9 . . ?
O17 C20 C19 109.0(8) . . ?
O17 C20 C21 108.7(8) . . ?
C19 C20 C21 113.0(8) . . ?
O17 C20 H20A 108.7 . . ?
C19 C20 H20A 108.7 . . ?
C21 C20 H20A 108.7 . . ?
O25 C21 C22 108.6(7) . . ?
O25 C21 C20 111.2(8) . . ?
C22 C21 C20 109.1(7) . . ?
O25 C21 H21A 109.3 . . ?
C22 C21 H21A 109.3 . . ?
C20 C21 H21A 109.3 . . ?
O18 C22 C23 109.6(8) . . ?
O18 C22 C21 110.2(7) . . ?
C23 C22 C21 109.9(8) . . ?
O18 C22 H22A 109.1 . . ?
C23 C22 H22A 109.1 . . ?
C21 C22 H22A 109.1 . . ?
O19 C23 C22 111.9(8) . . ?
O19 C23 C24 111.2(8) . . ?
C22 C23 C24 109.5(8) . . ?
O19 C23 H23A 108.0 . . ?
C22 C23 H23A 108.0 . . ?
C24 C23 H23A 108.0 . . ?
O17 C24 O20 111.1(8) . . ?
O17 C24 C23 110.3(7) . . ?
O20 C24 C23 107.0(8) . . ?
O17 C24 H24A 109.5 . . ?
O20 C24 H24A 109.5 . . ?
C23 C24 H24A 109.5 . . ?
O21 C25 C26 111.6(8) . . ?
O21 C25 H25A 109.3 . . ?
C26 C25 H25A 109.3 . . ?
O21 C25 H25B 109.3 . . ?
C26 C25 H25B 109.3 . . ?
H25A C25 H25B 108.0 . . ?
O22 C26 C25 107.4(7) . . ?
O22 C26 C27 110.1(8) . . ?
C25 C26 C27 112.9(7) . . ?
O22 C26 H26A 108.8 . . ?
C25 C26 H26A 108.8 . . ?
C27 C26 H26A 108.8 . . ?
O30 C27 C28 107.4(6) . . ?
O30 C27 C26 109.2(7) . . ?
C28 C27 C26 111.6(7) . . ?
O30 C27 H27A 109.5 . . ?
C28 C27 H27A 109.5 . . ?
C26 C27 H27A 109.5 . . ?
O23 C28 C29 110.1(7) . . ?
O23 C28 C27 111.6(7) . . ?
C29 C28 C27 108.7(7) . . ?
O23 C28 H28A 108.8 . . ?
C29 C28 H28A 108.8 . . ?
C27 C28 H28A 108.8 . . ?
O24 C29 C30 109.4(7) . . ?
O24 C29 C28 110.4(7) . . ?
C30 C29 C28 110.9(8) . . ?
O24 C29 H29A 108.7 . . ?
C30 C29 H29A 108.7 . . ?
C28 C29 H29A 108.7 . . ?
O25 C30 O22 110.4(7) . . ?
O25 C30 C29 109.0(7) . . ?
O22 C30 C29 109.7(7) . . ?
O25 C30 H30A 109.3 . . ?
O22 C30 H30A 109.3 . . ?
C29 C30 H30A 109.3 . . ?
O26 C31 C32 111.1(8) . . ?
O26 C31 H31A 109.4 . . ?
C32 C31 H31A 109.4 . . ?
O26 C31 H31B 109.4 . . ?
C32 C31 H31B 109.4 . . ?
H31A C31 H31B 108.0 . . ?
O27 C32 C31 105.5(7) . . ?
O27 C32 C33 110.8(7) . . ?
C31 C32 C33 113.7(8) . . ?
O27 C32 H32A 108.9 . . ?
C31 C32 H32A 108.9 . . ?
C33 C32 H32A 108.9 . . ?
O35 C33 C34 107.0(7) . . ?
O35 C33 C32 109.7(7) . . ?
C34 C33 C32 111.8(8) . . ?
O35 C33 H33A 109.4 . . ?
C34 C33 H33A 109.4 . . ?
C32 C33 H33A 109.4 . . ?
O28 C34 C33 109.4(7) . . ?
O28 C34 C35 112.2(7) . . ?
C33 C34 C35 108.5(7) . . ?
O28 C34 H34A 108.9 . . ?
C33 C34 H34A 108.9 . . ?
C35 C34 H34A 108.9 . . ?
O29 C35 C34 111.5(8) . . ?
O29 C35 C36 109.5(7) . . ?
C34 C35 C36 109.8(7) . . ?
O29 C35 H35A 108.7 . . ?
C34 C35 H35A 108.7 . . ?
C36 C35 H35A 108.7 . . ?
O27 C36 O30 110.5(7) . . ?
O27 C36 C35 110.6(7) . . ?
O30 C36 C35 107.3(7) . . ?
O27 C36 H36A 109.5 . . ?
O30 C36 H36A 109.5 . . ?
C35 C36 H36A 109.5 . . ?
O31 C37 C38 111.2(9) . . ?
O31 C37 H37A 109.4 . . ?
C38 C37 H37A 109.4 . . ?
O31 C37 H37B 109.4 . . ?
C38 C37 H37B 109.4 . . ?
H37A C37 H37B 108.0 . . ?
O32 C38 C39 110.7(7) . . ?
O32 C38 C37 105.8(8) . . ?
C39 C38 C37 111.1(8) . . ?
O32 C38 H38A 109.7 . . ?
C39 C38 H38A 109.7 . . ?
C37 C38 H38A 109.7 . . ?
O5 C39 C38 108.8(7) . . ?
O5 C39 C40 107.5(7) . . ?
C38 C39 C40 110.2(8) . . ?
O5 C39 H39A 110.1 . . ?
C38 C39 H39A 110.1 . . ?
C40 C39 H39A 110.1 . . ?
O33 C40 C41 108.8(7) . . ?
O33 C40 C39 112.1(7) . . ?
C41 C40 C39 109.7(8) . . ?
O33 C40 H40A 108.7 . . ?
C41 C40 H40A 108.7 . . ?
C39 C40 H40A 108.7 . . ?
O34 C41 C40 113.3(8) . . ?
O34 C41 C42 111.1(7) . . ?
C40 C41 C42 108.8(8) . . ?
O34 C41 H41A 107.9 . . ?
C40 C41 H41A 107.9 . . ?
C42 C41 H41A 107.9 . . ?
O35 C42 O32 111.7(7) . . ?
O35 C42 C41 108.1(8) . . ?
O32 C42 C41 110.4(7) . . ?
O35 C42 H42A 108.9 . . ?
O32 C42 H42A 108.9 . . ?
C41 C42 H42A 108.9 . . ?
O36 C43 C44 111.7(8) . . ?
O36 C43 H43A 109.3 . . ?
C44 C43 H43A 109.3 . . ?
O36 C43 H43B 109.3 . . ?
C44 C43 H43B 109.3 . . ?
H43A C43 H43B 107.9 . . ?
O37 C44 C43 106.9(7) . . ?
O37 C44 C45 109.9(7) . . ?
C43 C44 C45 112.9(7) . . ?
O37 C44 H44A 109.0 . . ?
C43 C44 H44A 109.0 . . ?
C45 C44 H44A 109.0 . . ?
O45 C45 C46 107.0(7) . . ?
O45 C45 C44 107.7(7) . . ?
C46 C45 C44 112.3(7) . . ?
O45 C45 H45A 109.9 . . ?
C46 C45 H45A 109.9 . . ?
C44 C45 H45A 109.9 . . ?
O38 C46 C45 107.2(7) . . ?
O38 C46 C47 109.6(7) . . ?
C45 C46 C47 109.6(7) . . ?
O38 C46 H46A 110.1 . . ?
C45 C46 H46A 110.1 . . ?
C47 C46 H46A 110.1 . . ?
O39 C47 C46 112.7(7) . . ?
O39 C47 C48 110.7(7) . . ?
C46 C47 C48 108.9(7) . . ?
O39 C47 H47A 108.1 . . ?
C46 C47 H47A 108.1 . . ?
C48 C47 H47A 108.1 . . ?
O37 C48 O40 111.6(7) . . ?
O37 C48 C47 110.6(7) . . ?
O40 C48 C47 107.7(7) . . ?
O37 C48 H48A 109.0 . . ?
O40 C48 H48A 109.0 . . ?
C47 C48 H48A 109.0 . . ?
O41 C49 C50 111.9(9) . . ?
O41 C49 H49A 109.2 . . ?
C50 C49 H49A 109.2 . . ?
O41 C49 H49B 109.2 . . ?
C50 C49 H49B 109.2 . . ?
H49A C49 H49B 107.9 . . ?
O42 C50 C49 106.7(8) . . ?
O42 C50 C51 109.5(8) . . ?
C49 C50 C51 112.7(8) . . ?
O42 C50 H50A 109.3 . . ?
C49 C50 H50A 109.3 . . ?
C51 C50 H50A 109.3 . . ?
O50 C51 C52 108.3(7) . . ?
O50 C51 C50 109.0(7) . . ?
C52 C51 C50 109.9(7) . . ?
O50 C51 H51A 109.9 . . ?
C52 C51 H51A 109.9 . . ?
C50 C51 H51A 109.9 . . ?
O43 C52 C53 112.0(7) . . ?
O43 C52 C51 109.7(7) . . ?
C53 C52 C51 108.9(7) . . ?
O43 C52 H52A 108.7 . . ?
C53 C52 H52A 108.7 . . ?
C51 C52 H52A 108.7 . . ?
O44 C53 C52 111.6(7) . . ?
O44 C53 C54 111.6(7) . . ?
C52 C53 C54 111.9(8) . . ?
O44 C53 H53A 107.2 . . ?
C52 C53 H53A 107.2 . . ?
C54 C53 H53A 107.2 . . ?
O42 C54 O45 109.9(7) . . ?
O42 C54 C53 110.2(7) . . ?
O45 C54 C53 108.5(7) . . ?
O42 C54 H54A 109.4 . . ?
O45 C54 H54A 109.4 . . ?
C53 C54 H54A 109.4 . . ?
O46 C55 C56 113.1(8) . . ?
O46 C55 H55A 109.0 . . ?
C56 C55 H55A 109.0 . . ?
O46 C55 H55B 109.0 . . ?
C56 C55 H55B 109.0 . . ?
H55A C55 H55B 107.8 . . ?
O47 C56 C55 107.1(7) . . ?
O47 C56 C57 110.0(7) . . ?
C55 C56 C57 112.8(7) . . ?
O47 C56 H56A 108.9 . . ?
C55 C56 H56A 108.9 . . ?
C57 C56 H56A 108.9 . . ?
O55 C57 C58 106.8(7) . . ?
O55 C57 C56 107.7(7) . . ?
C58 C57 C56 112.5(7) . . ?
O55 C57 H57A 109.9 . . ?
C58 C57 H57A 109.9 . . ?
C56 C57 H57A 109.9 . . ?
O48 C58 C59 109.3(8) . . ?
O48 C58 C57 110.8(7) . . ?
C59 C58 C57 107.7(7) . . ?
O48 C58 H58A 109.6 . . ?
C59 C58 H58A 109.6 . . ?
C57 C58 H58A 109.6 . . ?
O49 C59 C58 112.0(7) . . ?
O49 C59 C60 111.2(7) . . ?
C58 C59 C60 108.9(7) . . ?
O49 C59 H59A 108.2 . . ?
C58 C59 H59A 108.2 . . ?
C60 C59 H59A 108.2 . . ?
O50 C60 O47 112.1(8) . . ?
O50 C60 C59 108.4(7) . . ?
O47 C60 C59 109.9(7) . . ?
O50 C60 H60A 108.8 . . ?
O47 C60 H60A 108.8 . . ?
C59 C60 H60A 108.8 . . ?
O51 C61 C62 111.9(8) . . ?
O51 C61 H61A 109.2 . . ?
C62 C61 H61A 109.2 . . ?
O51 C61 H61B 109.2 . . ?
C62 C61 H61B 109.2 . . ?
H61A C61 H61B 107.9 . . ?
O52 C62 C61 105.2(7) . . ?
O52 C62 C63 110.9(7) . . ?
C61 C62 C63 112.5(8) . . ?
O52 C62 H62A 109.4 . . ?
C61 C62 H62A 109.4 . . ?
C63 C62 H62A 109.4 . . ?
O60 C63 C64 108.9(7) . . ?
O60 C63 C62 109.3(7) . . ?
C64 C63 C62 108.7(7) . . ?
O60 C63 H63A 110.0 . . ?
C64 C63 H63A 110.0 . . ?
C62 C63 H63A 110.0 . . ?
O53 C64 C65 112.1(7) . . ?
O53 C64 C63 107.4(7) . . ?
C65 C64 C63 108.8(7) . . ?
O53 C64 H64A 109.5 . . ?
C65 C64 H64A 109.5 . . ?
C63 C64 H64A 109.5 . . ?
O54 C65 C64 108.9(8) . . ?
O54 C65 C66 109.2(7) . . ?
C64 C65 C66 110.2(7) . . ?
O54 C65 H65A 109.5 . . ?
C64 C65 H65A 109.5 . . ?
C66 C65 H65A 109.5 . . ?
O52 C66 O55 111.1(7) . . ?
O52 C66 C65 108.7(7) . . ?
O55 C66 C65 108.3(7) . . ?
O52 C66 H66A 109.6 . . ?
O55 C66 H66A 109.6 . . ?
C65 C66 H66A 109.6 . . ?
O56 C67 C68 111.2(8) . . ?
O56 C67 H67A 109.4 . . ?
C68 C67 H67A 109.4 . . ?
O56 C67 H67B 109.4 . . ?
C68 C67 H67B 109.4 . . ?
H67A C67 H67B 108.0 . . ?
O57 C68 C69 111.0(7) . . ?
O57 C68 C67 105.7(7) . . ?
C69 C68 C67 112.6(8) . . ?
O57 C68 H68A 109.1 . . ?
C69 C68 H68A 109.1 . . ?
C67 C68 H68A 109.1 . . ?
O65 C69 C68 109.5(7) . . ?
O65 C69 C70 107.3(8) . . ?
C68 C69 C70 112.3(7) . . ?
O65 C69 H69A 109.2 . . ?
C68 C69 H69A 109.2 . . ?
C70 C69 H69A 109.2 . . ?
O58 C70 C69 110.0(7) . . ?
O58 C70 C71 111.0(7) . . ?
C69 C70 C71 108.6(8) . . ?
O58 C70 H70A 109.1 . . ?
C69 C70 H70A 109.1 . . ?
C71 C70 H70A 109.1 . . ?
O59 C71 C72 113.1(7) . . ?
O59 C71 C70 110.5(8) . . ?
C72 C71 C70 109.8(7) . . ?
O59 C71 H71A 107.7 . . ?
C72 C71 H71A 107.7 . . ?
C70 C71 H71A 107.7 . . ?
O57 C72 O60 111.7(7) . . ?
O57 C72 C71 110.9(7) . . ?
O60 C72 C71 107.9(7) . . ?
O57 C72 H72A 108.8 . . ?
O60 C72 H72A 108.8 . . ?
C71 C72 H72A 108.8 . . ?
O61 C73 C74 110.6(8) . . ?
O61 C73 H73A 109.5 . . ?
C74 C73 H73A 109.5 . . ?
O61 C73 H73B 109.5 . . ?
C74 C73 H73B 109.5 . . ?
H73A C73 H73B 108.1 . . ?
O62 C74 C73 105.1(7) . . ?
O62 C74 C75 110.3(7) . . ?
C73 C74 C75 113.6(8) . . ?
O62 C74 H74A 109.2 . . ?
C73 C74 H74A 109.2 . . ?
C75 C74 H74A 109.2 . . ?
O70 C75 C76 108.4(7) . . ?
O70 C75 C74 108.6(7) . . ?
C76 C75 C74 110.9(7) . . ?
O70 C75 H75A 109.7 . . ?
C76 C75 H75A 109.7 . . ?
C74 C75 H75A 109.7 . . ?
O63 C76 C77 109.1(7) . . ?
O63 C76 C75 108.7(7) . . ?
C77 C76 C75 109.5(8) . . ?
O63 C76 H76A 109.8 . . ?
C77 C76 H76A 109.8 . . ?
C75 C76 H76A 109.8 . . ?
O64 C77 C76 113.1(8) . . ?
O64 C77 C78 110.5(8) . . ?
C76 C77 C78 106.9(7) . . ?
O64 C77 H77A 108.8 . . ?
C76 C77 H77A 108.8 . . ?
C78 C77 H77A 108.8 . . ?
O62 C78 O65 112.7(7) . . ?
O62 C78 C77 111.0(7) . . ?
O65 C78 C77 107.7(8) . . ?
O62 C78 H78A 108.5 . . ?
O65 C78 H78A 108.5 . . ?
C77 C78 H78A 108.5 . . ?
O66 C79 C80 110.1(8) . . ?
O66 C79 H79A 109.6 . . ?
C80 C79 H79A 109.6 . . ?
O66 C79 H79B 109.6 . . ?
C80 C79 H79B 109.6 . . ?
H79A C79 H79B 108.2 . . ?
O67 C80 C79 106.7(8) . . ?
O67 C80 C81 111.1(7) . . ?
C79 C80 C81 113.1(8) . . ?
O67 C80 H80A 108.6 . . ?
C79 C80 H80A 108.6 . . ?
C81 C80 H80A 108.6 . . ?
O40 C81 C82 108.9(7) . . ?
O40 C81 C80 109.2(7) . . ?
C82 C81 C80 108.3(7) . . ?
O40 C81 H81A 110.1 . . ?
C82 C81 H81A 110.1 . . ?
C80 C81 H81A 110.1 . . ?
O68 C82 C83 112.1(7) . . ?
O68 C82 C81 106.9(7) . . ?
C83 C82 C81 110.4(8) . . ?
O68 C82 H82A 109.1 . . ?
C83 C82 H82A 109.1 . . ?
C81 C82 H82A 109.1 . . ?
O69 C83 C82 112.3(8) . . ?
O69 C83 C84 109.7(7) . . ?
C82 C83 C84 111.0(7) . . ?
O69 C83 H83A 107.9 . . ?
C82 C83 H83A 107.9 . . ?
C84 C83 H83A 107.9 . . ?
O67 C84 O70 112.3(7) . . ?
O67 C84 C83 110.0(7) . . ?
O70 C84 C83 107.5(7) . . ?
O67 C84 H84A 109.0 . . ?
O70 C84 H84A 109.0 . . ?
C83 C84 H84A 109.0 . . ?
O71 C85 C94 103.5(19) . . ?
O71 C85 C86 115.1(17) . . ?
C94 C85 C86 113.1(17) . . ?
O71 C85 C92 108.2(14) . . ?
C94 C85 C92 105.0(16) . . ?
C86 C85 C92 111.2(15) . . ?
C85 C86 C87 112.2(15) . . ?
C85 C86 H86A 109.2 . . ?
C87 C86 H86A 109.2 . . ?
C85 C86 H86B 109.2 . . ?
C87 C86 H86B 109.2 . . ?
H86A C86 H86B 107.9 . . ?
C88 C87 C86 108.9(16) . . ?
C88 C87 C93 107.6(15) . . ?
C86 C87 C93 101.0(14) . . ?
C88 C87 H87A 112.8 . . ?
C86 C87 H87A 112.8 . . ?
C93 C87 H87A 112.8 . . ?
C87 C88 C89 114.5(15) . . ?
C87 C88 H88A 108.6 . . ?
C89 C88 H88A 108.6 . . ?
C87 C88 H88B 108.6 . . ?
C89 C88 H88B 108.6 . . ?
H88A C88 H88B 107.6 . . ?
C88 C89 C94 113.5(17) . . ?
C88 C89 C90 106(2) . . ?
C94 C89 C90 107.6(19) . . ?
C88 C89 H89A 109.7 . . ?
C94 C89 H89A 109.7 . . ?
C90 C89 H89A 109.7 . . ?
C91 C90 C89 111.6(16) . . ?
C91 C90 H90A 109.3 . . ?
C89 C90 H90A 109.3 . . ?
C91 C90 H90B 109.3 . . ?
C89 C90 H90B 109.3 . . ?
H90A C90 H90B 108.0 . . ?
C90 C91 C92 108.1(19) . . ?
C90 C91 C93 114(2) . . ?
C92 C91 C93 105.9(15) . . ?
C90 C91 H91A 109.6 . . ?
C92 C91 H91A 109.6 . . ?
C93 C91 H91A 109.6 . . ?
C91 C92 C85 110.8(13) . . ?
C91 C92 H92A 109.5 . . ?
C85 C92 H92A 109.5 . . ?
C91 C92 H92B 109.5 . . ?
C85 C92 H92B 109.5 . . ?
H92A C92 H92B 108.1 . . ?
C91 C93 C87 108.5(15) . . ?
C91 C93 H93A 110.0 . . ?
C87 C93 H93A 110.0 . . ?
C91 C93 H93B 110.0 . . ?
C87 C93 H93B 110.0 . . ?
H93A C93 H93B 108.4 . . ?
C85 C94 C89 109(2) . . ?
C85 C94 H94A 110.0 . . ?
C89 C94 H94A 110.0 . . ?
C85 C94 H94B 110.0 . . ?
C89 C94 H94B 110.0 . . ?
H94A C94 H94B 108.4 . . ?
O72 C95 C102 108.2(9) . . ?
O72 C95 C96 111.2(10) . . ?
C102 C95 C96 109.3(10) . . ?
O72 C95 C104 107.6(9) . . ?
C102 C95 C104 110.0(11) . . ?
C96 C95 C104 110.7(11) . . ?
C95 C96 C97 109.7(10) . . ?
C95 C96 H96A 109.7 . . ?
C97 C96 H96A 109.7 . . ?
C95 C96 H96B 109.7 . . ?
C97 C96 H96B 109.7 . . ?
H96A C96 H96B 108.2 . . ?
C103 C97 C96 110.5(12) . . ?
C103 C97 C98 110.3(12) . . ?
C96 C97 C98 108.6(12) . . ?
C103 C97 H97A 109.1 . . ?
C96 C97 H97A 109.1 . . ?
C98 C97 H97A 109.1 . . ?
C97 C98 C99 108.7(10) . . ?
C97 C98 H98A 110.0 . . ?
C99 C98 H98A 110.0 . . ?
C97 C98 H98B 110.0 . . ?
C99 C98 H98B 110.0 . . ?
H98A C98 H98B 108.3 . . ?
C100 C99 C104 107.6(12) . . ?
C100 C99 C98 109.4(11) . . ?
C104 C99 C98 109.2(13) . . ?
C100 C99 H99A 110.2 . . ?
C104 C99 H99A 110.2 . . ?
C98 C99 H99A 110.2 . . ?
C101 C100 C99 112.0(11) . . ?
C101 C100 H10B 109.2 . . ?
C99 C100 H10B 109.2 . . ?
C101 C100 H10C 109.2 . . ?
C99 C100 H10C 109.2 . . ?
H10B C100 H10C 107.9 . . ?
C100 C101 C103 109.4(11) . . ?
C100 C101 C102 110.5(12) . . ?
C103 C101 C102 106.3(12) . . ?
C100 C101 H10D 110.2 . . ?
C103 C101 H10D 110.2 . . ?
C102 C101 H10D 110.2 . . ?
C95 C102 C101 109.6(10) . . ?
C95 C102 H10E 109.8 . . ?
C101 C102 H10E 109.8 . . ?
C95 C102 H10F 109.8 . . ?
C101 C102 H10F 109.8 . . ?
H10E C102 H10F 108.2 . . ?
C97 C103 C101 110.2(10) . . ?
C97 C103 H10G 109.6 . . ?
C101 C103 H10G 109.6 . . ?
C97 C103 H10H 109.6 . . ?
C101 C103 H10H 109.6 . . ?
H10G C103 H10H 108.1 . . ?
C95 C104 C99 108.4(10) . . ?
C95 C104 H10I 110.0 . . ?
C99 C104 H10I 110.0 . . ?
C95 C104 H10J 110.0 . . ?
C99 C104 H10J 110.0 . . ?
H10I C104 H10J 108.4 . . ?
 
_refine_diff_density_max    0.952
_refine_diff_density_min   -0.520
_refine_diff_density_rms    0.126


# start Validation Reply Form
_vrf_PLAT097_ALERT_2_B
;
PROBLEM: Large Reported Max.  (Positive) Residual Density    0.95 eA-3
RESPONSE: This might be caused by residual absorption artefacts or other model
errors. The exact cause of this particular issue is not clear.
;
_vrf_PLAT234_ALERT_4_B
;
PROBLEM: Large Hirshfeld Difference C89-C90  0.26 Ang
RESPONSE: This might be caused by slight disorder of this group of atoms.
;
_vrf_PLAT340_ALERT_3_B
;
PROBLEM: Low Bond Precision on  C-C Bonds ..    0.01819 Ang.
RESPONSE: This might be related to the very slight disoder of the molecule.
;
_vrf_PLAT415_ALERT_2_B
;
PROBLEM: Short Inter D-H..H-X       H9       ..H30A     .       1.96 Ang.  
1+x,y,z  =      1_655 Check 
Short Inter D-H..H-X       H18A     ..H34      .       1.98 Ang.  
                                                   x,-1+y,z  =      1_545 Check 
Short Inter D-H..H-X       H48A     ..H59      .       1.93 Ang.  
                                                    1+x,y,z  =      1_655 Check 
RESPONSE: These issues might be caused by the wrong locations of the H
 atoms. We have managed to place these H atoms in several other locations but
 with limited success.
;
_vrf_PLAT420_ALERT_2_B
;
PROBLEM: 
D-H Bond Without Acceptor  O1-H1       .      Please Check 
D-H Bond Without Acceptor  O4-H4       .      Please Check 
D-H Bond Without Acceptor  O8-H8       .      Please Check 
D-H Bond Without Acceptor  O9-H9       .      Please Check 
D-H Bond Without Acceptor  O11-H11      .     Please Check 
D-H Bond Without Acceptor  O16-H16      .     Please Check 
D-H Bond Without Acceptor  O18-H18      .     Please Check 
D-H Bond Without Acceptor  O19-H19      .     Please Check 
D-H Bond Without Acceptor  O21-H21      .     Please Check 
D-H Bond Without Acceptor  O23-H23      .     Please Check 
D-H Bond Without Acceptor  O29-H29      .     Please Check 
D-H Bond Without Acceptor  O33-H33      .     Please Check 
D-H Bond Without Acceptor  O34-H34      .     Please Check 
D-H Bond Without Acceptor  O36-H36      .     Please Check 
D-H Bond Without Acceptor  O44-H44      .     Please Check 
D-H Bond Without Acceptor  O46-H46      .     Please Check 
D-H Bond Without Acceptor  O48-H48      .     Please Check 
D-H Bond Without Acceptor  O54-H54      .     Please Check 
D-H Bond Without Acceptor  O56-H56      .     Please Check 
D-H Bond Without Acceptor  O58-H58      .     Please Check 
D-H Bond Without Acceptor  O61-H61      .     Please Check 
D-H Bond Without Acceptor  O64-H64      .     Please Check 
D-H Bond Without Acceptor  O68-H68      .     Please Check 
D-H Bond Without Acceptor  O71-H71      .     Please Check 
D-H Bond Without Acceptor  O72-H72      .     Please Check 
RESPONSE: These O-H donors are not able to associate with suitable H-bonding
 acceptors as the SQUEEZE routine has been implemented which removed the guest
 (H-bonding acceptor/donor) water molecules.
;

# end Validation Reply Form


_shelx_res_file
;
TITL mjl17061_ADA-OH in P1
    T.res
    created by SHELXL-2016/6 at 07:16:38 on 30-Aug-2020
CELL 1.34139 15.3986 15.4175 17.9599 113.169 99.213 103.219
ZERR 1 0.0009 0.0008 0.001 0.002 0.002 0.002
LATT -1
SFAC C  H  O
UNIT 104 172 72

L.S. 15
ACTA
BOND $H
FMAP 2
PLAN 10
SIZE 0.08 0.12 0.15
TEMP -100.15
EADP C29 C30 O22 O25
DFIX 1.35 0.02 O71 C85

OMIT   -2   7  -1
OMIT    -2   7  -4
OMIT     2  -7   1
OMIT     2   6  -3
OMIT    -2   7  -3
OMIT    -7   7  -3
OMIT     7  -7   3
OMIT     1   0  -1
OMIT     0   1  -1
OMIT    -4   3  -3
OMIT    -1   1   4
OMIT     3  -6   0
OMIT     4  -3   3
OMIT     2   0   2
OMIT    -2   0  -2
OMIT    -8   1   1

ABIN
WGHT    0.188100    1.942100
EXTI    0.011462
FVAR       0.50620
O1    3    1.074056    1.571261    0.853202    11.00000    0.03829    0.05867 =
         0.04608    0.03301    0.01882    0.01980
AFIX   3
H1    2    1.075446    1.518461    0.854712    11.00000   -1.20000
AFIX   0
O2    3    0.996143    1.678546    0.779945    11.00000    0.02767    0.02761 =
         0.03087    0.01189    0.01036    0.01119
O3    3    0.947028    1.450275    0.540024    11.00000    0.04905    0.03366 =
         0.03120    0.01565    0.02158    0.02249
AFIX   3
H3    2    0.897986    1.404175    0.509944    11.00000   -1.20000
AFIX   0
O4    3    0.967949    1.645375    0.564171    11.00000    0.05735    0.04250 =
         0.03409    0.02188    0.01795    0.02719
AFIX   3
H4    2    1.016288    1.679186    0.560970    11.00000   -1.20000
AFIX   0
O5    3    0.876475    1.688763    0.687538    11.00000    0.03492    0.02764 =
         0.02844    0.00798    0.00798    0.01555
O6    3    0.809705    1.196501    0.819540    11.00000    0.05300    0.11081 =
         0.07660    0.07317    0.02112    0.00864
AFIX   3
H6    2    0.862745    1.205281    0.813280    11.00000   -1.20000
AFIX   0
O7    3    0.893893    1.319469    0.749709    11.00000    0.02937    0.03937 =
         0.03201    0.01660    0.00717    0.00403
O8    3    0.764100    1.100377    0.502603    11.00000    0.03795    0.04369 =
         0.03198    0.01719    0.01636    0.01284
AFIX   3
H8    2    0.785938    1.061307    0.514253    11.00000   -1.20000
AFIX   0
O9    3    0.924895    1.263757    0.539599    11.00000    0.02682    0.04107 =
         0.04240    0.02340    0.02199    0.00721
AFIX   3
H9    2    0.970586    1.244857    0.532659    11.00000   -1.20000
AFIX   0
O10   3    0.888885    1.406840    0.668595    11.00000    0.02698    0.02497 =
         0.03711    0.00985    0.01085    0.00474
O11   3    0.431406    1.001388    0.752022    11.00000    0.03789    0.05772 =
         0.06504    0.04294    0.02283    0.01058
AFIX   3
H11   2    0.374676    0.991398    0.744332    11.00000   -1.20000
AFIX   0
O12   3    0.583790    1.051870    0.689933    11.00000    0.02770    0.04318 =
         0.04086    0.02551    0.01614    0.01460
O13   3    0.402177    0.956923    0.455146    11.00000    0.02746    0.05089 =
         0.03366    0.01650    0.01594    0.01356
AFIX   3
H13   2    0.358287    0.979743    0.455546    11.00000   -1.20000
AFIX   0
O14   3    0.594245    0.960430    0.471982    11.00000    0.03509    0.03511 =
         0.03841    0.01815    0.01865    0.01344
AFIX   3
H14   2    0.601005    1.009488    0.462152    11.00000   -1.20000
AFIX   0
O15   3    0.663873    1.134766    0.624743    11.00000    0.02864    0.02721 =
         0.03480    0.01987    0.00979    0.00960
O16   3    0.359609    1.323417    0.836676    11.00000    0.06477    0.06128 =
         0.03948    0.01992    0.00962    0.01015
AFIX   3
H16   2    0.342959    1.293987    0.864566    11.00000   -1.20000
AFIX   0
O17   3    0.275076    1.133962    0.683154    11.00000    0.04387    0.04652 =
         0.03691    0.02547    0.02750    0.02648
O18   3    0.154637    1.127305    0.455506    11.00000    0.02889    0.05370 =
         0.03314    0.01665    0.00717    0.01758
AFIX   3
H18   2    0.102857    1.096356    0.455496    11.00000   -1.20000
AFIX   0
O19   3    0.225631    0.973448    0.458363    11.00000    0.03751    0.02394 =
         0.05518    0.01269    0.02101    0.00762
AFIX   3
H19   2    0.185991    0.918977    0.443963    11.00000   -1.20000
AFIX   0
O20   3    0.375470    1.095467    0.601399    11.00000    0.03075    0.03656 =
         0.03983    0.02029    0.01796    0.01462
O21   3    0.201528    1.644550    0.787265    11.00000    0.04362    0.03772 =
         0.03689    0.01636    0.02260    0.01820
AFIX   3
H21   2    0.219288    1.702371    0.825585    11.00000   -1.20000
AFIX   0
O22   3    0.179260    1.438763    0.690164    11.00000    0.02888    0.03281 =
         0.03008    0.01468    0.01212    0.01114
O23   3    0.203033    1.481710    0.478323    11.00000    0.05202    0.03720 =
         0.03191    0.01731    0.01656    0.01178
AFIX   3
H23   2    0.166773    1.514649    0.486743    11.00000   -1.20000
AFIX   0
O24   3    0.110081    1.291275    0.461282    11.00000    0.03937    0.03331 =
         0.03278    0.01252    0.01707    0.01463
AFIX   3
H24   2    0.153401    1.267593    0.457742    11.00000   -1.20000
AFIX   0
O25   3    0.228351    1.311142    0.606023    11.00000    0.02888    0.03281 =
         0.03008    0.01468    0.01212    0.01114
O26   3    0.557072    1.945542    0.849144    11.00000    0.03870    0.03179 =
         0.04103    0.01215    0.00756    0.00753
AFIX   3
H26   2    0.502452    1.941652    0.831373    11.00000   -1.20000
AFIX   0
O27   3    0.410298    1.775778    0.740733    11.00000    0.02740    0.02775 =
         0.03242    0.00982    0.01112    0.00341
O28   3    0.501521    1.751286    0.529228    11.00000    0.03347    0.03136 =
         0.03209    0.01286    0.00865    0.00130
AFIX   3
H28   2    0.491011    1.699296    0.485568    11.00000   -1.20000
AFIX   0
O29   3    0.306979    1.672596    0.515363    11.00000    0.03131    0.03584 =
         0.03820    0.01682    0.00388    0.00359
AFIX   3
H29   2    0.269539    1.701027    0.506743    11.00000   -1.20000
AFIX   0
O30   3    0.337291    1.611659    0.639808    11.00000    0.03213    0.02642 =
         0.02868    0.01138    0.01566    0.01327
O31   3    0.942334    1.914888    0.875769    11.00000    0.03698    0.06072 =
         0.04553    0.00169    0.00289    0.02011
AFIX   3
H31   2    0.922224    1.953618    0.862058    11.00000   -1.20000
AFIX   0
O32   3    0.765874    1.877640    0.775857    11.00000    0.04071    0.02766 =
         0.03013    0.00680    0.00650    0.01777
O33   3    0.834081    1.740760    0.552280    11.00000    0.04152    0.04281 =
         0.04003    0.02122    0.02157    0.02060
AFIX   3
H33   2    0.877020    1.792641    0.565960    11.00000   -1.20000
AFIX   0
O34   3    0.693621    1.831319    0.555722    11.00000    0.03143    0.04119 =
         0.04293    0.02697    0.01007    0.01763
AFIX   3
H34   2    0.698182    1.886739    0.557303    11.00000   -1.20000
AFIX   0
O35   3    0.624618    1.777496    0.672654    11.00000    0.02714    0.03226 =
         0.03660    0.01864    0.01084    0.01009
O36   3    0.950817    1.371979    0.100502    11.00000    0.03887    0.03737 =
         0.04245    0.02176    0.01918    0.00954
AFIX   3
H36   2    0.962536    1.433309    0.120992    11.00000   -1.20000
AFIX   0
O37   3    0.883499    1.233410    0.163477    11.00000    0.04079    0.03011 =
         0.03129    0.01641    0.02126    0.02103
O38   3    0.928365    1.470193    0.397166    11.00000    0.05152    0.02588 =
         0.03070    0.01233    0.00881    0.01427
AFIX   3
H38   2    0.942895    1.516083    0.383696    11.00000   -1.20000
AFIX   0
O39   3    0.932848    1.277580    0.383271    11.00000    0.03777    0.03535 =
         0.03422    0.02205    0.01391    0.01581
AFIX   3
H39   2    0.887299    1.228400    0.370671    11.00000   -1.20000
AFIX   0
O40   3    0.788115    1.166636    0.230324    11.00000    0.02867    0.02954 =
         0.03129    0.01611    0.01391    0.01053
O41   3    0.667725    1.450762    0.013968    11.00000    0.09268    0.07815 =
         0.06696    0.02898    0.02197    0.03761
AFIX   3
H41   2    0.722893    1.452742    0.022808    11.00000   -1.20000
AFIX   0
O42   3    0.799759    1.548128    0.170506    11.00000    0.03458    0.04110 =
         0.03912    0.02230    0.02162    0.01941
O43   3    0.742687    1.708549    0.394540    11.00000    0.04182    0.03276 =
         0.03595    0.01110    0.01196    0.02193
AFIX   3
H43   2    0.713187    1.739149    0.377550    11.00000   -1.20000
AFIX   0
O44   3    0.903344    1.645143    0.398322    11.00000    0.03448    0.02931 =
         0.04172    0.01526    0.00989    0.01206
AFIX   3
H44   2    0.936054    1.704093    0.428472    11.00000   -1.20000
AFIX   0
O45   3    0.818722    1.461325    0.250107    11.00000    0.03299    0.03156 =
         0.04352    0.02461    0.02108    0.01824
O46   3    0.300913    1.575707    0.053995    11.00000    0.04282    0.06683 =
         0.04796    0.03777    0.01825    0.02709
AFIX   3
H46   2    0.244163    1.550027    0.044175    11.00000   -1.20000
AFIX   0
O47   3    0.488123    1.628309    0.154377    11.00000    0.02670    0.03262 =
         0.03113    0.01702    0.01118    0.00775
O48   3    0.394730    1.648737    0.364082    11.00000    0.04183    0.04941 =
         0.02688    0.01353    0.02032    0.01140
AFIX   3
H48   2    0.367820    1.687157    0.357463    11.00000   -1.20000
AFIX   0
O49   3    0.578682    1.757359    0.385014    11.00000    0.02938    0.02621 =
         0.03441    0.00758    0.00821    0.00437
AFIX   3
H49   2    0.568534    1.809489    0.413123    11.00000   -1.20000
AFIX   0
O50   3    0.599160    1.602680    0.242850    11.00000    0.03155    0.03429 =
         0.03879    0.02073    0.01530    0.01734
O51   3    0.015464    1.218544   -0.004008    11.00000    0.02844    0.03041 =
         0.04589    0.00913    0.01174    0.00309
AFIX   3
H51   2    0.019144    1.278237    0.015783    11.00000   -1.20000
AFIX   0
O52   3    0.161071    1.380693    0.105898    11.00000    0.03083    0.02810 =
         0.02868    0.01378    0.00684    0.00952
O53   3    0.144816    1.331492    0.315315    11.00000    0.03535    0.03707 =
         0.02367    0.01110    0.00832    0.00393
AFIX   3
H53   2    0.185056    1.359702    0.361465    11.00000   -1.20000
AFIX   0
O54   3    0.221582    1.528654    0.333729    11.00000    0.02984    0.03231 =
         0.03589    0.01024    0.01308    0.00774
AFIX   3
H54   2    0.195922    1.572224    0.343949    11.00000   -1.20000
AFIX   0
O55   3    0.305145    1.476440    0.203741    11.00000    0.02760    0.02597 =
         0.04048    0.01621    0.01626    0.00680
O56   3    0.119066    0.921977   -0.077848    11.00000    0.04574    0.05504 =
         0.03325    0.02133    0.01702    0.02036
AFIX   3
H56   2    0.090236    0.872587   -0.123638    11.00000   -1.20000
AFIX   0
O57   3    0.062484    1.012432    0.067832    11.00000    0.02797    0.03451 =
         0.02472    0.01126    0.00637    0.01595
O58   3    0.159693    0.995996    0.288933    11.00000    0.05213    0.04172 =
         0.04520    0.02739    0.02335    0.02673
AFIX   3
H58   2    0.107843    0.984206    0.297474    11.00000   -1.20000
AFIX   0
O59   3    0.068082    1.137221    0.289499    11.00000    0.05094    0.04090 =
         0.04205    0.02401    0.03036    0.03121
AFIX   3
H59   2    0.040822    1.173211    0.278529    11.00000   -1.20000
AFIX   0
O60   3    0.144171    1.177144    0.166439    11.00000    0.02698    0.03049 =
         0.03991    0.01696    0.00967    0.01122
O61   3    0.404990    0.697881   -0.000555    11.00000    0.04417    0.03362 =
         0.04489    0.01687    0.01964    0.01766
AFIX   3
H61   2    0.457450    0.693551   -0.002245    11.00000   -1.20000
AFIX   0
O62   3    0.280756    0.794035    0.067997    11.00000    0.03123    0.03301 =
         0.03207    0.01099    0.01097    0.01247
O63   3    0.454288    0.905502    0.310587    11.00000    0.03629    0.04832 =
         0.03985    0.02781    0.02038    0.01916
AFIX   3
H63   2    0.420148    0.883262    0.334687    11.00000   -1.20000
AFIX   0
O64   3    0.259602    0.864799    0.281760    11.00000    0.04124    0.06272 =
         0.03274    0.02586    0.02339    0.02077
AFIX   3
H64   2    0.204462    0.829289    0.265780    11.00000   -1.20000
AFIX   0
O65   3    0.242511    0.930775    0.156299    11.00000    0.02633    0.03170 =
         0.03866    0.01431    0.01091    0.01351
O66   3    0.780899    0.971159    0.041435    11.00000    0.08649    0.04967 =
         0.06130    0.02532    0.05187    0.03283
AFIX   3
H66   2    0.765969    0.916740    0.042915    11.00000   -1.20000
AFIX   0
O67   3    0.638930    0.906612    0.106955    11.00000    0.03339    0.03258 =
         0.03435    0.01536    0.01371    0.00784
O68   3    0.798533    1.097238    0.353402    11.00000    0.03945    0.03740 =
         0.03076    0.01977    0.00749    0.00227
AFIX   3
H68   2    0.810524    1.053527    0.365142    11.00000   -1.20000
AFIX   0
O69   3    0.641727    0.925242    0.314938    11.00000    0.02807    0.04181 =
         0.04099    0.02198    0.01424    0.00987
AFIX   3
H69   2    0.584116    0.904802    0.298098    11.00000   -1.20000
AFIX   0
O70   3    0.528955    0.930310    0.182577    11.00000    0.03131    0.02940 =
         0.02902    0.01177    0.00951    0.01303
O71   3    0.635050    1.452150    0.757782    11.00000    0.19005    0.18482 =
         0.08319    0.01310    0.08212   -0.01055
AFIX   3
H71   2    0.618950    1.496510    0.790992    11.00000   -1.20000
AFIX   0
O72   3    0.454850    1.162567   -0.006452    11.00000    0.05767    0.06119 =
         0.05738    0.03661    0.02018    0.02117
AFIX   3
H72   2    0.456370    1.209006   -0.019202    11.00000   -1.20000
AFIX   0
C1    1    0.982611    1.574280    0.848527    11.00000    0.03572    0.04406 =
         0.02538    0.01230    0.01575    0.01291
AFIX  23
H1A   2    0.982289    1.632626    0.898357    11.00000   -1.20000
H1B   2    0.942940    1.513241    0.847572    11.00000   -1.20000
AFIX   0
C2    1    0.944642    1.581856    0.766399    11.00000    0.01755    0.04001 =
         0.02741    0.01634    0.00336    0.00901
AFIX  13
H2A   2    0.877581    1.576581    0.759086    11.00000   -1.20000
AFIX   0
C3    1    0.954086    1.501409    0.689116    11.00000    0.02505    0.03417 =
         0.03743    0.01797    0.01092    0.01096
AFIX  13
H3A   2    1.018868    1.498371    0.698977    11.00000   -1.20000
AFIX   0
C4    1    0.929276    1.521518    0.612240    11.00000    0.03637    0.02961 =
         0.02778    0.00759    0.01542    0.01463
AFIX  13
H4A   2    0.862269    1.516751    0.598763    11.00000   -1.20000
AFIX   0
C5    1    0.989147    1.624495    0.632400    11.00000    0.03369    0.03718 =
         0.03940    0.02194    0.01921    0.01782
AFIX  13
H5A   2    1.055962    1.628429    0.645305    11.00000   -1.20000
AFIX   0
C6    1    0.972003    1.698538    0.710279    11.00000    0.02156    0.04293 =
         0.02929    0.01877    0.01059    0.01220
AFIX  13
H6A   2    1.010314    1.767665    0.724405    11.00000   -1.20000
AFIX   0
C7    1    0.773214    1.268673    0.805210    11.00000    0.04324    0.06044 =
         0.03478    0.02346    0.01486    0.00615
AFIX  23
H7A   2    0.801913    1.334836    0.854677    11.00000   -1.20000
H7B   2    0.705179    1.248624    0.796738    11.00000   -1.20000
AFIX   0
C8    1    0.795194    1.273890    0.727121    11.00000    0.03408    0.04052 =
         0.03041    0.01463    0.00987    0.00483
AFIX  13
H8A   2    0.765022    1.319612    0.714888    11.00000   -1.20000
AFIX   0
C9    1    0.763127    1.176369    0.648377    11.00000    0.02808    0.03148 =
         0.02652    0.01528    0.00951    0.01265
AFIX  13
H9A   2    0.792026    1.128918    0.658922    11.00000   -1.20000
AFIX   0
C10   1    0.789823    1.191827    0.575592    11.00000    0.03189    0.03052 =
         0.02840    0.01626    0.01414    0.01455
AFIX  13
H10A  2    0.758278    1.236587    0.563285    11.00000   -1.20000
AFIX   0
C11   1    0.893555    1.241126    0.602896    11.00000    0.03802    0.03737 =
         0.02956    0.02237    0.02105    0.01218
AFIX  13
H11A  2    0.923935    1.193994    0.612143    11.00000   -1.20000
AFIX   0
C12   1    0.925759    1.336895    0.684319    11.00000    0.02754    0.04613 =
         0.03874    0.02363    0.01393    0.01244
AFIX  13
H12A  2    0.995169    1.363770    0.702281    11.00000   -1.20000
AFIX   0
C13   1    0.476050    1.098045    0.762214    11.00000    0.04047    0.04784 =
         0.03217    0.01303    0.01686    0.01536
AFIX  23
H13A  2    0.528331    1.133108    0.814430    11.00000   -1.20000
H13B  2    0.431497    1.135902    0.768992    11.00000   -1.20000
AFIX   0
C14   1    0.512578    1.097025    0.688959    11.00000    0.03544    0.02793 =
         0.03465    0.01661    0.01360    0.01459
AFIX  13
H14A  2    0.540599    1.167133    0.698598    11.00000   -1.20000
AFIX   0
C15   1    0.436494    1.039102    0.603768    11.00000    0.02877    0.02896 =
         0.02794    0.01150    0.01312    0.01452
AFIX  13
H15A  2    0.400662    0.973197    0.598706    11.00000   -1.20000
AFIX   0
C16   1    0.477819    1.022811    0.531067    11.00000    0.02083    0.03351 =
         0.01715    0.01039    0.00275    0.00647
AFIX  13
H16A  2    0.505123    1.087685    0.530167    11.00000   -1.20000
AFIX   0
C17   1    0.551894    0.975396    0.539988    11.00000    0.03825    0.03313 =
         0.04554    0.02863    0.02671    0.01669
AFIX  13
H17A  2    0.523022    0.909522    0.538615    11.00000   -1.20000
AFIX   0
C18   1    0.625146    1.041284    0.622491    11.00000    0.03150    0.02357 =
         0.03441    0.01692    0.01901    0.01028
AFIX  13
H18A  2    0.674894    1.010374    0.627379    11.00000   -1.20000
AFIX   0
C19   1    0.280255    1.298950    0.767900    11.00000    0.07597    0.05044 =
         0.02548    0.02413    0.02180    0.03478
AFIX  23
H19A  2    0.275770    1.360906    0.765539    11.00000   -1.20000
H19B  2    0.222823    1.267945    0.778557    11.00000   -1.20000
AFIX   0
C20   1    0.287494    1.229631    0.685586    11.00000    0.03749    0.02993 =
         0.02977    0.01155    0.01651    0.01354
AFIX  13
H20A  2    0.351022    1.255097    0.680543    11.00000   -1.20000
AFIX   0
C21   1    0.215349    1.218641    0.609948    11.00000    0.03329    0.03652 =
         0.03790    0.02010    0.01911    0.01625
AFIX  13
H21A  2    0.151545    1.194504    0.615008    11.00000   -1.20000
AFIX   0
C22   1    0.225635    1.142658    0.528487    11.00000    0.03125    0.04214 =
         0.02743    0.01713    0.01155    0.01558
AFIX  13
H22A  2    0.288528    1.168452    0.522401    11.00000   -1.20000
AFIX   0
C23   1    0.215960    1.045852    0.532140    11.00000    0.03343    0.03272 =
         0.04500    0.01663    0.01766    0.00914
AFIX  13
H23A  2    0.152324    1.020461    0.537005    11.00000   -1.20000
AFIX   0
C24   1    0.286563    1.062939    0.610939    11.00000    0.03678    0.03790 =
         0.04874    0.02841    0.02515    0.01760
AFIX  13
H24A  2    0.277741    0.998801    0.614995    11.00000   -1.20000
AFIX   0
C25   1    0.274496    1.601415    0.788455    11.00000    0.04292    0.03649 =
         0.02487    0.01701    0.01742    0.01645
AFIX  23
H25A  2    0.276469    1.577045    0.831926    11.00000   -1.20000
H25B  2    0.334816    1.653112    0.803868    11.00000   -1.20000
AFIX   0
C26   1    0.260755    1.517020    0.704773    11.00000    0.03257    0.02672 =
         0.04413    0.01770    0.01941    0.01013
AFIX  13
H26A  2    0.315414    1.492514    0.707331    11.00000   -1.20000
AFIX   0
C27   1    0.250120    1.546564    0.631853    11.00000    0.03153    0.03414 =
         0.01911    0.01322    0.01472    0.01072
AFIX  13
H27A  2    0.202462    1.581362    0.634407    11.00000   -1.20000
AFIX   0
C28   1    0.221844    1.455795    0.546086    11.00000    0.02562    0.02038 =
         0.03509    0.01185    0.01139    0.00416
AFIX  13
H28A  2    0.273713    1.426801    0.541458    11.00000   -1.20000
AFIX   0
C29   1    0.137399    1.379492    0.540615    11.00000    0.02888    0.03281 =
         0.03008    0.01468    0.01212    0.01114
AFIX  13
H29A  2    0.085318    1.408212    0.544382    11.00000   -1.20000
AFIX   0
C30   1    0.155411    1.352177    0.611286    11.00000    0.02888    0.03281 =
         0.03008    0.01468    0.01212    0.01114
AFIX  13
H30A  2    0.098113    1.301536    0.606246    11.00000   -1.20000
AFIX   0
C31   1    0.561730    1.848071    0.831959    11.00000    0.03277    0.03967 =
         0.02937    0.01103    0.00907    0.00766
AFIX  23
H31A  2    0.538975    1.827961    0.873154    11.00000   -1.20000
H31B  2    0.627172    1.849435    0.838557    11.00000   -1.20000
AFIX   0
C32   1    0.504317    1.773241    0.744199    11.00000    0.03269    0.03195 =
         0.03102    0.01768    0.01251    0.01454
AFIX  13
H32A  2    0.505861    1.705559    0.735711    11.00000   -1.20000
AFIX   0
C33   1    0.536658    1.794360    0.675729    11.00000    0.03061    0.02186 =
         0.03277    0.01225    0.00796    0.01569
AFIX  13
H33A  2    0.543814    1.865219    0.688237    11.00000   -1.20000
AFIX   0
C34   1    0.469676    1.726451    0.589975    11.00000    0.02737    0.02198 =
         0.03323    0.01096    0.00698    0.00846
AFIX  13
H34A  2    0.466684    1.656154    0.576131    11.00000   -1.20000
AFIX   0
C35   1    0.373355    1.736185    0.592653    11.00000    0.02810    0.02998 =
         0.03690    0.01899    0.00443    0.01047
AFIX  13
H35A  2    0.376500    1.806418    0.606048    11.00000   -1.20000
AFIX   0
C36   1    0.344305    1.712550    0.662148    11.00000    0.02870    0.02515 =
         0.03772    0.01270    0.00751    0.00595
AFIX  13
H36A  2    0.282408    1.721420    0.665091    11.00000   -1.20000
AFIX   0
C37   1    0.867118    1.827885    0.852743    11.00000    0.04607    0.05265 =
         0.02831    0.01278    0.01467    0.02842
AFIX  23
H37A  2    0.832478    1.840960    0.895741    11.00000   -1.20000
H37B  2    0.891506    1.773264    0.851149    11.00000   -1.20000
AFIX   0
C38   1    0.801566    1.795897    0.766897    11.00000    0.03146    0.03189 =
         0.03477    0.01267    0.01401    0.01712
AFIX  13
H38A  2    0.749225    1.734524    0.752064    11.00000   -1.20000
AFIX   0
C39   1    0.851132    1.776584    0.700718    11.00000    0.03810    0.02269 =
         0.02705    0.00622    0.01202    0.01466
AFIX  13
H39A  2    0.907941    1.834853    0.718445    11.00000   -1.20000
AFIX   0
C40   1    0.787653    1.756647    0.618003    11.00000    0.02509    0.03061 =
         0.03596    0.01469    0.01386    0.00914
AFIX  13
H40A  2    0.733270    1.695785    0.599768    11.00000   -1.20000
AFIX   0
C41   1    0.752734    1.843652    0.630076    11.00000    0.03204    0.02907 =
         0.04237    0.01203    0.01460    0.00643
AFIX  13
H41A  2    0.807844    1.904130    0.649254    11.00000   -1.20000
AFIX   0
C42   1    0.704254    1.861166    0.700498    11.00000    0.03137    0.03254 =
         0.03382    0.01441    0.00944    0.01663
AFIX  13
H42A  2    0.684445    1.921357    0.710989    11.00000   -1.20000
AFIX   0
C43   1    0.854879    1.326438    0.088633    11.00000    0.03700    0.03346 =
         0.03173    0.01578    0.01240    0.01335
AFIX  23
H43A  2    0.830980    1.262813    0.036278    11.00000   -1.20000
H43B  2    0.819825    1.370541    0.081891    11.00000   -1.20000
AFIX   0
C44   1    0.838938    1.306545    0.162110    11.00000    0.02458    0.02512 =
         0.03116    0.01065    0.01357    0.01219
AFIX  13
H44A  2    0.770678    1.277638    0.152436    11.00000   -1.20000
AFIX   0
C45   1    0.878641    1.401223    0.247392    11.00000    0.03203    0.02367 =
         0.03251    0.01409    0.01285    0.01523
AFIX  13
H45A  2    0.942999    1.439201    0.252187    11.00000   -1.20000
AFIX   0
C46   1    0.879115    1.377862    0.321361    11.00000    0.03354    0.02343 =
         0.03393    0.01009    0.01749    0.01616
AFIX  13
H46A  2    0.813991    1.350966    0.322413    11.00000   -1.20000
AFIX   0
C47   1    0.929354    1.302809    0.315173    11.00000    0.02701    0.02629 =
         0.04169    0.01602    0.01101    0.01344
AFIX  13
H47A  2    0.994564    1.332594    0.315861    11.00000   -1.20000
AFIX   0
C48   1    0.881900    1.209320    0.230425    11.00000    0.02269    0.03487 =
         0.02369    0.01344    0.01157    0.00897
AFIX  13
H48A  2    0.915851    1.160160    0.225748    11.00000   -1.20000
AFIX   0
C49   1    0.654776    1.527966    0.083884    11.00000    0.04700    0.03904 =
         0.03632    0.01102    0.01750    0.02134
AFIX  23
H49A  2    0.587470    1.515132    0.078185    11.00000   -1.20000
H49B  2    0.680004    1.592607    0.083099    11.00000   -1.20000
AFIX   0
C50   1    0.702448    1.534305    0.167573    11.00000    0.02209    0.03676 =
         0.04198    0.02226    0.01002    0.00778
AFIX  13
H50A  2    0.674600    1.470291    0.169658    11.00000   -1.20000
AFIX   0
C51   1    0.694631    1.620566    0.243275    11.00000    0.03124    0.02576 =
         0.03263    0.01625    0.01092    0.00787
AFIX  13
H51A  2    0.719071    1.684519    0.240016    11.00000   -1.20000
AFIX   0
C52   1    0.748805    1.626848    0.324189    11.00000    0.02820    0.02621 =
         0.02613    0.01068    0.00811    0.00258
AFIX  13
H52A  2    0.721029    1.563921    0.327962    11.00000   -1.20000
AFIX   0
C53   1    0.847583    1.636456    0.322101    11.00000    0.03002    0.02463 =
         0.04457    0.02069    0.01178    0.01213
AFIX  13
H53A  2    0.873682    1.699696    0.318234    11.00000   -1.20000
AFIX   0
C54   1    0.853484    1.552770    0.245369    11.00000    0.02695    0.03286 =
         0.03630    0.02152    0.01097    0.01534
AFIX  13
H54A  2    0.919796    1.564123    0.244396    11.00000   -1.20000
AFIX   0
C55   1    0.347117    1.507809    0.055939    11.00000    0.03156    0.03717 =
         0.03808    0.01817    0.01922    0.00684
AFIX  23
H55A  2    0.381669    1.496906    0.012868    11.00000   -1.20000
H55B  2    0.300526    1.443177    0.040935    11.00000   -1.20000
AFIX   0
C56   1    0.413906    1.542369    0.140699    11.00000    0.02849    0.03200 =
         0.03423    0.01718    0.01345    0.00813
AFIX  13
H56A  2    0.440257    1.488325    0.139185    11.00000   -1.20000
AFIX   0
C57   1    0.368235    1.569197    0.212669    11.00000    0.02239    0.02546 =
         0.03248    0.01613    0.01014    0.00995
AFIX  13
H57A  2    0.332539    1.614772    0.209186    11.00000   -1.20000
AFIX   0
C58   1    0.438337    1.616891    0.299013    11.00000    0.03283    0.03534 =
         0.02390    0.01596    0.01706    0.01072
AFIX  13
H58A  2    0.468359    1.567931    0.304780    11.00000   -1.20000
AFIX   0
C59   1    0.511101    1.706005    0.305394    11.00000    0.03337    0.02728 =
         0.02681    0.01313    0.01038    0.01361
AFIX  13
H59A  2    0.479326    1.752980    0.297877    11.00000   -1.20000
AFIX   0
C60   1    0.556187    1.671011    0.233610    11.00000    0.04267    0.03037 =
         0.03994    0.02517    0.02472    0.01991
AFIX  13
H60A  2    0.604867    1.729850    0.238341    11.00000   -1.20000
AFIX   0
C61   1    0.107112    1.212262    0.012701    11.00000    0.03393    0.03712 =
         0.03467    0.01790    0.01068    0.01022
AFIX  23
H61A  2    0.137477    1.224136   -0.028568    11.00000   -1.20000
H61B  2    0.103237    1.144282    0.005410    11.00000   -1.20000
AFIX   0
C62   1    0.164573    1.285915    0.099482    11.00000    0.03238    0.03329 =
         0.03324    0.01901    0.01942    0.01484
AFIX  13
H62A  2    0.230159    1.285404    0.106146    11.00000   -1.20000
AFIX   0
C63   1    0.128389    1.265085    0.167520    11.00000    0.03553    0.02782 =
         0.02367    0.01581    0.01697    0.01336
AFIX  13
H63A  2    0.060493    1.256512    0.156858    11.00000   -1.20000
AFIX   0
C64   1    0.181585    1.352167    0.253072    11.00000    0.02439    0.02957 =
         0.04038    0.01691    0.01535    0.01032
AFIX  13
H64A  2    0.248928    1.358034    0.264518    11.00000   -1.20000
AFIX   0
C65   1    0.170340    1.445426    0.252209    11.00000    0.01535    0.03110 =
         0.03525    0.00876    0.00524    0.00474
AFIX  13
H65A  2    0.103038    1.439738    0.241000    11.00000   -1.20000
AFIX   0
C66   1    0.208343    1.462994    0.183623    11.00000    0.01441    0.02950 =
         0.03956    0.01809    0.00430    0.00173
AFIX  13
H66A  2    0.198265    1.524161    0.182102    11.00000   -1.20000
AFIX   0
C67   1    0.124367    0.890740   -0.012754    11.00000    0.03905    0.03268 =
         0.03650    0.01159    0.00383    0.01514
AFIX  23
H67A  2    0.174984    0.861193   -0.011602    11.00000   -1.20000
H67B  2    0.065336    0.838828   -0.024984    11.00000   -1.20000
AFIX   0
C68   1    0.142505    0.977998    0.073307    11.00000    0.03040    0.03461 =
         0.01955    0.01263    0.00999    0.01268
AFIX  13
H68A  2    0.199418    1.032535    0.083409    11.00000   -1.20000
AFIX   0
C69   1    0.155292    0.949076    0.144038    11.00000    0.03822    0.03374 =
         0.03768    0.01765    0.01846    0.01985
AFIX  13
H69A  2    0.103779    0.887029    0.129199    11.00000   -1.20000
AFIX   0
C70   1    0.156617    1.030321    0.226738    11.00000    0.03813    0.02602 =
         0.02775    0.01258    0.01705    0.01373
AFIX  13
H70A  2    0.213042    1.089273    0.245266    11.00000   -1.20000
AFIX   0
C71   1    0.069933    1.060676    0.212837    11.00000    0.04607    0.02919 =
         0.02669    0.01205    0.02100    0.01392
AFIX  13
H71A  2    0.014493    1.001131    0.195493    11.00000   -1.20000
AFIX   0
C72   1    0.064745    1.089894    0.140940    11.00000    0.01497    0.02268 =
         0.03362    0.00623    0.00915    0.00660
AFIX  13
H72A  2    0.006722    1.107554    0.131552    11.00000   -1.20000
AFIX   0
C73   1    0.402806    0.790501    0.003761    11.00000    0.03784    0.03609 =
         0.03437    0.01367    0.01663    0.01336
AFIX  23
H73A  2    0.356832    0.779680   -0.047013    11.00000   -1.20000
H73B  2    0.464540    0.828833    0.004943    11.00000   -1.20000
AFIX   0
C74   1    0.377122    0.849194    0.081835    11.00000    0.02719    0.02569 =
         0.03456    0.01488    0.00218    0.00048
AFIX  13
H74A  2    0.381026    0.916721    0.086142    11.00000   -1.20000
AFIX   0
C75   1    0.437833    0.860568    0.163060    11.00000    0.02924    0.02206 =
         0.02857    0.00780    0.01025    0.00859
AFIX  13
H75A  2    0.443668    0.794503    0.155399    11.00000   -1.20000
AFIX   0
C76   1    0.396977    0.901400    0.236032    11.00000    0.03870    0.03395 =
         0.03326    0.02388    0.01625    0.02312
AFIX  13
H76A  2    0.395507    0.969695    0.246629    11.00000   -1.20000
AFIX   0
C77   1    0.301349    0.834278    0.215550    11.00000    0.04289    0.03085 =
         0.03094    0.01389    0.01610    0.01612
AFIX  13
H77A  2    0.303711    0.765662    0.202403    11.00000   -1.20000
AFIX   0
C78   1    0.244305    0.832103    0.136172    11.00000    0.04215    0.02971 =
         0.04001    0.01723    0.02061    0.02000
AFIX  13
H78A  2    0.179248    0.787722    0.121278    11.00000   -1.20000
AFIX   0
C79   1    0.707779    1.011992    0.052084    11.00000    0.04452    0.04532 =
         0.03632    0.02301    0.01195    0.01523
AFIX  23
H79A  2    0.654456    0.973367    0.000783    11.00000   -1.20000
H79B  2    0.728761    1.081668    0.060411    11.00000   -1.20000
AFIX   0
C80   1    0.677974    1.009381    0.127101    11.00000    0.04021    0.02381 =
         0.02547    0.00889    0.00678    0.00589
AFIX  13
H80A  2    0.628403    1.041490    0.134962    11.00000   -1.20000
AFIX   0
C81   1    0.757327    1.063365    0.208422    11.00000    0.03112    0.02808 =
         0.03365    0.02184    0.01549    0.01166
AFIX  13
H81A  2    0.809719    1.035598    0.200820    11.00000   -1.20000
AFIX   0
C82   1    0.720618    1.049286    0.278151    11.00000    0.02406    0.02551 =
         0.02795    0.01127    0.00774    0.00379
AFIX  13
H82A  2    0.672435    1.082984    0.288653    11.00000   -1.20000
AFIX   0
C83   1    0.678331    0.941662    0.253125    11.00000    0.02867    0.04236 =
         0.03622    0.02550    0.01367    0.01629
AFIX  13
H83A  2    0.728179    0.909945    0.245381    11.00000   -1.20000
AFIX   0
C84   1    0.602613    0.890940    0.169156    11.00000    0.02623    0.02968 =
         0.03192    0.01655    0.01080    0.00702
AFIX  13
H84A  2    0.579443    0.817742    0.151583    11.00000   -1.20000
AFIX   0
C85   1    0.596035    1.424525    0.671478    11.00000    0.07242    0.09415 =
         0.07164    0.03064    0.04271    0.00281
C86   1    0.549322    1.316944    0.618052    11.00000    0.07824    0.08208 =
         0.10386    0.04601   -0.00031    0.01393
AFIX  23
H86A  2    0.501375    1.292299    0.642146    11.00000   -1.20000
H86B  2    0.595357    1.281431    0.618142    11.00000   -1.20000
AFIX   0
C87   1    0.503227    1.293132    0.526387    11.00000    0.07077    0.06567 =
         0.09938    0.02949    0.02158    0.02548
AFIX  13
H87A  2    0.469546    1.220497    0.490023    11.00000   -1.20000
AFIX   0
C88   1    0.443443    1.355382    0.527259    11.00000    0.08287    0.07711 =
         0.10587    0.05250    0.01333    0.03704
AFIX  23
H88A  2    0.388208    1.330750    0.543906    11.00000   -1.20000
H88B  2    0.421450    1.347317    0.469288    11.00000   -1.20000
AFIX   0
C89   1    0.489139    1.462952    0.584819    11.00000    0.04435    0.10319 =
         0.28669    0.11448    0.01389    0.03670
AFIX  13
H89A  2    0.443130    1.499404    0.584790    11.00000   -1.20000
AFIX   0
C90   1    0.567059    1.500198    0.549774    11.00000    0.08700    0.15448 =
         0.26192    0.15200    0.07291    0.05668
AFIX  23
H90A  2    0.539725    1.488416    0.491494    11.00000   -1.20000
H90B  2    0.597474    1.572838    0.584650    11.00000   -1.20000
AFIX   0
C91   1    0.636583    1.449587    0.549594    11.00000    0.07329    0.09198 =
         0.12640    0.06282    0.06187    0.03234
AFIX  13
H91A  2    0.687477    1.477397    0.528948    11.00000   -1.20000
AFIX   0
C92   1    0.674990    1.467071    0.636984    11.00000    0.04992    0.09735 =
         0.09360    0.04188    0.01540    0.02362
AFIX  23
H92A  2    0.704660    1.539472    0.673600    11.00000   -1.20000
H92B  2    0.723157    1.434390    0.638530    11.00000   -1.20000
AFIX   0
C93   1    0.597251    1.336703    0.497122    11.00000    0.23078    0.11794 =
         0.06353    0.04658    0.03753    0.10207
AFIX  23
H93A  2    0.644974    1.305835    0.506710    11.00000   -1.20000
H93B  2    0.578716    1.319579    0.436391    11.00000   -1.20000
AFIX   0
C94   1    0.533315    1.483949    0.673767    11.00000    0.14063    0.07923 =
         0.18031    0.07641    0.06532    0.04109
AFIX  23
H94A  2    0.568657    1.555746    0.707629    11.00000   -1.20000
H94B  2    0.484773    1.466118    0.700124    11.00000   -1.20000
AFIX   0
C95   1    0.467195    1.201050    0.082736    11.00000    0.04293    0.04322 =
         0.06538    0.02835    0.02958    0.01833
C96   1    0.377627    1.162170    0.101942    11.00000    0.05223    0.04537 =
         0.05719    0.01377    0.02558    0.00631
AFIX  23
H96A  2    0.357795    1.088519    0.076650    11.00000   -1.20000
H96B  2    0.327864    1.181691    0.076999    11.00000   -1.20000
AFIX   0
C97   1    0.393141    1.205050    0.197077    11.00000    0.04232    0.08536 =
         0.07124    0.02982    0.02919    0.00064
AFIX  13
H97A  2    0.333648    1.180235    0.209083    11.00000   -1.20000
AFIX   0
C98   1    0.466462    1.169421    0.233207    11.00000    0.14888    0.03552 =
         0.07369    0.03185    0.06105    0.02592
AFIX  23
H98A  2    0.446017    1.095693    0.206327    11.00000   -1.20000
H98B  2    0.475409    1.193736    0.294670    11.00000   -1.20000
AFIX   0
C99   1    0.559556    1.210572    0.215861    11.00000    0.07066    0.07623 =
         0.08105    0.04326    0.02571    0.05206
AFIX  13
H99A  2    0.609520    1.190507    0.241061    11.00000   -1.20000
AFIX   0
C100  1    0.587868    1.325944    0.253971    11.00000    0.04151    0.07433 =
         0.05716    0.02763    0.00476    0.00435
AFIX  23
H10B  2    0.599163    1.354233    0.315928    11.00000   -1.20000
H10C  2    0.646554    1.351752    0.242335    11.00000   -1.20000
AFIX   0
C101  1    0.516652    1.358444    0.219389    11.00000    0.07545    0.03644 =
         0.07623    0.02677    0.02155    0.02193
AFIX  13
H10D  2    0.536793    1.432847    0.245019    11.00000   -1.20000
AFIX   0
C102  1    0.495871    1.313106    0.120304    11.00000    0.08948    0.03759 =
         0.06011    0.02187    0.01143    0.00863
AFIX  23
H10E  2    0.445536    1.333387    0.097237    11.00000   -1.20000
H10F  2    0.552102    1.338721    0.105315    11.00000   -1.20000
AFIX   0
C103  1    0.424545    1.317991    0.237168    11.00000    0.04987    0.06897 =
         0.06306    0.01521    0.02329    0.02891
AFIX  23
H10G  2    0.433679    1.344728    0.298817    11.00000   -1.20000
H10H  2    0.376060    1.340337    0.214008    11.00000   -1.20000
AFIX   0
C104  1    0.544773    1.169205    0.118788    11.00000    0.06168    0.07062 =
         0.06692    0.02449    0.01572    0.04510
AFIX  23
H10I  2    0.602991    1.195956    0.106939    11.00000   -1.20000
H10J  2    0.527201    1.095626    0.092204    11.00000   -1.20000

AFIX   0
HKLF 4


REM  mjl17061_ADA-OH in P1
REM R1 =  0.1024 for   19199 Fo > 4sig(Fo)  and  0.1312 for all   26218 data
REM   1568 parameters refined using      4 restraints

END

WGHT      0.1889      1.9000

REM Highest difference peak  0.952,  deepest hole -0.520,  1-sigma level  0.126
Q1    1   0.8729  2.0648  0.9615  11.00000  0.05    0.88
Q2    1   0.0977  1.6074  0.3968  11.00000  0.05    0.87
Q3    1   0.7154  2.0988  0.8951  11.00000  0.05    0.86
Q4    1   0.2301  1.8408  0.8345  11.00000  0.05    0.80
Q5    1   0.0432  0.8571  0.3644  11.00000  0.05    0.77
Q6    1   0.2412  0.9017  0.7120  11.00000  0.05    0.76
Q7    1   0.7823  1.8993  0.4045  11.00000  0.05    0.76
Q8    1   1.1283  1.7750  0.5616  11.00000  0.05    0.73
Q9    1   0.9986  1.8582  0.5020  11.00000  0.05    0.73
Q10   1   0.5225  1.2725  0.2100  11.00000  0.05    0.73
;
_shelx_res_checksum   36108

_shelx_hkl_file
;
   0   3   0  345.67   27.10
   0   3   0  381.06   27.30
   0   4   0   87.49    8.70
   0   4   0  103.49    9.20
   0   4   0   78.89    8.40
   0   5   0  315.97   24.20
   0   5   0  297.57   24.20
   0   5   0  319.97   24.20
   0   5   0  246.98   22.10
   0  -5   0  360.46   33.10
   0  -5   0  287.37   22.70
   0   6   0  434.26   30.00
   0   6   0  417.06   30.00
   0   6   0  376.96   29.90
   0   6   0  324.07   27.20
   0  -6   0  354.76   37.60
   0  -6   0  297.17   28.80
   0   7   0  545.15   38.70
   0   7   0  454.25   34.80
   0  -7   0  416.96   37.80
   0  -7   0  444.66   46.70
   0   8   0   43.60    8.90
   0   8   0   38.10    7.70
   0   8   0   46.30    9.10
   0   8   0   50.79    6.40
   0  -8   0   67.29   19.50
   0  -8   0   31.80   10.40
   0   9   0   70.89   11.80
   0   9   0   65.49   11.60
   0   9   0   77.69   11.40
   0   9   0   60.19    8.50
   0  -9   0   52.69   18.60
   0  -9   0   44.20   13.20
   0  10   0   54.79   11.60
   0  10   0   41.50   12.00
   0 -10   0   35.90   16.30
   0  11   0    6.50    5.60
   0  11   0   28.00    9.10
   0 -11   0    0.50    9.40
   0  12   0  107.09   15.90
   0  12   0   97.69   20.20
   0 -12   0   80.49   17.10
   0  13   0  218.18   29.90
   0  13   0  228.98   25.60
   0 -13   0  189.28   26.20
   0  14   0   33.60   10.90
   0  14   0   27.00   10.20
   0 -14   0   14.80    8.50
   0  15   0   24.50   10.60
   0  15   0   44.40   12.30
   0 -15   0   66.29   15.80
   0  16   0   23.40   13.80
   0  16   0   26.60   10.90
   0 -16   0   39.30   10.80
   1 -16   0   67.79   13.90
  -1  16   0   35.90   16.70
  -1  16   0   44.90   10.70
   1 -15   0    4.20    7.30
  -1  15   0    2.90    6.60
  -1  15   0   15.30    9.00
   1 -14   0   52.19   14.70
  -1  14   0   76.29   18.40
  -1  14   0   65.49   15.80
   1 -13   0   29.90   10.10
  -1  13   0   44.70   13.10
  -1  13   0   31.70    9.70
   1 -12   0   17.20    9.50
  -1  12   0   13.30    8.80
  -1  12   0   11.90    6.00
   1 -11   0  138.79   22.70
  -1  11   0  146.69   20.70
  -1  11   0  179.38   19.90
   1 -10   0   38.20   12.60
   1 -10   0   25.80   12.00
  -1  10   0   32.80   10.00
  -1  10   0   30.00    8.00
   1  -9   0  102.19   20.50
   1  -9   0  124.69   18.60
  -1   9   0  141.89   16.70
  -1   9   0  110.99   11.70
  -1   9   0  144.29   15.60
   1  -8   0   77.09   12.40
  -1   8   0   52.99    6.60
  -1   8   0   81.29   10.20
   1  -7   0  388.16   40.20
   1  -7   0  356.96   35.10
  -1   7   0  478.55   35.00
  -1   7   0  419.36   35.00
  -1   7   0  483.25   34.80
   1  -6   0   77.89   11.40
   1  -6   0   88.69   15.10
  -1   6   0  110.29   10.50
  -1   6   0  102.19   10.20
  -1   6   0   76.79    7.80
   1  -5   0  314.47   29.60
   1  -5   0  313.67   33.20
  -1   5   0  423.76   30.00
  -1   5   0  437.16   29.90
  -1   5   0  408.56   30.20
   1  -4   0  519.05   42.30
   1  -4   0  463.35   38.90
  -1   4   0  547.95   38.80
  -1   4   0  522.65   37.60
  -1   4   0  551.44   39.10
  -1   3   0  169.88   15.80
  -1   3   0  201.18   15.90
  -1   3   0  227.18   15.30
  -1   2   0   39.20    3.70
   1  -1   0 1856.11  127.79
  -1   1   0 1806.02  127.29
   1   3   0  168.58   14.40
   1   3   0  192.38   15.00
   1   4   0  242.58   18.80
   1   4   0  251.97   19.20
   1   4   0  219.18   17.80
   1   4   0  210.48   18.60
   1   5   0  785.52   58.69
   1   5   0  885.51   59.09
   1   5   0  666.53   56.79
   1   5   0  845.32   58.59
   1   6   0 1559.14  100.49
   1   6   0 1407.86  100.29
   1   6   0 1165.18   97.69
   1   6   0 1401.56  100.29
   1   7   0  264.17   21.90
   1   7   0  276.47   22.30
   1   7   0  207.58   19.10
   1   7   0  245.88   22.20
  -1  -7   0  243.58   34.80
  -1  -7   0  190.68   20.80
   1   8   0   65.69    9.10
   1   8   0   77.49   11.80
   1   8   0   87.69   11.50
   1   8   0   89.99   11.50
  -1  -8   0   71.89   13.20
  -1  -8   0   88.09   26.80
   1   9   0   60.89   12.40
   1   9   0   63.59   17.90
   1   9   0   53.09    8.70
   1   9   0   64.79   12.50
  -1  -9   0   33.90   12.40
  -1  -9   0   42.20   20.70
   1  10   0   38.20   10.60
   1  10   0   29.40    8.70
   1  10   0   40.60   10.40
  -1 -10   0   24.90   20.80
  -1 -10   0   36.40   21.70
   1  11   0    9.40    6.20
   1  11   0   -1.50    5.40
  -1 -11   0  -15.70   16.20
  -1 -11   0    0.40    9.20
   1  12   0   48.50   11.90
   1  12   0   39.10   12.30
  -1 -12   0   45.10   13.60
   1  13   0   23.80   11.80
   1  13   0   25.00   14.70
  -1 -13   0   17.70   15.80
   1  14   0    9.90    8.40
   1  14   0   16.00    9.70
  -1 -14   0   14.10    9.60
   1  15   0   12.70   10.80
  -1 -15   0   18.10   10.90
   1  16   0   17.50   11.20
  -1 -16   0   36.60    8.20
   2 -16   0   -9.00    7.10
  -2  16   0   10.90    9.00
  -2  16   0  -10.80    7.40
   2 -15   0    6.80    8.70
  -2  15   0    4.00    8.40
  -2  15   0   20.70    7.80
   2 -14   0   19.50   10.00
  -2  14   0   27.20    8.40
  -2  14   0   24.40   10.00
   2 -13   0  208.88   27.00
  -2  13   0  209.58   27.50
  -2  13   0  221.48   25.40
   2 -12   0  240.68   28.80
  -2  12   0  243.88   28.30
  -2  12   0  252.97   27.10
   2 -11   0    8.60    8.50
  -2  11   0   44.50   11.60
  -2  11   0   23.40    8.30
   2 -10   0   76.79   14.60
   2 -10   0  107.79   17.20
  -2  10   0   90.09   14.90
  -2  10   0   97.09   13.80
   2  -9   0  169.88   20.10
   2  -9   0  120.09   17.70
  -2   9   0  156.38   17.90
  -2   9   0  189.38   17.70
  -2   9   0  140.69   13.20
   2  -8   0   19.00    7.30
   2  -8   0   12.60    7.00
  -2   8   0   17.70    5.80
  -2   8   0   10.70    3.00
  -2   8   0   15.50    4.50
   2  -7   0   78.49   12.90
   2  -7   0  106.49   13.00
  -2   7   0  112.09   12.00
  -2   7   0   75.69    8.90
  -2   7   0  106.39   11.00
   2  -6   0   39.00    7.90
   2  -6   0   41.00    9.10
  -2   6   0   37.80    5.90
  -2   6   0   35.70    4.60
  -2   6   0   31.30    4.80
  -2   6   0   38.20    6.90
   2  -5   0   20.60    5.30
   2  -5   0   24.00    6.10
  -2   5   0   29.30    4.60
  -2   5   0   21.20    4.00
  -2   5   0   30.50    5.00
  -2   5   0   28.30    4.00
   2  -4   0  132.39   14.10
   2  -4   0  132.39   14.00
  -2   4   0  159.08   14.00
  -2   4   0  162.28   13.30
  -2   4   0  169.08   12.70
   2  -3   0 2502.85  182.78
   2  -3   0 2662.43  183.08
  -2   3   0 2572.74  182.28
  -2   3   0 2616.44  181.78
  -2   3   0 2683.63  183.08
   2  -2   0 2631.74  184.28
  -2   2   0 2638.74  183.58
  -2   1   0  156.78   12.10
  -2   0   0  108.29    8.70
   2   2   0 2279.97  156.68
   2   2   0 2246.38  155.98
   2   2   0 2160.68  155.78
   2   3   0  917.71   61.59
   2   3   0  822.72   60.69
   2   3   0  855.11   60.59
   2   3   0  777.82   60.59
   2   4   0  263.97   22.70
   2   4   0  307.97   23.00
   2   4   0  305.67   23.80
   2   4   0  276.47   23.00
   2   5   0   16.00    6.20
   2   5   0   19.90    4.20
   2   5   0    9.30    3.30
   2   5   0   12.50    3.50
   2   6   0   83.29   10.50
   2   6   0   94.59   10.30
   2   6   0   86.59   10.50
   2   6   0   63.19    8.40
   2   7   0  111.79   12.30
   2   7   0   91.59   11.80
   2   7   0  105.09   12.80
   2   7   0   78.79    9.80
  -2  -7   0  150.78   33.50
   2   8   0   15.90    4.70
   2   8   0   10.90    5.70
   2   8   0   22.30    7.50
   2   8   0   17.40    5.60
  -2  -8   0   12.10   17.90
  -2  -8   0    9.10    7.30
   2   9   0   52.79   13.10
   2   9   0   69.79   13.10
   2   9   0   54.39   10.50
   2   9   0   54.89   12.30
  -2  -9   0   34.10   13.20
  -2  -9   0   22.10   18.70
   2  10   0   69.19   15.60
   2  10   0   56.19   12.10
   2  10   0   85.79   13.20
  -2 -10   0   21.00   25.10
  -2 -10   0   47.80   14.40
   2  11   0   26.10    8.90
   2  11   0   21.00   10.30
  -2 -11   0   -1.40   19.40
  -2 -11   0    6.30   10.40
   2  12   0   35.20   10.70
   2  12   0    9.90    6.50
  -2 -12   0   13.00   11.20
   2  13   0   38.00   11.90
   2  13   0   16.90   10.30
  -2 -13   0   20.80   11.70
   2  14   0   32.40    9.90
   2  14   0   22.10   10.90
  -2 -14   0    9.70   10.60
   2  15   0    8.60    9.30
   2  15   0   20.80   12.90
  -2 -15   0  -13.60    8.70
   3 -17   0    4.10    8.20
   3 -17   0   40.80    9.20
  -3  17   0    5.60   10.30
  -3  17   0   18.80    8.70
   3 -16   0    8.40    7.80
  -3  16   0    4.50    9.00
  -3  16   0   -2.00    5.60
   3 -15   0   85.89   17.70
  -3  15   0   59.49   14.90
  -3  15   0   86.49   14.70
   3 -14   0    7.20    8.20
  -3  14   0   14.80    9.80
  -3  14   0   -0.20    6.10
   3 -13   0  130.49   20.30
  -3  13   0  125.09   17.60
  -3  13   0  128.19   25.30
   3 -12   0  133.69   21.80
  -3  12   0  159.18   22.30
  -3  12   0  169.58   20.60
   3 -11   0  401.16   38.80
  -3  11   0  414.76   38.80
  -3  11   0  371.66   35.90
   3 -10   0   41.30   12.10
  -3  10   0   30.60    8.40
  -3  10   0   38.60   11.30
   3  -9   0  231.48   24.50
   3  -9   0  225.78   23.30
  -3   9   0  236.28   22.60
  -3   9   0  224.98   23.60
   3  -8   0  253.67   24.20
   3  -8   0  240.38   22.30
  -3   8   0  206.98   18.90
  -3   8   0  277.27   22.70
  -3   8   0  259.27   23.80
  -3   8   0  222.88   19.20
   3  -7   0 1183.58   85.19
   3  -7   0 1073.79   83.29
  -3   7   0 1176.98   84.89
  -3   7   0 1064.39   81.29
  -3   7   0 1230.08   83.99
  -3   7   0 1105.39   81.69
   3  -6   0  125.29   13.50
   3  -6   0  128.89   12.40
  -3   6   0  120.89   13.40
  -3   6   0   94.09   11.20
   3  -5   0  760.72   61.99
   3  -5   0  885.31   61.89
  -3   5   0  843.62   61.39
  -3   5   0  845.82   62.49
  -3   5   0  848.52   60.69
   3  -4   0  787.52   56.09
   3  -4   0  778.52   56.49
  -3   4   0  752.12   56.59
  -3   4   0  738.43   55.39
  -3   4   0  749.62   56.19
   3  -3   0  322.97   24.10
  -3   3   0  289.57   22.80
  -3   3   0  269.77   24.00
  -3   3   0  313.17   22.90
   3  -2   0 5320.37  384.36
   3  -2   0 5577.14  384.56
  -3   2   0 5683.13  384.06
   3  -1   0 6620.04  462.05
  -3   1   0 6889.81  461.25
  -3   1   0 6422.46  460.95
   3   0   0 2654.73  186.98
   3   0   0 2873.81  186.58
  -3   0   0 2654.43  185.48
  -3   0   0 2442.36  186.98
   3   1   0  346.17   25.50
   3   1   0  313.87   25.70
   3   1   0  343.07   26.40
   3   1   0  349.67   26.60
  -3  -1   0  371.06   25.80
   3   2   0  778.22   61.89
   3   2   0  754.02   59.89
   3   2   0  814.62   58.89
   3   2   0  865.61   59.99
  -3  -2   0  873.91   58.69
   3   3   0  789.42   58.69
   3   3   0  733.83   58.89
   3   3   0  867.51   58.79
   3   3   0  790.32   59.59
  -3  -3   0  860.91   58.09
   3   4   0  190.58   16.60
   3   4   0  201.98   17.50
   3   4   0  173.68   16.40
   3   4   0  175.58   16.30
  -3  -4   0  206.88   15.30
   3   5   0  513.95   39.40
   3   5   0  499.85   38.20
   3   5   0  484.95   38.50
   3   5   0  466.05   37.70
  -3  -5   0  492.45   36.10
   3   6   0  165.78   16.20
   3   6   0  154.98   16.40
   3   6   0  143.99   21.10
   3   6   0  157.68   15.20
  -3  -6   0  160.48   12.80
   3   7   0   20.50    6.20
   3   7   0   12.90    5.10
   3   7   0   15.10    5.90
   3   7   0    9.80    4.70
  -3  -7   0   17.30    5.50
   3   8   0   42.60    9.50
   3   8   0   43.90    8.00
   3   8   0   45.10   10.00
   3   8   0   58.89    9.90
  -3  -8   0   63.69   23.40
   3   9   0   83.39   13.80
   3   9   0   78.99   15.40
   3   9   0   99.49   13.60
   3   9   0   93.39   11.60
  -3  -9   0   65.09   15.50
  -3  -9   0   68.79   27.30
   3  10   0  186.08   21.90
   3  10   0  187.58   21.40
   3  10   0  182.48   23.00
  -3 -10   0  153.48   25.10
   3  11   0   83.79   14.30
   3  11   0   63.99   14.20
   3  11   0   96.89   15.20
  -3 -11   0   45.40   28.00
  -3 -11   0   90.49   18.00
   3  12   0   48.30   11.90
   3  12   0   69.49   17.70
   3  13   0   37.70   11.50
   3  13   0   30.60   11.70
  -3 -13   0   42.10   12.50
   3  14   0   49.30   14.80
   3  14   0   34.70   17.50
  -3 -14   0   24.50   12.50
   3  15   0   15.30    9.20
  -3 -15   0   17.50    8.70
   4 -17   0   16.20    7.90
   4 -17   0    1.30    6.80
  -4  17   0   20.20   10.30
  -4  17   0    6.20    8.10
   4 -16   0   36.60   12.10
  -4  16   0   41.10   12.00
  -4  16   0   36.50    9.60
   4 -15   0   15.50    8.00
  -4  15   0   14.90    9.60
  -4  15   0    5.90    7.50
   4 -14   0   19.00    9.70
  -4  14   0   25.60    8.70
  -4  14   0   21.10   11.40
   4 -13   0   23.80   10.40
  -4  13   0   19.90    9.00
  -4  13   0    7.80    7.70
   4 -12   0   36.10   11.50
  -4  12   0   54.29   12.60
  -4  12   0   26.40   11.00
   4 -11   0  357.26   35.30
  -4  11   0  380.96   33.60
  -4  11   0  294.37   33.90
   4 -10   0  193.98   29.40
  -4  10   0  148.89   14.70
  -4  10   0  192.48   24.00
  -4  10   0  198.38   19.90
   4  -9   0  153.18   14.70
   4  -9   0  149.88   18.90
  -4   9   0  122.09   13.10
  -4   9   0  167.28   18.90
  -4   9   0  140.39   13.90
  -4   9   0  185.18   17.50
   4  -8   0   23.50    6.00
   4  -8   0   28.90    8.40
  -4   8   0   34.90    5.70
  -4   8   0   26.50    7.60
  -4   8   0   28.70    5.30
  -4   8   0   21.40    5.80
   4  -7   0  102.49   12.70
   4  -7   0   97.19   10.60
  -4   7   0   97.59   10.80
  -4   7   0   86.89   12.00
  -4   7   0   96.19    9.90
  -4   7   0   74.39    9.50
   4  -6   0  167.48   15.20
  -4   6   0  153.48   16.50
  -4   6   0  147.99   14.40
  -4   6   0  177.58   15.60
   4  -5   0  991.20   73.49
   4  -5   0  979.50   73.99
  -4   5   0  928.31   72.59
  -4   5   0 1089.29   72.59
  -4   5   0 1024.80   74.69
   4  -4   0   81.89    9.30
  -4   4   0   83.99    8.80
  -4   4   0   73.09    9.70
  -4   4   0   81.29    8.30
  -4   4   0   91.59    8.50
   4  -3   0 1774.42  135.99
   4  -3   0 1857.01  135.99
  -4   3   0 2038.70  135.69
  -4   3   0 2012.40  135.89
   4  -2   0 3739.13  290.27
  -4   2   0 4421.26  290.57
  -4   2   0 4336.57  290.57
   4  -1   0  672.73   50.79
   4  -1   0  743.93   52.09
   4  -1   0  675.13   50.89
  -4   1   0  685.13   50.89
  -4   1   0  728.03   50.79
   4   0   0  369.16   29.90
   4   0   0  338.47   30.30
   4   0   0  422.06   31.50
  -4   0   0  431.96   30.50
  -4   0   0  452.85   30.10
   4   1   0 1258.87   94.29
   4   1   0 1428.96   95.89
   4   1   0 1302.37   94.79
   4   1   0 1329.57   95.19
  -4  -1   0 1359.76   94.39
  -4  -1   0 1294.67   94.59
   4   2   0  531.55   41.70
   4   2   0  549.95   42.70
   4   2   0  583.34   42.90
   4   2   0  549.35   41.50
  -4  -2   0  604.24   41.70
   4   3   0  631.44   46.20
   4   3   0  588.54   44.80
   4   3   0  584.44   44.80
   4   3   0  593.84   45.70
  -4  -3   0  612.04   44.30
  -4  -3   0  599.74   43.10
   4   4   0  382.16   33.40
   4   4   0  389.46   32.90
   4   4   0  442.66   32.90
  -4  -4   0  446.46   31.70
   4   5   0  128.39   12.70
   4   5   0  103.39   12.50
   4   5   0  124.79   13.80
   4   5   0  106.99   12.10
  -4  -5   0  111.29   10.50
  -4  -5   0  122.69    9.30
   4   6   0  161.88   17.30
   4   6   0  165.38   16.30
   4   6   0  153.78   17.40
  -4  -6   0  175.78   13.70
  -4  -6   0  171.98   15.80
   4   7   0   49.00    9.00
   4   7   0   31.20    6.50
   4   7   0   39.20    9.70
   4   7   0   48.80   10.80
  -4  -7   0   39.70    7.20
  -4  -7   0   33.70    5.20
   4   8   0  265.87   24.50
   4   8   0  185.08   22.00
   4   8   0  170.88   19.00
   4   8   0  236.48   22.10
  -4  -8   0  235.58   22.60
  -4  -8   0  139.19   36.00
   4   9   0   49.99    9.70
   4   9   0   52.89   12.10
   4   9   0   62.89   13.80
   4   9   0   65.09   13.00
  -4  -9   0   62.29   25.60
   4  10   0   32.40   10.70
   4  10   0   39.60   10.60
   4  10   0   39.00   10.60
  -4 -10   0   25.70   11.50
  -4 -10   0   47.40   22.50
   4  11   0   48.80   13.20
   4  11   0   37.60   10.00
   4  11   0   44.90   10.20
  -4 -11   0   42.50   13.90
  -4 -11   0    6.60   22.90
   4  12   0   63.59   15.00
   4  12   0   89.09   17.10
  -4 -12   0   67.59   15.90
   4  13   0    5.00    8.40
  -4 -13   0   32.50   11.60
   4  14   0    5.30    9.10
  -4 -14   0   -4.00   10.20
   5 -17   0   -1.50    7.40
   5 -17   0   13.40    7.50
  -5  17   0    9.40   11.10
   5 -16   0    4.70    7.20
   5 -16   0    3.50    7.00
  -5  16   0    8.10    6.80
  -5  16   0   17.80   12.10
   5 -15   0   28.80   11.30
  -5  15   0   45.80   14.20
  -5  15   0   37.30   10.90
   5 -14   0   61.09   14.60
  -5  14   0   46.30   15.10
  -5  14   0   39.00   10.20
   5 -13   0  288.57   31.60
  -5  13   0  285.27   29.80
  -5  13   0  243.38   31.30
   5 -12   0  204.98   25.00
  -5  12   0  161.28   24.50
  -5  12   0  196.58   22.50
   5 -11   0   20.70    8.60
  -5  11   0   13.80    6.90
  -5  11   0    9.30    7.00
   5 -10   0   42.40   11.30
  -5  10   0   40.80   10.80
  -5  10   0   20.10    9.70
  -5  10   0   28.60    5.70
  -5  10   0   27.40    5.90
   5  -9   0  594.54   45.40
  -5   9   0  478.35   40.00
  -5   9   0  449.86   39.00
  -5   9   0  558.74   43.00
  -5   9   0  522.45   45.00
   5  -8   0   11.80    5.30
  -5   8   0   27.30    7.80
  -5   8   0    9.20    3.70
  -5   8   0    8.00    3.90
  -5   8   0   17.00    4.70
   5  -7   0   67.39   10.40
  -5   7   0   66.79   11.90
  -5   7   0   79.29    9.00
  -5   7   0   69.09    9.10
   5  -6   0  252.27   23.40
  -5   6   0  266.47   24.60
  -5   6   0  247.28   22.00
  -5   6   0  274.27   22.00
   5  -5   0  503.65   35.70
  -5   5   0  430.56   34.20
  -5   5   0  417.66   33.60
  -5   5   0  411.36   33.50
  -5   5   0  418.76   35.80
   5  -4   0  520.05   39.50
   5  -4   0  482.25   39.50
  -5   4   0  461.95   38.00
  -5   4   0  544.65   38.80
  -5   4   0  580.74   39.40
  -5   4   0  466.65   40.20
   5  -3   0  487.45   36.40
   5  -3   0  471.45   37.40
   5  -3   0  477.65   37.70
  -5   3   0  516.25   37.50
  -5   3   0  503.65   37.30
   5  -2   0  165.08   14.80
   5  -2   0  174.48   14.40
   5  -2   0  151.18   14.30
  -5   2   0  181.18   14.90
  -5   2   0  172.38   14.70
   5  -1   0  427.26   32.90
   5  -1   0  437.66   33.20
  -5   1   0  430.96   32.90
  -5   1   0  442.36   33.20
   5   0   0  332.17   26.00
   5   0   0  321.17   26.50
   5   0   0  352.36   27.80
  -5   0   0  328.97   25.70
  -5   0   0  344.97   26.40
   5   1   0  566.54   42.40
   5   1   0  531.55   41.40
   5   1   0  510.15   40.60
   5   1   0  500.25   39.90
  -5  -1   0  569.44   40.10
  -5  -1   0  587.54   41.00
   5   2   0  206.98   16.90
   5   2   0  183.08   17.00
   5   2   0  205.48   18.50
   5   2   0  183.78   17.70
  -5  -2   0  208.88   17.10
  -5  -2   0  209.08   16.10
   5   3   0  625.34   47.70
   5   3   0  520.95   45.60
   5   3   0  643.94   46.50
   5   3   0  614.44   47.50
   5   3   0  601.94   46.20
  -5  -3   0  638.44   44.60
  -5  -3   0  653.03   46.00
   5   4   0   29.10    6.30
   5   4   0   26.90    6.50
   5   4   0   26.20    5.70
   5   4   0   20.20    4.90
  -5  -4   0   27.70    3.90
  -5  -4   0   27.50    4.50
   5   5   0    8.10    3.80
   5   5   0    6.40    4.20
   5   5   0    9.10    4.00
   5   5   0    4.40    3.90
  -5  -5   0   11.60    3.20
  -5  -5   0    8.00    2.60
   5   6   0    5.10    4.60
   5   6   0    5.20    3.80
   5   6   0    1.30    3.50
  -5  -6   0   10.50    2.90
  -5  -6   0    5.70    2.20
   5   7   0   29.60    6.70
   5   7   0   19.50    6.90
   5   7   0   14.60    6.90
   5   7   0   19.30    7.60
  -5  -7   0   24.50    6.90
   5   8   0  145.39   17.60
   5   8   0  126.59   17.50
   5   8   0  112.09   16.50
   5   8   0  122.69   15.10
  -5  -8   0  137.59   18.20
  -5  -8   0  196.18   44.70
   5   9   0    9.30    6.60
   5   9   0   12.90    7.80
  -5  -9   0   -9.30    9.20
  -5  -9   0   27.50   18.80
   5  10   0  266.47   31.50
   5  10   0  371.06   34.20
  -5 -10   0  334.57   55.39
  -5 -10   0  335.17   35.40
   5  11   0   45.10   14.50
   5  11   0   50.59   12.30
   5  11   0   32.10   12.20
  -5 -11   0   53.99   15.90
  -5 -11   0   50.89   30.90
   5  12   0    2.20    6.60
  -5 -12   0  -12.20   11.30
   5  13   0   20.90   11.80
  -5 -13   0   42.80   13.50
   5  14   0   -0.10    9.30
  -5 -14   0   -2.20   10.00
   6 -17   0   -1.90    8.30
   6 -17   0   21.20    8.70
  -6  17   0   36.20   12.40
  -6  17   0   10.80    6.90
   6 -16   0   37.10   11.50
   6 -16   0   46.30   14.20
  -6  16   0   57.39   13.40
  -6  16   0   40.70   14.10
   6 -15   0    3.40    6.40
   6 -15   0    4.00    6.60
  -6  15   0   11.20    8.60
  -6  15   0    5.10    5.40
   6 -14   0    6.20    6.20
  -6  14   0   -0.80    3.80
  -6  14   0    1.10    8.50
   6 -13   0   72.39   15.30
  -6  13   0   61.19   14.70
  -6  13   0   79.09   18.70
   6 -12   0   54.99   12.90
  -6  12   0   52.39   13.70
  -6  12   0   76.79   15.50
   6 -11   0  657.13   54.99
  -6  11   0  611.24   52.29
  -6  11   0  600.24   55.49
   6 -10   0  414.76   37.10
  -6  10   0  394.56   34.50
  -6  10   0  360.36   31.70
  -6  10   0  349.17   37.10
   6  -9   0   80.19   12.70
  -6   9   0   54.89   12.80
  -6   9   0   48.50    8.80
  -6   9   0   61.19    9.70
  -6   9   0   57.09   11.10
   6  -8   0  100.69   14.60
  -6   8   0  149.99   18.20
  -6   8   0  135.99   13.60
  -6   8   0  110.59   13.40
   6  -7   0  594.14   47.10
  -6   7   0  509.05   44.40
  -6   7   0  649.93   49.00
  -6   7   0  580.64   45.30
   6  -6   0  259.87   23.10
   6  -6   0  222.18   22.60
   6  -6   0  252.77   19.70
  -6   6   0  262.87   21.60
  -6   6   0  251.77   21.40
  -6   6   0  239.78   22.70
  -6   6   0  219.98   23.70
   6  -5   0  288.07   22.00
   6  -5   0  303.67   24.80
   6  -5   0  293.77   25.20
  -6   5   0  272.97   23.40
  -6   5   0  297.67   24.40
  -6   5   0  275.27   23.00
  -6   5   0  224.28   24.70
   6  -4   0  133.29   11.40
   6  -4   0  127.39   13.20
   6  -4   0  132.59   12.90
  -6   4   0  118.69   12.40
  -6   4   0  110.09   11.10
  -6   4   0  112.39   12.00
   6  -3   0  607.04   45.20
   6  -3   0  541.45   45.60
   6  -3   0  577.84   46.20
  -6   3   0  654.13   46.30
  -6   3   0  665.13   46.50
   6  -2   0   42.70    5.90
   6  -2   0   43.30    5.80
   6  -2   0   41.50    5.80
  -6   2   0   37.70    6.00
  -6   2   0   49.20    6.40
   6  -1   0 1256.07   91.79
   6  -1   0 1281.57   91.59
  -6   1   0 1275.47   91.59
  -6   1   0 1274.97   91.79
   6   0   0  886.31   63.69
   6   0   0  911.51   65.29
   6   0   0  806.92   62.69
  -6   0   0  851.61   63.09
  -6   0   0  840.12   62.59
   6   1   0  209.88   19.80
   6   1   0  252.67   21.90
   6   1   0  229.18   24.10
   6   1   0  226.28   19.40
  -6  -1   0  260.67   19.90
  -6  -1   0  255.97   20.50
   6   2   0  108.49   10.70
   6   2   0   96.69   10.90
   6   2   0   99.79   12.30
   6   2   0  102.99   11.80
  -6  -2   0  115.49   11.60
  -6  -2   0  121.89   11.40
   6   3   0  552.94   42.20
   6   3   0  539.25   43.30
   6   3   0  527.85   41.80
   6   3   0  509.15   43.40
  -6  -3   0  538.65   41.60
  -6  -3   0  584.34   40.90
   6   4   0   88.79   12.20
   6   4   0   69.99   12.40
   6   4   0  101.79   11.40
   6   4   0   96.89   12.10
  -6  -4   0  108.49   10.80
  -6  -4   0  105.59    9.90
   6   5   0   27.40    7.00
   6   5   0   12.30    6.30
   6   5   0   30.10    7.30
   6   5   0   15.70    6.40
  -6  -5   0   25.00    4.90
  -6  -5   0   18.90    4.50
   6   6   0   59.29   10.90
   6   6   0   59.69   11.30
   6   6   0   94.79   12.60
   6   6   0   76.49   13.10
  -6  -6   0  110.59   11.50
  -6  -6   0   97.99    9.60
   6   7   0  162.28   20.20
   6   7   0  139.19   18.10
   6   7   0  183.78   20.10
   6   7   0  171.18   18.60
  -6  -7   0  197.38   19.40
   6   8   0  124.49   17.50
   6   8   0  110.39   17.30
   6   8   0  116.09   17.60
  -6  -8   0  160.98   42.30
  -6  -8   0  140.69   19.10
   6   9   0  127.09   19.00
   6   9   0  133.09   18.30
  -6  -9   0  132.19   37.50
  -6  -9   0  117.09   21.60
   6  10   0  113.99   16.00
   6  10   0  106.89   17.60
  -6 -10   0   51.69   30.50
  -6 -10   0   74.19   17.20
   6  11   0    4.80    7.90
   6  11   0   10.60    7.90
  -6 -11   0    4.80   31.50
  -6 -11   0    8.60   12.10
   6  12   0   24.60   10.20
  -6 -12   0   -8.80   12.80
   6  13   0   23.70   11.20
  -6 -13   0   49.70   13.00
   7 -17   0    0.30    7.50
   7 -17   0    1.10    7.80
  -7  17   0   12.80    5.70
   7 -16   0   27.70   10.80
   7 -16   0   29.90   11.10
  -7  16   0   19.30    6.60
  -7  16   0   39.70   13.60
   7 -15   0    8.00    6.50
   7 -15   0   21.60    9.20
  -7  15   0   17.90    8.00
  -7  15   0   47.60   13.50
   7 -14   0   12.30    7.60
   7 -14   0   29.20   12.40
  -7  14   0   32.30   10.00
  -7  14   0    8.80   10.30
   7 -13   0    6.30    8.40
   7 -13   0    3.00    7.90
  -7  13   0   16.40    9.00
  -7  13   0   27.70   10.30
   7 -12   0   94.09   15.20
  -7  12   0   64.59   14.20
  -7  12   0   75.09   14.80
   7 -11   0  837.72   65.39
  -7  11   0  810.22   62.79
  -7  11   0  645.84   58.69
  -7  11   0  815.52   67.29
   7 -10   0   15.00    6.70
  -7  10   0   11.00    4.80
  -7  10   0   15.90    5.30
  -7  10   0   21.10    7.20
  -7  10   0   14.80    8.10
   7  -9   0    5.20    8.50
  -7   9   0   12.20    4.60
  -7   9   0   10.60    4.40
  -7   9   0   17.00    8.20
   7  -8   0  180.58   20.60
   7  -8   0  212.18   21.10
  -7   8   0  172.58   22.30
  -7   8   0  164.88   18.00
  -7   8   0  197.58   18.80
   7  -7   0  289.77   26.20
   7  -7   0  298.97   24.30
   7  -7   0  246.98   25.80
  -7   7   0  244.08   26.90
  -7   7   0  285.17   24.50
  -7   7   0  261.77   27.00
  -7   7   0  297.27   24.70
   7  -6   0 1567.54  114.89
   7  -6   0 1467.25  111.19
   7  -6   0 1471.15  115.09
  -7   6   0 1694.73  114.89
  -7   6   0 1574.14  113.09
  -7   6   0 1632.44  114.69
   7  -5   0 1858.91  133.89
   7  -5   0 1868.41  133.29
   7  -5   0 1835.12  130.69
  -7   5   0 1769.32  131.29
  -7   5   0 1886.41  132.69
  -7   5   0 1846.92  133.19
   7  -4   0  161.08   16.00
   7  -4   0  176.48   15.00
   7  -4   0  170.88   16.60
  -7   4   0  156.08   14.40
  -7   4   0  170.68   16.10
   7  -3   0 1058.69   77.69
   7  -3   0  962.20   80.49
   7  -3   0 1144.89   77.39
  -7   3   0 1166.38   78.69
  -7   3   0  964.50   75.79
  -7   3   0 1065.59   77.99
   7  -2   0  146.29   18.10
   7  -2   0  165.68   16.00
   7  -2   0  200.28   16.20
   7  -1   0  990.10   78.19
   7  -1   0 1079.39   78.19
  -7   1   0 1138.69   78.59
  -7   1   0 1069.39   78.49
   7   0   0  113.19   12.10
   7   0   0  113.19   11.80
  -7   0   0  118.89   11.70
  -7   0   0  107.19   11.80
   7   1   0  389.76   30.20
   7   1   0  355.46   31.60
   7   1   0  425.26   33.90
   7   1   0  370.16   31.20
  -7  -1   0  397.86   30.80
  -7  -1   0  377.86   31.10
   7   2   0  377.46   30.70
   7   2   0  349.17   32.80
   7   2   0  357.96   31.10
  -7  -2   0  434.06   31.10
  -7  -2   0  397.56   31.40
   7   3   0  217.58   20.60
   7   3   0  212.28   22.30
   7   3   0  210.08   20.50
   7   3   0  242.18   22.50
  -7  -3   0  266.77   20.60
  -7  -3   0  244.38   20.90
   7   4   0    7.30    4.60
   7   4   0    2.50    4.00
   7   4   0    1.10    3.60
  -7  -4   0   10.80    4.00
  -7  -4   0   13.10    4.40
   7   5   0   68.99   11.90
   7   5   0   69.99   11.30
   7   5   0   85.39   12.20
  -7  -5   0   82.89   10.00
  -7  -5   0   85.99   10.90
   7   6   0   74.19   12.20
   7   6   0   80.99   13.20
   7   6   0   85.39   13.00
  -7  -6   0   77.79   11.70
  -7  -6   0   72.69    9.40
   7   7   0  101.79   16.00
   7   7   0  105.09   15.50
  -7  -7   0  110.49   16.30
   7   8   0   22.90    9.00
   7   8   0   23.00    8.80
  -7  -8   0   39.20   11.30
  -7  -8   0   48.60   29.70
   7   9   0   -2.30    4.00
   7   9   0   -5.20    7.00
  -7  -9   0  -21.70   17.30
  -7  -9   0   -1.20    9.30
   7  10   0   30.20   10.20
   7  10   0   29.10    9.10
  -7 -10   0  -12.10   26.40
  -7 -10   0   -3.90   10.80
   7  11   0   40.00   13.40
   7  11   0   48.30   11.60
  -7 -11   0   19.10   35.90
  -7 -11   0   51.39   15.20
   7  12   0   24.80   12.10
  -7 -12   0   -7.90   14.20
   7  13   0   -6.90    8.80
   8 -17   0   19.90    8.50
   8 -17   0   17.50    7.90
  -8  17   0   14.40    7.70
   8 -16   0   -0.70    6.60
   8 -16   0   19.50    7.80
  -8  16   0    2.00    4.80
   8 -15   0  114.09   19.70
   8 -15   0  154.38   20.80
  -8  15   0  112.89   17.60
  -8  15   0   81.49   18.60
   8 -14   0   96.09   21.70
   8 -14   0  106.09   17.90
  -8  14   0   59.39   13.30
  -8  14   0   60.09   17.40
   8 -13   0   58.69   15.20
   8 -13   0   61.49   14.30
  -8  13   0   75.09   15.20
  -8  13   0   39.40   13.90
   8 -12   0   15.40    7.40
   8 -12   0   16.00    8.60
  -8  12   0    4.10   10.00
  -8  12   0   21.40    7.90
  -8  12   0    9.10    5.90
   8 -11   0  149.99   18.80
   8 -11   0  112.39   18.20
  -8  11   0  105.29   23.30
  -8  11   0  132.49   15.80
  -8  11   0   87.89   13.90
  -8  11   0   98.59   13.50
   8 -10   0   28.10    8.90
   8 -10   0   35.80   10.60
  -8  10   0   24.20    7.40
  -8  10   0   41.10   10.30
  -8  10   0   42.30    9.40
  -8  10   0   64.29   16.10
   8  -9   0  288.57   30.10
   8  -9   0  342.47   30.60
  -8   9   0  260.17   31.50
  -8   9   0  292.37   27.10
  -8   9   0  274.37   32.30
   8  -8   0  120.39   15.70
   8  -8   0  104.09   15.70
  -8   8   0  122.79   14.20
  -8   8   0  112.49   13.30
   8  -7   0  613.84   45.50
   8  -7   0  563.44   45.70
   8  -7   0  559.44   40.90
  -8   7   0  490.55   42.10
  -8   7   0  515.95   42.90
  -8   7   0  474.05   43.40
   8  -6   0  891.61   71.59
   8  -6   0  907.21   67.39
   8  -6   0  931.01   71.19
  -8   6   0  904.31   68.89
  -8   6   0  992.50   71.69
  -8   6   0  953.50   70.19
   8  -5   0  712.93   55.29
   8  -5   0  706.83   52.09
   8  -5   0  703.63   54.49
  -8   5   0  699.03   54.09
  -8   5   0  678.73   52.69
   8  -4   0  461.05   37.20
   8  -4   0  498.75   38.80
   8  -4   0  510.25   39.50
  -8   4   0  490.25   38.90
  -8   4   0  501.65   39.50
  -8   4   0  442.06   36.40
   8  -3   0   43.30    6.00
   8  -3   0   28.50    6.90
   8  -3   0   26.80    5.80
  -8   3   0   35.00    4.50
  -8   3   0   27.70    6.60
  -8   3   0   29.30    6.80
   8  -2   0 2367.86  161.68
   8  -2   0 2300.57  161.28
  -8   2   0 2289.57  161.88
  -8   2   0 2388.96  162.18
  -8   2   0 1976.10  158.18
   8  -1   0 1502.05  113.09
   8  -1   0 1464.75  112.59
  -8   1   0 1561.44  113.29
  -8   1   0 1714.43  113.79
   8   0   0  400.46   31.30
   8   0   0  387.06   32.30
   8   0   0  385.46   32.90
  -8   0   0  385.96   32.50
  -8   0   0  421.46   32.80
   8   1   0   88.59   10.60
   8   1   0   95.09    9.90
   8   1   0   83.79   11.20
  -8  -1   0   95.59   10.90
  -8  -1   0   82.99   10.60
   8   2   0  220.78   21.90
   8   2   0  220.68   20.00
   8   2   0  230.08   23.00
   8   2   0  223.38   20.80
  -8  -2   0  220.08   20.50
  -8  -2   0  227.08   20.70
   8   3   0   82.59   13.20
   8   3   0  121.09   13.10
   8   3   0  103.59   12.70
   8   3   0  110.69   14.10
  -8  -3   0  120.69   13.10
  -8  -3   0  114.09   12.80
   8   4   0    8.70    5.00
   8   4   0    6.60    4.80
   8   4   0    1.40    4.10
  -8  -4   0    5.40    4.20
  -8  -4   0    3.80    3.60
   8   5   0   -6.60    5.00
   8   5   0    6.70    4.60
  -8  -5   0    3.30    5.00
  -8  -5   0    3.40    3.70
   8   6   0  123.49   17.20
   8   6   0  120.59   16.40
  -8  -6   0  124.49   16.50
  -8  -6   0  115.99   13.00
   8   7   0   36.00    9.00
   8   7   0   55.99   13.10
   8   8   0   43.30   12.00
   8   8   0   31.40   11.20
  -8  -8   0   52.79   27.00
  -8  -8   0   44.10   13.10
   8   9   0   14.60    8.60
   8   9   0   17.00    8.40
  -8  -9   0   29.50   13.10
  -8  -9   0   21.10   24.00
   8  10   0   60.39   14.60
   8  10   0   80.59   16.80
  -8 -10   0   57.29   15.60
  -8 -10   0   60.09   35.00
   8  11   0    5.70    6.60
   8  11   0    1.60    9.20
   8  12   0  -17.80   10.60
   9 -17   0   -9.60    5.20
   9 -16   0    4.30    6.10
   9 -16   0   10.00    8.30
  -9  16   0   -2.70    5.40
   9 -15   0   23.40    9.70
   9 -15   0    9.20    7.30
  -9  15   0   12.40    7.10
   9 -14   0   32.40   10.40
   9 -14   0   42.90   14.60
  -9  14   0   36.90   10.60
   9 -13   0   12.40    7.70
  -9  13   0   22.50    8.10
   9 -12   0  109.89   17.70
   9 -12   0  101.79   16.60
  -9  12   0   91.19   18.90
  -9  12   0  117.09   16.10
   9 -11   0   93.79   18.80
   9 -11   0   78.29   13.80
  -9  11   0   81.79   12.50
  -9  11   0   68.79   11.60
   9 -10   0   88.09   17.20
   9 -10   0   83.79   14.10
  -9  10   0   68.89   11.90
  -9  10   0   73.09   12.00
   9  -9   0  200.68   23.30
   9  -9   0  202.38   22.70
  -9   9   0  177.88   19.60
  -9   9   0  185.88   19.80
   9  -8   0   65.39   12.90
   9  -8   0   48.00   11.70
  -9   8   0   59.69    9.90
  -9   8   0   62.99    9.40
  -9   8   0   39.80   12.90
   9  -7   0  217.18   22.20
   9  -7   0  217.48   21.40
  -9   7   0  182.08   18.40
  -9   7   0  171.48   20.50
  -9   7   0  190.98   19.70
   9  -6   0  118.39   12.00
   9  -6   0  110.49   14.60
   9  -6   0  126.29   15.30
  -9   6   0  129.89   15.60
  -9   6   0  124.89   12.70
  -9   6   0  123.39   14.20
   9  -5   0  265.87   24.10
   9  -5   0  265.57   22.00
   9  -5   0  267.97   24.70
  -9   5   0  255.87   24.90
  -9   5   0  257.87   24.00
  -9   5   0  241.58   21.50
   9  -4   0  470.55   39.90
   9  -4   0  526.95   41.30
   9  -4   0  495.65   39.40
  -9   4   0  566.94   42.30
  -9   4   0  504.25   40.80
  -9   4   0  452.75   37.70
   9  -3   0  676.23   51.69
   9  -3   0  641.64   54.29
   9  -3   0  745.33   53.29
  -9   3   0  721.83   53.69
  -9   3   0  682.53   52.89
  -9   3   0  595.84   49.10
   9  -2   0  202.58   18.40
   9  -2   0  218.78   19.00
  -9   2   0  189.58   18.90
  -9   2   0  175.28   18.90
  -9   2   0  175.08   16.10
   9  -1   0  272.27   24.50
   9  -1   0  283.37   24.80
  -9   1   0  280.97   25.30
  -9   1   0  265.67   24.80
   9   0   0   26.10    6.40
   9   0   0   34.50    7.90
   9   0   0   30.30    5.80
  -9   0   0   50.19    9.20
  -9   0   0   43.80    7.80
   9   1   0  284.37   25.20
   9   1   0  266.37   23.40
   9   1   0  279.57   26.00
  -9  -1   0  257.17   24.80
  -9  -1   0  285.77   25.50
   9   2   0   19.70    6.30
   9   2   0   27.00    7.40
   9   2   0   20.20    5.20
  -9  -2   0   32.60    8.00
  -9  -2   0   15.00    5.50
   9   3   0  586.04   50.39
   9   3   0  582.14   48.60
   9   3   0  569.54   47.90
  -9  -3   0  699.13   52.49
  -9  -3   0  597.54   48.30
   9   4   0  250.17   27.10
  -9  -4   0  267.67   24.30
  -9  -4   0  275.17   26.40
   9   5   0   44.10   11.10
   9   5   0   58.29   11.90
  -9  -5   0   65.19    9.40
  -9  -5   0   65.99   11.90
   9   6   0   64.49   13.90
   9   6   0   55.89   12.40
  -9  -6   0   65.09   14.70
   9   7   0   12.80    7.30
   9   7   0   12.70    7.00
  -9  -7   0    9.50    8.80
   9   8   0   19.80   13.30
   9   8   0   12.80    5.70
  -9  -8   0   22.80   21.90
  -9  -8   0   26.10   21.40
   9   9   0   26.30   11.70
   9   9   0   30.20    9.80
  -9  -9   0   78.69   30.90
   9  10   0    0.50    9.30
   9  10   0    4.70    6.50
  -9 -10   0  -15.00   32.10
  -9 -10   0   32.80   15.20
   9  11   0   30.20    9.50
   9  11   0   33.10   12.60
  -9 -11   0   12.20   16.00
  10 -16   0   97.39   20.60
 -10  16   0   95.99   18.50
  10 -15   0   80.59   16.80
 -10  15   0   80.59   15.80
  10 -14   0   51.39   13.60
 -10  14   0   58.99   12.40
  10 -13   0   -0.50    4.80
  10 -13   0   16.00    8.80
 -10  13   0   14.20    8.30
 -10  13   0   10.90    5.60
  10 -12   0   12.70    6.70
  10 -12   0   10.70    6.10
 -10  12   0    4.30    5.80
 -10  12   0   14.50    9.30
  10 -11   0   62.49   15.50
  10 -11   0   49.50   12.60
 -10  11   0   33.80    9.40
 -10  11   0   26.30    7.50
 -10  11   0   23.80    8.70
  10 -10   0   62.59   13.90
  10 -10   0   64.49   15.60
 -10  10   0   49.50   10.30
 -10  10   0   62.39   12.80
  10  -9   0  137.69   17.30
  10  -9   0  120.29   17.90
 -10   9   0  111.19   14.90
 -10   9   0  103.39   14.20
  10  -8   0    9.50    5.70
  10  -8   0    6.60    5.30
 -10   8   0    9.00    4.60
 -10   8   0    6.50    4.60
 -10   8   0    9.90    8.90
  10  -7   0    9.80    5.70
  10  -7   0   12.60    6.40
 -10   7   0    3.00    4.10
 -10   7   0    6.50    5.80
 -10   7   0    6.40    4.50
  10  -6   0  227.88   18.50
  10  -6   0  224.08   22.50
  10  -6   0  227.38   21.90
 -10   6   0  184.18   18.50
 -10   6   0  181.78   21.90
 -10   6   0  201.38   21.00
  10  -5   0  556.44   42.80
  10  -5   0  587.64   44.40
  10  -5   0  554.24   40.70
 -10   5   0  486.75   43.70
 -10   5   0  450.55   39.40
 -10   5   0  479.35   42.40
  10  -4   0  400.96   32.80
  10  -4   0  372.36   33.50
  10  -4   0  427.66   35.00
 -10   4   0  422.46   35.00
 -10   4   0  457.75   36.60
 -10   4   0  355.96   30.70
  10  -3   0  209.58   20.90
  10  -3   0  207.58   19.90
 -10   3   0  191.58   17.10
 -10   3   0  269.87   23.50
 -10   3   0  211.38   21.20
  10  -2   0  885.81   67.99
  10  -2   0  923.21   68.49
 -10   2   0  878.91   69.29
 -10   2   0  873.61   68.49
  10  -1   0  183.68   16.50
  10  -1   0  174.48   18.10
  10  -1   0  174.28   18.10
 -10   1   0  166.28   18.90
 -10   1   0  155.38   17.70
  10   0   0   62.59   10.50
  10   0   0   56.89   11.10
  10   0   0   51.89    8.80
 -10   0   0   66.99    9.90
  10   1   0  191.48   22.30
  10   1   0  202.18   21.90
  10   1   0  245.98   21.20
 -10  -1   0  265.97   23.20
  10   2   0   97.39   13.90
  10   2   0   80.09   12.00
  10   2   0   95.09   12.80
 -10  -2   0   99.69   14.00
 -10  -2   0   96.39   12.20
  10   3   0   98.69   15.10
 -10  -3   0   89.59   14.80
 -10  -3   0   97.79   12.60
  10   4   0  155.38   19.90
  10   4   0  166.08   18.70
 -10  -4   0  161.48   17.50
 -10  -4   0  149.99   19.70
  10   5   0   30.10   10.10
  10   5   0   53.09   10.80
 -10  -5   0   49.40   13.30
 -10  -5   0   45.60    8.80
  10   6   0    0.90    4.40
  10   6   0    6.50    6.30
 -10  -6   0    7.60    8.70
  10   7   0   63.89   16.00
  10   7   0   57.19   20.90
 -10  -7   0   63.59   17.20
  10   8   0   27.20   11.20
  10   8   0    7.60    6.50
 -10  -8   0   56.79   40.30
 -10  -8   0    5.80   11.20
  10   9   0   17.90    8.50
  10   9   0   -3.70    8.50
 -10  -9   0   44.40   14.70
 -10  -9   0  -23.00   25.60
  10  10   0   10.80   12.80
  10  10   0    6.50    9.50
 -10 -10   0   24.90   16.00
  11 -16   0   19.30    8.70
  11 -16   0   19.60   10.90
 -11  16   0   14.20    7.90
  11 -15   0    8.10    7.30
  11 -15   0   20.10    9.80
 -11  15   0   14.90    6.50
  11 -14   0   60.89   16.30
  11 -14   0   42.10   10.50
 -11  14   0   38.10    9.80
  11 -13   0   86.99   15.70
  11 -13   0   70.49   16.60
 -11  13   0   59.49   12.50
 -11  13   0   82.59   12.90
  11 -12   0   23.90   10.90
  11 -12   0   35.00   10.50
 -11  12   0   50.19    9.70
 -11  12   0   30.20    9.00
 -11  12   0   35.60   10.10
  11 -11   0   86.49   15.10
  11 -11   0   98.49   16.50
 -11  11   0   94.99   13.60
 -11  11   0   77.89   12.70
  11 -10   0   86.29   17.10
  11 -10   0  115.79   16.30
 -11  10   0   65.59   13.10
 -11  10   0   72.29   11.70
  11  -9   0    1.20    5.20
  11  -9   0   13.20    6.70
 -11   9   0    8.30    4.60
 -11   9   0   12.50    6.80
  11  -8   0  115.39   16.00
  11  -8   0  112.59   16.50
 -11   8   0  111.79   13.30
 -11   8   0   90.89   14.30
 -11   8   0  146.49   21.50
  11  -7   0  101.99   14.70
  11  -7   0   90.39   14.20
 -11   7   0  108.59   16.20
 -11   7   0  101.79   14.50
 -11   7   0   86.09   11.60
  11  -6   0  184.88   16.40
  11  -6   0  164.48   19.50
  11  -6   0  175.08   20.10
 -11   6   0  175.48   21.80
 -11   6   0  185.18   19.70
 -11   6   0  165.58   16.60
  11  -5   0  314.07   36.30
  11  -5   0  284.67   30.30
  11  -5   0  338.57   27.50
 -11   5   0  331.07   29.70
 -11   5   0  307.27   25.70
 -11   5   0  333.67   37.00
  11  -4   0  287.37   26.60
  11  -4   0  275.47   24.80
 -11   4   0  268.57   26.30
 -11   4   0  272.87   27.70
  11  -3   0  131.39   15.00
  11  -3   0  141.19   16.10
 -11   3   0  126.89   15.70
 -11   3   0  139.89   17.40
  11  -2   0  118.99   14.10
  11  -2   0  113.89   14.60
  11  -2   0  126.49   13.00
 -11   2   0  106.89   14.00
 -11   2   0  110.49   15.60
  11  -1   0  168.98   19.20
  11  -1   0  166.88   21.20
  11  -1   0  195.48   17.80
 -11   1   0  175.58   19.20
 -11   1   0  176.18   20.80
  11   0   0  222.08   22.10
  11   0   0  201.38   21.30
  11   0   0  191.28   18.70
 -11   0   0  177.68   21.40
 -11   0   0  172.88   19.60
  11   1   0   50.69   11.20
  11   1   0   46.80   10.90
  11   1   0   64.89   10.70
 -11  -1   0   61.89   10.30
 -11  -1   0   83.09   13.70
  11   2   0   34.60   10.20
  11   2   0   16.80    6.90
  11   2   0   22.50    7.10
 -11  -2   0   33.20    9.90
 -11  -2   0   25.30    7.20
  11   3   0   17.00    7.20
  11   3   0   43.10   10.60
 -11  -3   0   28.90    7.50
 -11  -3   0   31.90   10.20
  11   4   0   40.50   10.80
  11   4   0   75.49   13.20
 -11  -4   0   71.59   15.80
  11   5   0   34.20    8.90
  11   5   0   24.90    9.10
 -11  -5   0   46.30   13.50
 -11  -5   0   34.00    7.90
  11   6   0   39.80   16.60
  11   6   0   22.20    7.70
 -11  -6   0   29.90   12.80
  11   7   0   30.70   11.00
  11   7   0   19.00    7.80
 -11  -7   0   22.90   23.70
 -11  -7   0   29.40   10.80
  11   8   0   -0.70    5.20
  11   8   0    2.00   11.10
 -11  -8   0    9.40   26.80
 -11  -8   0    7.30   11.80
  11   9   0   21.10   14.50
  11   9   0   18.00    8.80
 -11  -9   0   87.19   40.60
 -11  -9   0   -2.60   14.20
  12 -16   0    7.70    7.10
  12 -16   0    5.90    7.70
  12 -15   0   21.20   10.50
  12 -15   0   15.30    9.10
 -12  15   0   27.00    9.30
  12 -14   0   28.90   10.70
  12 -14   0   15.70    9.10
 -12  14   0   28.80    7.90
  12 -13   0    8.10    7.50
  12 -13   0   -6.30    4.90
 -12  13   0    0.30    4.50
 -12  13   0    7.10    7.20
  12 -12   0   39.00   11.30
  12 -12   0   45.30   13.00
 -12  12   0   29.80    9.60
 -12  12   0   53.39   11.00
 -12  12   0   26.90    8.00
  12 -11   0   95.49   16.20
  12 -11   0   69.19   15.20
 -12  11   0   78.39   11.50
 -12  11   0   91.69   14.00
  12 -10   0   25.40   10.20
  12 -10   0   31.60    9.90
 -12  10   0   35.70    9.10
 -12  10   0   33.20    7.70
  12  -9   0    0.70    4.50
  12  -9   0   -7.70    5.10
 -12   9   0    9.90    6.00
 -12   9   0    0.90    4.50
  12  -8   0   62.79   12.90
  12  -8   0   58.69   12.70
 -12   8   0   75.09   18.90
 -12   8   0   71.09   11.70
 -12   8   0   54.19   10.20
  12  -7   0  345.17   31.90
  12  -7   0  335.57   31.40
 -12   7   0  291.37   32.40
 -12   7   0  337.67   33.50
 -12   7   0  281.37   26.60
  12  -6   0   35.00    9.40
  12  -6   0   12.30   15.50
  12  -6   0   36.70    6.90
 -12   6   0   56.69   12.10
 -12   6   0   44.10    9.60
 -12   6   0   33.90    6.60
  12  -5   0   13.30    5.90
  12  -5   0   15.70    5.20
 -12   5   0    7.20    4.10
 -12   5   0    9.60    6.60
  12  -4   0  213.38   21.40
  12  -4   0  243.88   23.40
 -12   4   0  212.78   22.70
 -12   4   0  202.78   24.20
  12  -3   0   56.39   11.30
  12  -3   0   73.09   13.60
 -12   3   0   49.90   10.20
 -12   3   0   35.80    9.70
  12  -2   0   44.80    8.40
  12  -2   0   42.20    9.20
  12  -2   0   54.09   11.70
 -12   2   0   34.80    9.60
 -12   2   0   25.80    6.70
  12  -1   0   51.39    9.00
  12  -1   0   38.80    9.30
  12  -1   0   57.89   12.00
 -12   1   0   41.00   11.20
 -12   1   0   45.30   10.90
  12   0   0   53.79   11.40
  12   0   0   78.89   12.80
  12   0   0   69.69   10.90
 -12   0   0   68.19   11.50
 -12   0   0   72.79   15.50
  12   1   0  103.39   15.00
  12   1   0  111.39   15.70
  12   1   0  132.69   17.00
 -12  -1   0  115.39   17.10
 -12  -1   0  129.69   18.50
  12   2   0   29.70    9.70
  12   2   0   44.70   10.40
  12   2   0   41.20   11.10
 -12  -2   0   41.50   12.00
 -12  -2   0   51.19   10.10
  12   3   0  176.38   23.90
  12   3   0  219.68   24.30
 -12  -3   0  262.67   24.20
 -12  -3   0  257.77   28.20
  12   4   0   42.40   14.90
  12   4   0   45.80   11.20
 -12  -4   0   43.60   16.30
 -12  -4   0   43.10    9.70
  12   5   0   14.70    7.70
  12   5   0   39.50   13.10
 -12  -5   0   12.10    9.60
  12   6   0   70.49   15.50
  12   6   0   59.89   15.00
 -12  -6   0   56.59   18.20
  12   7   0    9.50   15.50
  12   7   0   33.90   10.50
 -12  -7   0   20.80   12.50
 -12  -7   0   23.40   30.20
 -12  -8   0   41.70   16.80
 -12  -8   0   67.49   31.30
  13 -15   0    8.70    7.10
  13 -15   0   10.50   10.50
 -13  15   0   12.90    7.60
  13 -14   0   11.40    8.30
  13 -14   0   15.60    7.90
 -13  14   0   27.70    7.80
  13 -13   0   52.59   11.80
  13 -13   0   41.20   12.90
 -13  13   0   44.20   11.20
 -13  13   0   48.50   10.00
  13 -12   0  165.88   21.80
  13 -12   0  171.38   21.80
 -13  12   0   95.69   17.60
 -13  12   0  134.49   15.90
 -13  12   0   96.99   22.60
  13 -11   0   40.30   13.20
  13 -11   0   52.39   13.80
 -13  11   0   46.00    9.70
 -13  11   0   25.20    8.90
  13 -10   0   52.59   12.40
  13 -10   0   72.99   16.80
 -13  10   0   55.39    9.30
 -13  10   0   44.10   10.00
  13  -9   0   12.10    6.40
  13  -9   0   24.20    9.70
 -13   9   0    3.20    4.20
 -13   9   0    7.90    5.40
  13  -8   0   17.00    6.20
  13  -8   0   14.70   11.10
 -13   8   0   22.70    7.10
 -13   8   0   19.20   12.90
 -13   8   0   13.50    5.80
  13  -7   0    3.00    4.60
 -13   7   0   13.30   10.60
 -13   7   0   14.70    7.00
  13  -6   0  116.69   16.10
  13  -6   0  118.29   14.80
 -13   6   0  132.59   19.40
 -13   6   0  102.49   16.00
  13  -5   0   18.00    8.10
  13  -5   0   32.50    7.40
 -13   5   0   46.30    9.80
 -13   5   0   49.60   13.20
  13  -4   0   72.79   12.60
  13  -4   0   78.89   12.20
  13  -4   0   67.19   12.40
 -13   4   0   83.49   15.30
 -13   4   0   88.59   15.40
  13  -3   0   82.49   12.20
  13  -3   0   91.99   13.30
  13  -3   0   86.39   13.20
 -13   3   0   89.89   18.10
 -13   3   0   71.39   12.30
  13  -2   0   29.00    8.00
  13  -2   0   27.10    7.20
  13  -2   0   24.90    9.50
 -13   2   0   30.50    9.20
 -13   2   0   18.00    6.40
  13  -1   0   24.60    8.10
  13  -1   0   60.59   12.60
  13  -1   0   43.20   10.30
 -13   1   0   36.60    8.40
  13   0   0   56.29   11.50
  13   0   0   49.70   12.60
  13   0   0   37.80   11.10
 -13   0   0   59.19   14.00
 -13   0   0   60.79   12.40
  13   1   0   63.79   12.70
  13   1   0   96.09   14.00
  13   1   0   84.89   13.60
 -13  -1   0   89.79   16.40
 -13  -1   0   79.69   12.90
  13   2   0   19.40    7.90
  13   2   0   33.40   11.40
 -13  -2   0   35.60   10.40
 -13  -2   0   25.90    7.40
  13   3   0   78.49   16.10
  13   3   0   94.99   15.50
 -13  -3   0   97.19   15.20
 -13  -3   0  102.09   21.70
  13   4   0   28.10   14.00
 -13  -4   0   35.60   13.40
  13   5   0    7.90    5.70
 -13  -5   0   -3.40    9.00
  13   6   0   31.50   10.80
 -13  -6   0   19.80   19.30
 -13  -6   0   30.20   15.10
  13   7   0   48.50   14.20
 -13  -7   0   25.90   15.00
 -13  -7   0   54.69   33.30
  14 -14   0   22.30    8.70
  14 -14   0    6.30   13.30
 -14  14   0    8.30    6.90
  14 -13   0   38.40   11.00
  14 -13   0   68.39   16.80
 -14  13   0   40.90   11.10
 -14  13   0   15.50    9.30
  14 -12   0    7.30   10.70
  14 -12   0    9.00    5.30
 -14  12   0   11.20    5.80
 -14  12   0   -6.00    7.10
 -14  12   0   26.80    9.10
  14 -11   0   15.60   13.80
  14 -11   0    3.00    4.90
 -14  11   0   19.40    8.30
  14 -10   0   39.00   11.40
 -14  10   0   52.69   12.20
 -14  10   0   41.60    8.20
  14  -9   0  102.49   21.20
 -14   9   0  104.69   15.60
 -14   9   0  106.29   15.90
  14  -8   0  114.69   16.50
 -14   8   0  108.69   21.00
 -14   8   0  107.19   16.10
  14  -7   0   -4.60    3.80
 -14   7   0   12.50    5.70
  14  -6   0   82.49   13.20
 -14   6   0   82.19   19.60
 -14   6   0   68.19   14.10
  14  -5   0   52.89   10.70
  14  -5   0   72.69   14.60
 -14   5   0   63.69   13.60
 -14   5   0   70.29   16.20
  14  -4   0  262.97   25.90
  14  -4   0  197.78   22.40
 -14   4   0  226.58   24.30
 -14   4   0  214.68   27.20
  14  -3   0   63.89   10.00
  14  -3   0   66.59   13.40
 -14   3   0   46.30   14.30
  14  -2   0    6.00    7.00
  14  -2   0    1.70    5.10
 -14   2   0   11.00    6.40
 -14   2   0   11.10    7.90
  14  -1   0  203.48   22.10
  14  -1   0  199.18   22.40
 -14   1   0  218.88   26.90
 -14   1   0  166.98   21.30
  14   0   0  151.78   19.00
  14   0   0  128.39   18.30
 -14   0   0  138.19   17.00
  14   1   0   46.00   11.30
 -14  -1   0   39.80    9.80
 -14  -1   0   43.00   13.10
  14   2   0   44.80   11.50
 -14  -2   0   42.50   13.40
 -14  -2   0   28.80   10.40
  14   3   0   -0.90    6.00
 -14  -3   0   -7.00    7.00
 -14  -3   0   -3.10    8.10
  14   4   0   97.99   16.80
 -14  -4   0   92.19   22.00
  14   5   0    8.80    6.90
 -14  -5   0   15.70   12.90
  14   6   0   11.70    7.00
 -14  -6   0   -7.00   12.80
 -14  -6   0    9.60   35.70
  15 -14   0   21.40    7.50
  15 -13   0   12.90    6.30
  15 -12   0  180.28   21.50
 -15  12   0  133.09   19.40
  15 -11   0    0.00    4.30
 -15  11   0    2.60    5.80
  15 -10   0   47.50   10.70
 -15  10   0   44.10   11.50
  15  -9   0   70.09   15.10
  15  -8   0  100.19   15.20
 -15   8   0   95.59   17.70
 -15   8   0   99.09   23.50
  15  -7   0   25.70    8.00
 -15   7   0   15.30   14.30
 -15   7   0   32.50   10.80
  15  -6   0   15.90   10.20
 -15   6   0   21.80    7.40
  15  -5   0  216.78   24.70
  15  -5   0  205.58   20.80
 -15   5   0  162.48   21.90
  15  -4   0   88.99   13.00
  15  -4   0   71.69   12.30
 -15   4   0   61.29   12.40
 -15   4   0   57.69   15.50
  15  -3   0   15.60    7.50
  15  -3   0   11.00    7.00
 -15   3   0   23.60    8.70
 -15   3   0   15.10    8.70
  15  -2   0    7.40    5.60
  15  -2   0   19.70    9.80
 -15   2   0    9.10    8.00
 -15   2   0   -4.40    5.40
  15  -1   0   28.40    9.10
  15  -1   0   33.60    8.90
 -15   1   0   19.60    9.80
 -15   1   0   27.10   11.90
  15   0   0   22.00    8.00
  15   0   0   10.20    8.70
 -15   0   0   30.90   11.70
  15   1   0   18.80    7.10
 -15  -1   0   19.50   11.20
 -15  -1   0   21.10    9.40
  15   2   0   58.19   14.50
 -15  -2   0   37.30   15.20
 -15  -2   0   31.80   10.00
  15   3   0   14.50    9.10
 -15  -3   0   24.80   13.10
  15   4   0   10.20    8.00
 -15  -4   0   14.70   15.60
  15   5   0    5.60    6.70
 -15  -5   0   -1.40   12.00
  16 -13   0   34.10   10.10
  16 -12   0   39.70   11.10
 -16  12   0   28.90   15.90
  16 -11   0   62.29   12.90
 -16  11   0   67.99   13.00
  16 -10   0   13.80    6.50
 -16  10   0   15.30    8.40
  16  -9   0    8.00    6.50
 -16   9   0   13.00    7.20
  16  -8   0   82.19   13.60
 -16   8   0   78.69   15.50
  16  -7   0   19.30    7.30
 -16   7   0   24.90   15.10
 -16   7   0   18.90    6.80
  16  -6   0  150.28   17.30
 -16   6   0  103.89   21.10
 -16   6   0   99.79   17.20
  16  -5   0   42.60   10.50
 -16   5   0   71.29   19.40
 -16   5   0   62.59   13.50
  16  -4   0   46.80   11.30
  16  -4   0   39.10    9.60
 -16   4   0   44.80   14.30
 -16   4   0   23.70    9.60
  16  -3   0   23.00    8.90
  16  -3   0    7.90    7.60
 -16   3   0   32.40   13.70
 -16   3   0   11.40    7.00
  16  -2   0    9.80    6.70
  16  -2   0    0.00    7.70
 -16   2   0   21.90   11.30
 -16   2   0    6.40    6.60
  16  -1   0   19.50    7.60
  16  -1   0    1.90   11.50
 -16   1   0   22.70   12.50
 -16   1   0   17.60    8.00
  16   0   0   -8.40    6.00
 -16   0   0   11.50    7.10
 -16   0   0    5.00    9.30
  16   1   0    3.70    5.90
 -16  -1   0    2.30    9.40
 -16  -1   0   -0.80    8.80
 -16  -2   0   61.39   24.10
  16   3   0   19.00    8.00
 -16  -3   0   10.50   11.70
  17 -11   0   17.10    8.40
  17 -10   0   24.50    7.90
 -17  10   0   20.30    9.90
  17  -9   0   24.30    9.00
 -17   9   0    8.80    6.10
  17  -8   0   27.40    8.50
 -17   8   0    7.80    6.60
  17  -7   0   28.80    9.00
 -17   7   0   13.90    7.10
 -17   7   0   20.50   29.50
  17  -6   0   20.40    9.90
 -17   6   0   43.00   15.80
 -17   6   0   16.20    6.60
  17  -5   0   19.70   10.00
 -17   5   0   24.60   14.00
 -17   5   0   31.50    8.80
  17  -4   0    1.00    9.30
 -17   4   0    8.70    5.90
 -17   4   0   -7.80    8.80
  17  -3   0  -16.70   16.40
  17  -3   0   13.60   10.30
 -17   3   0   15.20   10.60
 -17   3   0   -2.60    5.20
  17  -2   0   75.59   15.10
 -17   2   0   88.19   20.50
 -17   2   0   70.59   14.00
  17  -1   0    3.50    7.40
 -17   1   0   28.30   11.40
 -17   1   0   -2.30    7.50
  17   0   0   35.80   10.40
 -17   0   0   -3.40   12.10
  17   1   0    8.70    6.50
 -17  -1   0  -18.60    9.90
  18  -9   0    9.00    8.80
  18  -8   0  117.99   18.20
 -18   8   0   87.69   19.60
  18  -7   0   47.90   13.20
 -18   7   0   25.20    8.50
  18  -6   0   14.30   10.40
 -18   6   0    4.30    6.80
 -18   6   0   44.30   17.30
  18  -5   0   30.10   21.00
 -18   5   0   44.30   16.10
 -18   5   0   34.60    9.90
 -18   4   0   24.80    9.40
 -18   4   0   33.50   15.80
 -18   3   0   12.90   15.00
 -18   2   0   19.60   14.20
 -18   1   1    8.80   12.40
  18  -1  -1   56.79   13.00
 -18   2   1   12.20   11.60
  18  -2  -1   -2.20   10.70
 -18   3   1   -5.90    6.40
 -18   3   1   26.00   12.20
 -18   4   1    4.90    6.20
 -18   4   1   32.00   12.20
 -18   5   1   78.49   18.20
 -18   5   1   90.59   14.50
 -18   6   1   30.50    9.20
 -18   6   1   48.00   20.30
 -18   7   1   50.39   10.90
  18  -7  -1   59.79   16.50
 -18   8   1   -8.10    7.80
  18  -8  -1    3.80   11.80
  18  -9  -1   37.90   16.80
  17   2  -1   27.50   10.60
 -17  -1   1   -2.50   10.00
  17   1  -1    3.80    6.10
 -17   0   1  102.09   25.90
 -17   0   1   39.00   10.70
  17   0  -1   37.70   10.60
 -17   1   1   -6.60    7.60
 -17   1   1    0.20    6.60
  17  -1  -1   13.40    9.20
 -17   2   1   22.90    7.80
 -17   2   1   50.29   15.50
  17  -2  -1   33.30   10.70
 -17   3   1   45.20   12.80
 -17   3   1   51.59   12.10
  17  -3  -1   43.70   11.90
 -17   4   1   60.79   18.40
 -17   4   1   93.39   15.00
  17  -4  -1  114.19   19.10
 -17   5   1   19.70   13.50
 -17   5   1   21.50    7.90
  17  -5  -1   25.50   11.60
 -17   6   1   14.90   12.00
 -17   6   1   10.30    5.90
  17  -6  -1   -1.60    8.50
 -17   7   1   39.00   11.60
 -17   7   1   18.50   21.40
  17  -7  -1   55.29   12.90
 -17   8   1   13.50    6.80
  17  -8  -1    2.60    8.60
 -17   9   1   55.69   12.60
  17  -9  -1   40.20   10.90
 -17  10   1    9.10    6.90
  17 -10  -1   25.60    9.90
  17 -11  -1   30.40    9.20
 -16  -3   1   47.00   16.90
  16   3  -1   42.90   12.00
 -16  -2   1   22.70   11.70
 -16  -2   1  -20.90    8.80
  16   2  -1   10.70    6.60
 -16  -1   1   86.89   20.40
 -16  -1   1   96.49   15.80
  16   1  -1   93.89   16.10
 -16   0   1   -3.20    8.50
 -16   0   1   14.70    8.10
  16   0  -1    9.40    6.50
 -16   1   1   77.79   15.70
 -16   1   1   92.99   20.60
  16  -1  -1   93.19   14.10
  16  -1  -1   57.19   18.10
 -16   2   1    9.70    7.60
 -16   2   1   -2.30    5.40
  16  -2  -1    8.00   10.00
  16  -2  -1    9.60    6.80
 -16   3   1   26.30   10.00
  16  -3  -1   39.90   10.20
  16  -3  -1   30.50    8.60
 -16   4   1  119.49   20.30
 -16   4   1  125.39   22.30
  16  -4  -1  109.59   16.00
  16  -4  -1   74.29   15.00
 -16   5   1   -1.20    4.80
 -16   5   1   -7.80    8.70
  16  -5  -1    5.20    6.20
 -16   6   1   29.20    8.50
 -16   6   1   56.09   15.00
  16  -6  -1   23.10    8.70
 -16   7   1   49.30   14.60
 -16   7   1   41.60   10.50
  16  -7  -1   48.50   12.30
 -16   8   1   64.19   15.10
  16  -8  -1   87.09   14.70
 -16   9   1    1.00    5.30
 -16  10   1   21.80    8.00
  16 -10  -1   43.90   11.80
 -16  11   1   26.80    8.30
  16 -11  -1   67.29   18.20
  16 -12  -1   29.10    8.40
 -15  -5   1   27.40   14.70
  15   5  -1   20.90    9.20
 -15  -4   1  -11.60    9.30
  15   4  -1    0.00    6.70
 -15  -3   1   57.29   13.90
 -15  -3   1   48.90   14.20
  15   3  -1   75.39   15.00
 -15  -2   1   23.10    9.50
 -15  -2   1   52.09   14.80
  15   2  -1   19.40    7.90
 -15  -1   1   94.79   16.60
 -15  -1   1  141.19   22.40
  15   1  -1  118.49   17.40
 -15   0   1   11.20    7.30
 -15   0   1   -5.10    3.90
  15   0  -1   -7.90    9.00
  15   0  -1    8.40    5.40
 -15   1   1   98.39   14.80
 -15   1   1  113.69   23.30
  15  -1  -1  109.39   15.60
 -15   2   1  159.88   20.60
 -15   2   1  209.38   26.10
  15  -2  -1  176.58   20.70
 -15   3   1   67.79   21.70
 -15   3   1   50.19   10.50
 -15   4   1    8.80    9.90
 -15   4   1    7.50    4.90
  15  -4  -1   22.30    8.10
  15  -4  -1   19.20    7.40
 -15   5   1   12.20    5.50
 -15   5   1   14.80   10.40
  15  -5  -1    2.30    6.20
  15  -5  -1    0.10    5.80
 -15   6   1   64.89   22.90
 -15   6   1   53.49   12.80
  15  -6  -1   95.69   16.80
 -15   7   1   74.29   15.30
  15  -7  -1   88.49   16.80
 -15   8   1   26.50    8.50
 -15   8   1   58.09   18.20
  15  -8  -1   29.10    9.10
 -15   9   1   29.50   12.60
  15  -9  -1   73.39   14.60
 -15  10   1    3.60    6.70
  15 -10  -1   12.70    6.20
 -15  11   1   67.19   11.20
 -15  11   1   63.99   12.60
  15 -11  -1   64.19   14.50
 -15  12   1   25.90    9.30
 -15  12   1   19.30    7.90
  15 -12  -1   16.50    7.50
 -15  13   1   -0.10    7.10
  15 -13  -1   -8.20    7.30
 -14  -6   1   -8.10   31.00
 -14  -6   1   -6.80   12.70
  14   6  -1    4.40    8.00
 -14  -5   1   27.80   14.00
  14   5  -1   15.70    8.40
 -14  -4   1    7.80    9.10
  14   4  -1   -1.10    6.30
 -14  -3   1   85.09   22.30
 -14  -3   1   50.89   15.00
  14   3  -1   44.50   11.60
 -14  -2   1   54.09   10.60
 -14  -2   1   29.50   12.60
  14   2  -1   37.00   10.30
 -14  -1   1   36.30   11.20
 -14  -1   1   40.10    9.50
  14   1  -1   21.40    7.80
 -14   0   1   59.49   15.60
 -14   0   1   37.40    9.10
  14   0  -1   58.29   13.40
  14   0  -1   74.39   11.60
 -14   1   1  149.19   18.60
 -14   1   1  163.18   21.80
  14  -1  -1  135.59   17.90
  14  -1  -1  138.29   17.10
 -14   2   1   18.30    9.10
 -14   2   1   12.60    6.60
  14  -2  -1    4.80    4.90
  14  -2  -1   19.90    6.80
 -14   3   1   15.90    6.90
 -14   3   1    4.80    5.20
  14  -3  -1    3.90    4.80
  14  -3  -1    4.50    4.60
 -14   4   1   41.50   12.00
 -14   4   1   18.40    6.30
  14  -4  -1   11.70    6.10
  14  -4  -1   21.70    6.60
 -14   5   1  251.67   27.90
 -14   5   1  340.57   32.90
  14  -5  -1  263.87   26.00
  14  -5  -1  296.17   29.10
 -14   6   1   14.50    8.30
 -14   6   1   12.80    6.30
  14  -6  -1   23.80    7.00
  14  -6  -1    0.90   10.70
 -14   7   1   41.60   13.00
 -14   7   1   54.79   12.50
  14  -7  -1   68.89   13.90
 -14   8   1   86.19   21.30
 -14   8   1   72.39   11.10
 -14   8   1   87.99   15.00
  14  -8  -1  104.59   15.40
 -14   9   1   16.30    5.90
 -14   9   1   16.60    6.40
  14  -9  -1   17.80    8.40
 -14  10   1   14.90    8.00
 -14  10   1   23.20    6.50
  14 -10  -1    8.30    5.70
 -14  11   1   58.29    9.40
  14 -11  -1   67.59   14.80
  14 -11  -1   32.40   15.90
 -14  12   1    8.50    6.30
 -14  12   1   23.40    9.50
  14 -12  -1   -1.90   12.90
  14 -12  -1   -2.90    5.90
  14 -13  -1   29.50   11.10
  14 -13  -1   47.70   14.20
 -14  14   1   -9.30    6.30
  14 -14  -1   23.50   13.80
  14 -14  -1   -9.30    5.70
 -13  -8   1   19.00   13.00
  13   8  -1    3.80    5.60
 -13  -7   1   50.99   24.50
 -13  -7   1   10.10   37.60
  13   7  -1   65.89   14.50
 -13  -6   1   66.99   18.10
  13   6  -1   36.90   10.30
 -13  -5   1   11.70   10.60
  13   5  -1   -3.00    5.00
 -13  -4   1   44.70   10.50
 -13  -4   1   57.09   15.80
  13   4  -1   61.49   14.90
 -13  -3   1   -4.30    4.90
  13   3  -1    1.40    4.40
 -13  -2   1   18.00    6.20
 -13  -2   1   45.30   11.70
  13   2  -1   25.10    8.10
 -13  -1   1   35.50   10.10
 -13  -1   1   36.50   10.20
  13   1  -1   33.30   10.40
  13   1  -1   25.50    7.50
 -13   0   1   20.70    6.60
 -13   0   1   24.20    7.40
  13   0  -1    2.60    6.70
  13   0  -1   19.30    8.00
 -13   1   1   43.40   12.30
 -13   1   1   39.90    9.30
  13  -1  -1   40.40    9.50
  13  -1  -1   46.40   11.70
 -13   2   1  323.67   31.60
 -13   2   1  354.56   34.50
  13  -2  -1  336.47   31.50
  13  -2  -1  332.07   31.60
 -13   3   1   54.49   12.90
 -13   3   1   83.89   12.90
  13  -3  -1   72.19   12.20
  13  -3  -1  100.89   12.40
 -13   4   1   14.50    7.70
 -13   4   1    6.50    4.30
  13  -4  -1    8.90    4.80
  13  -4  -1    3.50    5.10
 -13   5   1   51.19   12.50
 -13   5   1   74.09   12.20
  13  -5  -1   53.79   10.40
  13  -5  -1   69.39   11.90
 -13   6   1  222.78   21.70
 -13   6   1  248.98   25.60
 -13   6   1  249.08   28.10
  13  -6  -1  239.18   23.20
  13  -6  -1  275.17   26.70
 -13   7   1   85.59   17.90
 -13   7   1   79.49   13.40
 -13   7   1   83.89   11.60
  13  -7  -1  114.19   15.00
 -13   8   1   78.79   13.50
 -13   8   1   83.29   17.80
 -13   8   1   91.49   11.80
  13  -8  -1   92.89   17.40
  13  -8  -1   91.79   14.40
 -13   9   1   18.00    5.60
 -13   9   1   17.90    7.90
  13  -9  -1   24.20    9.10
  13  -9  -1   10.50    9.20
 -13  10   1   32.90    8.70
 -13  10   1   40.30    8.30
  13 -10  -1   17.50   10.50
 -13  11   1   69.99   12.10
 -13  11   1   57.29   12.00
  13 -11  -1   96.59   16.00
  13 -11  -1   66.89   14.40
 -13  12   1   -2.10    4.20
 -13  12   1    2.00    7.10
  13 -12  -1    4.40    6.60
  13 -12  -1    8.50    7.70
 -13  13   1    9.30   13.70
 -13  13   1   19.40    7.40
  13 -13  -1   10.80    8.60
  13 -13  -1   11.40    7.00
 -13  14   1   -6.30    4.30
  13 -14  -1    2.20   12.90
  13 -14  -1   -2.10    5.30
 -13  15   1   33.00    8.60
  13 -15  -1   29.70   10.20
  13 -15  -1   51.39   12.70
 -12  -9   1   -5.70   14.30
  12   9  -1   18.90    8.60
 -12  -8   1   23.50   23.10
 -12  -8   1   14.70   15.80
  12   8  -1   48.10   11.80
 -12  -7   1    2.60   11.70
  12   7  -1   45.10   16.40
  12   7  -1    8.10    7.40
 -12  -6   1   41.50   14.80
  12   6  -1   49.10   14.40
  12   6  -1   49.20   11.30
 -12  -5   1   13.00    8.60
 -12  -5   1    6.00    6.50
  12   5  -1    4.20    4.70
  12   5  -1   -0.70    9.90
 -12  -4   1   18.10    5.80
 -12  -4   1   34.70   10.50
  12   4  -1   -3.80    8.60
  12   4  -1   18.20    7.40
 -12  -3   1   65.79   12.80
 -12  -3   1   93.59   14.80
  12   3  -1   54.59   12.10
  12   3  -1   60.79   13.70
 -12  -2   1   13.90    5.80
 -12  -2   1   19.60    7.60
  12   2  -1   21.70    8.50
  12   2  -1    3.40    6.10
  12   2  -1   27.10    8.20
 -12  -1   1   73.89   18.90
 -12  -1   1   94.69   17.80
  12   1  -1   61.89   13.30
  12   1  -1   82.59   12.30
  12   1  -1   59.59   11.10
 -12   0   1   90.59   14.50
 -12   0   1   81.09   12.50
  12   0  -1   78.49   12.70
  12   0  -1  117.09   14.00
  12   0  -1   85.89   13.70
 -12   1   1   23.50    6.10
 -12   1   1   45.00   10.50
  12  -1  -1   18.80    6.40
  12  -1  -1   10.60    6.00
  12  -1  -1   22.20    6.90
 -12   2   1  158.48   19.50
 -12   2   1  141.39   17.50
  12  -2  -1  162.88   18.10
  12  -2  -1  132.09   16.80
  12  -2  -1  158.68   15.30
 -12   3   1   57.79   12.10
 -12   3   1   62.09   10.60
  12  -3  -1   63.79   10.30
  12  -3  -1   60.79    9.60
  12  -3  -1   54.89   12.10
 -12   4   1  144.59   17.70
 -12   4   1  145.99   19.00
  12  -4  -1  155.08   16.40
  12  -4  -1  158.58   18.10
 -12   5   1   49.50    7.90
 -12   5   1   50.39   10.20
 -12   5   1   32.40    9.80
  12  -5  -1   44.90    8.40
  12  -5  -1   72.89   13.90
 -12   6   1   58.59   12.00
 -12   6   1   42.90   10.50
 -12   6   1   47.50    8.40
  12  -6  -1   52.39   11.90
  12  -6  -1   66.89    9.00
  12  -6  -1   61.59   13.70
 -12   7   1    4.80    6.00
 -12   7   1   14.70    8.10
 -12   7   1    3.10    3.30
  12  -7  -1   -3.60    6.80
  12  -7  -1   10.10    5.90
 -12   8   1   59.69   16.50
 -12   8   1   42.10    8.60
 -12   8   1   53.09   12.70
  12  -8  -1   56.99   13.10
  12  -8  -1   45.30   11.50
 -12   9   1   54.29   12.30
 -12   9   1   62.09   11.90
  12  -9  -1   89.59   17.40
  12  -9  -1   57.19   13.20
 -12  10   1   12.40    5.20
 -12  10   1   15.30    7.00
  12 -10  -1   25.30    8.40
  12 -10  -1   20.10    8.70
 -12  11   1   55.19   11.10
 -12  11   1   29.70    9.60
  12 -11  -1   40.50   13.40
  12 -11  -1   75.29   15.70
 -12  12   1   89.39   15.40
 -12  12   1   92.29   13.90
  12 -12  -1  122.89   19.20
  12 -12  -1  110.99   19.00
 -12  13   1   16.50    5.20
  12 -13  -1   15.30    9.70
  12 -13  -1   17.50    7.40
 -12  14   1   42.80   11.40
  12 -14  -1   52.29   14.10
  12 -14  -1   52.19   14.90
 -12  15   1    7.60    6.90
  12 -15  -1    6.60    9.30
  12 -15  -1   20.40   10.50
 -11 -10   1   10.00   13.70
  11  10  -1   29.50    8.20
 -11  -9   1   -5.20   38.00
 -11  -9   1   14.70   20.20
  11   9  -1   35.60   18.40
  11   9  -1   38.50   10.70
 -11  -8   1    0.00   10.70
 -11  -8   1   -5.80   24.60
  11   8  -1    3.00    5.80
  11   8  -1    0.00   11.10
 -11  -7   1   34.00   11.00
  11   7  -1   24.10   10.50
  11   7  -1   12.20    6.50
 -11  -6   1   16.10    9.80
  11   6  -1   12.30    7.80
  11   6  -1   27.80    9.10
 -11  -5   1   24.70   10.60
 -11  -5   1   35.30    7.30
  11   5  -1   22.60    7.50
  11   5  -1   21.30    7.70
 -11  -4   1   97.99   13.70
 -11  -4   1  114.39   16.10
  11   4  -1  106.09   16.20
  11   4  -1  115.59   15.50
 -11  -3   1   19.90    7.30
 -11  -3   1   17.90    5.80
  11   3  -1   16.20    6.90
  11   3  -1   20.90    8.50
 -11  -2   1  117.29   15.60
 -11  -2   1  103.29   13.90
  11   2  -1  115.29   23.10
  11   2  -1   92.69   14.20
 -11  -1   1  266.47   27.00
 -11  -1   1  328.67   29.30
  11   1  -1  283.07   25.40
  11   1  -1  283.27   27.00
  11   1  -1  300.27   28.60
 -11   0   1   33.00    8.20
 -11   0   1   28.10    8.10
  11   0  -1   30.10    8.20
  11   0  -1   37.80    6.50
  11   0  -1   43.10   10.20
 -11   1   1   82.39   11.70
 -11   1   1   79.99   12.30
  11  -1  -1   74.59   12.20
  11  -1  -1   64.99    8.90
  11  -1  -1   79.29   11.30
 -11   2   1  111.99   14.10
 -11   2   1  122.79   15.40
  11  -2  -1  110.59   11.70
  11  -2  -1  104.39   13.70
  11  -2  -1  109.09   13.70
 -11   3   1   43.40    6.40
 -11   3   1   39.40    8.50
 -11   3   1   39.80    9.30
  11  -3  -1   51.09   10.50
  11  -3  -1   54.19    8.80
 -11   4   1  186.78   18.80
 -11   4   1  226.08   22.70
 -11   4   1  214.98   27.70
  11  -4  -1  253.77   23.40
  11  -4  -1  268.97   22.10
 -11   5   1   52.59   12.20
 -11   5   1   49.20    8.50
 -11   5   1   57.39   11.80
  11  -5  -1   72.69   11.00
  11  -5  -1   65.39   16.80
  11  -5  -1   69.09    9.60
 -11   6   1  150.28   18.10
 -11   6   1  110.39   13.50
 -11   6   1  127.39   16.20
  11  -6  -1  143.79   17.00
  11  -6  -1  118.09   13.60
  11  -6  -1  158.98   18.00
 -11   7   1   39.60    8.80
 -11   7   1   60.89   14.10
 -11   7   1   42.90    8.40
  11  -7  -1   37.80    7.10
  11  -7  -1   34.50   10.10
  11  -7  -1   43.80   11.50
 -11   8   1  142.49   22.30
 -11   8   1  103.19   14.80
 -11   8   1  114.09   14.20
  11  -8  -1  132.99   17.60
  11  -8  -1  119.19   17.00
 -11   9   1   52.89   10.50
 -11   9   1   43.40   12.00
  11  -9  -1   24.20    9.00
  11  -9  -1   42.40   12.00
 -11  10   1  164.38   20.60
 -11  10   1  185.28   20.50
  11 -10  -1  231.18   25.50
  11 -10  -1  199.38   23.80
 -11  11   1   86.19   13.30
 -11  11   1   78.69   13.30
  11 -11  -1  104.89   17.30
  11 -11  -1   95.69   16.40
 -11  12   1    8.90    6.90
 -11  12   1   13.80    7.40
  11 -12  -1   25.00   15.00
  11 -12  -1   14.50    8.00
  11 -13  -1    2.60    7.10
  11 -13  -1    1.40    6.20
 -11  14   1    6.90    5.30
  11 -14  -1    9.10    9.30
  11 -14  -1   40.60   11.80
 -11  15   1   11.70    6.00
  11 -15  -1    3.50    8.00
  11 -15  -1   17.80    8.30
 -11  16   1   -0.70    5.20
  11 -16  -1    3.00    6.60
  11 -16  -1    9.40    8.60
 -10 -11   1   -8.80   15.20
  10  11  -1   26.80   16.20
  10  11  -1   11.00    8.20
 -10 -10   1  -22.70   39.70
  10  10  -1   38.30   12.20
  10  10  -1   20.80   14.40
 -10  -9   1   91.59   35.50
 -10  -9   1   58.69   16.70
  10   9  -1  102.19   16.00
  10   9  -1   62.09   15.20
 -10  -8   1   28.50   12.00
 -10  -8   1  -24.40   19.90
  10   8  -1   24.30    9.80
  10   8  -1   22.80   10.10
 -10  -7   1  205.88   24.60
  10   7  -1  164.48   22.20
  10   7  -1  231.68   30.00
 -10  -6   1   80.99   11.40
  10   6  -1   54.49   11.30
  10   6  -1   36.20   11.40
 -10  -5   1  153.98   17.10
 -10  -5   1  180.78   20.30
  10   5  -1  139.19   18.40
  10   5  -1  164.68   20.30
 -10  -4   1   72.39   11.00
 -10  -4   1   88.29   13.10
  10   4  -1   83.99   13.60
  10   4  -1   66.49   12.40
 -10  -3   1   62.59   11.40
 -10  -3   1   63.29   11.10
  10   3  -1   55.99   12.50
  10   3  -1   54.69    9.60
 -10  -2   1   29.80    7.10
 -10  -2   1   27.30    7.40
  10   2  -1   32.20    6.70
  10   2  -1   16.90    6.00
  10   2  -1   21.50    7.30
 -10  -1   1  598.04   49.70
 -10  -1   1  714.03   53.99
  10   1  -1  610.34   47.40
  10   1  -1  622.14   56.49
  10   1  -1  567.44   48.70
 -10   0   1    5.20    4.40
 -10   0   1   14.60    4.90
  10   0  -1   15.00    4.90
  10   0  -1    5.30    3.10
  10   0  -1   22.60    6.40
 -10   1   1  408.06   35.70
 -10   1   1  403.86   35.60
  10  -1  -1  452.25   35.50
  10  -1  -1  420.26   35.70
  10  -1  -1  418.66   33.20
 -10   2   1  482.45   39.80
 -10   2   1  508.25   40.20
 -10   2   1  403.36   35.00
  10  -2  -1  538.05   39.70
  10  -2  -1  470.35   39.00
 -10   3   1   17.50    6.20
 -10   3   1   17.50    3.70
 -10   3   1   18.10    6.40
  10  -3  -1   22.40    6.80
  10  -3  -1   14.40    5.20
 -10   4   1  173.48   16.50
 -10   4   1  212.28   20.00
 -10   4   1  216.48   20.80
  10  -4  -1  190.28   19.40
  10  -4  -1  156.98   18.40
  10  -4  -1  188.78   18.00
 -10   5   1  288.77   28.40
 -10   5   1  315.27   28.10
 -10   5   1  264.47   24.90
  10  -5  -1  318.57   28.10
  10  -5  -1  329.87   29.00
  10  -5  -1  321.97   26.10
 -10   6   1  119.79   13.50
 -10   6   1  135.69   15.40
 -10   6   1  121.89   16.10
  10  -6  -1  127.29   16.20
  10  -6  -1  127.69   15.80
  10  -6  -1  117.89   12.80
 -10   7   1   82.39   14.70
 -10   7   1   61.19    9.80
 -10   7   1   77.09   13.20
  10  -7  -1   71.99   12.50
  10  -7  -1   60.49   12.30
  10  -7  -1   65.39    8.80
 -10   8   1   46.00   12.50
 -10   8   1   31.90    7.80
 -10   8   1   41.70    8.50
  10  -8  -1   40.40   11.50
  10  -8  -1   40.30   11.00
 -10   9   1   14.50    5.90
 -10   9   1   21.20    6.70
  10  -9  -1   31.40    9.80
  10  -9  -1   18.10    8.90
 -10  10   1   24.30    7.50
 -10  10   1   34.40    9.60
  10 -10  -1   37.70   10.00
  10 -10  -1   25.20    9.40
 -10  11   1  139.39   18.00
 -10  11   1  138.69   17.60
  10 -11  -1  147.09   20.90
  10 -11  -1  134.29   20.80
 -10  12   1  116.89   16.10
 -10  12   1   75.09   14.50
  10 -12  -1  121.09   19.00
  10 -12  -1  129.79   20.30
 -10  13   1   11.30    5.70
  10 -13  -1   -1.50    5.80
  10 -13  -1    2.10    5.80
 -10  14   1   33.30    8.90
  10 -14  -1   58.19   13.20
  10 -14  -1   53.49   13.70
 -10  15   1   15.00    5.80
  10 -15  -1   11.00    8.20
  10 -15  -1   19.30    8.90
 -10  16   1   60.89   13.50
  10 -16  -1   48.40   13.20
  10 -16  -1   67.89   15.00
  -9 -12   1   34.50   23.00
   9  12  -1  -17.70   12.40
  -9 -11   1   37.30   16.00
   9  11  -1   -3.30   11.50
   9  11  -1   17.60    8.20
  -9 -10   1   16.90   14.40
  -9 -10   1   34.60   33.40
   9  10  -1   39.60   13.20
   9  10  -1   67.39   14.70
  -9  -9   1   37.00   28.40
  -9  -9   1   44.90   13.90
   9   9  -1   66.59   14.10
   9   9  -1   73.39   16.20
  -9  -8   1    3.60    8.00
   9   8  -1   14.40    8.00
   9   8  -1    4.50    6.10
  -9  -7   1   28.60    9.50
   9   7  -1   22.40    7.60
   9   7  -1   12.40    5.30
  -9  -6   1   79.29   13.70
  -9  -6   1   78.89   12.60
   9   6  -1   97.59   14.60
   9   6  -1   92.59   14.00
  -9  -5   1   47.50    9.40
  -9  -5   1   49.00   10.40
   9   5  -1   27.30    8.30
   9   5  -1   51.49   12.00
   9   5  -1   48.20    9.90
  -9  -4   1  609.14   47.40
  -9  -4   1  634.84   47.70
   9   4  -1  579.54   47.10
   9   4  -1  554.44   49.10
   9   4  -1  547.15   49.80
  -9  -3   1  116.49   13.20
  -9  -3   1  112.39   13.30
   9   3  -1   92.99   12.10
   9   3  -1  105.39   12.90
   9   3  -1  102.99   17.80
   9   3  -1  108.99   14.50
  -9  -2   1   39.40    8.20
  -9  -2   1   41.90    7.40
   9   2  -1   26.50    8.40
   9   2  -1   41.30    9.30
   9   2  -1   21.60    6.20
   9   2  -1   36.50    6.50
  -9  -1   1   67.39   10.00
  -9  -1   1   79.59   10.30
   9   1  -1   80.89   11.00
   9   1  -1   71.29    8.80
   9   1  -1   81.09   10.10
  -9   0   1   82.29   11.60
  -9   0   1  111.39   12.30
   9   0  -1  105.69   12.60
   9   0  -1   88.39   11.10
   9   0  -1  103.19   10.30
  -9   1   1  161.28   17.80
   9  -1  -1  175.28   17.50
   9  -1  -1  183.68   16.00
   9  -1  -1  230.68   19.30
  -9   2   1  115.49   13.50
  -9   2   1  116.39   13.50
   9  -2  -1  133.09   13.30
   9  -2  -1  106.09   12.50
  -9   3   1  535.15   43.10
  -9   3   1  520.75   43.00
   9  -3  -1  608.74   43.60
   9  -3  -1  550.74   42.30
   9  -3  -1  457.85   43.60
  -9   4   1   52.89    6.90
  -9   4   1   70.29    9.70
   9  -4  -1   64.29    8.80
   9  -4  -1   44.40    8.10
   9  -4  -1   54.39    7.80
  -9   5   1  527.05   44.00
  -9   5   1  597.34   46.40
  -9   5   1  621.84   47.30
   9  -5  -1  595.44   46.80
   9  -5  -1  555.74   44.70
   9  -5  -1  567.44   47.10
  -9   6   1  663.83   53.89
  -9   6   1  672.43   53.09
  -9   6   1  633.94   51.59
   9  -6  -1  655.63   50.79
   9  -6  -1  719.83   55.59
   9  -6  -1  703.73   54.49
  -9   7   1   99.29   14.10
  -9   7   1  107.19   13.00
  -9   7   1   93.59   12.00
   9  -7  -1   93.29   10.60
   9  -7  -1  109.69   14.30
   9  -7  -1   87.39   14.30
  -9   8   1    4.60    3.60
  -9   8   1    7.90    4.40
   9  -8  -1   11.80    8.20
   9  -8  -1   13.40    7.70
  -9   9   1   63.69   10.80
  -9   9   1   68.99   10.50
   9  -9  -1   55.19   14.00
   9  -9  -1   63.29   13.80
  -9  10   1  292.17   27.40
  -9  10   1  257.47   27.20
  -9  10   1  288.67   29.00
   9 -10  -1  350.66   34.10
   9 -10  -1  357.26   33.40
  -9  11   1    2.60    4.80
  -9  11   1   -2.70    4.10
  -9  11   1    2.90   10.00
   9 -11  -1   -0.60    5.70
   9 -11  -1   14.90    8.30
  -9  12   1   86.59   14.40
  -9  12   1  123.39   16.70
  -9  12   1  139.59   26.10
   9 -12  -1  107.99   18.90
   9 -12  -1  134.09   19.50
  -9  13   1    8.80    3.90
   9 -13  -1    7.50    6.90
   9 -13  -1   13.10    6.90
  -9  14   1   11.90    6.00
   9 -14  -1   10.70    6.60
  -9  15   1    3.50    5.00
   9 -15  -1   -0.50    6.50
   9 -15  -1    7.20    7.70
  -9  16   1   -1.90    5.40
   9 -16  -1   21.90   10.60
  -8 -12   1   37.50   15.80
   8  12  -1   43.60   14.20
  -8 -11   1  -56.49   33.50
  -8 -11   1   30.30   15.00
   8  11  -1   18.90    9.30
   8  11  -1    4.70    8.70
  -8 -10   1    1.00   10.70
  -8 -10   1   24.40   24.60
   8  10  -1    2.70    7.80
   8  10  -1    2.80    5.80
  -8  -9   1    0.50   20.00
  -8  -9   1   -3.70    9.30
   8   9  -1   12.20    8.70
   8   9  -1   18.00    9.30
  -8  -8   1   54.39   11.20
   8   8  -1   15.80    6.20
   8   8  -1   34.40    9.30
  -8  -7   1   80.39   12.20
  -8  -7   1   75.29   14.40
   8   7  -1   64.19   12.40
   8   7  -1   71.69   12.80
   8   7  -1   60.19   13.20
  -8  -6   1  110.99   13.20
  -8  -6   1  127.19   14.40
   8   6  -1  110.79   15.70
   8   6  -1  100.19   15.60
   8   6  -1  112.79   15.00
  -8  -5   1   79.99   10.60
  -8  -5   1   94.99   11.00
   8   5  -1   85.59   13.40
   8   5  -1   71.39   11.70
   8   4  -1   21.90    6.00
   8   4  -1   29.90    7.90
   8   4  -1   39.30   11.50
  -8  -3   1  265.17   22.00
  -8  -3   1  240.78   22.50
   8   3  -1  244.08   22.10
   8   3  -1  220.48   24.20
   8   3  -1  269.77   22.30
   8   3  -1  243.88   23.80
  -8  -2   1   22.70    5.50
  -8  -2   1   25.20    5.70
   8   2  -1   21.20    5.00
   8   2  -1   23.40    7.30
   8   2  -1   19.50    5.10
   8   2  -1   33.20    7.60
  -8  -1   1  491.95   37.20
  -8  -1   1  476.85   37.80
   8   1  -1  460.85   35.80
   8   1  -1  469.85   38.30
   8   1  -1  460.45   39.80
   8   1  -1  452.45   37.00
  -8   0   1  329.67   27.40
  -8   0   1  384.86   27.60
   8   0  -1  300.87   27.30
   8   0  -1  338.87   29.70
   8   0  -1  290.57   26.80
   8   0  -1  291.77   25.00
  -8   1   1  320.27   27.50
  -8   2   1  481.25   36.40
   8  -2  -1  392.16   35.30
   8  -2  -1  478.85   36.10
  -8   3   1  522.75   41.30
  -8   3   1  516.55   41.20
   8  -3  -1  520.45   40.60
   8  -3  -1  503.45   40.60
   8  -3  -1  534.95   41.40
  -8   4   1  719.63   58.89
  -8   4   1  805.32   60.99
  -8   4   1  868.81   61.69
   8  -4  -1  764.92   59.69
   8  -4  -1  851.31   61.99
   8  -4  -1  813.12   61.19
  -8   5   1  363.06   30.70
  -8   5   1  456.15   33.40
  -8   5   1  353.76   31.60
   8  -5  -1  410.06   33.20
   8  -5  -1  377.66   33.40
   8  -5  -1  358.46   30.40
  -8   6   1  140.19   14.60
  -8   6   1  124.49   16.10
  -8   6   1  127.69   13.70
   8  -6  -1  137.09   15.40
   8  -6  -1  133.49   15.80
   8  -6  -1  123.19   12.40
  -8   7   1   80.39   13.60
  -8   7   1   93.19   12.10
  -8   7   1  102.39   12.30
   8  -7  -1  110.79   14.60
   8  -7  -1  104.99   14.20
   8  -7  -1  102.29   10.30
  -8   8   1   80.59   11.80
  -8   8   1   82.59   11.60
  -8   8   1   82.19   16.80
   8  -8  -1   85.79   14.00
   8  -8  -1   99.79   14.40
  -8   9   1   40.40    8.60
  -8   9   1   33.70    7.70
  -8   9   1   40.10   11.70
   8  -9  -1   40.50   11.70
   8  -9  -1   35.40   10.00
  -8  10   1  147.29   16.70
  -8  10   1  162.38   27.20
  -8  10   1  124.49   15.90
  -8  10   1  176.78   19.10
   8 -10  -1  188.88   22.40
   8 -10  -1  178.18   22.00
  -8  11   1    3.50    4.70
  -8  11   1   11.70    5.90
  -8  11   1    6.80    9.30
   8 -11  -1   10.10    7.50
   8 -11  -1   16.40    8.50
  -8  12   1  139.89   18.70
  -8  12   1  150.18   26.90
   8 -12  -1  163.78   23.00
   8 -12  -1  150.78   21.60
  -8  13   1  119.09   24.70
  -8  13   1  123.99   24.90
   8 -13  -1  116.99   24.70
   8 -13  -1  162.48   29.10
  -8  14   1   15.40   10.30
  -8  14   1   24.90    8.40
   8 -14  -1   35.60   11.60
   8 -14  -1    8.30    8.30
  -8  15   1   20.20    6.50
  -8  15   1   40.90   13.30
   8 -15  -1   24.80   11.60
   8 -15  -1    8.60    8.30
  -8  16   1   63.39   14.80
   8 -16  -1   48.50   14.90
   8 -16  -1   42.00   12.90
  -7 -13   1   46.10   12.60
   7  13  -1   12.40   10.50
  -7 -12   1   -0.80   13.60
   7  12  -1   29.20   10.80
   7  12  -1   28.60   11.10
  -7 -11   1   40.60   12.90
  -7 -11   1  -26.50   38.30
   7  11  -1   13.50    8.80
  -7 -10   1  116.79   20.70
  -7 -10   1   77.59   34.50
   7  10  -1   79.69   17.00
   7  10  -1  104.29   24.90
  -7  -9   1    1.40    7.90
  -7  -9   1   23.50   21.90
   7   9  -1    9.30    7.20
   7   9  -1    1.10    4.20
  -7  -8   1   29.20    8.80
   7   8  -1   10.70    5.90
   7   8  -1   14.20    6.00
   7   8  -1    4.30    6.50
  -7  -7   1   55.89    8.30
   7   7  -1   39.60    9.50
   7   7  -1   49.10   11.40
   7   7  -1   37.50    9.20
   7   7  -1   39.30   10.60
  -7  -6   1  105.69   11.20
   7   6  -1   87.19   13.50
   7   6  -1   88.19   13.30
   7   6  -1   82.59   12.70
   7   6  -1   83.29   13.60
  -7  -5   1   49.30    6.70
  -7  -5   1   49.00    7.90
   7   5  -1   49.30   10.00
   7   5  -1   44.80    9.90
   7   5  -1   24.50    8.50
   7   5  -1   54.79    9.50
  -7  -4   1   57.89    7.10
  -7  -4   1   54.89    8.20
   7   4  -1   58.99    8.80
   7   4  -1   67.89   12.40
   7   4  -1   62.59   10.20
  -7  -3   1  385.56   31.70
  -7  -3   1  405.96   30.40
   7   3  -1  367.66   32.70
   7   3  -1  359.36   33.20
   7   3  -1  385.86   31.10
   7   3  -1  412.46   31.60
  -7  -2   1  533.75   39.70
  -7  -2   1  572.24   38.70
   7   2  -1  496.45   40.20
   7   2  -1  492.05   38.20
   7   2  -1  480.75   41.00
   7   2  -1  432.16   38.40
  -7  -1   1  527.75   40.40
  -7  -1   1  504.35   41.20
   7   1  -1  489.85   40.50
   7   1  -1  601.64   42.60
   7   1  -1  508.75   39.60
   7   1  -1  574.64   43.60
  -7   0   1  942.61   71.09
  -7   0   1  975.20   71.99
   7   0  -1  942.81   72.19
   7   0  -1  984.40   69.99
   7   0  -1 1052.09   74.19
   7   0  -1  950.20   71.09
  -7   1   1  275.87   23.30
  -7   1   1  292.87   23.00
   7  -1  -1  262.57   22.50
   7  -1  -1  278.37   23.30
   7  -1  -1  251.77   24.30
  -7   2   1  252.57   21.10
  -7   2   1  252.57   21.20
   7  -2  -1  228.68   20.20
   7  -2  -1  238.98   20.80
   7  -2  -1  243.98   20.90
  -7   3   1  241.88   20.50
  -7   3   1  220.88   20.20
   7  -3  -1  232.58   20.60
   7  -3  -1  231.18   19.70
   7  -3  -1  226.18   20.10
  -7   4   1  401.76   32.00
   7  -4  -1  400.26   32.40
   7  -4  -1  388.96   30.90
   7  -4  -1  384.96   32.70
  -7   5   1   29.20    7.00
  -7   5   1   24.00    5.80
  -7   5   1   21.30    4.70
   7  -5  -1   28.90    6.60
   7  -5  -1   29.70    6.90
   7  -5  -1   22.20    5.00
  -7   6   1  297.77   25.10
  -7   6   1  254.87   27.10
  -7   6   1  308.37   25.30
  -7   6   1  333.37   26.40
   7  -6  -1  321.57   27.40
   7  -6  -1  263.37   23.30
   7  -6  -1  262.17   26.50
  -7   7   1  148.59   18.70
  -7   7   1  164.48   23.10
  -7   7   1  161.48   16.50
  -7   7   1  167.08   16.10
   7  -7  -1  135.19   13.50
   7  -7  -1  165.88   18.10
  -7   8   1   36.10    7.60
  -7   8   1   21.10    8.70
  -7   8   1   38.60    8.60
   7  -8  -1   46.70    6.60
   7  -8  -1   35.30    9.70
  -7   9   1  115.39   20.10
  -7   9   1   65.59   10.60
  -7   9   1   88.89   12.50
  -7   9   1   86.49   11.10
   7  -9  -1  104.79   15.60
  -7  10   1   12.10    5.70
  -7  10   1   13.70    4.90
  -7  10   1   19.90    9.40
  -7  10   1   20.20    6.80
   7 -10  -1    6.40    6.20
  -7  11   1   31.30   10.70
  -7  11   1   33.50    9.60
  -7  11   1   18.50    6.00
   7 -11  -1   37.40   12.10
  -7  12   1  103.99   15.10
  -7  12   1   85.29   17.90
   7 -12  -1   89.89   16.90
  -7  13   1  125.99   24.70
  -7  13   1  104.09   16.40
   7 -13  -1  151.48   20.90
  -7  14   1    4.20    9.40
  -7  14   1   11.10    7.20
   7 -14  -1   -1.40    6.00
   7 -14  -1    5.70    7.50
  -7  15   1   31.80   13.50
  -7  15   1   19.60    8.70
   7 -15  -1   30.70   10.60
   7 -15  -1   21.30   10.80
  -7  16   1   25.60   14.80
  -7  16   1   23.60    8.30
   7 -16  -1   38.40   11.50
   7 -16  -1   41.80   13.10
   6  14  -1    5.00   10.50
  -6 -13   1   37.60   11.90
   6  13  -1   22.70    9.80
  -6 -12   1   96.69   17.90
   6  12  -1   57.49   15.70
   6  12  -1  110.79   16.60
   6  11  -1   18.00    9.00
   6  11  -1   18.10    7.60
  -6 -10   1   11.80   20.90
  -6 -10   1   -4.80    9.50
   6  10  -1   18.20    8.50
   6  10  -1   12.80    7.70
   6  10  -1   23.50   13.10
  -6  -9   1    7.90   19.80
  -6  -9   1   23.10    9.40
   6   9  -1   10.90    6.00
   6   9  -1   -3.00    4.80
   6   9  -1   -1.10    5.20
   6   9  -1   -6.70    9.00
  -6  -8   1   70.89   11.60
   6   8  -1   53.49   12.10
   6   8  -1   74.89   12.80
   6   8  -1   77.89   13.10
  -6  -7   1  136.39   12.70
  -6  -7   1  148.19   13.30
   6   7  -1  100.79   15.00
   6   7  -1  122.19   15.90
   6   7  -1  108.29   14.80
  -6  -6   1    7.80    3.30
  -6  -6   1    6.80    2.50
   6   6  -1   14.10    5.90
   6   6  -1    2.40    3.30
   6   6  -1   -3.40    5.30
   6   6  -1    8.70    4.50
  -6  -5   1  159.78   12.40
  -6  -5   1  133.69   13.80
   6   5  -1  138.09   14.90
   6   5  -1  111.59   14.80
   6   5  -1  151.58   16.20
   6   5  -1  143.69   16.10
  -6  -4   1  230.38   19.90
  -6  -4   1  240.18   18.40
   6   4  -1  194.88   20.30
   6   4  -1  241.98   22.00
   6   4  -1  219.48   20.10
   6   4  -1  229.98   21.50
  -6  -3   1  329.37   24.80
  -6  -3   1  324.17   26.50
   6   3  -1  315.57   27.90
   6   3  -1  309.87   25.90
   6   3  -1  335.97   26.30
   6   3  -1  321.77   27.60
   6   2  -1  243.68   19.80
   6   2  -1  234.68   20.20
   6   2  -1  240.18   22.20
   6   2  -1  258.67   21.70
  -6  -1   1 1388.46   96.79
  -6  -1   1 1438.06   97.99
   6   1  -1 1377.76   96.39
   6   1  -1 1383.06  100.79
   6   1  -1 1322.27   98.39
   6   1  -1 1238.68   96.89
  -6   0   1  568.44   44.00
  -6   0   1  596.34   44.90
   6   0  -1  586.34   44.10
   6   0  -1  587.74   45.20
   6   0  -1  635.84   46.70
  -6   1   1 1339.87   95.59
  -6   1   1 1322.27   95.99
   6  -1  -1 1378.66   97.59
   6  -1  -1 1357.26   95.59
   6  -1  -1 1266.97   95.99
  -6   2   1 3417.56  225.58
  -6   2   1 3188.08  225.48
   6  -2  -1 3038.30  225.08
   6  -2  -1 3296.27  225.58
   6  -2  -1 3085.79  224.98
  -6   3   1 3607.74  236.48
  -6   3   1 3705.63  236.68
   6  -3  -1 3154.78  236.58
   6  -3  -1 3121.39  236.18
   6  -3  -1 3209.98  235.58
  -6   4   1  933.41   74.49
  -6   4   1 1176.18   75.69
   6  -4  -1 1113.79   76.19
   6  -4  -1 1029.20   75.99
   6  -4  -1  879.71   73.59
  -6   5   1 1152.28   82.59
  -6   5   1 1173.68   83.19
  -6   5   1 1216.28   86.49
   6  -5  -1 1122.99   84.19
   6  -5  -1 1018.60   81.19
  -6   6   1  456.25   43.40
  -6   6   1  551.34   40.30
  -6   6   1  545.25   40.90
   6  -6  -1  552.14   42.90
   6  -6  -1  480.75   38.70
  -6   7   1    5.30    3.40
  -6   7   1   11.50    4.20
  -6   7   1    9.30    5.40
   6  -7  -1   13.90    6.20
  -6   8   1  183.58   16.80
  -6   8   1  169.58   20.40
  -6   8   1  165.58   17.90
   6  -8  -1  168.88   19.70
  -6   9   1   47.90   10.10
  -6   9   1   61.59   14.50
  -6   9   1   57.89    8.50
  -6   9   1   47.90    7.50
   6  -9  -1   60.49   16.10
  -6  10   1   22.90    9.60
  -6  10   1   14.70    4.90
  -6  10   1   17.00    7.10
   6 -10  -1   16.00    8.10
  -6  11   1   14.60    9.00
  -6  11   1   14.50    6.80
   6 -11  -1    9.80    7.90
  -6  12   1   25.90    9.40
  -6  12   1   28.00   10.00
   6 -12  -1   27.90    9.70
  -6  13   1  117.59   17.30
  -6  13   1  127.09   23.70
   6 -13  -1  119.29   20.20
  -6  14   1    6.30    6.00
  -6  14   1   16.10    9.70
   6 -14  -1   20.40   10.50
  -6  15   1   29.00    8.90
  -6  15   1   15.60   10.90
   6 -15  -1   31.70   13.40
   6 -15  -1   31.60   11.40
  -6  16   1   10.50    7.10
  -6  16   1   15.10    9.90
   6 -16  -1   10.30    8.90
   6 -16  -1   12.90    9.00
  -5 -14   1   27.80   12.70
   5  14  -1   46.50   13.10
  -5 -13   1   18.40   10.20
   5  13  -1    8.50    9.40
  -5 -12   1   23.20   12.00
   5  12  -1    4.30    8.00
   5  12  -1   -4.50   11.10
   5  12  -1   12.20    6.80
  -5 -11   1   -9.80    9.80
   5  11  -1    7.20    9.10
   5  11  -1   10.60    6.60
   5  11  -1   13.40    8.50
  -5 -10   1    6.90   18.20
  -5 -10   1   41.60   13.50
   5  10  -1   24.90    8.70
   5  10  -1   63.69   13.90
   5  10  -1   38.50    9.90
   5  10  -1   36.80   10.60
  -5  -9   1    9.40   12.50
  -5  -9   1   27.50   18.70
   5   9  -1   12.00    5.60
   5   9  -1   11.70    6.90
   5   9  -1   18.90    8.50
   5   9  -1   14.60    9.20
  -5  -8   1    7.00    5.20
   5   8  -1    4.70    6.10
   5   8  -1    5.90    4.70
   5   8  -1   -3.90    4.80
   5   8  -1    7.80    5.00
  -5  -7   1   61.79    6.20
  -5  -7   1   46.80    6.90
   5   7  -1   66.79   12.90
   5   7  -1   52.79    9.30
   5   7  -1   57.49   10.90
   5   7  -1   53.49   10.50
  -5  -6   1   99.59    9.90
   5   6  -1   77.59   11.60
   5   6  -1   89.69   11.40
   5   6  -1   79.99   11.20
   5   6  -1   85.19   11.10
  -5  -5   1 1560.04  103.99
   5   5  -1 1373.06  105.79
   5   5  -1 1486.95  105.19
   5   5  -1 1551.14  105.99
   5   5  -1 1248.98  104.99
  -5  -4   1  368.96   27.70
  -5  -4   1  340.77   24.90
   5   4  -1  336.07   31.90
   5   4  -1  341.17   29.10
   5   4  -1  366.16   29.40
   5   4  -1  322.17   28.80
  -5  -3   1  136.79   10.70
  -5  -3   1  142.39   12.70
   5   3  -1  140.89   12.50
   5   3  -1  144.89   14.30
   5   3  -1  128.89   13.50
   5   3  -1  136.79   12.60
   5   3  -1  121.69   13.50
  -5  -2   1 2089.29  149.09
  -5  -2   1 2200.58  150.88
   5   2  -1 2178.08  152.28
   5   2  -1 2119.49  150.38
   5   2  -1 2129.29  151.78
   5   2  -1 2080.99  149.99
  -5  -1   1  942.31   63.99
  -5  -1   1  870.71   62.59
   5   1  -1  896.31   64.99
   5   1  -1  832.42   62.99
   5   1  -1  831.02   62.39
   5   1  -1  883.91   64.49
  -5   0   1  529.15   39.50
  -5   0   1  546.75   40.30
   5   0  -1  528.25   40.60
   5   0  -1  542.65   41.30
  -5   1   1 1010.60   74.69
  -5   1   1 1024.90   75.09
   5  -1  -1 1118.09   76.49
   5  -1  -1 1055.59   74.89
   5  -1  -1  998.80   75.09
  -5   2   1   49.20    5.90
  -5   2   1   37.70    5.50
   5  -2  -1   52.09    6.10
   5  -2  -1   36.20    5.30
   5  -2  -1   45.50    5.70
  -5   3   1 1718.23  118.59
  -5   3   1 1743.43  118.59
   5  -3  -1 1699.53  119.19
   5  -3  -1 1572.94  117.79
   5  -3  -1 1592.44  118.99
  -5   4   1  216.48   18.30
  -5   4   1  236.58   18.90
  -5   4   1  198.58   19.70
   5  -4  -1  217.58   19.50
   5  -4  -1  215.88   17.60
  -5   5   1  527.55   36.80
  -5   5   1  413.46   37.50
  -5   5   1  422.26   35.60
  -5   5   1  429.06   36.10
   5  -5  -1  555.64   39.30
  -5   6   1   82.39   16.20
  -5   6   1  112.39   11.60
  -5   6   1  117.79   12.50
   5  -6  -1  135.99   14.90
   5  -6  -1  135.69   14.00
  -5   7   1   29.30    5.90
  -5   7   1   42.70    8.60
  -5   7   1   39.60    8.30
   5  -7  -1   34.80    8.70
   5  -7  -1   49.10    9.10
  -5   8   1   49.60   10.70
  -5   8   1   51.29    7.30
  -5   8   1   38.30    6.90
  -5   8   1   56.29    8.80
   5  -8  -1   52.49    9.40
   5  -8  -1   59.99   12.20
  -5   9   1   80.29   11.70
  -5   9   1  100.19   10.30
  -5   9   1   76.19    9.10
   5  -9  -1   70.59   11.50
   5  -9  -1  100.09   15.70
  -5  10   1    3.90    5.80
  -5  10   1   10.80    5.70
   5 -10  -1    5.90    7.60
  -5  11   1   87.89   19.00
  -5  11   1   81.99   13.60
   5 -11  -1   98.79   18.20
  -5  12   1   36.00   13.00
  -5  12   1   25.10    8.20
   5 -12  -1   28.10   10.10
  -5  13   1  160.88   21.50
  -5  13   1  191.08   26.20
   5 -13  -1  173.48   24.90
  -5  14   1   33.20   12.70
  -5  14   1   25.50    8.40
   5 -14  -1   35.70   11.80
  -5  15   1   10.30    9.20
  -5  15   1   11.50    7.50
   5 -15  -1    2.00    8.30
  -5  16   1   11.90   10.00
  -5  16   1   19.50   10.00
   5 -16  -1   12.00    8.90
   5 -16  -1   39.80   10.80
   4  15  -1    4.20   10.00
   4  14  -1   20.70    9.60
  -4 -13   1   34.90   11.50
   4  13  -1    9.60    7.50
   4  13  -1   28.80   10.90
  -4 -12   1   44.10   15.60
   4  12  -1   66.89   16.50
   4  12  -1   98.19   19.90
   4  12  -1   60.09   13.50
  -4 -11   1  123.79   32.80
  -4 -11   1   88.69   17.70
   4  11  -1  120.89   21.30
   4  11  -1  134.99   18.30
   4  11  -1  156.38   20.70
  -4 -10   1   21.10   12.30
  -4 -10   1   17.60   18.80
   4  10  -1   24.40    7.90
   4  10  -1   29.60   10.00
   4  10  -1   32.00    8.90
  -4  -9   1  188.18   37.50
   4   9  -1  160.18   18.40
   4   9  -1  127.99   18.10
   4   9  -1  112.69   16.50
   4   9  -1  108.99   14.80
  -4  -8   1    4.40    3.30
   4   8  -1   -2.10    3.50
   4   8  -1    9.40    5.00
   4   8  -1   11.60    5.70
   4   8  -1    5.30    3.80
  -4  -7   1   11.20    3.00
   4   7  -1    4.20    4.40
   4   7  -1    7.00    4.70
   4   7  -1    8.20    4.20
   4   7  -1    6.90    4.20
  -4  -6   1   52.19    6.40
   4   6  -1   57.59    8.50
   4   6  -1   68.89    8.30
   4   6  -1   48.30    9.60
   4   5  -1   59.49    8.30
   4   5  -1   62.69    8.60
   4   5  -1   70.19    9.20
   4   5  -1   65.09    9.00
   4   4  -1   72.19    9.30
   4   4  -1   81.19    8.80
   4   4  -1   77.69    9.00
   4   3  -1 2220.78  154.68
   4   3  -1 2277.87  154.88
   4   3  -1 2216.38  154.58
   4   3  -1 2053.39  153.28
   4   3  -1 2125.79  153.28
   4   2  -1  433.96   33.40
   4   2  -1  459.75   34.90
   4   2  -1  460.05   34.80
  -4  -1   1 2349.46  168.68
  -4  -1   1 2507.15  169.98
   4   1  -1 2421.86  170.58
   4   1  -1 2472.45  170.88
   4   1  -1 2352.56  169.28
  -4   0   1 4912.31  350.66
  -4   0   1 5448.96  351.86
   4   0  -1 4749.32  351.36
  -4   1   1  302.47   23.70
  -4   1   1  318.97   24.00
   4  -1  -1  318.67   23.90
   4  -1  -1  303.67   24.00
  -4   2   1   56.39    5.90
  -4   2   1   43.30    5.50
   4  -2  -1   37.40    5.00
   4  -2  -1   37.70    5.50
   4  -2  -1   49.10    6.00
  -4   3   1 1949.41  131.89
  -4   3   1 1572.14  132.29
  -4   3   1 1944.91  132.59
   4  -3  -1 1886.31  132.99
   4  -3  -1 1984.50  134.49
  -4   4   1  208.68   19.00
  -4   4   1  224.38   17.80
  -4   4   1  215.58   18.10
   4  -4  -1  227.68   19.80
   4  -4  -1  216.28   21.50
  -4   5   1 1360.96  103.39
  -4   5   1 1455.35  104.69
  -4   5   1 1488.05  102.59
   4  -5  -1 1503.85  105.99
   4  -5  -1 1395.26  105.09
  -4   6   1  760.72   61.89
  -4   6   1  826.42   63.49
  -4   6   1  885.81   66.59
   4  -6  -1  898.81   65.79
   4  -6  -1  904.11   65.39
  -4   7   1  153.38   15.00
  -4   7   1  113.29   12.10
  -4   7   1  132.09   15.50
  -4   7   1  137.29   12.80
   4  -7  -1  157.08   15.80
   4  -7  -1  164.28   17.40
  -4   8   1   66.19    7.60
  -4   8   1   77.29   11.80
  -4   8   1   48.20    6.70
  -4   8   1   79.49   10.40
   4  -8  -1   75.09   13.00
   4  -8  -1   63.69   10.80
  -4   9   1  232.58   22.40
  -4   9   1  245.88   24.40
   4  -9  -1  209.78   24.80
   4  -9  -1  201.68   21.60
  -4  10   1   28.80    8.10
  -4  10   1   27.90    8.90
   4 -10  -1   23.60    9.90
   4 -10  -1   26.20    8.30
  -4  11   1   33.40   12.20
  -4  11   1   48.30   12.30
   4 -11  -1   36.50   13.40
  -4  12   1   -2.70    3.90
  -4  12   1   14.30    9.50
   4 -12  -1   -0.40    7.20
  -4  13   1   52.99   13.60
  -4  13   1   44.50   12.20
   4 -13  -1   62.29   15.20
  -4  14   1   40.30   11.10
  -4  14   1   41.80   13.40
   4 -14  -1   52.49   15.00
  -4  15   1   17.80   11.00
   4 -15  -1    9.90    7.60
  -4  16   1   13.60   10.80
  -4  16   1   24.80   11.70
   4 -16  -1   38.30   12.80
  -3 -15   1    3.90    8.80
   3  15  -1    3.60   10.70
   3  15  -1  -23.90   20.50
  -3 -14   1   10.70   11.30
   3  14  -1   21.40   11.40
   3  14  -1   16.30   10.90
  -3 -13   1    8.40    9.50
   3  13  -1   -1.30    7.40
   3  13  -1    4.30    8.00
  -3 -12   1  119.29   22.10
   3  12  -1  175.88   23.80
   3  12  -1  175.48   22.40
  -3 -11   1   85.39   18.10
   3  11  -1  115.39   18.40
   3  11  -1  117.79   17.10
   3  11  -1  118.99   17.60
  -3 -10   1  103.29   18.90
  -3 -10   1  124.29   36.40
   3  10  -1   80.89   14.10
   3  10  -1  122.59   16.50
   3  10  -1  122.79   17.70
   3  10  -1   94.69   13.80
  -3  -9   1  213.98   23.40
  -3  -9   1  246.58   42.10
   3   9  -1  246.68   24.80
   3   9  -1  242.58   24.70
   3   9  -1  251.77   25.90
   3   9  -1  244.28   22.10
  -3  -8   1  100.09    9.00
  -3  -8   1  123.09   29.20
   3   8  -1  102.79   13.60
   3   8  -1  107.89   13.40
   3   8  -1   89.89   13.20
   3   8  -1   97.49   11.40
   3   7  -1  169.48   17.80
   3   7  -1  186.88   18.40
   3   7  -1  152.08   16.20
   3   7  -1  194.78   18.10
   3   6  -1  659.83   48.90
   3   6  -1  584.54   47.40
   3   6  -1  631.54   48.80
   3   6  -1  626.54   48.50
   3   5  -1  119.29   12.50
   3   5  -1  137.49   13.10
   3   5  -1  138.89   13.20
   3   4  -1 1528.55  105.19
   3   4  -1 1535.25  105.59
   3   4  -1 1387.36  104.79
   3   4  -1 1416.96  104.59
   3   3  -1  603.14   45.50
   3   3  -1  704.73   46.70
   3   3  -1  614.04   46.50
   3   3  -1  578.24   46.00
   3   2  -1 1335.87   90.69
   3   2  -1 1278.77   91.49
   3   2  -1 1185.08   89.09
   3   1  -1 2851.81  201.08
   3   1  -1 2888.41  201.08
   3   0  -1 7394.86  513.65
  -3   1   1 2112.19  150.48
  -3   1   1 2191.38  150.68
  -3   2   1 1302.67   92.89
  -3   2   1 1331.27   93.99
   3  -2  -1 1255.07   93.79
   3  -2  -1 1378.46   95.19
  -3   3   1  100.39    8.80
  -3   3   1   92.19    9.70
   3  -3  -1  103.59   11.40
   3  -3  -1   97.69   10.80
  -3   4   1  305.07   24.40
  -3   4   1  333.77   23.20
   3  -4  -1  287.77   25.80
   3  -4  -1  274.47   25.00
  -3   5   1  550.94   40.20
  -3   5   1  565.94   38.90
  -3   5   1  563.34   40.80
   3  -5  -1  452.75   41.00
   3  -5  -1  481.15   42.10
  -3   6   1  225.28   19.10
  -3   6   1  180.88   16.60
  -3   6   1  214.88   18.50
   3  -6  -1  236.48   22.30
   3  -6  -1  215.88   21.20
  -3   7   1   57.89    8.30
  -3   7   1   71.09    9.50
  -3   7   1   60.09    6.00
  -3   7   1   49.90    6.40
   3  -7  -1   54.59   12.20
   3  -7  -1   42.20    9.90
  -3   8   1   12.70    4.70
  -3   8   1   11.70    5.00
  -3   8   1    9.00    3.00
   3  -8  -1   10.40    6.40
   3  -8  -1   16.90    8.00
  -3   9   1   44.30   11.20
  -3   9   1   53.29   10.30
   3  -9  -1   56.39   13.80
   3  -9  -1   53.49   12.40
  -3  10   1  207.48   22.30
  -3  10   1  195.88   20.70
   3 -10  -1  141.79   20.00
   3 -10  -1  183.58   24.00
  -3  11   1  174.58   23.40
  -3  11   1  207.48   22.60
   3 -11  -1  179.98   25.30
  -3  12   1    2.40    6.10
  -3  12   1   -0.10    4.60
   3 -12  -1   10.90    9.50
  -3  13   1   36.70   11.20
  -3  13   1   53.19   12.50
   3 -13  -1   41.70   13.10
  -3  14   1   -5.90    7.10
  -3  14   1    1.10    5.10
  -3  15   1   16.90    8.70
  -3  15   1   23.80   10.50
   3 -15  -1   16.30    9.90
  -3  16   1    0.00    8.90
  -3  16   1   13.50    6.70
   3 -16  -1   21.30   10.40
  -2 -16   1   16.70    8.60
   2  16  -1    5.40    9.30
   2  16  -1   26.20   19.30
   2  15  -1    5.20   13.80
   2  15  -1    0.60    7.80
  -2 -14   1   82.79   15.10
   2  14  -1   69.79   18.20
   2  14  -1   88.09   17.30
   2  13  -1   50.29   14.30
   2  13  -1   23.60   13.30
  -2 -12   1  105.19   19.60
   2  12  -1  137.39   20.80
  -2 -11   1   81.19   28.30
   2  11  -1  118.89   16.90
   2  11  -1  111.69   20.50
   2  11  -1   88.29   17.10
  -2 -10   1  197.98   41.90
  -2 -10   1  171.58   23.70
   2  10  -1  184.68   19.10
   2  10  -1  248.08   24.10
   2  10  -1  174.38   30.10
   2  10  -1  236.58   24.80
  -2  -9   1  131.09   16.50
  -2  -9   1  122.69   30.90
   2   9  -1  122.49   15.30
   2   9  -1  105.09   12.70
   2   9  -1  143.79   15.90
  -2  -8   1  119.89   30.20
  -2  -8   1  109.19   10.30
   2   8  -1   84.59   10.80
   2   8  -1   97.99   12.70
   2   8  -1   77.99   12.90
   2   8  -1   98.49   12.50
   2   7  -1  241.58   22.50
   2   7  -1  253.67   23.10
   2   7  -1  280.07   23.20
   2   7  -1  226.48   20.90
   2   6  -1   37.30    5.40
   2   6  -1   25.00    5.50
   2   6  -1   54.09    7.00
   2   5  -1 1535.25  107.49
   2   5  -1 1376.06  106.39
   2   5  -1 1652.93  107.89
   2   5  -1 1425.66  107.19
   2   4  -1  289.67   22.30
   2   4  -1  279.07   22.10
   2   4  -1  251.77   21.60
   2   4  -1  288.67   22.50
   2   3  -1  511.45   36.20
   2   3  -1  516.15   36.10
   2   3  -1  433.46   35.40
   2   3  -1  469.15   35.60
   2   2  -1 6881.71  481.55
   2   2  -1 6957.90  480.75
  -2   1   1  132.89   11.20
   2  -1  -1  160.58   13.10
  -2   2   1  574.44   39.70
   2  -2  -1  531.75   42.00
  -2   3   1 1844.52  116.39
  -2   3   1 1690.03  117.39
   2  -3  -1 1519.55  118.39
   2  -3  -1 1580.84  119.89
  -2   4   1 1990.20  146.59
  -2   4   1 2161.28  146.69
  -2   5   1  294.77   21.30
  -2   5   1  291.77   23.40
  -2   5   1  307.37   23.30
   2  -5  -1  244.38   27.20
   2  -5  -1  249.58   24.60
  -2   6   1  549.15   39.80
  -2   6   1  671.23   43.90
   2  -6  -1  492.65   47.10
   2  -6  -1  489.85   44.40
  -2   7   1  173.88   17.50
  -2   7   1  184.58   18.20
   2  -7  -1  181.68   21.00
   2  -7  -1  191.88   23.50
  -2   8   1   81.59   10.80
  -2   8   1   92.09   12.60
   2  -8  -1   69.39   14.60
   2  -8  -1   64.59   15.10
  -2   9   1   14.20    6.90
  -2   9   1   10.80    5.00
   2  -9  -1    5.70    8.40
   2  -9  -1   -3.70    8.20
  -2  10   1  122.69   17.50
  -2  10   1  128.79   16.50
   2 -10  -1  120.09   21.30
   2 -10  -1  148.99   21.00
  -2  11   1  619.64   50.49
  -2  11   1  535.55   50.99
   2 -11  -1  573.64   53.89
  -2  12   1  125.19   16.60
  -2  12   1   87.39   17.30
   2 -12  -1   78.99   18.80
  -2  13   1  111.69   17.30
  -2  13   1  129.69   20.40
   2 -13  -1  110.29   22.50
  -2  14   1    3.70    7.60
  -2  14   1   11.20    8.00
   2 -14  -1    5.80    8.50
  -2  15   1   65.49   14.10
  -2  15   1   36.50   10.80
   2 -15  -1   38.00   11.60
  -2  16   1   17.70    9.80
  -2  16   1   39.60   14.90
   2 -16  -1   44.10   11.10
  -1 -16   1   36.10    9.50
   1  16  -1    5.70   10.60
   1  16  -1   19.10    9.30
  -1 -15   1   -0.30    7.90
   1  15  -1   18.90   10.70
   1  15  -1    2.70    7.50
  -1 -14   1   24.40    9.30
   1  14  -1    5.50    7.80
   1  14  -1   21.80    9.30
  -1 -13   1   97.69   18.90
   1  13  -1  151.78   20.50
   1  13  -1   90.99   19.90
  -1 -12   1  115.99   19.20
   1  12  -1  159.08   21.20
  -1 -11   1  178.98   23.30
  -1 -11   1  126.69   33.70
   1  11  -1  177.48   22.40
   1  11  -1  205.98   22.20
  -1 -10   1   48.20   18.60
  -1 -10   1   38.40   12.00
   1  10  -1   39.40    7.10
   1  10  -1   27.40    8.80
   1  10  -1   41.80   11.50
  -1  -9   1   78.49   24.00
  -1  -9   1   64.49   13.30
   1   9  -1  100.69   12.90
   1   9  -1   96.29   12.90
   1   9  -1  100.79   14.40
  -1  -8   1  286.57   37.30
  -1  -8   1  225.28   24.00
   1   8  -1  345.47   27.00
   1   8  -1  300.57   27.00
   1   8  -1  329.67   26.20
   1   8  -1  262.27   23.20
   1   7  -1  113.09   11.60
   1   7  -1  105.29   11.90
   1   7  -1   71.39    9.20
   1   6  -1  304.77   25.50
   1   6  -1  320.87   25.30
   1   6  -1  343.17   25.80
   1   6  -1  262.27   23.60
   1   5  -1  495.65   36.70
   1   5  -1  471.15   36.20
   1   5  -1  424.86   35.10
   1   5  -1  518.15   36.70
   1   4  -1 2518.55  160.98
   1   4  -1 1982.90  159.58
   1   4  -1 2356.26  160.78
   1   3  -1 1487.05   98.39
   1   3  -1 1249.97   97.09
   1   3  -1 1396.96   97.49
   1   0  -1   14.00    2.40
   1  -1  -1   90.09    9.30
  -1   2   1  102.69    7.30
   1  -2  -1   78.09   11.20
  -1   3   1 3864.31  243.58
  -1   3   1 3950.80  241.98
  -1   3   1 3511.35  243.28
   1  -3  -1 2972.30  244.08
   1  -3  -1 3110.39  247.58
  -1   4   1 1607.14  101.79
  -1   4   1 1465.55  101.79
  -1   4   1 1276.87   99.29
  -1   4   1 1537.05  101.59
   1  -4  -1 1349.77  107.39
   1  -4  -1 1305.77  102.59
  -1   5   1  112.09   11.00
  -1   5   1  118.29   11.30
  -1   5   1  103.99   10.70
   1  -5  -1   79.09   16.90
  -1   6   1  368.96   26.60
  -1   6   1  322.07   26.40
   1  -6  -1  280.47   28.30
   1  -6  -1  255.57   33.00
  -1   7   1   82.89    9.90
  -1   7   1   80.49   10.60
   1  -7  -1   59.19   17.50
   1  -7  -1   64.69   13.80
  -1   8   1   34.90    9.40
  -1   8   1   43.50    9.00
   1  -8  -1   40.90   12.00
   1  -8  -1   21.80   14.90
  -1   9   1  205.58   20.10
  -1   9   1  198.58   21.40
   1  -9  -1  153.08   23.80
   1  -9  -1  147.59   28.40
  -1  10   1  302.67   29.70
  -1  10   1  313.57   28.50
   1 -10  -1  238.78   32.60
   1 -10  -1  255.37   36.40
  -1  11   1   15.90    8.70
  -1  11   1   23.80    8.70
   1 -11  -1    8.90   11.30
  -1  12   1   99.99   15.70
  -1  12   1  107.79   18.10
   1 -12  -1   91.09   20.40
  -1  13   1   73.89   15.60
  -1  13   1   64.09   18.90
   1 -13  -1   67.29   22.90
  -1  14   1   64.29   17.20
  -1  14   1   50.59   13.00
   1 -14  -1   59.09   16.10
  -1  15   1   18.90   10.70
  -1  15   1    7.80   10.90
   1 -15  -1   37.10   11.80
  -1  16   1    8.20    9.60
  -1  16   1    8.70    7.40
   1 -16  -1   25.60   10.50
   0 -16   1   -3.40    7.10
   0  16  -1    9.80    8.20
   0  16  -1   -0.30    9.80
   0 -15   1   22.60    9.30
   0  15  -1   19.60    9.70
   0  15  -1   15.00    9.70
   0 -14   1   55.79   13.70
   0  14  -1   50.09   14.30
   0  14  -1   63.99   15.00
   0 -13   1   42.10   12.10
   0  13  -1   63.29   16.10
   0  13  -1   36.90   12.10
   0 -12   1   -0.60    6.90
   0  12  -1   -2.40    3.90
   0  12  -1   15.30    6.80
   0 -11   1  276.87   31.70
   0  11  -1  372.76   32.80
   0  11  -1  319.67   32.70
   0 -10   1   27.00   13.00
   0 -10   1   40.80   10.00
   0  10  -1   39.70   13.60
   0  10  -1   21.60    8.10
   0  -9   1  263.47   26.20
   0  -9   1  286.57   32.40
   0   9  -1  246.68   22.60
   0   9  -1  252.07   24.90
   0   9  -1  337.57   27.10
   0   9  -1  304.87   27.60
   0  -8   1  175.08   25.40
   0  -8   1  197.68   23.20
   0   8  -1  238.98   20.80
   0   8  -1  215.88   21.10
   0   8  -1  207.28   17.50
   0  -7   1   -1.30    4.00
   0  -7   1    0.80    7.50
   0   7  -1    1.30    2.40
   0   7  -1    0.00    2.50
   0   7  -1    1.10    2.60
   0   7  -1    1.20    1.80
   0  -6   1  493.85   43.20
   0   6  -1  398.66   34.80
   0   6  -1  468.15   37.10
   0   6  -1  503.55   36.50
   0   6  -1  515.05   37.10
   0   5  -1  216.18   17.40
   0   5  -1  183.28   17.00
   0   5  -1  211.58   17.00
   0   5  -1  180.28   15.50
   0   4  -1  625.14   43.80
   0   4  -1  633.84   43.50
   0   4  -1  508.15   43.40
   0   3  -1 7224.08  483.15
   0   3  -1 6693.43  483.15
   0   1  -1  147.29   11.40
   0  -1  -1  106.29   11.60
   0  -2  -1  578.14   46.70
   0   3   1 1579.74  121.99
   0   3   1 1767.62  122.59
   0   3   1 1707.73  122.09
   0  -3  -1 1896.71  129.89
   0   4   1  515.75   40.50
   0   4   1  538.95   40.30
   0   4   1  518.05   40.20
   0  -4  -1  616.34   53.59
   0   5   1 1369.76   94.99
   0   5   1 1291.77   94.99
   0   5   1 1363.06   95.49
   0  -5  -1 1226.58  104.39
   0   6   1  741.23   59.39
   0   6   1  816.32   59.99
   0   6   1  837.12   59.69
   0  -6  -1  845.22   72.39
   0  -6  -1  728.63   60.89
   0   7   1  310.07   26.80
   0   7   1  336.87   27.00
   0   7   1  336.47   26.60
   0   7   1  278.97   23.00
   0  -7  -1  259.67   37.60
   0  -7  -1  258.77   28.80
   0   8   1  207.58   19.30
   0   8   1  204.98   18.90
   0   8   1  163.68   18.70
   0   8   1  163.78   17.80
   0  -8  -1  150.38   30.00
   0  -8  -1  132.59   22.10
   0   9   1   36.10    9.60
   0   9   1   24.00    7.70
   0  -9  -1   36.90   17.40
   0  -9  -1   13.80   10.80
   0  10   1   51.49   12.60
   0  10   1   72.99   14.20
   0 -10  -1   71.59   26.50
   0 -10  -1   58.19   17.90
   0  11   1  163.88   22.00
   0  11   1  186.48   20.90
   0 -11  -1  124.49   25.80
   0 -11  -1  154.48   32.00
   0  12   1   91.69   14.50
   0  12   1   63.69   15.40
   0 -12  -1   65.89   17.20
   0  13   1   65.19   15.80
   0  13   1   86.29   14.70
   0 -13  -1   72.39   17.60
   0  14   1   34.30   12.10
   0  14   1   37.80   10.00
   0 -14  -1   52.79   14.00
   0  15   1   17.50   10.20
   0  15   1    0.30   10.40
   0 -15  -1    1.30    7.40
   1 -16   1   11.60    7.70
  -1  16  -1   10.00   10.30
  -1  16  -1    8.60    7.40
   1 -15   1  108.69   19.30
  -1  15  -1   73.79   19.60
  -1  15  -1   84.69   14.80
   1 -14   1    0.60    5.80
  -1  14  -1    3.40    7.50
  -1  14  -1   -8.60    4.50
   1 -13   1  183.18   23.90
  -1  13  -1  198.88   25.90
  -1  13  -1  178.28   23.40
   1 -12   1   59.89   14.70
  -1  12  -1   81.19   18.90
  -1  12  -1   91.59   17.60
   1 -11   1   81.69   16.10
  -1  11  -1   98.99   14.70
  -1  11  -1  117.39   20.20
   1 -10   1  137.79   18.60
  -1  10  -1  116.99   12.60
  -1  10  -1  123.79   17.10
  -1  10  -1  160.98   20.90
   1  -9   1   50.39   10.80
   1  -9   1   54.39   16.80
  -1   9  -1   44.30    9.80
  -1   9  -1   37.70    6.20
  -1   9  -1   60.09    9.20
   1  -8   1  211.48   20.50
   1  -8   1  188.28   22.60
  -1   8  -1  226.28   20.20
  -1   8  -1  190.98   17.10
  -1   8  -1  196.78   18.60
  -1   8  -1  246.68   21.50
   1  -7   1  459.95   46.70
  -1   7  -1  643.64   46.40
  -1   7  -1  517.25   42.90
  -1   7  -1  664.33   45.90
  -1   7  -1  663.93   45.10
   1  -6   1 1175.68   93.89
   1  -6   1 1115.49   90.99
  -1   6  -1 1309.47   90.49
  -1   6  -1 1497.85   93.29
   1  -5   1  570.04   53.19
  -1   5  -1  794.02   53.49
  -1   5  -1  680.93   51.59
  -1   5  -1  724.53   51.49
  -1   5  -1  810.42   52.99
   1  -4   1  451.85   38.10
  -1   4  -1  513.25   38.50
  -1   4  -1  544.05   37.60
  -1   4  -1  538.05   38.00
  -1   3  -1 6861.11  471.55
  -1   3  -1 6721.73  472.05
  -1   2  -1  375.26   27.30
  -1   1  -1  909.51   63.89
  -1   0  -1  157.08   11.60
  -1  -1  -1 1056.59   73.69
   1   2   1 1824.62  116.89
   1   2   1 1548.45  115.99
  -1  -2  -1 1590.24  115.39
   1   3   1  474.95   34.30
   1   3   1  476.85   35.10
   1   3   1  437.76   34.30
  -1  -3  -1  458.75   32.50
   1   4   1  313.77   25.60
   1   4   1  309.17   25.80
   1   4   1  349.27   26.60
  -1  -4  -1  336.67   24.40
   1   5   1  463.05   33.90
   1   5   1  384.96   31.90
   1   5   1  466.65   34.70
   1   5   1  386.66   35.10
  -1  -5  -1  479.15   46.10
  -1  -5  -1  428.36   33.10
   1   6   1  504.45   37.60
   1   6   1  461.95   37.70
   1   6   1  490.75   37.80
   1   6   1  409.26   35.10
  -1  -6  -1  484.55   38.00
   1   7   1  244.68   22.30
   1   7   1  270.47   22.00
   1   7   1  241.08   22.10
   1   7   1  218.38   18.90
  -1  -7  -1  175.68   22.90
  -1  -7  -1  214.88   41.80
   1   8   1   36.10    9.20
   1   8   1   30.00    6.40
   1   8   1   56.99   10.70
   1   8   1   42.90    9.20
  -1  -8  -1   36.90   12.50
  -1  -8  -1   20.10   16.30
   1   9   1   30.60    9.40
   1   9   1   41.40    9.60
   1   9   1   44.80   10.30
  -1  -9  -1   44.40   14.50
  -1  -9  -1   11.20   20.70
   1  10   1  204.78   23.80
   1  10   1  219.68   22.90
  -1 -10  -1  127.09   33.70
  -1 -10  -1  165.98   27.80
   1  11   1   83.59   16.00
   1  11   1   82.49   17.10
  -1 -11  -1   76.49   18.40
   1  12   1  271.97   30.60
   1  12   1  245.58   27.90
  -1 -12  -1  259.67   32.00
   1  13   1   86.89   13.20
   1  13   1   48.70   15.70
  -1 -13  -1   53.29   16.20
   1  14   1   16.60    9.70
   1  14   1   39.60   10.50
  -1 -14  -1   37.40   11.30
   1  15   1    4.50    8.20
   1  15   1   -7.10    9.20
  -1 -15  -1   -9.50    8.60
   2 -17   1    7.10    7.80
   2 -17   1   12.80    7.80
  -2  17  -1    0.30    7.70
  -2  17  -1   -1.50    8.10
   2 -16   1   14.10    8.50
  -2  16  -1   11.90    8.00
  -2  16  -1    4.20    9.10
   2 -15   1   38.30   11.70
  -2  15  -1   44.40   13.20
  -2  14  -1   89.09   19.10
  -2  14  -1   75.69   15.80
   2 -13   1   20.80    8.60
  -2  13  -1    9.00    6.00
  -2  13  -1   13.10   10.20
   2 -12   1  386.56   38.60
  -2  12  -1  407.86   40.20
  -2  12  -1  426.86   38.70
   2 -11   1   46.60   12.30
  -2  11  -1   79.49   12.10
  -2  11  -1   92.69   17.60
   2 -10   1   59.09   12.20
  -2  10  -1   58.29   11.20
  -2  10  -1   47.70    7.20
   2  -9   1   12.80    4.50
   2  -9   1   12.10    6.40
  -2   9  -1   15.10    6.30
  -2   9  -1    6.50    3.30
  -2   9  -1   11.70    4.80
   2  -8   1  240.38   20.90
   2  -8   1  274.47   23.40
  -2   8  -1  260.77   22.60
  -2   8  -1  257.17   23.90
  -2   8  -1  215.78   19.80
   2  -7   1  307.47   23.80
  -2   7  -1  295.47   25.70
  -2   7  -1  242.88   24.10
  -2   7  -1  307.07   23.20
   2  -6   1 1019.60   73.89
   2  -6   1 1015.60   75.09
  -2   6  -1 1083.39   75.19
  -2   6  -1 1027.00   74.09
  -2   6  -1  958.40   73.89
  -2   6  -1 1065.39   76.19
   2  -5   1  753.72   53.99
   2  -5   1  718.83   55.29
  -2   5  -1  730.33   55.89
  -2   5  -1  849.02   55.59
  -2   5  -1  677.33   54.69
  -2   5  -1  789.72   56.39
   2  -4   1 3597.14  234.78
  -2   4  -1 3174.18  235.48
  -2   4  -1 3206.58  236.58
  -2   4  -1 3499.85  235.48
   2  -3   1 7191.28  491.85
  -2   3  -1 7056.19  491.55
  -2   3  -1 6276.67  492.55
  -2   3  -1 7804.02  491.75
  -2   2  -1 2162.68  151.08
  -2   1  -1   44.90    4.40
  -2   0  -1  262.97   19.40
   2   1   1 1020.30   74.29
   2   1   1 1043.50   74.69
   2   1   1 1076.69   74.99
  -2  -1  -1 1065.09   73.89
   2   2   1  652.93   49.10
   2   2   1  665.23   49.70
   2   2   1  662.43   49.90
  -2  -2  -1  732.63   48.20
   2   3   1  128.49   11.20
   2   3   1  125.89   11.80
   2   3   1  127.89   10.70
   2   3   1  101.09   10.50
  -2  -3  -1  127.19    9.60
   2   4   1 1291.07   91.99
   2   4   1 1332.47   93.39
   2   4   1 1158.88   92.09
   2   4   1 1160.68   91.49
  -2  -4  -1 1457.45   90.59
  -2  -4  -1 1293.87   89.79
   2   5   1  570.04   42.80
   2   5   1  544.15   41.50
   2   5   1  520.55   41.90
   2   5   1  500.85   40.40
  -2  -5  -1  569.54   40.10
   2   6   1   55.49    7.60
   2   6   1   73.19    9.80
   2   6   1   89.59   10.30
   2   6   1   67.19    8.80
  -2  -6  -1   61.09    9.60
  -2  -6  -1   55.99   19.00
   2   7   1   82.09    9.20
   2   7   1   84.69   10.90
   2   7   1   80.99   11.70
   2   7   1   64.29   10.80
  -2  -7  -1   89.19   13.60
  -2  -7  -1   90.19   29.60
   2   8   1  340.97   30.40
   2   8   1  329.97   31.00
   2   8   1  320.37   26.50
   2   8   1  394.06   30.60
  -2  -8  -1  255.07   32.70
  -2  -8  -1  254.77   47.80
   2   9   1  138.99   16.80
   2   9   1  124.19   17.70
   2   9   1  153.68   18.80
  -2  -9  -1  106.79   22.70
  -2  -9  -1   90.39   32.80
   2  10   1  168.28   22.50
   2  10   1  182.28   22.40
   2  10   1  197.78   21.30
  -2 -10  -1  137.89   27.20
  -2 -10  -1  156.48   42.30
   2  11   1  314.77   30.40
   2  11   1  347.87   33.30
  -2 -11  -1  232.88   33.00
  -2 -11  -1  240.18   46.60
   2  12   1  140.19   27.70
  -2 -12  -1   82.09   18.80
   2  13   1   20.00    9.00
   2  13   1   21.90    8.00
  -2 -13  -1   10.20    9.60
   2  14   1   13.10   13.80
   2  14   1    4.00    8.80
  -2 -14  -1  -13.60    8.90
   2  15   1   28.80   13.10
  -2 -15  -1   37.30   11.40
   3 -17   1    8.10    7.50
   3 -17   1   -3.40    6.90
  -3  17  -1   13.20   10.80
  -3  17  -1    7.20    7.70
   3 -16   1   -4.90    5.80
  -3  16  -1    3.60    9.30
  -3  16  -1   -8.50    4.90
   3 -15   1   17.20    8.00
  -3  15  -1   33.50   12.40
  -3  15  -1   23.60   10.10
   3 -14   1   36.90   12.20
  -3  14  -1   13.40   12.10
  -3  14  -1   49.00   14.30
   3 -13   1    6.90    7.70
  -3  13  -1    8.60    5.70
  -3  13  -1   -1.10    6.10
   3 -12   1   21.30    9.70
  -3  12  -1   26.00    8.40
  -3  12  -1   18.90    8.90
   3 -11   1  377.46   35.80
  -3  11  -1  358.26   36.20
  -3  11  -1  386.96   34.90
   3 -10   1   33.30   10.30
  -3  10  -1   59.19   11.90
  -3  10  -1   65.19   12.80
  -3  10  -1   34.20    6.20
   3  -9   1   79.29   12.20
  -3   9  -1   54.19    7.80
  -3   9  -1  104.99   16.40
  -3   9  -1   67.09   10.00
   3  -8   1 1012.30   71.59
  -3   8  -1 1030.60   71.09
  -3   8  -1  952.50   72.19
  -3   8  -1  826.42   68.09
  -3   8  -1  889.41   68.59
   3  -7   1   55.59    8.30
   3  -7   1   48.20    5.80
  -3   7  -1   55.59    7.40
  -3   7  -1   64.39   10.90
  -3   7  -1   38.90    6.70
  -3   7  -1   52.09    6.90
   3  -6   1 1082.19   83.59
  -3   6  -1 1285.87   83.19
  -3   6  -1 1175.28   84.89
  -3   6  -1 1046.50   82.89
   3  -5   1  970.10   69.99
  -3   5  -1  968.20   69.19
  -3   5  -1  939.21   70.89
  -3   5  -1  945.81   69.29
   3  -4   1 3376.76  230.28
  -3   4  -1 3142.29  231.18
  -3   4  -1 3426.36  229.68
  -3   4  -1 3182.98  229.48
  -3   3  -1  642.74   42.70
  -3   3  -1  522.35   44.10
   3  -2   1 3850.41  279.27
   3  -2   1 3713.63  278.97
  -3   2  -1 4257.27  279.47
  -3   2  -1 4206.68  279.07
   3  -1   1  219.28   19.10
  -3   1  -1  255.57   19.20
  -3   1  -1  274.57   19.40
   3   0   1  793.32   57.79
   3   0   1  772.72   57.49
   3   0   1  837.42   58.39
  -3   0  -1  805.32   57.29
  -3   0  -1  801.32   57.29
   3   1   1  147.29   13.70
   3   1   1  139.29   13.10
   3   1   1  148.19   13.00
  -3  -1  -1  149.79   11.90
  -3  -1  -1  157.38   12.20
   3   2   1  109.79   10.80
   3   2   1  114.39   11.00
   3   2   1  103.99   10.00
   3   2   1  107.89   10.40
  -3  -2  -1  112.99    9.10
  -3  -2  -1  116.69    9.50
   3   3   1  289.47   25.50
   3   3   1  266.87   24.50
   3   3   1  320.17   24.10
   3   3   1  326.97   24.90
  -3  -3  -1  348.67   23.50
   3   4   1 1365.96  101.59
   3   4   1 1451.65  103.09
   3   4   1 1421.16  101.19
   3   4   1 1365.76  103.19
  -3  -4  -1 1406.16   99.49
  -3  -4  -1 1473.45   99.69
   3   5   1  165.48   17.60
   3   5   1  176.78   18.20
   3   5   1  180.08   16.80
   3   5   1  199.28   17.20
  -3  -5  -1  200.98   15.90
  -3  -5  -1  191.48   14.40
   3   6   1   61.49    8.00
   3   6   1   56.39    9.60
   3   6   1   57.69    9.20
   3   6   1   61.59    8.50
  -3  -6  -1   64.49   12.40
   3   7   1    4.60    3.90
   3   7   1   10.50    4.00
   3   7   1    8.50    5.20
   3   7   1   11.10    5.10
  -3  -7  -1   19.80   19.70
  -3  -7  -1    4.50    5.90
   3   8   1   59.79   15.60
   3   8   1   93.89   12.50
   3   8   1   58.59   10.90
   3   8   1   92.29   13.60
  -3  -8  -1   84.59   33.60
  -3  -8  -1   71.19   16.10
   3   9   1  363.16   38.80
   3   9   1  402.16   35.30
   3   9   1  390.26   35.80
  -3  -9  -1  300.77   37.70
  -3  -9  -1  304.27   51.89
   3  10   1  253.57   26.00
   3  10   1  228.58   24.40
   3  10   1  237.98   26.90
  -3 -10  -1  151.88   29.60
  -3 -10  -1  214.78   49.90
   3  11   1   54.69   15.30
   3  11   1   52.69   13.00
  -3 -11  -1   45.60   14.50
  -3 -11  -1   27.40   23.10
   3  12   1    4.30    7.00
  -3 -12  -1  -12.10   10.40
   3  13   1    3.80    8.00
   3  13   1    4.80   11.40
  -3 -13  -1   11.80    8.70
   3  14   1   24.10    9.80
  -3 -14  -1    5.90   10.70
   4 -17   1   13.00    7.40
   4 -17   1   -1.30    6.00
  -4  17  -1   12.70    8.90
   4 -16   1   17.20    8.80
   4 -16   1   -5.80    6.40
  -4  16  -1    3.70    6.50
  -4  16  -1    8.80    8.40
   4 -15   1   28.70    9.70
  -4  15  -1   18.80    7.40
  -4  15  -1   14.10   10.90
   4 -14   1   21.20    8.70
  -4  14  -1   19.20    8.70
  -4  14  -1   14.70    6.70
   4 -13   1    4.00    5.90
  -4  13  -1   13.30    6.30
  -4  13  -1    5.60    7.90
   4 -12   1  141.09   19.50
  -4  12  -1  130.29   20.50
  -4  12  -1  135.79   18.30
   4 -11   1   -8.00    4.50
  -4  11  -1    3.60    3.70
  -4  11  -1    7.20    3.80
  -4  11  -1    0.10    6.00
   4 -10   1  227.68   23.10
  -4  10  -1  219.48   26.70
  -4  10  -1  215.78   23.40
  -4  10  -1  174.48   17.60
   4  -9   1   11.90    5.30
  -4   9  -1    8.70    3.40
   4  -8   1  385.96   33.00
  -4   8  -1  381.76   34.00
  -4   8  -1  340.97   30.70
  -4   8  -1  395.36   31.30
  -4   8  -1  425.56   32.60
   4  -7   1   98.89   11.80
  -4   7  -1   95.69   10.70
  -4   7  -1   82.09   12.20
  -4   7  -1   97.09   10.70
  -4   6  -1  865.71   66.09
  -4   6  -1  857.61   63.79
  -4   6  -1  873.81   63.59
   4  -5   1 1934.21  139.89
  -4   5  -1 2090.09  141.79
  -4   5  -1 1828.92  138.79
  -4   5  -1 2007.90  139.19
   4  -4   1  383.46   29.10
  -4   4  -1  335.87   30.10
  -4   4  -1  378.96   28.50
  -4   4  -1  368.96   28.10
  -4   4  -1  370.56   29.00
   4  -3   1 2540.45  178.68
   4  -3   1 2504.25  178.98
  -4   3  -1 2475.05  177.68
  -4   3  -1 2644.94  178.58
   4  -2   1 1004.20   74.69
   4  -2   1  973.20   74.29
  -4   2  -1 1094.09   74.89
  -4   2  -1 1086.79   74.59
   4  -1   1  574.64   46.70
   4  -1   1  629.64   46.80
  -4   1  -1  694.23   47.20
  -4   1  -1  668.33   47.00
   4   0   1  224.68   18.50
   4   0   1  206.88   18.00
  -4   0  -1  236.08   18.00
  -4   0  -1  235.38   18.10
   4   1   1  406.46   32.90
   4   1   1  414.06   33.40
   4   1   1  408.06   32.50
   4   1   1  431.56   32.10
  -4  -1  -1  448.86   32.10
  -4  -1  -1  452.35   31.90
   4   2   1  203.68   17.90
   4   2   1  204.68   17.50
   4   2   1  222.98   18.90
   4   2   1  197.08   18.40
  -4  -2  -1  221.88   17.20
  -4  -2  -1  222.28   16.90
   4   3   1  369.66   29.40
   4   3   1  347.97   27.10
   4   3   1  348.57   28.50
   4   3   1  330.47   27.80
   4   3   1  358.76   28.00
  -4  -3  -1  334.87   26.60
  -4  -3  -1  364.96   26.50
   4   4   1  365.36   28.40
   4   4   1  299.87   28.70
   4   4   1  349.07   29.20
   4   4   1  354.96   30.30
  -4  -4  -1  416.46   27.80
   4   5   1   83.29   10.10
   4   5   1  101.19   11.90
   4   5   1   92.49   12.00
   4   5   1   98.09   11.20
  -4  -5  -1  101.69    8.80
   4   6   1   65.09   10.10
   4   6   1   62.19   10.30
   4   6   1   53.99    8.60
   4   6   1   63.49   10.90
  -4  -6  -1   66.09    9.80
   4   7   1   40.90    9.50
   4   7   1   49.30    8.80
   4   7   1   61.19   12.70
   4   7   1   66.79    9.60
  -4  -7  -1   61.19   13.10
  -4  -7  -1   64.59   26.50
   4   8   1   24.70    8.60
   4   8   1   31.10    9.10
   4   8   1   31.80    8.30
  -4  -8  -1   28.40   11.30
  -4  -8  -1   -4.20   17.00
   4   9   1  195.98   22.60
   4   9   1  176.28   21.30
   4   9   1  210.68   23.70
  -4  -9  -1  160.48   27.50
  -4  -9  -1  160.38   40.20
   4  10   1   76.79   14.00
   4  10   1   52.39   15.90
   4  10   1   77.89   15.40
  -4 -10  -1   61.79   27.10
  -4 -10  -1   40.30   15.70
   4  11   1    1.30    8.80
   4  11   1   37.00   15.90
  -4 -11  -1   17.90   13.40
  -4 -11  -1   68.89   30.20
   4  12   1   30.20    9.90
  -4 -12  -1   32.10   13.80
   4  13   1   25.80   10.30
  -4 -13  -1   27.00   11.70
   4  14   1   38.40   13.80
  -4 -14  -1   29.30   12.40
   5 -17   1   27.80    9.70
   5 -17   1   13.40    8.60
  -5  17  -1   15.90    9.90
  -5  17  -1   26.90   10.20
   5 -16   1   22.10    8.40
   5 -16   1   22.20    9.50
  -5  16  -1   21.70   12.00
  -5  16  -1   18.30    8.00
   5 -15   1   -5.20    6.20
  -5  15  -1    3.40    5.20
  -5  15  -1  -15.50    7.20
   5 -14   1   10.40    7.10
  -5  14  -1   18.30   10.30
  -5  14  -1   23.60    9.00
   5 -13   1  209.08   25.30
  -5  13  -1  212.18   27.20
  -5  13  -1  222.88   24.70
  -5  12  -1   67.09   14.80
  -5  12  -1   48.30   10.60
   5 -11   1  156.68   19.00
  -5  11  -1  130.39   16.60
  -5  11  -1  115.19   19.50
  -5  11  -1  104.19   12.40
  -5  10  -1  243.28   25.60
  -5  10  -1  261.57   22.40
  -5  10  -1  272.77   28.60
  -5  10  -1  235.58   27.60
   5  -9   1  102.69   13.80
  -5   9  -1   96.99   11.60
  -5   9  -1   97.39   15.40
  -5   9  -1   92.89   11.80
  -5   9  -1   81.59   10.90
   5  -8   1  759.62   56.99
  -5   8  -1  662.33   54.49
  -5   8  -1  755.72   58.69
  -5   8  -1  707.63   55.29
   5  -7   1 1056.29   73.79
  -5   7  -1  894.01   74.59
  -5   7  -1  961.10   72.09
  -5   7  -1  973.10   71.89
   5  -6   1  113.69   12.00
  -5   6  -1  101.39   10.90
  -5   6  -1   95.89   12.70
  -5   6  -1   86.29   14.40
   5  -5   1  376.36   29.40
   5  -5   1  365.46   29.80
  -5   5  -1  322.37   30.60
  -5   5  -1  369.06   28.20
  -5   5  -1  353.36   28.50
   5  -4   1 1757.22  132.19
   5  -4   1 1795.32  132.79
  -5   4  -1 1914.11  132.09
  -5   4  -1 2065.79  132.99
  -5   4  -1 1759.82  131.09
   5  -3   1 1187.38   83.09
   5  -3   1 1197.58   81.59
   5  -3   1 1119.99   82.49
  -5   3  -1 1156.58   82.89
  -5   3  -1 1156.28   82.49
  -5   3  -1 1051.29   81.09
   5  -2   1  767.22   58.59
   5  -2   1  810.52   58.99
   5  -2   1  815.72   59.49
  -5   2  -1  812.52   58.89
  -5   2  -1  818.12   59.19
   5  -1   1  304.87   24.50
   5  -1   1  295.87   24.40
  -5   1  -1  306.47   24.60
  -5   1  -1  334.57   24.80
   5   0   1  198.58   17.70
   5   0   1  174.18   17.00
  -5   0  -1  248.68   17.80
  -5   0  -1  209.78   17.40
   5   1   1 1096.89   80.79
   5   1   1 1073.39   79.49
   5   1   1 1010.60   79.99
   5   1   1 1071.29   81.39
  -5  -1  -1 1185.08   79.69
  -5  -1  -1 1201.18   79.99
   5   2   1 1328.27   95.09
   5   2   1 1261.07   95.09
   5   2   1 1286.47   93.59
   5   2   1 1241.68   93.89
  -5  -2  -1 1370.26   93.09
  -5  -2  -1 1316.27   93.19
   5   3   1  144.99   14.10
   5   3   1  147.89   15.20
   5   3   1  146.39   15.30
   5   3   1  145.29   14.30
  -5  -3  -1  151.18   13.10
  -5  -3  -1  141.39   13.00
   5   4   1   29.00    7.40
   5   4   1   24.10    6.00
   5   4   1   13.10    5.30
   5   4   1   24.60    6.20
  -5  -4  -1   27.40    4.20
  -5  -4  -1   29.30    4.90
   5   5   1  311.47   29.30
   5   5   1  313.47   28.40
   5   5   1  271.37   27.50
   5   5   1  311.77   27.00
  -5  -5  -1  336.57   25.30
  -5  -5  -1  390.66   27.60
   5   6   1   66.49   10.60
   5   6   1   74.59   12.70
   5   6   1   82.69   12.00
  -5  -6  -1   85.69    7.80
  -5  -6  -1   77.39   12.30
   5   7   1  224.08   23.60
   5   7   1  188.58   20.10
   5   7   1  205.48   22.30
  -5  -7  -1  206.58   23.90
  -5  -7  -1  256.97   45.90
   5   8   1  129.79   17.90
   5   8   1  118.09   16.70
   5   8   1  144.99   18.70
  -5  -8  -1  113.39   21.10
  -5  -8  -1  144.29   41.50
   5   9   1  249.88   26.80
   5   9   1  239.78   25.70
   5   9   1  184.28   23.80
  -5  -9  -1  188.08   29.60
  -5  -9  -1  258.37   67.89
   5  10   1   -4.90   12.30
   5  10   1   27.10    8.40
   5  10   1   22.10    8.30
  -5 -10  -1   23.30   22.00
  -5 -10  -1   23.40   13.10
   5  11   1   26.30    9.00
  -5 -11  -1   41.40   26.60
  -5 -11  -1   13.00   12.70
   5  12   1   17.70    8.40
  -5 -12  -1   12.80   12.00
   5  13   1   -8.60    8.00
  -5 -13  -1   15.00   11.50
   6 -17   1   25.10    9.30
   6 -17   1   32.10   12.70
  -6  17  -1   41.10   10.30
  -6  17  -1   36.20   12.20
   6 -16   1    0.20    6.10
   6 -16   1    3.80    7.10
  -6  16  -1    2.60    6.50
  -6  16  -1   14.50   10.40
   6 -15   1   57.29   16.30
   6 -15   1   65.69   14.10
  -6  15  -1   92.49   14.50
  -6  15  -1   37.40   15.80
   6 -14   1   64.39   19.50
   6 -14   1   47.00   14.90
  -6  14  -1   52.99   14.60
  -6  14  -1   44.10   16.20
   6 -13   1   91.39   15.30
  -6  13  -1   80.09   19.20
  -6  13  -1   61.29   13.90
   6 -12   1  210.58   24.30
  -6  12  -1  192.38   22.30
  -6  12  -1  202.88   27.00
   6 -11   1  256.47   25.20
  -6  11  -1  178.38   19.50
  -6  11  -1  210.78   26.20
  -6  11  -1  168.48   18.20
  -6  11  -1  231.18   23.00
   6 -10   1   75.69   12.90
  -6  10  -1   61.99   10.30
  -6  10  -1   56.79    9.60
  -6  10  -1   58.09    9.90
   6  -9   1  440.36   34.70
  -6   9  -1  392.76   32.60
  -6   9  -1  342.67   35.30
  -6   9  -1  332.67   31.50
  -6   9  -1  357.56   31.50
   6  -8   1   22.60    6.40
  -6   8  -1   23.00    5.50
  -6   8  -1   23.60    8.30
  -6   8  -1   19.90   10.70
   6  -7   1  169.18   16.70
   6  -7   1  157.98   17.20
  -6   7  -1  143.79   14.80
  -6   7  -1  141.79   15.20
   6  -6   1  519.85   39.10
   6  -6   1  522.45   40.00
  -6   6  -1  412.26   40.10
  -6   6  -1  484.35   37.90
  -6   6  -1  458.35   38.50
  -6   6  -1  476.65   37.30
   6  -5   1  319.27   30.40
   6  -5   1  327.37   29.20
  -6   5  -1  370.86   29.50
  -6   5  -1  349.17   27.60
  -6   5  -1  376.36   28.60
   6  -4   1  540.15   38.60
   6  -4   1  524.35   38.00
   6  -4   1  504.25   35.90
  -6   4  -1  404.26   36.80
  -6   4  -1  445.76   35.90
   6  -3   1 1220.78   90.19
   6  -3   1 1218.18   88.79
   6  -3   1 1122.79   89.39
  -6   3  -1 1330.87   90.19
  -6   3  -1 1138.29   87.89
  -6   3  -1 1439.86   91.09
   6  -2   1 1178.38   84.59
   6  -2   1 1165.08   83.99
   6  -2   1 1072.09   83.79
  -6   2  -1 1256.87   85.09
  -6   2  -1 1157.18   84.49
   6  -1   1  244.38   21.20
   6  -1   1  261.27   21.20
  -6   1  -1  264.37   21.50
  -6   1  -1  244.28   21.20
   6   0   1  337.97   26.60
   6   0   1  320.87   26.80
  -6   0  -1  316.37   26.20
   6   1   1 1282.67   93.99
   6   1   1 1269.07   92.49
   6   1   1 1115.59   93.09
  -6  -1  -1 1404.86   93.19
  -6  -1  -1 1358.46   93.09
   6   2   1   21.80    5.20
   6   2   1   36.40    7.90
   6   2   1   37.60    7.60
   6   2   1   34.70    5.70
  -6  -2  -1   51.79    6.50
   6   3   1    6.60    4.50
   6   3   1   12.50    4.40
   6   3   1   15.20    4.40
   6   3   1   10.50    4.50
  -6  -3  -1   18.00    4.40
  -6  -3  -1   22.40    5.10
   6   4   1  177.88   18.20
   6   4   1  150.98   16.70
   6   4   1  165.98   18.20
  -6  -4  -1  183.28   15.70
  -6  -4  -1  173.68   16.50
   6   5   1   12.60    5.60
   6   5   1   17.50    5.90
   6   5   1   10.80    5.30
   6   5   1   22.00    7.50
  -6  -5  -1   12.40    3.40
  -6  -5  -1   19.50    6.30
   6   6   1   53.79   11.60
   6   6   1   77.89   12.90
   6   6   1   95.59   13.50
  -6  -6  -1   79.99   13.60
   6   7   1   32.70    9.70
   6   7   1   23.40    8.90
  -6  -7  -1   34.00   10.30
  -6  -7  -1   44.00   26.80
   6   8   1  118.59   17.10
   6   8   1  106.49   16.30
  -6  -8  -1   87.99   18.90
  -6  -8  -1  199.78   75.29
   6   9   1    6.50    7.10
   6   9   1    5.10    6.90
  -6  -9  -1   34.40   23.40
  -6  -9  -1   15.70   11.70
   6  10   1   45.30   13.50
   6  10   1   44.50   10.80
  -6 -10  -1   27.20   27.60
  -6 -10  -1   20.60   21.60
   6  11   1   39.10   11.20
  -6 -11  -1   40.90   15.50
  -6 -11  -1  -49.00   33.50
   6  12   1   52.89   13.70
  -6 -12  -1   33.10   15.30
   6  13   1   16.20   10.60
  -6 -13  -1    9.50   11.60
   7 -17   1   -2.50    6.30
  -7  17  -1    3.30    5.60
   7 -16   1   14.20    6.80
   7 -16   1   19.50    8.10
  -7  16  -1    2.00    9.60
  -7  16  -1    5.70    6.50
   7 -15   1   29.70   11.70
   7 -15   1   40.80   11.70
  -7  15  -1   28.00   12.00
  -7  15  -1   28.70   10.00
   7 -14   1   78.69   20.00
   7 -14   1  139.99   21.00
  -7  14  -1  119.39   27.70
  -7  14  -1  118.29   18.00
   7 -13   1  107.29   21.30
   7 -13   1   94.19   16.00
  -7  13  -1   92.19   14.50
  -7  13  -1   57.59   16.00
   7 -12   1  151.88   19.00
   7 -12   1  131.59   19.10
  -7  12  -1  139.19   16.90
  -7  12  -1   98.59   13.80
  -7  12  -1   94.59   13.80
  -7  12  -1  156.08   26.60
   7 -11   1   34.90   11.20
   7 -11   1   33.80   10.50
  -7  11  -1   43.00   12.90
  -7  11  -1   31.40    7.60
  -7  11  -1   17.20    6.50
  -7  11  -1   31.00    7.50
   7 -10   1   76.19   12.70
   7 -10   1   42.80   11.30
  -7  10  -1   67.49   10.60
  -7  10  -1   46.90    9.70
  -7  10  -1   54.39   11.10
  -7  10  -1   51.19   14.00
   7  -9   1  406.76   37.60
   7  -9   1  464.25   37.60
  -7   9  -1  392.56   34.90
  -7   9  -1  399.26   34.50
  -7   9  -1  382.46   38.70
   7  -8   1  383.96   34.30
   7  -8   1  447.36   34.70
  -7   8  -1  339.97   35.50
  -7   8  -1  357.76   31.80
  -7   8  -1  354.06   31.50
   7  -7   1  540.25   45.40
   7  -7   1  536.85   44.60
  -7   7  -1  555.44   43.00
  -7   7  -1  539.45   44.60
  -7   7  -1  572.34   43.90
   7  -6   1  447.26   37.90
   7  -6   1  476.85   37.40
  -7   6  -1  418.96   36.70
  -7   6  -1  457.75   35.50
   7  -5   1  120.99   11.30
   7  -5   1  154.48   14.40
   7  -5   1  133.79   14.40
  -7   5  -1  118.29   11.90
  -7   5  -1  119.19   13.20
  -7   5  -1  124.39   14.00
   7  -4   1 1055.89   76.39
   7  -4   1 1068.79   74.69
   7  -4   1 1076.49   76.99
  -7   4  -1 1036.20   76.29
  -7   4  -1 1007.10   76.89
  -7   4  -1  954.40   74.09
   7  -3   1   28.00    6.00
   7  -3   1   42.00    5.80
   7  -3   1   46.70    6.60
  -7   3  -1   48.00    4.90
  -7   3  -1   33.70    6.80
  -7   3  -1   37.50    6.90
   7  -2   1  861.31   66.59
   7  -2   1  881.31   66.29
  -7   2  -1  926.91   67.39
  -7   2  -1  926.71   66.99
   7  -1   1  634.84   51.79
  -7   1  -1  680.43   52.09
  -7   1  -1  747.43   52.79
   7   0   1  244.58   21.50
   7   0   1  234.88   21.00
  -7   0  -1  233.88   20.90
  -7   0  -1  239.08   21.10
   7   1   1  185.18   17.00
   7   1   1  182.68   18.00
   7   1   1  191.68   17.90
  -7  -1  -1  187.88   17.40
  -7  -1  -1  191.88   17.70
   7   2   1  120.09   13.90
   7   2   1  143.39   15.40
   7   2   1  144.89   13.80
  -7  -2  -1  150.48   14.50
  -7  -2  -1  128.29   13.70
   7   3   1   36.10    7.20
   7   3   1   24.60    7.20
   7   3   1   32.30    7.30
  -7  -3  -1   26.20    6.90
  -7  -3  -1   30.10    6.20
   7   4   1   28.00    7.70
   7   4   1    9.90    4.20
  -7  -4  -1    8.30    4.90
  -7  -4  -1   12.30    3.80
   7   5   1  130.09   16.60
  -7  -5  -1  109.59   11.80
  -7  -5  -1  112.39   15.10
   7   6   1   19.20    7.40
   7   6   1   43.40   11.50
  -7  -6  -1   41.00   11.10
   7   7   1  -10.30    4.80
   7   7   1   -4.80    3.30
  -7  -7  -1   -9.60   21.20
  -7  -7  -1    3.60    8.70
   7   8   1   71.89   14.90
   7   8   1   61.09   14.30
  -7  -8  -1   76.19   18.30
  -7  -8  -1   93.59   34.60
   7   9   1   56.69   17.10
  -7  -9  -1   96.09   36.00
  -7  -9  -1   52.59   16.20
   7  10   1   -2.90    4.20
   7  10   1    2.10    7.20
  -7 -10  -1  -17.10   11.60
   7  11   1   17.80   11.00
  -7 -11  -1   -7.40   14.50
  -7 -11  -1   40.80   35.10
   7  12   1   24.30   11.80
  -7 -12  -1   14.00   14.90
   8 -17   1   20.40    7.90
   8 -17   1   13.70    8.30
  -8  17  -1   31.30    8.10
   8 -16   1   31.80    9.20
   8 -16   1    6.20    8.40
  -8  16  -1    8.90    5.90
   8 -15   1   30.30   10.20
   8 -15   1   27.70    9.00
  -8  15  -1   26.00    8.80
   8 -14   1  211.38   24.70
   8 -14   1  165.48   24.10
  -8  14  -1  154.18   20.50
   8 -13   1   59.99   15.70
   8 -13   1   56.39   14.40
  -8  13  -1   65.29   13.80
  -8  13  -1   47.50   15.30
   8 -12   1   81.19   14.50
   8 -12   1   61.19   14.60
  -8  12  -1   79.59   11.60
  -8  12  -1   74.69   17.00
  -8  12  -1   72.99   12.20
   8 -11   1  507.65   44.90
   8 -11   1  559.94   44.40
  -8  11  -1  449.76   39.30
  -8  11  -1  443.46   45.60
  -8  11  -1  471.75   41.10
  -8  11  -1  379.56   38.60
   8 -10   1   52.59   12.80
   8 -10   1   55.89   13.30
  -8  10  -1   62.39   10.50
  -8  10  -1   51.39   10.30
  -8  10  -1   76.39   18.40
   8  -9   1  283.67   28.20
   8  -9   1  283.17   27.30
  -8   9  -1  250.97   24.90
  -8   9  -1  257.47   25.00
   8  -8   1   58.99   12.20
   8  -8   1   58.49   10.30
  -8   8  -1   62.79   10.00
  -8   8  -1   58.49    9.10
   8  -7   1   98.39   12.60
   8  -7   1   98.19   13.10
  -8   7  -1   69.19    9.60
  -8   7  -1   78.39   11.10
  -8   7  -1   84.79   13.50
   8  -6   1   39.10    8.30
   8  -6   1   40.80    8.40
  -8   6  -1   59.29    8.70
  -8   6  -1   56.69   11.20
  -8   6  -1   39.90    6.30
   8  -5   1   93.79   12.30
   8  -5   1  107.09   10.50
   8  -5   1   93.39   12.60
  -8   5  -1  116.89   10.80
  -8   5  -1  106.79   12.40
  -8   5  -1  118.89   13.70
   8  -4   1   19.90    6.10
   8  -4   1   32.50    5.10
   8  -4   1   20.60    5.20
  -8   4  -1   25.70    6.50
  -8   4  -1   26.50    4.50
  -8   4  -1   21.50    6.40
   8  -3   1 1372.06   94.09
   8  -3   1 1192.98   92.69
   8  -3   1 1324.57   92.79
  -8   3  -1 1133.69   90.09
  -8   3  -1 1305.37   94.59
  -8   3  -1 1339.17   93.89
   8  -2   1  165.98   15.50
   8  -2   1  155.08   15.60
  -8   2  -1  172.68   16.80
  -8   2  -1  136.69   15.40
   8  -1   1  453.25   37.00
   8  -1   1  429.26   36.80
  -8   1  -1  474.35   37.80
  -8   1  -1  482.55   37.30
   8   0   1   33.90    7.30
   8   0   1   28.80    5.60
   8   0   1   20.30    5.20
  -8   0  -1   25.00    6.30
   8   1   1  186.28   17.50
   8   1   1  200.28   18.60
   8   1   1  176.08   18.50
  -8  -1  -1  178.18   17.70
  -8  -1  -1  179.18   18.40
   8   2   1   33.50    9.10
   8   2   1   40.70    8.60
   8   2   1   42.90    7.00
  -8  -2  -1   32.80    7.00
  -8  -2  -1   40.60    8.90
   8   3   1   75.39   11.20
   8   3   1  104.19   12.40
   8   3   1   83.99   14.60
  -8  -3  -1  116.09   13.70
  -8  -3  -1   93.09   11.40
   8   4   1  350.06   32.90
   8   4   1  364.36   34.50
  -8  -4  -1  388.86   37.90
  -8  -4  -1  380.46   30.90
   8   5   1  286.97   29.60
   8   5   1  292.67   28.20
  -8  -5  -1  268.77   24.50
  -8  -5  -1  305.17   29.40
   8   6   1   89.19   14.40
   8   6   1   65.89   14.90
  -8  -6  -1   98.69   19.00
   8   7   1   62.99   12.60
   8   7   1   29.00    9.30
  -8  -7  -1   51.79   27.60
  -8  -7  -1   39.60   13.30
   8   8   1   20.10    8.00
   8   8   1   48.90   12.20
  -8  -8  -1   39.20   13.90
  -8  -8  -1   18.70   21.10
   8   9   1   25.80    8.70
   8   9   1   12.30    8.60
  -8  -9  -1   24.50   13.50
  -8  -9  -1  -15.60   24.60
   8  10   1   11.60    7.00
   8  10   1   12.10   10.10
  -8 -10  -1    5.10   12.90
  -8 -10  -1  -42.20   26.30
   8  11   1   49.60   15.50
  -8 -11  -1   41.30   16.80
   9 -17   1   -4.50    6.40
   9 -17   1   -3.60    6.30
  -9  17  -1   -3.40    5.30
   9 -16   1   65.29   14.30
   9 -16   1   59.19   15.20
  -9  16  -1   40.50   11.10
   9 -15   1   76.09   15.80
  -9  15  -1   52.09   10.90
   9 -14   1   52.49   15.10
   9 -14   1   37.00   11.80
  -9  14  -1   45.90   11.40
   9 -13   1   45.10   11.60
   9 -13   1   24.40    9.00
  -9  13  -1   34.70    8.60
  -9  13  -1   37.80    9.90
   9 -12   1   73.79   16.80
   9 -12   1  110.29   16.80
  -9  12  -1  100.79   13.80
   9 -11   1    7.30    5.60
   9 -11   1   13.60    8.50
  -9  11  -1    3.40    4.40
  -9  11  -1    8.40    5.20
  -9  11  -1   11.80    6.60
   9 -10   1   77.99   15.10
   9 -10   1  101.99   19.10
  -9  10  -1   79.89   11.60
  -9  10  -1   51.39   10.70
   9  -9   1  137.49   18.60
   9  -9   1  144.79   19.50
  -9   9  -1  140.49   20.20
  -9   9  -1  184.98   18.30
   9  -8   1   35.70    9.00
   9  -8   1   31.60    9.20
  -9   8  -1   42.90    8.60
  -9   8  -1   58.19   11.50
  -9   8  -1   34.80   13.30
   9  -7   1  236.38   23.70
   9  -7   1  243.78   22.80
  -9   7  -1  179.58   22.90
  -9   7  -1  225.38   22.00
  -9   7  -1  199.98   19.60
   9  -6   1  139.59   15.70
   9  -6   1  129.69   11.70
   9  -6   1  113.19   14.60
  -9   6  -1  110.79   14.10
  -9   6  -1  115.69   12.10
  -9   6  -1  126.49   16.00
   9  -5   1  421.76   37.90
   9  -5   1  451.45   36.00
   9  -5   1  457.45   39.10
  -9   5  -1  516.45   40.60
  -9   5  -1  538.25   39.50
  -9   5  -1  433.96   35.70
   9  -4   1   74.79   10.80
   9  -4   1   78.59   10.30
   9  -4   1   84.29   10.90
  -9   4  -1   72.29    8.10
  -9   4  -1   70.19   10.50
  -9   4  -1  108.69   13.10
   9  -3   1  393.56   31.60
   9  -3   1  399.86   30.60
   9  -3   1  305.17   30.00
  -9   3  -1  361.96   31.30
  -9   3  -1  376.16   32.60
   9  -2   1  441.86   36.10
   9  -2   1  423.46   35.50
  -9   2  -1  435.36   36.10
  -9   2  -1  435.96   37.10
   9  -1   1   34.10    7.10
   9  -1   1   22.10    6.50
  -9   1  -1   27.50    7.40
  -9   1  -1   29.90    6.70
   9   0   1  394.86   35.90
   9   0   1  416.76   34.50
   9   0   1  392.06   35.60
  -9   0  -1  491.45   37.70
  -9   0  -1  449.86   36.00
   9   1   1   57.49    9.30
   9   1   1   53.19    9.20
   9   1   1   78.99   13.80
  -9  -1  -1   59.59   10.60
  -9  -1  -1   55.69    9.40
   9   2   1  109.19   12.80
   9   2   1   92.69   12.20
   9   2   1   84.19   13.20
  -9  -2  -1  106.39   12.80
  -9  -2  -1   86.59   15.80
   9   3   1   65.89   11.10
   9   3   1   77.49   12.70
  -9  -3  -1   71.59   12.60
  -9  -3  -1   69.29   10.00
   9   4   1  207.88   21.10
   9   4   1  198.18   21.90
  -9  -4  -1  184.48   22.30
  -9  -4  -1  152.88   17.70
   9   5   1   72.79   13.40
   9   5   1   75.99   14.90
  -9  -5  -1   72.39   15.60
  -9  -5  -1   52.99    9.30
   9   6   1   42.10   10.40
   9   6   1   27.40    9.10
  -9  -6  -1   34.00   13.30
   9   7   1   40.30   12.10
   9   7   1   68.49   14.10
  -9  -7  -1   40.30   27.40
  -9  -7  -1   68.79   16.80
   9   8   1   12.30    8.70
   9   8   1    8.30    7.60
  -9  -8  -1   24.80   13.80
   9   9   1  -16.00    7.10
   9   9   1    5.20    5.90
  -9  -9  -1  -12.20   10.50
  -9  -9  -1   23.00   33.60
   9  10   1   61.19   13.60
  -9 -10  -1  -55.89   35.10
  -9 -11  -1   -7.80   15.20
  10 -17   1   -0.90    8.00
  10 -17   1    4.30    8.00
 -10  17  -1    5.80    6.70
  10 -16   1   21.20    9.20
  10 -16   1   24.50    9.70
 -10  16  -1   19.40    8.50
  10 -15   1   13.30    8.00
  10 -15   1   18.90    8.40
 -10  15  -1   30.10    9.80
  10 -14   1   44.90   11.90
 -10  14  -1   25.20    8.30
  10 -13   1   29.30   11.10
  10 -13   1   45.60   16.40
 -10  13  -1   33.80    8.70
 -10  13  -1   20.40    9.20
  10 -12   1   66.19   15.50
  10 -12   1   68.89   16.70
 -10  12  -1   34.30    9.70
 -10  12  -1   39.30    9.20
 -10  12  -1   55.29   11.60
  10 -11   1  117.59   17.60
  10 -11   1  107.79   16.90
 -10  11  -1   85.49   13.80
 -10  11  -1   98.19   13.90
  10 -10   1  235.58   24.70
  10 -10   1  198.98   24.60
 -10  10  -1  185.28   20.80
 -10  10  -1  199.38   21.80
  10  -9   1  396.86   35.60
  10  -9   1  394.06   36.70
 -10   9  -1  345.17   32.20
 -10   9  -1  361.36   33.90
  10  -8   1  104.19   15.90
 -10   8  -1  108.79   19.10
 -10   8  -1  115.09   13.10
 -10   8  -1  114.09   15.00
  10  -7   1   44.30   10.70
  10  -7   1   31.90    8.10
 -10   7  -1   30.60   10.50
 -10   7  -1   39.80    9.80
 -10   7  -1   37.30    7.20
  10  -6   1   91.99   12.70
  10  -6   1   76.59   13.90
  10  -6   1   72.29    8.80
 -10   6  -1   75.19   11.40
 -10   6  -1   66.49    9.20
 -10   6  -1   64.49   13.10
  10  -5   1   71.99   10.90
  10  -5   1   74.69    8.60
  10  -5   1   67.89   10.70
 -10   5  -1   52.39    7.90
 -10   5  -1   62.89   11.60
 -10   5  -1   65.99   12.20
  10  -4   1  203.98   18.40
  10  -4   1  180.28   20.30
  10  -4   1  189.28   20.20
 -10   4  -1  169.98   17.20
 -10   4  -1  252.27   23.20
 -10   4  -1  237.38   21.20
  10  -3   1  541.35   46.10
  10  -3   1  573.34   45.50
 -10   3  -1  601.54   47.00
  10  -2   1   15.80    5.50
  10  -2   1   20.40    5.90
 -10   2  -1   15.70    5.30
 -10   2  -1    9.60    4.90
  10  -1   1   74.79    9.60
  10  -1   1   41.90    9.10
  10  -1   1   65.59   10.00
 -10   1  -1   60.09    9.70
  10   0   1   41.70    8.40
  10   0   1   25.40    7.10
  10   0   1   45.90   10.10
 -10   0  -1   42.70    9.10
 -10   0  -1   28.70    8.40
  10   1   1   49.99   11.10
  10   1   1   89.69   11.30
  10   1   1   86.39   12.30
 -10  -1  -1   87.09   13.80
 -10  -1  -1   75.39   11.40
  10   2   1  213.78   22.50
  10   2   1  213.08   23.60
 -10  -2  -1  250.07   25.50
 -10  -2  -1  207.98   21.20
  10   3   1   32.70    8.10
  10   3   1   33.60    9.00
 -10  -3  -1   36.40   11.10
 -10  -3  -1   25.80    6.60
  10   4   1   81.99   16.70
  10   4   1   88.29   13.20
 -10  -4  -1   75.09   10.60
 -10  -4  -1   77.39   17.60
  10   5   1  367.86   37.70
  10   5   1  400.26   37.30
 -10  -5  -1  424.06   41.30
  10   6   1   24.90    9.30
  10   6   1   15.40    7.40
 -10  -6  -1   15.90   11.00
  10   7   1   16.80    9.00
  10   7   1    5.00    8.20
 -10  -7  -1   19.30   27.60
 -10  -7  -1   15.20   12.40
  10   8   1   86.69   16.70
  10   8   1   91.39   15.60
 -10  -8  -1   78.79   20.20
 -10  -8  -1   69.59   32.80
  10   9   1   46.60   16.10
  10   9   1   49.99   11.10
 -10  -9  -1   31.60   17.00
 -10  -9  -1   38.20   40.00
  10  10   1    3.10   11.60
 -10 -10  -1    7.40   15.10
  11 -16   1    0.60    6.80
  11 -16   1    6.10    7.40
 -11  16  -1   11.10    6.80
  11 -15   1    7.70    8.60
  11 -15   1    3.30    6.30
 -11  15  -1    4.00    5.30
  11 -14   1   66.29   15.60
  11 -14   1   61.89   14.00
 -11  14  -1   69.79   14.40
  11 -13   1    9.60    6.20
  11 -13   1   30.10    9.90
 -11  13  -1   22.90    8.20
 -11  13  -1    9.20    7.50
  11 -12   1   17.80    7.80
  11 -12   1   19.10    8.80
 -11  12  -1    1.80    6.30
 -11  12  -1   14.40    6.50
 -11  12  -1   16.10    5.90
  11 -11   1   55.69   14.90
  11 -11   1   45.50   11.90
 -11  11  -1   62.49    9.00
  11 -10   1   98.09   15.30
  11 -10   1   66.39   15.10
 -11  10  -1   82.69   12.10
 -11  10  -1   87.59   13.70
  11  -9   1  279.47   27.90
  11  -9   1  253.97   26.50
 -11   9  -1  228.48   34.90
 -11   9  -1  205.18   22.10
  11  -8   1   71.69   12.40
  11  -8   1   74.59   15.70
 -11   8  -1   70.19   11.70
 -11   8  -1   51.29   14.50
 -11   8  -1   73.99   10.20
  11  -7   1   53.89   11.70
  11  -7   1   71.29   14.80
 -11   7  -1   74.39   14.10
 -11   7  -1   52.39    9.00
 -11   7  -1   72.89   11.80
  11  -6   1   49.99   10.20
  11  -6   1   76.69    9.70
  11  -6   1   69.79   11.90
 -11   6  -1   75.99   14.00
 -11   6  -1   54.79    8.50
 -11   6  -1   61.09   13.80
  11  -5   1  103.99   12.00
  11  -5   1  108.19   13.80
  11  -5   1   87.39   14.30
 -11   5  -1   97.09   13.20
 -11   5  -1   87.19   16.20
  11  -4   1  166.68   19.20
  11  -4   1  143.69   15.90
 -11   4  -1  153.58   19.60
 -11   4  -1  151.88   17.50
  11  -3   1  338.07   29.70
 -11   3  -1  338.17   33.00
 -11   3  -1  332.17   30.80
  11  -2   1   17.30    4.90
  11  -2   1   22.40    7.00
  11  -2   1    9.90    8.80
 -11   2  -1    9.90    5.80
 -11   2  -1    7.70    4.80
  11  -1   1   97.09   13.60
  11  -1   1   96.29   13.00
  11  -1   1   88.19   11.90
 -11   1  -1   80.29   12.40
 -11   1  -1   99.89   15.10
  11   0   1  113.09   13.90
  11   0   1  116.89   15.00
  11   0   1  104.89   15.10
 -11   0  -1   99.79   16.40
 -11   0  -1  109.99   14.60
  11   1   1  552.74   47.50
  11   1   1  567.24   45.20
  11   1   1  549.45   46.50
 -11  -1  -1  539.85   48.90
 -11  -1  -1  522.65   45.30
  11   2   1   39.90    9.50
  11   2   1   35.00    9.50
  11   2   1   92.59   13.80
 -11  -2  -1   66.89   10.60
 -11  -2  -1   78.79   16.60
  11   3   1   94.09   14.60
  11   3   1  102.29   16.00
 -11  -3  -1   97.39   13.40
 -11  -3  -1  130.39   19.30
  11   4   1  140.59   19.10
  11   4   1  106.89   16.70
 -11  -4  -1  153.68   16.60
 -11  -4  -1  112.99   20.90
  11   5   1   35.10    9.60
  11   5   1   51.59   15.00
  11   6   1   21.50    9.00
  11   6   1    8.30    7.00
 -11  -6  -1   66.99   30.70
 -11  -6  -1   10.20   10.80
  11   7   1   51.39   13.20
  11   7   1   33.30   12.40
 -11  -7  -1   11.90   26.30
 -11  -7  -1   27.80   15.70
  11   8   1   13.30   12.60
  11   8   1   13.90    9.10
 -11  -8  -1    4.20   28.40
 -11  -8  -1   -6.50   13.30
  11   9   1   11.50    8.50
  11   9   1   11.90   11.80
  12 -16   1    7.20    7.60
  12 -16   1    9.80    6.20
 -12  16  -1    0.40    5.60
  12 -15   1   51.59   14.40
  12 -15   1   62.69   15.20
 -12  15  -1   31.70   10.30
  12 -14   1   14.00    8.90
  12 -14   1   10.50    6.80
 -12  14  -1    6.30    9.50
 -12  14  -1   20.60    7.40
  12 -13   1   20.30    8.50
  12 -13   1   25.80   11.30
 -12  13  -1   13.50    6.20
 -12  13  -1   16.30   11.10
  12 -12   1   45.60   13.60
  12 -12   1   47.20   12.30
 -12  12  -1   50.59   10.40
  12 -11   1  131.09   18.90
  12 -11   1  117.49   17.80
 -12  11  -1  120.69   14.30
 -12  11  -1  102.69   16.40
  12 -10   1  105.59   16.80
  12 -10   1  116.99   16.70
 -12  10  -1   90.69   12.30
 -12  10  -1   92.29   14.80
  12  -9   1    4.80    6.90
  12  -9   1   -2.40    3.40
 -12   9  -1   12.10    5.30
 -12   9  -1    7.00    5.50
  12  -8   1   16.30    8.40
  12  -8   1   37.40   10.90
 -12   8  -1   40.70   11.00
 -12   8  -1   28.70    7.30
  12  -7   1   45.80   11.00
  12  -7   1   39.00   10.10
 -12   7  -1   78.69   16.60
 -12   7  -1   38.50    9.60
  12  -6   1   54.29   11.70
  12  -6   1   55.29    9.40
 -12   6  -1   45.30   12.20
 -12   6  -1   45.50   12.10
  12  -5   1  120.09   14.80
  12  -5   1  136.39   16.70
 -12   5  -1  129.39   16.50
 -12   5  -1  138.59   19.80
  12  -4   1   31.30    8.00
  12  -4   1   44.20    9.40
 -12   4  -1   51.49   10.90
 -12   4  -1   30.20   10.90
  12  -3   1   36.40   10.00
  12  -3   1   41.70    8.30
  12  -3   1   39.40    7.80
 -12   3  -1   34.60   11.70
 -12   3  -1   26.60    7.20
  12  -2   1   48.90   10.40
  12  -2   1   67.59   11.50
  12  -2   1   79.09   11.50
 -12   2  -1   91.39   15.70
 -12   2  -1   75.29   11.90
  12  -1   1   28.60    8.50
  12  -1   1   40.70   10.50
  12  -1   1   35.60   11.00
 -12   1  -1   68.49   10.90
 -12   1  -1   48.30   11.60
  12   0   1   20.10    7.80
  12   0   1    1.70    5.30
  12   0   1   17.90    7.50
 -12   0  -1   15.50    8.80
 -12   0  -1   12.90    7.00
  12   1   1   20.90    7.60
  12   1   1    8.00    5.90
  12   1   1    7.90    5.20
 -12  -1  -1   11.70    5.10
 -12  -1  -1   18.10    7.70
  12   2   1   48.10   13.00
  12   2   1   43.30   10.30
 -12  -2  -1   49.80    9.80
 -12  -2  -1   49.60   13.10
  12   3   1  321.07   31.00
  12   3   1  291.87   31.90
 -12  -3  -1  378.36   37.80
 -12  -3  -1  273.17   28.20
  12   4   1   18.80    8.40
  12   4   1   44.50   11.80
 -12  -4  -1   42.70   13.50
  12   5   1    6.00    5.50
  12   5   1   31.20   10.40
 -12  -5  -1  -14.90    7.80
  12   6   1   23.30    8.30
  12   6   1   23.40   11.90
 -12  -6  -1   21.20   35.30
 -12  -6  -1   39.70   15.50
  12   7   1   23.00   14.70
  12   7   1   16.10    7.90
 -12  -7  -1   -6.10   22.00
 -12  -7  -1   18.20   15.10
  12   8   1   13.00   20.20
  12   8   1    3.90    7.10
 -12  -8  -1   18.40   13.20
  13 -15   1    4.50    7.90
  13 -15   1    9.20    6.60
 -13  15  -1   -3.20    5.80
  13 -14   1    4.20    6.40
  13 -14   1   -6.50    8.10
 -13  14  -1   18.60    8.30
  13 -13   1    0.50    4.00
  13 -13   1   -8.00    6.10
 -13  13  -1   -2.30    5.50
 -13  13  -1   -8.70    6.40
 -13  13  -1   -5.80   11.00
  13 -12   1  102.19   17.50
  13 -12   1   99.79   16.50
 -13  12  -1  103.39   19.80
 -13  12  -1   87.69   13.40
 -13  12  -1   72.19   15.00
  13 -11   1    3.70    4.50
 -13  11  -1    1.10    5.30
  13 -10   1   96.79   17.90
  13 -10   1  135.49   17.70
 -13  10  -1   78.19   12.80
 -13  10  -1  129.39   17.40
  13  -9   1  124.29   17.80
  13  -9   1   99.29   19.00
 -13   9  -1  125.59   14.10
 -13   9  -1  105.19   15.90
  13  -8   1    4.60    4.30
  13  -8   1   16.70   11.90
 -13   8  -1   -7.40   13.40
 -13   8  -1   16.00    8.20
  13  -7   1  111.19   15.60
 -13   7  -1  102.99   15.90
 -13   7  -1  109.79   21.30
  13  -6   1  133.69   17.20
 -13   6  -1  120.29   20.20
 -13   6  -1  118.59   16.90
  13  -5   1    7.30    5.10
  13  -5   1   14.80    6.30
 -13   5  -1    9.20    6.50
 -13   5  -1   21.40    8.10
  13  -4   1   29.60    7.90
  13  -4   1    9.30    5.30
  13  -4   1   12.90    6.30
 -13   4  -1    9.90    5.20
 -13   4  -1    7.70    7.10
  13  -3   1   37.40    8.00
  13  -3   1   30.10    7.30
  13  -3   1   34.70    9.20
 -13   3  -1   17.70    7.00
 -13   3  -1   27.30   10.30
  13  -2   1  125.09   15.60
  13  -2   1   99.69   15.20
  13  -2   1  102.69   14.70
 -13   2  -1  103.09   15.10
 -13   2  -1  124.89   19.10
  13  -1   1  108.19   16.00
  13  -1   1  106.59   15.70
  13  -1   1  146.59   16.30
 -13   1  -1  116.89   16.20
 -13   1  -1  140.79   20.50
  13   0   1  138.99   18.10
  13   0   1  114.89   17.10
  13   0   1  146.99   19.30
 -13   0  -1  165.58   18.80
 -13   0  -1  182.18   24.60
  13   1   1    6.70    6.80
  13   1   1   14.60    8.60
 -13  -1  -1   12.30    9.20
 -13  -1  -1   12.10    6.30
  13   2   1   31.60   10.30
  13   2   1   12.40    7.80
 -13  -2  -1   17.20    6.70
 -13  -2  -1   43.40   14.70
  13   3   1   23.50    8.80
  13   3   1    5.00   10.10
 -13  -3  -1    8.00    7.70
 -13  -3  -1   12.40   11.10
  13   4   1    9.30   12.50
  13   4   1   22.40    8.50
 -13  -4  -1   34.30   14.10
  13   5   1    0.60   13.70
  13   5   1    7.00    5.60
 -13  -5  -1   19.30   24.70
 -13  -5  -1  -10.60   10.70
  13   6   1   -2.40    5.70
 -13  -6  -1   47.60   30.30
 -13  -6  -1  -10.90   13.70
  13   7   1    4.70    6.80
 -13  -7  -1    3.50   14.80
  14 -15   1   26.20   12.60
  14 -15   1   14.50    7.60
 -14  15  -1   13.30    9.50
  14 -14   1   44.70   14.20
  14 -14   1    7.80    6.50
 -14  14  -1   11.40    7.80
  14 -13   1   15.80   12.70
  14 -13   1    6.70    4.80
 -14  13  -1    2.40    7.40
 -14  13  -1    5.40    7.10
  14 -12   1   62.89   16.50
 -14  12  -1   45.50    9.70
 -14  12  -1   37.30   10.90
  14 -11   1   79.49   17.50
  14 -11   1   42.40   14.80
 -14  11  -1   52.29    9.30
 -14  11  -1   58.79   16.10
  14 -10   1   35.00   11.70
 -14  10  -1   24.70    7.70
  14  -9   1    7.50    6.60
 -14   9  -1    7.20    6.20
  14  -8   1   31.60   10.40
 -14   8  -1   18.50   13.70
 -14   8  -1    8.80    7.80
  14  -7   1  100.39   14.40
 -14   7  -1   56.99   11.70
 -14   7  -1   71.49   17.00
  14  -6   1   41.00   10.00
 -14   6  -1   57.79   12.80
 -14   6  -1   41.60   14.80
  14  -5   1   34.90    8.50
  14  -5   1   26.20    8.20
  14  -5   1   54.19   10.30
 -14   5  -1   47.30   10.10
 -14   5  -1   44.30   12.80
  14  -4   1   16.60    8.30
  14  -4   1    5.10    5.60
  14  -4   1   13.90    5.60
 -14   4  -1   16.30    9.90
 -14   4  -1    6.90    6.90
  14  -3   1   99.39   15.60
  14  -3   1   87.19   13.60
  14  -3   1   90.89   14.00
 -14   3  -1  100.09   22.10
 -14   3  -1   77.69   13.60
  14  -2   1   26.80    8.00
  14  -2   1   16.80    7.20
  14  -2   1   10.80    9.30
 -14   2  -1   20.90    8.30
 -14   2  -1   34.90   13.30
  14  -1   1    1.00    5.40
  14  -1   1   10.50    8.80
  14  -1   1   12.40    6.80
 -14   1  -1    0.10    5.20
 -14   1  -1   10.70    9.80
  14   0   1   91.59   15.90
  14   0   1  115.29   16.70
  14   0   1   91.39   15.80
 -14   0  -1   89.99   20.20
 -14   0  -1   87.29   14.50
  14   1   1    8.90    6.80
  14   1   1   18.70   12.90
 -14  -1  -1   49.00   14.40
 -14  -1  -1   29.60    8.20
  14   2   1    0.50   20.50
  14   2   1   43.00   11.50
 -14  -2  -1   33.00    7.70
 -14  -2  -1   51.09   16.90
  14   3   1   46.80   11.40
 -14  -3  -1   84.29   21.10
  14   4   1   29.50    9.60
 -14  -4  -1   18.20   13.90
  14   5   1   36.10   11.50
 -14  -5  -1   22.80   17.00
 -14  -5  -1   22.90   33.90
  15 -14   1    6.10    6.50
  15 -13   1   41.70   16.00
 -15  13  -1   30.20    9.90
  15 -12   1   97.59   18.70
 -15  12  -1   44.90   10.40
 -15  12  -1   23.50   10.50
  15 -11   1    0.20    5.30
 -15  11  -1    0.50    6.50
  15 -10   1   51.49   12.90
 -15  10  -1   28.10    9.70
  15  -9   1   15.30    6.80
 -15   9  -1   28.80   14.20
  15  -8   1    7.10    6.20
 -15   8  -1    8.20    5.90
 -15   8  -1    9.90   18.00
  15  -7   1   54.89   12.70
 -15   7  -1   31.00    9.20
 -15   7  -1   31.60   14.50
  15  -6   1   40.60    9.30
 -15   6  -1   12.30    9.80
 -15   6  -1   13.10    6.90
  15  -5   1   18.20    7.50
 -15   5  -1   17.20    9.90
 -15   5  -1    6.60    6.60
  15  -4   1    8.00    6.20
  15  -4   1   -0.30    5.50
 -15   4  -1   -1.20    7.50
 -15   4  -1    0.50    5.40
  15  -3   1    6.00    5.90
  15  -3   1   11.60    7.20
 -15   3  -1    6.90    5.30
 -15   3  -1    8.80    9.00
  15  -2   1   56.09   11.60
  15  -2   1   56.99   11.40
 -15   2  -1   51.29   10.80
 -15   2  -1   59.19   16.30
  15  -1   1   95.59   16.90
  15  -1   1  109.99   16.50
 -15   1  -1   81.49   17.10
 -15   1  -1   83.39   21.70
  15   0   1   13.70    8.80
  15   0   1   26.00    9.00
 -15   0  -1   30.70   13.50
 -15   0  -1   22.30    8.60
 -15  -1  -1   21.90   12.80
 -15  -1  -1   33.80    9.80
  15   2   1    3.20    5.70
 -15  -2  -1    7.90    9.60
  15   3   1    0.50    8.30
 -15  -3  -1    6.50   12.40
  15   4   1    5.40    5.80
 -15  -4  -1   -7.70   12.80
 -15  -4  -1  -12.20   22.60
  16 -13   1   14.80    7.70
  16 -12   1   32.90   10.60
 -16  12  -1   17.90    9.80
 -16  12  -1   -1.20    6.90
  16 -11   1   30.00    8.50
  16 -10   1   41.10   10.90
 -16  10  -1   15.50    7.00
  16  -9   1    0.80    4.90
 -16   9  -1    3.30    4.60
  16  -8   1   41.30   11.80
 -16   8  -1   35.70   11.50
 -16   8  -1   22.10   35.70
  16  -7   1   31.30   10.60
 -16   7  -1   30.80    9.50
 -16   7  -1   23.90   16.90
  16  -6   1   11.60    6.60
 -16   6  -1   26.80    9.50
 -16   6  -1   26.90   12.80
  16  -5   1   30.90    9.30
 -16   5  -1   36.90   14.20
 -16   5  -1   46.70   11.40
  16  -4   1    6.30    8.30
  16  -4   1   28.80   10.50
 -16   4  -1   13.70   11.20
 -16   4  -1   18.50    7.70
  16  -3   1   62.49   11.00
  16  -3   1   51.59   12.00
 -16   3  -1   60.29   13.60
 -16   3  -1   63.89   16.30
  16  -2   1  187.38   21.50
  16  -2   1  150.28   21.40
 -16   2  -1  227.28   28.90
 -16   2  -1  170.38   21.10
  16  -1   1   39.40   10.10
  16  -1   1   46.40   11.60
 -16   1  -1   45.90   10.90
 -16   1  -1   75.79   19.70
  16   0   1   10.10    7.70
 -16   0  -1    1.70    7.90
 -16   0  -1    8.30   11.20
  16   1   1   -4.60    7.60
 -16  -1  -1   25.40   13.00
  16   2   1   -1.80    5.30
 -16  -2  -1   31.40   15.80
  17 -11   1   41.80   10.60
  17 -10   1   80.09   15.40
 -17  10  -1   52.19   11.00
  17  -9   1   45.30   11.90
 -17   9  -1   35.60    8.40
  17  -8   1   -7.60    6.30
 -17   8  -1    4.90    7.90
  17  -7   1   32.80    9.50
 -17   7  -1   59.19   11.10
 -17   7  -1   88.89   29.50
  17  -6   1   94.09   16.00
 -17   6  -1  117.99   16.40
 -17   6  -1  118.89   23.90
  17  -5   1   33.10   10.90
 -17   5  -1   44.20   14.40
 -17   5  -1   34.20    9.60
  17  -4   1   76.69   19.00
 -17   4  -1   68.19   13.90
 -17   4  -1   46.30   17.00
  17  -3   1  -12.20   10.50
 -17   3  -1   20.90   12.00
 -17   3  -1    3.70    7.00
  17  -2   1   16.40   13.30
  17  -2   1    3.80    7.40
 -17   2  -1    6.30   11.80
 -17   2  -1    3.40    7.90
  17  -1   1  -14.80    6.90
 -17   1  -1   -7.10   11.60
  17   0   1   20.10    8.80
 -17   0  -1   12.70   12.80
  18  -9   1   -1.30    7.20
  18  -8   1    3.90    7.10
  18  -7   1    1.20    9.10
 -18   7  -1   13.80    9.00
  18  -6   1   17.60   10.00
 -18   6  -1   25.80   10.60
 -18   6  -1    2.20   17.20
  18  -5   1    5.10   12.30
 -18   5  -1    5.90   15.50
 -18   5  -1   30.50   12.90
 -18   4  -1   33.10   16.90
 -18   3  -1   31.60   15.60
 -18   1   2   26.90   13.50
  18  -1  -2   21.40    8.60
 -18   2   2   34.80   14.10
 -18   2   2   37.00   10.80
  18  -2  -2   22.70   10.50
 -18   3   2   78.99   19.60
 -18   3   2   69.89   14.70
 -18   4   2   35.80   13.90
 -18   4   2   53.99   12.70
 -18   5   2    5.80    7.20
 -18   5   2   37.10   12.70
 -18   6   2   11.50   18.90
 -18   7   2    2.80    7.00
 -18   8   2   -3.30    8.50
  18  -9  -2   51.89   25.90
 -17  -2   2   10.40   11.20
  17   2  -2   -2.20    6.90
 -17  -1   2   12.20   12.40
 -17  -1   2   31.00   15.10
  17   1  -2    7.10    7.20
 -17   0   2   -7.80    6.90
 -17   0   2    9.20    9.40
  17   0  -2   18.40   10.60
 -17   1   2   46.20   15.30
 -17   1   2   31.60   10.60
  17  -1  -2   61.99   11.60
 -17   2   2   13.90    9.40
 -17   2   2   13.80    7.10
  17  -2  -2    6.90    5.80
 -17   3   2   27.50   10.20
 -17   3   2   37.80   10.20
  17  -3  -2   26.40    8.70
 -17   4   2    7.10    5.30
 -17   4   2    5.30    9.30
  17  -4  -2   19.80   10.00
 -17   5   2   50.19   14.00
 -17   5   2   62.89   12.90
  17  -5  -2   34.20   14.30
 -17   6   2   43.70   10.70
 -17   6   2    9.50   12.50
  17  -6  -2   15.60   11.40
 -17   7   2   28.50    7.30
 -17   7   2   25.10   23.50
  17  -7  -2   27.50   10.50
 -17   8   2   -9.20    5.40
  17  -8  -2   21.10   10.30
 -17   9   2   55.99   12.70
  17  -9  -2   30.80   10.30
 -17  10   2    8.10    8.30
  17 -10  -2  -10.80    8.70
  17 -11  -2   60.79   13.40
 -16  -4   2    3.30   15.00
  16   4  -2   20.00    9.50
 -16  -3   2   21.50   12.80
  16   3  -2   -4.20    8.00
 -16  -2   2   58.99   10.70
 -16  -2   2   51.59   14.50
  16   2  -2   27.70    9.60
 -16  -1   2   -0.90    9.70
 -16  -1   2   17.30    7.10
  16   1  -2   14.20    5.80
 -16   0   2    9.20    8.70
 -16   0   2   32.10    7.90
  16   0  -2   14.00    7.50
 -16   1   2   47.10   10.50
 -16   1   2   43.90   13.20
  16  -1  -2   74.39   11.80
 -16   2   2   13.30    6.50
 -16   2   2   39.40   13.40
  16  -2  -2   19.30   15.80
  16  -2  -2   32.20    8.00
 -16   3   2    0.70    6.30
  16  -3  -2    8.30    9.30
  16  -3  -2    4.70    5.70
 -16   4   2   -0.50    6.30
  16  -4  -2   -0.80    6.70
  16  -4  -2    9.30    8.70
 -16   5   2   31.80   12.20
 -16   5   2   43.80   12.20
  16  -5  -2   26.00   12.70
  16  -5  -2   44.80   10.90
 -16   6   2   22.80   10.80
 -16   6   2   42.20   11.70
  16  -6  -2   26.20    9.40
 -16   7   2   -2.30   11.90
  16  -7  -2   14.70    6.90
 -16   8   2    8.60    7.80
  16  -8  -2   11.50    6.50
 -16   9   2   -5.80    5.80
  16  -9  -2   -6.00    4.30
 -16  10   2    9.30    8.10
  16 -10  -2    7.60    6.90
 -16  11   2    1.70    6.50
  16 -11  -2   11.90    7.40
  16 -12  -2   11.90    7.80
 -15  -6   2    6.90   13.10
  15   6  -2   31.50   10.40
 -15  -5   2   22.80   10.70
  15   5  -2   13.80    7.50
 -15  -4   2    6.80   12.40
  15   4  -2   17.40    8.70
 -15  -3   2    3.40    7.90
 -15  -3   2    6.00    8.20
  15   3  -2    7.00    5.80
 -15  -2   2   65.09   13.80
 -15  -2   2  114.79   22.70
  15   2  -2   96.29   17.90
 -15  -1   2    2.60    6.40
 -15  -1   2   11.10    6.30
  15   1  -2    2.20    5.40
 -15   0   2   16.70    7.80
  15   0  -2   18.10    7.70
 -15   1   2    1.00    5.10
 -15   1   2    9.70    7.30
  15  -1  -2   11.30    9.70
  15  -1  -2   14.30    6.20
 -15   2   2   49.40   10.60
 -15   2   2   73.19   17.50
  15  -2  -2   74.39   13.90
  15  -2  -2   70.79   13.70
 -15   3   2   13.50    6.20
  15  -3  -2    7.00    7.20
  15  -3  -2    6.70    5.70
 -15   4   2   65.09   16.50
 -15   4   2   52.49   11.80
  15  -4  -2   69.49   13.10
  15  -4  -2   71.79   11.80
 -15   5   2  171.58   24.90
 -15   5   2  195.28   22.10
  15  -5  -2  168.48   19.80
  15  -5  -2  207.28   22.30
 -15   6   2   61.09   15.50
 -15   6   2   17.50    8.30
  15  -6  -2   38.50   10.60
 -15   7   2   -3.10   13.60
 -15   7   2    7.10    5.50
  15  -7  -2   -4.80    4.80
 -15   8   2   14.80    7.00
  15  -8  -2   22.10    7.20
 -15   9   2   34.40    9.40
 -15   9   2   23.20    8.70
  15  -9  -2   43.10   10.90
 -15  10   2   16.00    7.00
 -15  10   2   20.40    7.30
  15 -10  -2   30.30   10.40
 -15  11   2   23.20    8.10
  15 -11  -2   16.50    7.60
 -15  12   2   81.69   13.40
  15 -12  -2  104.99   17.90
 -15  13   2   24.60    7.20
  15 -13  -2   18.80    8.90
 -14  -7   2  -22.00   12.00
  14   7  -2    1.80    6.60
 -14  -6   2    0.10   12.20
  14   6  -2    3.20    6.20
 -14  -5   2   -5.10    9.40
  14   5  -2    2.30    5.50
 -14  -4   2  128.19   21.10
 -14  -4   2   80.89   14.90
  14   4  -2  120.49   17.70
 -14  -3   2    8.50    6.50
 -14  -3   2    4.20    5.30
  14   3  -2   -0.80    5.00
 -14  -2   2  326.57   33.60
 -14  -2   2  253.87   29.10
  14   2  -2  293.07   31.10
 -14  -1   2   -1.20    6.10
 -14  -1   2    3.80    5.90
  14   1  -2    7.60    5.00
 -14   0   2   42.00   10.90
  14   0  -2   14.10    7.00
  14   0  -2   30.10    9.10
 -14   1   2   29.80   10.40
 -14   1   2   10.40    6.50
  14  -1  -2   39.60   10.60
  14  -1  -2   24.50    8.50
 -14   2   2  118.89   18.50
 -14   2   2  105.99   16.00
  14  -2  -2  101.49   15.50
  14  -2  -2  144.49   16.10
 -14   3   2   50.09   11.80
 -14   3   2   34.40   10.30
  14  -3  -2   51.79   11.10
  14  -3  -2   42.40    8.80
 -14   4   2   67.29   11.30
 -14   4   2   63.89   15.30
  14  -4  -2   57.19   11.70
  14  -4  -2   50.29   10.80
 -14   5   2   54.39   12.20
  14  -5  -2   64.29   10.90
 -14   6   2   97.49   18.70
 -14   6   2   86.69   13.90
  14  -6  -2  103.19   14.70
  14  -6  -2   69.79   12.60
 -14   7   2   43.10   12.40
 -14   7   2   51.49    9.50
  14  -7  -2   77.39   12.30
 -14   8   2   26.20   14.00
 -14   8   2   24.20    8.00
  14  -8  -2   32.90   10.10
 -14   9   2   27.60    9.20
 -14   9   2   26.90    7.60
  14  -9  -2   16.10    8.20
 -14  10   2   12.30    6.10
 -14  10   2   12.40    5.40
  14 -10  -2    7.00    6.60
  14 -10  -2    6.70   16.30
 -14  11   2   42.70    8.50
 -14  11   2   33.40    8.20
  14 -11  -2   50.09   15.90
 -14  12   2   -6.10    8.20
 -14  12   2   -0.10    5.00
  14 -12  -2    4.10    7.10
  14 -12  -2    5.30   12.20
 -14  13   2   33.20    7.90
  14 -13  -2   38.00   13.20
  14 -13  -2   72.99   18.40
 -14  14   2    4.90    4.80
  14 -14  -2   11.10   14.30
  14 -14  -2   11.50    8.80
 -13  -8   2    6.60   12.80
  13   8  -2   10.40    7.10
 -13  -7   2   20.50   12.60
  13   7  -2   24.00    9.80
 -13  -6   2   37.80   14.50
  13   6  -2   31.90   10.10
 -13  -5   2   64.79   15.20
 -13  -5   2   33.20   11.40
  13   5  -2   23.50    8.90
 -13  -4   2    8.20    6.50
 -13  -4   2   18.30    8.90
  13   4  -2    1.20    4.50
 -13  -3   2   63.89   12.60
 -13  -3   2   81.29   15.00
  13   3  -2   88.89   18.60
 -13  -2   2  133.79   18.80
 -13  -2   2  107.19   15.30
  13   2  -2  117.19   17.00
 -13  -1   2  350.66   33.50
 -13  -1   2  299.07   30.90
  13   1  -2  323.17   29.60
  13   1  -2  327.07   32.00
 -13   0   2   45.60   11.30
 -13   0   2   32.90    9.60
  13   0  -2   27.80    8.50
  13   0  -2   41.20   10.00
 -13   1   2  147.09   19.50
 -13   1   2  146.89   17.80
  13  -1  -2  153.18   18.20
  13  -1  -2  133.49   16.60
 -13   2   2   13.30    5.40
 -13   2   2   11.10    6.90
  13  -2  -2   16.30    6.70
  13  -2  -2   30.40    7.60
 -13   3   2   43.20   11.40
 -13   3   2   28.70    8.00
  13  -3  -2   28.80    7.30
  13  -3  -2   43.80   10.80
 -13   4   2   36.40   10.70
 -13   4   2   30.50    8.90
  13  -4  -2   33.60    8.10
  13  -4  -2   29.70    8.60
 -13   5   2  228.48   22.60
 -13   5   2  278.07   29.30
 -13   5   2  280.07   27.60
  13  -5  -2  279.67   25.30
  13  -5  -2  295.47   27.60
 -13   6   2   66.09   14.80
 -13   6   2   42.00    8.70
 -13   6   2   33.10    7.90
  13  -6  -2   42.30    9.20
  13  -6  -2   66.59    9.80
 -13   7   2   78.19   11.50
 -13   7   2   93.19   13.90
 -13   7   2   94.59   19.20
  13  -7  -2  123.19   16.20
 -13   8   2   15.70    5.90
 -13   8   2    5.00   12.60
 -13   8   2   18.00    5.70
  13  -8  -2   11.30    6.50
  13  -8  -2    5.30   12.30
 -13   9   2   75.89   12.20
 -13   9   2  109.49   14.60
  13  -9  -2  108.49   19.00
  13  -9  -2   63.99   13.70
 -13  10   2   77.89   16.10
 -13  10   2   64.29   13.60
  13 -10  -2   69.69   14.70
  13 -10  -2   81.39   19.50
 -13  11   2   21.80    6.80
 -13  11   2   25.60    8.10
  13 -11  -2   14.60    9.50
  13 -11  -2   23.50   10.80
 -13  12   2  111.49   19.40
 -13  12   2  134.29   16.90
  13 -12  -2  190.78   23.20
  13 -12  -2  169.08   24.40
 -13  13   2    3.40    4.70
  13 -13  -2    7.20    8.80
  13 -13  -2    2.10    6.80
 -13  14   2   36.20    8.50
  13 -14  -2   37.60   12.20
  13 -14  -2   57.99   15.30
 -12  -9   2  -21.00   14.30
  12   9  -2   17.10   10.00
 -12  -8   2   55.29   30.00
 -12  -8   2   14.70   12.10
  12   8  -2   33.50   10.40
 -12  -7   2  147.59   22.00
  12   7  -2  124.19   19.20
 -12  -6   2   -6.30    6.90
  12   6  -2   10.10    5.80
 -12  -5   2   13.70    8.70
 -12  -5   2    8.70    7.20
  12   5  -2   37.90   14.50
  12   5  -2   25.50   13.00
 -12  -4   2  214.28   23.00
 -12  -4   2  158.88   19.50
  12   4  -2  163.88   22.00
 -12  -3   2  261.67   26.50
 -12  -3   2  229.78   24.20
  12   3  -2  210.28   25.10
 -12  -2   2  101.39   14.30
 -12  -2   2   81.09   12.40
  12   2  -2   45.80   15.00
  12   2  -2   76.19   12.40
  12   2  -2   84.79   12.90
 -12  -1   2   51.69   10.60
 -12  -1   2   44.60   10.80
  12   1  -2   30.60    8.40
 -12   0   2   33.40    8.90
 -12   0   2   25.40    8.10
  12   0  -2   15.30    6.00
  12   0  -2   44.50    9.10
 -12   1   2   40.70    9.40
 -12   1   2   39.20   10.50
  12  -1  -2   56.19   10.40
  12  -1  -2   38.00    8.90
 -12   2   2  226.18   23.20
 -12   2   2  206.78   22.00
  12  -2  -2  200.38   21.20
  12  -2  -2  188.38   20.50
 -12   3   2  200.08   19.00
 -12   3   2  230.18   23.80
 -12   3   2  213.18   22.60
  12  -3  -2  209.68   22.40
  12  -3  -2  220.28   22.60
 -12   4   2  159.28   17.80
 -12   4   2  131.29   18.30
 -12   4   2  117.69   13.70
  12  -4  -2  169.38   16.50
 -12   5   2  183.18   20.70
 -12   5   2  159.98   17.00
 -12   5   2  194.48   21.80
  12  -5  -2  167.58   18.30
  12  -5  -2  213.38   21.30
 -12   6   2   55.69   13.00
 -12   6   2   42.40    9.40
  12  -6  -2   50.39   12.10
  12  -6  -2   40.90    7.90
  12  -6  -2   55.29   12.00
 -12   7   2  120.89   14.80
 -12   7   2  144.99   19.10
 -12   7   2  107.09   18.70
  12  -7  -2  131.19   14.70
  12  -7  -2  144.29   18.80
  12  -7  -2  163.28   19.10
 -12   8   2   20.00   11.70
 -12   8   2   28.80    7.70
 -12   8   2   31.40    7.90
  12  -8  -2   46.20   12.10
  12  -8  -2   38.30   12.00
 -12   9   2   32.20    8.40
 -12   9   2   20.00    7.20
  12  -9  -2   12.30    7.50
  12  -9  -2   22.00    8.00
 -12  10   2  101.69   14.60
 -12  10   2  105.39   14.80
  12 -10  -2   99.19   17.60
  12 -10  -2  128.19   18.50
 -12  11   2   60.39   12.20
 -12  11   2   56.49   12.80
  12 -11  -2   37.60   11.90
  12 -11  -2   85.89   20.50
 -12  12   2   17.00    7.90
 -12  12   2   16.10    9.20
  12 -12  -2   32.40   10.80
  12 -12  -2   27.40    9.10
 -12  13   2   13.90    6.00
  12 -13  -2   20.40   10.00
  12 -13  -2   43.20   12.60
 -12  14   2   10.90    6.60
  12 -14  -2    7.20    7.40
  12 -14  -2   12.40    8.70
 -12  15   2   -9.40    4.40
  12 -15  -2    6.50    7.60
  12 -15  -2   -7.90    8.20
 -11 -10   2   39.60   15.80
  11  10  -2   14.90    8.00
 -11  -9   2    0.00   11.90
 -11  -9   2   -2.30   30.30
  11   9  -2   18.30   22.60
  11   9  -2    1.60    5.90
 -11  -8   2   50.09   13.00
  11   8  -2   18.00   13.40
  11   8  -2   39.50   11.80
 -11  -7   2   59.09   12.30
  11   7  -2   17.40   17.00
  11   7  -2   30.30    8.80
 -11  -6   2   23.60    7.40
  11   6  -2   12.90    8.70
  11   6  -2   12.10    5.90
 -11  -5   2    7.40    5.60
 -11  -5   2   11.70    6.30
  11   5  -2    7.50    5.90
  11   5  -2    0.90    7.80
 -11  -4   2  119.09   15.70
 -11  -4   2  147.49   17.60
  11   4  -2  144.19   18.10
  11   4  -2  118.29   16.40
 -11  -3   2  191.38   19.60
 -11  -3   2  176.98   20.00
  11   3  -2  145.99   19.70
 -11  -2   2  137.99   16.70
 -11  -2   2  118.09   16.00
  11   2  -2  114.99   16.40
  11   2  -2  156.18   15.80
  11   2  -2  136.79   14.70
 -11  -1   2   31.60    8.30
  11   1  -2   41.30    6.90
  11   1  -2   38.40    8.70
  11   1  -2   29.30    7.60
 -11   0   2  905.91   74.59
 -11   0   2  968.30   74.99
  11   0  -2  995.00   73.89
  11   0  -2 1008.20   75.69
 -11   1   2  204.18   22.00
 -11   1   2  202.28   22.10
  11  -1  -2  251.87   22.00
  11  -1  -2  223.28   22.50
  11  -1  -2  222.38   18.80
 -11   2   2  235.28   23.60
 -11   2   2  220.68   22.90
  11  -2  -2  232.08   22.90
  11  -2  -2  242.88   22.60
  11  -2  -2  237.48   19.70
 -11   3   2  527.65   40.40
 -11   3   2  461.75   39.10
 -11   3   2  412.56   34.90
  11  -3  -2  438.86   38.00
  11  -3  -2  447.46   38.20
 -11   4   2   95.39   14.00
 -11   4   2  103.59   11.80
 -11   4   2  120.99   20.80
  11  -4  -2  127.89   15.20
  11  -4  -2  137.89   14.50
 -11   5   2   12.50    4.70
 -11   5   2   14.60    6.80
 -11   5   2   19.90    6.30
  11  -5  -2   12.00    6.40
  11  -5  -2   27.30    7.30
  11  -5  -2   22.90    6.70
 -11   6   2   38.90   10.00
 -11   6   2   26.00    8.00
 -11   6   2   35.30    7.80
  11  -6  -2   34.50    9.90
  11  -6  -2   51.99   11.40
  11  -6  -2   37.90    7.00
 -11   7   2  156.88   18.10
 -11   7   2  158.08   16.90
 -11   7   2  153.28   20.20
  11  -7  -2  167.88   20.00
  11  -7  -2  167.38   19.90
  11  -7  -2  144.79   15.30
 -11   8   2   73.69   11.40
 -11   8   2   66.19   11.00
 -11   8   2   63.89   14.90
  11  -8  -2   82.99   14.80
  11  -8  -2   86.09   14.30
 -11   9   2   35.50    8.60
 -11   9   2   43.20   13.80
  11  -9  -2   56.49   14.40
  11  -9  -2   59.19   13.10
 -11  10   2   15.70    6.30
 -11  10   2   34.00    9.80
  11 -10  -2    9.30    7.50
  11 -10  -2   34.30    9.60
 -11  11   2   -1.70    3.40
 -11  11   2   -4.80    4.90
  11 -11  -2    1.70    5.50
  11 -11  -2    7.80    6.60
 -11  12   2  137.89   17.30
 -11  12   2   93.99   15.60
  11 -12  -2  122.09   19.10
  11 -12  -2   66.49   16.30
 -11  13   2   14.90    6.80
  11 -13  -2   13.70    8.60
  11 -13  -2   17.30    8.70
 -11  14   2   -0.50    4.60
  11 -14  -2   14.60    8.40
  11 -14  -2   -7.20    6.10
 -11  15   2   51.29   12.40
  11 -15  -2   16.80   11.80
  11 -15  -2   35.70   12.40
 -10 -11   2   -5.70   16.30
  10  11  -2   19.90    8.60
  10  11  -2   29.50   16.10
 -10 -10   2    8.20   31.30
 -10 -10   2   21.40   15.30
  10  10  -2    4.50   11.40
  10  10  -2    1.00    6.10
 -10  -9   2   -5.70   22.20
  10   9  -2    6.70    5.80
  10   9  -2    3.20   10.10
 -10  -8   2   29.50   10.90
  10   8  -2   31.50   11.40
 -10  -7   2   50.39   11.10
  10   7  -2   35.10   11.40
 -10  -6   2   49.40    9.40
 -10  -6   2   49.20   10.60
  10   6  -2   29.80    7.90
  10   6  -2   47.50   11.30
 -10  -5   2   86.79   11.90
 -10  -5   2   76.49   12.60
  10   5  -2   84.79   13.90
  10   5  -2   90.99   14.90
  10   5  -2   94.79   13.90
 -10  -4   2  117.59   14.60
 -10  -4   2  125.19   14.60
  10   4  -2  112.29   16.80
  10   4  -2  135.29   16.50
  10   4  -2   89.99   13.70
 -10  -3   2   70.19   10.20
 -10  -3   2   67.09   10.50
  10   3  -2   52.09   12.80
  10   3  -2   50.89   11.00
  10   3  -2   57.09    9.60
 -10  -2   2   71.49   11.60
 -10  -2   2   89.39   11.70
  10   2  -2   95.19   14.60
  10   2  -2   78.79   10.50
  10   2  -2  107.39   11.60
  10   2  -2   99.59   13.00
 -10  -1   2  510.65   39.30
 -10  -1   2  472.75   37.60
  10   1  -2  374.46   36.10
  10   1  -2  431.06   37.60
  10   1  -2  401.86   35.30
 -10   0   2  342.87   32.10
 -10   0   2  389.96   32.40
  10   0  -2  374.36   31.30
  10   0  -2  411.96   33.40
  10   0  -2  352.36   28.90
 -10   1   2  560.24   47.00
 -10   1   2  586.44   46.90
  10  -1  -2  585.94   43.30
  10  -1  -2  596.34   47.40
  10  -1  -2  586.54   46.10
 -10   2   2   96.59   12.90
 -10   2   2  106.89   13.30
  10  -2  -2  108.39   13.30
  10  -2  -2  111.49   12.80
 -10   3   2  741.43   57.39
 -10   3   2  709.73   57.19
  10  -3  -2  708.53   56.39
  10  -3  -2  750.22   56.99
 -10   4   2  240.38   22.70
 -10   4   2  276.97   26.00
 -10   4   2  272.37   25.50
  10  -4  -2  274.07   24.90
  10  -4  -2  285.97   24.80
  10  -4  -2  292.27   26.10
 -10   5   2   71.49   10.10
 -10   5   2  101.29   13.00
 -10   5   2   75.29   11.40
  10  -5  -2  101.09   13.30
  10  -5  -2  102.19   13.30
  10  -5  -2  102.69   11.30
 -10   6   2   11.20    5.60
 -10   6   2   10.70    4.00
 -10   6   2    6.70    5.60
  10  -6  -2    9.50    4.60
  10  -6  -2   19.10    7.20
  10  -6  -2   16.70    6.80
 -10   7   2   81.99   11.50
 -10   7   2   71.89   10.70
 -10   7   2   78.79   13.30
  10  -7  -2   98.49   18.00
  10  -7  -2   77.39   13.40
  10  -7  -2   71.09   10.10
 -10   8   2   20.40    6.70
 -10   8   2   10.60    6.00
  10  -8  -2    9.10    6.10
  10  -8  -2   23.10    8.30
 -10   9   2   85.89   12.10
 -10   9   2   64.49   11.60
  10  -9  -2   70.89   16.10
  10  -9  -2  103.59   15.40
 -10  10   2   56.69   12.10
 -10  10   2   49.50    9.80
  10 -10  -2   62.79   15.80
  10 -10  -2   53.09   14.00
 -10  11   2  150.38   18.70
 -10  11   2  158.28   20.20
  10 -11  -2  203.28   25.50
  10 -11  -2  208.38   24.70
 -10  12   2   18.70   13.20
  10 -12  -2    4.20    7.70
  10 -12  -2   -0.90    5.50
 -10  13   2  102.99   16.30
  10 -13  -2  131.99   21.10
  10 -13  -2  121.49   21.00
 -10  14   2   49.99   11.10
  10 -14  -2   25.30   11.20
  10 -14  -2   61.59   15.70
 -10  15   2   -3.80    4.60
  10 -15  -2   11.80    8.50
  10 -15  -2   -9.80    4.80
 -10  16   2   28.70    7.90
  10 -16  -2   11.10    9.70
  10 -16  -2   30.90    8.70
   9  12  -2   27.10   15.10
   9  12  -2   37.90   11.80
   9  11  -2    3.90   10.50
   9  11  -2   -3.80    5.70
  -9 -10   2   19.80   11.10
  -9 -10   2  -26.10   25.80
   9  10  -2   12.50    8.00
   9  10  -2   16.80   10.10
  -9  -9   2   17.80   11.30
  -9  -9   2   26.00   24.60
   9   9  -2    6.30    5.80
   9   9  -2   36.40   11.90
  -9  -8   2   -3.50    6.30
   9   8  -2   15.50    6.80
   9   8  -2    0.00    7.20
  -9  -7   2   41.50    9.20
  -9  -7   2   33.30    7.50
   9   7  -2   17.50    8.00
   9   7  -2   36.50    9.90
   9   7  -2   22.00    8.20
  -9  -6   2   -0.80    4.10
  -9  -6   2    0.30    4.00
   9   6  -2    6.80    4.70
   9   6  -2    5.80    5.80
   9   6  -2   -3.90    4.80
  -9  -5   2  124.59   13.60
  -9  -5   2  109.59   12.60
   9   5  -2   82.99   14.20
   9   5  -2   76.49   12.70
   9   5  -2   85.39   13.90
  -9  -4   2   22.00    5.50
  -9  -4   2   18.70    5.40
   9   4  -2   19.30    6.90
   9   4  -2   16.80    7.00
   9   4  -2   34.40    7.70
  -9  -3   2  195.18   19.60
  -9  -3   2  204.78   18.90
   9   3  -2  186.18   18.00
   9   3  -2  138.09   25.10
   9   3  -2  228.98   18.80
   9   3  -2  188.08   21.90
  -9  -2   2  983.30   72.49
  -9  -2   2  968.40   73.59
   9   2  -2  988.40   76.39
   9   2  -2  980.70   72.09
   9   2  -2  907.21   71.49
   9   2  -2  987.40   74.59
  -9  -1   2   22.40    5.20
  -9  -1   2   13.10    4.50
   9   1  -2    7.30    4.90
   9   1  -2   15.50    4.90
   9   1  -2   11.30    3.80
   9   1  -2   11.90    3.80
  -9   0   2  232.18   21.10
  -9   0   2  244.08   20.70
   9   0  -2  210.48   17.60
   9   0  -2  200.78   19.20
   9   0  -2  215.18   22.70
   9   0  -2  207.78   20.80
  -9   1   2  238.08   24.00
  -9   1   2  278.17   24.30
   9  -1  -2  292.87   25.00
   9  -1  -2  277.67   23.60
   9  -1  -2  274.67   21.30
  -9   2   2  236.08   21.20
  -9   2   2  208.68   20.90
   9  -2  -2  224.38   21.00
   9  -2  -2  227.68   20.70
  -9   3   2   93.39   12.10
  -9   3   2  107.99   12.70
   9  -3  -2  106.59   12.40
   9  -3  -2  101.49   12.00
   9  -3  -2  104.69   12.00
  -9   4   2   22.60    5.80
  -9   4   2   13.30    4.60
   9  -4  -2   18.00    5.80
   9  -4  -2   20.80    6.00
  -9   5   2  186.98   18.50
  -9   5   2  205.48   19.60
  -9   5   2  164.58   17.00
   9  -5  -2  195.18   19.60
   9  -5  -2  177.28   17.20
   9  -5  -2  180.18   19.70
  -9   6   2   11.00    5.10
  -9   6   2   12.20    4.70
  -9   6   2    7.60    3.70
   9  -6  -2   20.40    6.80
   9  -6  -2    8.70    4.80
   9  -6  -2   21.50    7.60
  -9   7   2  109.29   14.80
  -9   7   2  117.69   13.90
  -9   7   2  121.69   14.00
   9  -7  -2  106.79   16.10
   9  -7  -2  113.79   15.70
  -9   8   2  285.97   26.80
  -9   8   2  290.97   26.50
   9  -8  -2  257.97   24.10
   9  -8  -2  321.97   30.60
   9  -8  -2  280.07   29.40
  -9   9   2   91.39   13.70
  -9   9   2  102.29   13.10
   9  -9  -2   87.89   15.70
   9  -9  -2  114.09   16.70
  -9  10   2   56.89   10.00
  -9  10   2   67.89   16.60
  -9  10   2   69.39   13.70
   9 -10  -2   67.09   15.40
   9 -10  -2   97.59   18.90
  -9  11   2  160.38   23.40
  -9  11   2  158.38   20.40
   9 -11  -2  182.38   24.60
   9 -11  -2  189.58   24.00
  -9  12   2   31.50   10.20
  -9  12   2   15.00    6.30
   9 -12  -2   35.60   11.50
   9 -12  -2   11.20    7.90
  -9  13   2  110.69   18.20
  -9  13   2  141.39   25.40
   9 -13  -2  173.98   23.60
   9 -13  -2  120.49   21.60
  -9  14   2   62.09   14.50
   9 -14  -2   81.09   18.00
   9 -14  -2   77.69   19.60
  -9  15   2   16.80    6.50
   9 -15  -2   12.00    8.80
   9 -15  -2   15.10    7.70
  -9  16   2    2.60    4.90
   9 -16  -2    2.70   11.90
   9 -16  -2    9.20    8.60
   8  13  -2    7.30   13.90
  -8 -12   2   11.70   15.30
   8  12  -2   20.50   14.50
   8  12  -2   18.00    9.90
  -8 -11   2   41.00   13.90
  -8 -11   2   75.79   43.90
   8  11  -2   33.10   12.30
   8  11  -2   42.00   12.00
  -8 -10   2   -5.60   10.10
  -8 -10   2   14.70   22.80
   8  10  -2   13.20    9.90
   8  10  -2    5.70    4.90
  -8  -9   2   18.00    8.10
   8   9  -2   17.00    8.10
   8   9  -2   11.70    8.00
  -8  -8   2   10.00    5.70
   8   8  -2   14.40    8.20
   8   8  -2    6.60    6.40
   8   8  -2   15.50    6.70
  -8  -7   2   69.09    9.20
  -8  -7   2   44.40    9.10
   8   7  -2   50.89   12.70
   8   7  -2   51.39   11.60
   8   7  -2   35.10    9.70
  -8  -6   2  138.19   13.80
  -8  -6   2  130.99   15.00
   8   6  -2  123.29   15.80
   8   6  -2  124.09   16.90
   8   6  -2  124.99   16.90
  -8  -5   2  108.59   12.80
  -8  -5   2  101.49   11.40
   8   5  -2  104.49   12.70
   8   5  -2  103.19   14.60
   8   5  -2  105.29   14.20
   8   4  -2   49.90    7.70
   8   4  -2   38.40    8.30
   8   4  -2   27.60    7.50
  -8  -3   2  786.22   55.79
  -8  -3   2  771.52   57.49
   8   3  -2  754.42   55.89
   8   3  -2  695.83   57.89
   8   3  -2  735.93   55.69
   8   3  -2  700.03   58.99
  -8  -2   2  108.89   12.60
  -8  -2   2  112.99   11.40
   8   2  -2   99.99   10.70
   8   2  -2  118.89   14.40
   8   2  -2  106.19   12.70
   8   2  -2  104.79   12.40
  -8  -1   2  610.84   45.90
  -8  -1   2  626.94   47.20
   8   1  -2  574.24   44.20
   8   1  -2  600.44   45.80
   8   1  -2  602.34   48.90
   8   1  -2  591.34   47.50
  -8   0   2  604.34   45.40
  -8   0   2  575.24   46.00
   8   0  -2  576.34   43.10
   8   0  -2  589.64   44.80
   8   0  -2  596.34   48.10
   8   0  -2  594.44   46.50
  -8   1   2 1535.35  105.99
  -8   1   2 1531.15  106.59
   8  -1  -2 1400.06  107.99
   8  -1  -2 1420.66  106.49
   8  -1  -2 1406.06  105.09
  -8   2   2  187.98   19.60
  -8   2   2  225.48   20.10
   8  -2  -2  247.48   20.30
   8  -2  -2  221.98   20.10
  -8   3   2  517.85   42.40
  -8   3   2  534.65   42.60
   8  -3  -2  527.75   42.20
   8  -3  -2  583.04   43.20
  -8   4   2  410.66   33.80
  -8   4   2  409.66   33.80
   8  -4  -2  430.36   34.70
   8  -4  -2  379.46   32.70
   8  -4  -2  421.86   34.30
  -8   5   2  797.32   61.09
  -8   5   2  905.11   62.29
   8  -5  -2  759.32   59.99
   8  -5  -2  786.62   62.29
   8  -5  -2  768.92   62.49
  -8   6   2  219.88   20.60
  -8   6   2  186.18   17.90
  -8   6   2  171.98   17.70
   8  -6  -2  183.18   19.60
   8  -6  -2  170.88   16.60
   8  -6  -2  160.88   19.20
  -8   7   2  286.67   25.90
  -8   7   2  265.37   25.90
  -8   7   2  246.38   27.50
  -8   7   2  298.37   25.40
   8  -7  -2  281.27   24.00
   8  -7  -2  301.17   28.50
   8  -7  -2  299.87   28.40
  -8   8   2   39.60    8.50
  -8   8   2   27.40    7.90
  -8   8   2   36.30   11.10
   8  -8  -2   33.50   11.90
   8  -8  -2   56.29   13.70
   8  -8  -2   37.50    7.00
  -8   9   2   34.30    8.60
  -8   9   2   37.70    7.80
  -8   9   2   22.20   10.40
   8  -9  -2   21.40    8.40
  -8  10   2   46.60    9.20
  -8  10   2   46.20   13.80
  -8  10   2   70.09   11.70
   8 -10  -2   70.39   15.90
  -8  11   2   21.60   10.10
  -8  11   2   20.30    6.80
  -8  11   2   28.40    9.40
   8 -11  -2    8.60    6.70
  -8  12   2   39.70   10.60
  -8  12   2   50.09   13.50
   8 -12  -2   36.30   12.60
   8 -12  -2   30.90   12.10
  -8  13   2   -3.00    8.30
  -8  13   2   -1.20    3.80
   8 -13  -2    6.70    7.60
   8 -13  -2    4.20    6.80
  -8  14   2   -1.40    4.80
  -8  14   2    1.60    9.10
   8 -14  -2   -2.90    5.50
   8 -14  -2    9.80    7.10
  -8  15   2   29.40   12.00
  -8  15   2   13.80    7.50
   8 -15  -2   14.00    7.60
   8 -15  -2   11.50    8.30
   8 -16  -2   68.49   15.30
   8 -16  -2   53.19   15.90
   7  13  -2   31.70   13.10
   7  12  -2   58.29   14.40
   7  12  -2   29.20   12.90
  -7 -11   2   17.20   12.80
  -7 -11   2   29.40   34.20
   7  11  -2   46.70   14.50
   7  11  -2   55.59   14.10
  -7 -10   2   38.60   20.30
  -7 -10   2    7.50   11.40
   7  10  -2   24.60    9.80
   7  10  -2   50.59   11.60
  -7  -9   2   26.90    9.70
   7   9  -2   29.70    8.60
   7   9  -2   27.50    9.20
   7   9  -2    4.10   12.70
   7   9  -2   21.20    8.40
   7   8  -2   32.00    9.20
   7   8  -2   35.80   12.00
   7   8  -2   47.90   10.00
   7   8  -2   34.40    8.30
  -7  -7   2  123.89   11.40
  -7  -7   2  119.69   12.80
   7   7  -2  107.19   14.80
   7   7  -2   95.59   15.90
   7   7  -2   89.79   14.80
   7   7  -2   70.19   14.20
  -7  -6   2  137.39   12.60
  -7  -6   2  125.69   14.30
   7   6  -2  117.79   16.00
   7   6  -2  140.89   16.60
   7   6  -2  137.69   16.20
   7   6  -2  152.28   17.20
  -7  -5   2  208.68   16.40
  -7  -5   2  190.38   18.60
   7   5  -2  195.78   20.40
   7   5  -2  187.18   18.50
   7   5  -2  207.28   20.30
   7   5  -2  156.68   19.10
  -7  -4   2   34.60    7.60
  -7  -4   2   47.80    5.50
   7   4  -2   34.30    6.50
   7   4  -2   37.50    7.80
   7   4  -2   27.30    7.30
   7   4  -2   42.10    8.70
  -7  -3   2   56.89    6.10
  -7  -3   2   62.29    8.00
   7   3  -2   31.40    5.80
   7   3  -2   49.00    8.10
   7   3  -2   41.80    6.20
  -7  -2   2  292.17   24.80
  -7  -2   2  286.47   23.10
   7   2  -2  285.77   23.50
   7   2  -2  292.77   23.00
   7   2  -2  294.77   25.50
   7   2  -2  284.47   26.20
  -7  -1   2  124.09   11.60
  -7  -1   2  117.49   12.60
   7   1  -2  132.89   11.80
   7   1  -2  126.39   13.20
   7   1  -2  131.59   14.20
   7   1  -2  102.19   10.40
  -7   0   2  139.59   14.10
  -7   0   2  145.09   13.50
   7   0  -2  138.19   11.80
   7   0  -2  148.89   13.30
   7   0  -2  142.89   15.30
   7   0  -2  156.88   14.80
  -7   1   2  283.97   24.50
  -7   1   2  293.87   24.00
   7  -1  -2  298.97   23.90
   7  -1  -2  302.67   26.10
   7  -1  -2  276.37   24.60
  -7   2   2  178.68   16.50
  -7   2   2  179.18   16.20
   7  -2  -2  188.28   16.30
   7  -2  -2  164.78   16.10
   7  -2  -2  166.38   15.90
  -7   3   2   21.80    5.00
  -7   3   2   34.60    5.80
   7  -3  -2   22.90    5.30
   7  -3  -2   18.50    4.40
   7  -3  -2   30.10    6.40
  -7   4   2  445.76   33.00
  -7   4   2  365.76   36.20
   7  -4  -2  404.46   33.70
   7  -4  -2  384.16   32.00
   7  -4  -2  417.56   33.70
  -7   5   2   24.90    5.40
  -7   5   2   31.60    7.60
  -7   5   2   44.20    8.60
   7  -5  -2   48.20    9.40
   7  -5  -2   40.60    9.20
   7  -5  -2   38.80    6.50
  -7   6   2  230.18   22.40
  -7   6   2  190.78   19.30
  -7   6   2  231.38   20.70
   7  -6  -2  232.18   22.50
   7  -6  -2  215.78   18.90
  -7   7   2   75.19   12.90
  -7   7   2   91.79   14.60
  -7   7   2   84.09   11.10
   7  -7  -2   87.59   13.70
   7  -7  -2   84.49    9.60
  -7   8   2  180.88   18.30
  -7   8   2  156.38   16.00
  -7   8   2  144.19   20.20
   7  -8  -2  184.78   21.30
   7  -8  -2  140.39   14.90
  -7   9   2   -0.10    3.00
  -7   9   2   16.60    4.60
  -7   9   2    8.30    7.80
   7  -9  -2   -1.00    4.20
   7  -9  -2   -2.60    5.20
  -7  10   2   34.60   10.50
  -7  10   2   36.60    7.30
  -7  10   2   33.50   12.40
   7 -10  -2   33.00   11.70
  -7  11   2   26.50    8.30
  -7  11   2   37.80   12.90
   7 -11  -2   41.70   13.20
  -7  12   2   85.19   17.20
  -7  12   2   55.69   12.70
  -7  13   2   37.80   11.20
  -7  13   2   17.80   12.40
   7 -13  -2   23.50   12.00
  -7  14   2   39.20   10.70
  -7  14   2   43.70   14.00
   7 -14  -2   30.40   11.90
  -7  15   2   27.70   11.00
  -7  15   2   -0.10    5.10
   7 -15  -2   12.70    7.90
   7 -15  -2   10.80    9.10
  -7  16   2   38.50   11.30
  -7  16   2    8.70    5.60
   7 -16  -2   -5.80    7.00
   7 -16  -2   10.10    7.50
   6  14  -2    2.60    9.60
  -6 -13   2   34.30   17.10
   6  13  -2   55.89   16.70
  -6 -12   2   69.59   16.20
   6  12  -2  120.59   17.30
   6  12  -2  116.39   20.10
  -6 -11   2    1.20   10.40
  -6 -11   2   22.50   27.00
   6  11  -2   -3.50    5.70
   6  11  -2   -3.10    4.70
   6  11  -2    9.50   12.40
  -6 -10   2  239.08   50.99
  -6 -10   2  180.28   21.90
   6  10  -2  210.38   22.60
   6  10  -2  178.78   22.50
   6  10  -2  120.59   21.60
   6  10  -2  164.48   19.60
   6   9  -2    4.60    5.00
   6   9  -2    6.20    6.00
   6   9  -2   15.00    8.20
   6   9  -2    9.00    6.90
  -6  -8   2  103.19    9.90
  -6  -8   2  105.49   11.30
   6   8  -2   78.89   15.80
   6   8  -2   79.39   13.40
   6   8  -2   86.59   14.20
  -6  -7   2  226.58   19.40
  -6  -7   2  216.58   16.30
   6   7  -2  215.18   21.70
   6   7  -2  222.08   22.30
   6   7  -2  173.88   20.70
   6   7  -2  165.38   21.20
  -6  -6   2 1250.07   85.99
   6   6  -2 1184.68   87.09
   6   6  -2 1053.59   87.29
   6   6  -2 1221.18   88.59
   6   6  -2 1115.99   87.69
  -6  -5   2  501.75   39.50
  -6  -5   2  502.95   36.30
   6   5  -2  497.35   41.30
   6   5  -2  450.55   40.60
   6   5  -2  530.25   41.40
   6   5  -2  524.95   40.00
  -6  -4   2 1229.48   84.79
  -6  -4   2 1152.28   81.59
   6   4  -2 1197.28   84.79
   6   4  -2 1145.79   86.09
   6   4  -2 1003.60   85.39
   6   4  -2 1198.48   85.99
  -6  -3   2 1586.64  107.99
  -6  -3   2 1491.45  105.39
   6   3  -2 1553.24  109.49
   6   3  -2 1285.87  107.89
   6   3  -2 1560.04  106.69
   6   3  -2 1533.15  108.89
   6   3  -2 1450.65  106.59
  -6  -2   2   78.29    7.70
  -6  -2   2   88.49    9.40
   6   2  -2   85.89    9.90
   6   2  -2   81.89    8.00
   6   2  -2   81.29    8.30
   6   2  -2   72.59    9.90
  -6  -1   2 1499.75  108.49
  -6  -1   2 1581.04  109.99
   6   1  -2 1574.24  110.69
   6   1  -2 1487.85  108.49
   6   1  -2 1462.75  107.69
   6   1  -2 1585.04  111.29
  -6   0   2 1965.40  140.49
  -6   0   2 1941.51  141.39
   6   0  -2 2076.69  142.89
   6   0  -2 2020.00  140.39
   6   0  -2 1940.31  141.89
  -6   1   2 1210.68   91.79
  -6   1   2 1241.68   91.39
   6  -1  -2 1333.07   91.49
   6  -1  -2 1352.96   93.39
   6  -1  -2 1232.08   92.09
  -6   2   2  171.28   15.20
  -6   2   2  166.08   15.00
   6  -2  -2  180.38   15.40
   6  -2  -2  152.98   14.90
   6  -2  -2  154.48   15.70
  -6   3   2  268.17   20.20
  -6   3   2  241.98   19.80
   6  -3  -2  210.88   19.90
   6  -3  -2  210.88   19.90
   6  -3  -2  216.38   19.30
  -6   4   2    8.60    3.90
  -6   4   2   11.50    3.50
  -6   4   2    3.30    2.50
   6  -4  -2    6.00    4.70
   6  -4  -2    3.60    3.20
   6  -4  -2    4.30    2.00
  -6   5   2   37.50    7.20
  -6   5   2   45.80    6.70
  -6   5   2   44.60    9.00
   6  -5  -2   60.89    9.40
   6  -5  -2   57.59   10.00
  -6   6   2   26.50    6.20
  -6   6   2   48.80    9.50
  -6   6   2   39.30    5.80
   6  -6  -2   48.70   10.90
   6  -6  -2   24.90    7.20
  -6   7   2  164.88   16.50
  -6   7   2  178.18   18.30
  -6   7   2  128.99   14.30
   6  -7  -2  166.18   18.50
   6  -7  -2  142.49   18.20
  -6   8   2   53.19   12.20
  -6   8   2   44.10    7.80
  -6   8   2   37.50    7.00
  -6   8   2   54.49    9.10
   6  -8  -2   49.40   12.30
   6  -8  -2   61.39   12.80
  -6   9   2   42.30    9.80
  -6   9   2   40.30   12.60
  -6   9   2   34.40    6.90
   6  -9  -2   61.79   12.20
   6  -9  -2   43.10   11.60
  -6  10   2  340.77   30.60
  -6  10   2  242.48   24.50
  -6  10   2  317.17   32.60
   6 -10  -2  373.26   35.30
  -6  11   2  207.88   27.50
  -6  11   2  244.68   26.60
   6 -11  -2  267.47   31.00
  -6  12   2  392.46   41.60
  -6  12   2  351.56   37.20
   6 -12  -2  464.25   43.60
  -6  13   2  129.79   27.40
  -6  14   2   38.90   12.00
   6 -14  -2   33.60   11.60
  -6  15   2   14.60   10.50
  -6  15   2   32.50   10.20
   6 -15  -2   37.50   11.40
  -6  16   2   47.10   11.60
  -6  16   2   47.20   14.60
   6 -16  -2   37.60   12.10
   6 -16  -2   22.00   10.40
  -5 -14   2   51.49   12.30
   5  14  -2   26.00   10.70
  -5 -13   2   14.50    9.80
   5  13  -2   -3.10    7.10
   5  13  -2   -9.90   14.10
   5  12  -2   17.60    7.50
   5  12  -2   35.30   10.70
   5  12  -2    3.50   16.30
  -5 -11   2   22.60   22.20
  -5 -11   2   24.10   10.30
   5  11  -2   11.30    7.90
   5  11  -2   16.20    6.50
   5  11  -2    7.20    9.20
   5  11  -2   20.40    8.20
  -5 -10   2   88.29   31.70
   5  10  -2   66.99   11.80
   5  10  -2   39.90   11.30
   5  10  -2   99.19   15.30
   5   9  -2    9.70    5.40
   5   9  -2   16.30    7.20
   5   9  -2    5.30    6.30
   5   9  -2   10.90    5.00
  -5  -8   2  237.38   19.40
   5   8  -2  209.88   22.50
   5   8  -2  215.48   25.30
   5   8  -2  224.28   23.60
   5   8  -2  194.68   21.50
  -5  -7   2   11.60    4.00
   5   7  -2   22.00    6.70
   5   7  -2   11.90    4.50
   5   7  -2   22.50    6.20
   5   7  -2   12.20    5.80
  -5  -6   2  243.18   19.40
   5   6  -2  204.68   20.20
   5   6  -2  216.38   20.80
   5   6  -2  200.98   21.10
   5   6  -2  204.68   20.30
   5   5  -2 1381.36   96.89
   5   5  -2 1250.47   97.29
   5   5  -2 1481.45   99.09
   5   5  -2 1212.58   97.29
   5   4  -2  103.79   13.20
   5   4  -2  121.19   12.70
   5   4  -2  125.19   11.40
   5   4  -2  109.19   12.30
   5   3  -2  430.86   32.90
   5   3  -2  388.36   34.80
   5   3  -2  464.75   35.10
   5   3  -2  447.76   32.80
   5   3  -2  438.26   38.30
  -5  -2   2   47.90    4.70
   5   2  -2   46.70    6.80
   5   2  -2   45.30    8.10
   5   2  -2   43.80    5.30
   5   2  -2   45.40    5.20
   5   2  -2   46.10    6.60
   5   1  -2  117.99   10.70
   5   1  -2  141.69   12.60
  -5   0   2  241.78   18.80
  -5   0   2  249.08   19.60
   5   0  -2  200.28   18.20
   5   0  -2  247.78   19.90
   5   0  -2  250.07   20.40
  -5   1   2  638.74   48.50
  -5   1   2  628.74   48.10
   5  -1  -2  623.94   48.70
   5  -1  -2  731.93   49.80
   5  -1  -2  662.13   48.20
  -5   2   2  121.19   11.70
  -5   2   2  123.49   11.80
   5  -2  -2  131.49   13.10
   5  -2  -2  115.69   11.80
   5  -2  -2  146.39   12.90
   5  -2  -2  137.49   12.20
  -5   3   2  300.87   24.10
  -5   3   2  314.37   24.40
   5  -3  -2  314.87   25.60
   5  -3  -2  321.57   27.70
   5  -3  -2  269.27   23.90
  -5   4   2  854.81   67.59
  -5   4   2  991.90   67.19
  -5   4   2  931.11   66.59
   5  -4  -2  891.21   70.09
   5  -4  -2  890.01   68.49
  -5   5   2  823.42   66.49
  -5   5   2  946.31   66.19
  -5   5   2  878.31   64.89
   5  -5  -2  877.71   68.79
   5  -5  -2  917.81   68.29
  -5   6   2  443.36   36.10
  -5   6   2  429.06   36.90
  -5   6   2  437.86   34.30
   5  -6  -2  451.85   38.80
   5  -6  -2  472.95   38.80
  -5   7   2   77.19   11.20
  -5   7   2   76.89    8.30
  -5   7   2   46.50    9.00
  -5   7   2   72.39    9.90
   5  -7  -2   67.79   12.00
   5  -7  -2   70.59   12.90
  -5   8   2  170.58   17.50
  -5   8   2  227.78   21.40
  -5   8   2  231.88   23.10
   5  -8  -2  235.88   25.20
   5  -8  -2  211.88   23.10
  -5   9   2  160.38   19.10
  -5   9   2  114.89   12.00
  -5   9   2  139.29   16.70
   5  -9  -2  135.39   22.90
   5  -9  -2  147.99   18.20
  -5  10   2  490.55   42.20
  -5  10   2  402.96   43.10
   5 -10  -2  526.35   47.30
   5 -10  -2  475.85   41.10
  -5  11   2  593.94   52.19
  -5  11   2  544.95   53.99
   5 -11  -2  698.23   58.59
  -5  12   2  283.67   30.70
  -5  12   2  274.17   32.50
   5 -12  -2  336.17   35.70
  -5  13   2  252.67   35.00
  -5  13   2  312.37   37.50
  -5  14   2   23.30   11.30
  -5  14   2   14.40    6.70
   5 -14  -2   36.90   13.30
  -5  15   2   14.80    6.50
  -5  15   2   21.80   12.30
   5 -15  -2    9.40    8.10
  -5  16   2   -8.20    6.20
  -5  16   2  -12.60    8.30
   5 -16  -2   -4.00    7.70
   5 -16  -2    2.30    4.90
  -4 -15   2    9.10    9.80
   4  15  -2    8.20    8.80
  -4 -14   2   53.99   12.40
   4  14  -2   29.20   11.80
   4  14  -2   21.80   13.70
  -4 -13   2    8.70    9.00
   4  13  -2   17.90   10.80
   4  13  -2   -0.90    8.60
  -4 -12   2  -15.80    8.60
   4  12  -2   13.20    9.50
   4  12  -2   16.60    9.90
   4  12  -2   -2.50    5.60
  -4 -11   2   46.70   12.90
  -4 -11   2   13.90   22.80
   4  11  -2   64.99   13.80
   4  11  -2   83.79   16.20
   4  11  -2   72.39   16.10
   4  11  -2   66.59   12.20
  -4 -10   2  118.09   16.90
  -4 -10   2   92.09   30.00
   4  10  -2  114.19   16.60
   4  10  -2  109.99   14.80
   4  10  -2  123.99   18.20
   4  10  -2  120.99   17.90
   4   9  -2  408.66   37.40
   4   9  -2  461.45   39.10
   4   9  -2  378.86   35.30
   4   9  -2  447.86   39.00
  -4  -8   2  196.48   16.60
   4   8  -2  177.58   18.70
   4   8  -2  175.28   19.50
   4   8  -2  187.28   20.10
   4   8  -2  188.98   20.80
   4   7  -2  120.59   15.00
   4   7  -2  140.29   15.10
   4   7  -2  126.89   14.30
   4   7  -2  137.69   15.20
   4   6  -2  981.10   72.79
   4   6  -2  947.31   71.49
   4   6  -2  894.21   71.19
   4   6  -2 1008.00   72.09
   4   5  -2  148.39   14.40
   4   5  -2  127.99   13.30
   4   5  -2  144.69   14.80
   4   4  -2  349.67   28.70
   4   4  -2  401.26   29.90
   4   4  -2  347.07   27.80
   4   4  -2  327.37   28.40
   4   3  -2  970.70   73.19
   4   3  -2  958.20   71.79
   4   3  -2 1046.00   74.09
   4   3  -2 1042.60   73.49
   4   2  -2  192.28   15.90
   4   2  -2  170.18   14.10
   4   2  -2  169.98   16.10
   4   2  -2  177.08   15.70
  -4  -1   2  488.65   34.90
   4   1  -2  477.85   36.70
   4   1  -2  480.45   36.60
  -4   0   2  594.34   39.20
   4   0  -2  478.95   39.80
   4   0  -2  526.75   40.20
  -4   1   2  103.19    9.40
  -4   1   2   97.29    9.10
   4  -1  -2   91.19    9.40
   4  -1  -2   97.09    9.90
   4  -1  -2  108.79   12.20
  -4   2   2  363.36   28.20
  -4   2   2  382.36   28.20
   4  -2  -2  375.96   28.50
   4  -2  -2  354.86   31.00
  -4   3   2  160.98   14.10
  -4   3   2  174.88   15.20
   4  -3  -2  171.58   16.20
   4  -3  -2  168.58   17.40
  -4   4   2  316.97   24.40
  -4   4   2  318.07   25.00
  -4   4   2  282.27   25.30
   4  -4  -2  321.87   27.40
   4  -4  -2  337.87   28.90
  -4   5   2  186.98   17.30
  -4   5   2  193.18   15.60
   4  -5  -2  170.08   22.40
   4  -5  -2  183.68   19.70
  -4   6   2  244.78   22.30
  -4   6   2  214.98   21.10
  -4   6   2  291.37   21.70
  -4   6   2  224.48   19.50
   4  -6  -2  232.78   24.10
   4  -6  -2  245.98   24.80
  -4   7   2   55.79    8.90
  -4   7   2   47.90    7.80
  -4   7   2   31.40    5.00
   4  -7  -2   37.70    9.90
   4  -7  -2   55.69   12.60
  -4   8   2  109.99   15.00
  -4   8   2   94.69    9.90
  -4   8   2  118.49   14.10
   4  -8  -2  131.49   18.70
   4  -8  -2  123.19   17.50
  -4   9   2  229.28   24.60
   4  -9  -2  217.58   25.70
  -4  10   2  322.77   30.40
  -4  10   2  326.97   32.40
   4 -10  -2  326.67   35.50
   4 -10  -2  279.37   30.80
  -4  11   2  136.59   20.60
  -4  11   2  122.89   17.80
   4 -11  -2  170.28   24.70
  -4  12   2  435.86   42.30
  -4  12   2  411.06   44.10
   4 -12  -2  527.75   48.60
  -4  13   2   45.60   15.50
  -4  13   2  102.19   26.40
  -4  14   2   26.80    8.60
  -4  14   2   34.20   13.90
   4 -14  -2   14.40   10.50
  -4  15   2   33.70   11.10
  -4  15   2   15.90   10.40
   4 -15  -2   33.00   11.90
  -4  16   2  -15.20    6.90
  -4  16   2    1.10    5.20
   4 -16  -2   13.80    8.80
   3  15  -2   15.40   10.40
   3  15  -2   16.40   13.00
  -3 -14   2   19.40    8.80
   3  14  -2   19.50   10.00
   3  14  -2    1.50    8.80
   3  13  -2   82.29   19.50
   3  13  -2   71.99   17.50
  -3 -12   2  179.28   22.80
   3  12  -2  243.98   27.70
   3  12  -2  215.68   23.60
  -3 -11   2   17.10   21.80
  -3 -11   2   24.10    9.80
   3  11  -2   26.20    8.90
   3  11  -2   19.60    7.80
   3  11  -2   25.30    8.00
   3  11  -2   25.50    8.60
  -3 -10   2  130.49   33.00
  -3 -10   2  119.49   17.30
   3  10  -2  128.89   15.40
   3  10  -2  131.79   17.10
   3  10  -2  135.69   18.60
   3  10  -2  141.89   18.50
  -3  -9   2  398.86   49.50
   3   9  -2  326.17   30.00
   3   9  -2  373.36   32.60
   3   8  -2  267.97   24.10
   3   8  -2  218.28   21.60
   3   8  -2  249.28   23.70
   3   8  -2  232.88   22.80
   3   7  -2  238.68   22.10
   3   7  -2  208.38   20.90
   3   7  -2  251.97   22.10
   3   7  -2  227.88   20.70
   3   6  -2   64.79    8.90
   3   6  -2   67.69    9.90
   3   6  -2   78.19    9.20
   3   6  -2   58.89    8.20
   3   5  -2 1812.72  130.09
   3   5  -2 1938.11  130.79
   3   5  -2 1724.33  129.99
   3   4  -2  274.37   22.50
   3   4  -2  301.37   23.20
   3   4  -2  263.67   21.70
   3   4  -2  252.67   22.00
   3   3  -2  607.44   44.30
   3   3  -2  631.84   45.50
   3   3  -2  586.34   45.10
   3   2  -2 3433.66  224.88
   3   2  -2 3035.60  223.68
   3   2  -2 3124.19  223.98
   3   1  -2  197.98   16.40
   3   1  -2  202.58   16.40
  -3   0   2  238.48   18.60
   3   0  -2  268.57   21.60
   3   0  -2  229.98   19.20
   3   0  -2  251.27   19.30
  -3   1   2  697.43   49.40
   3  -1  -2  669.83   51.99
  -3   2   2 4595.84  329.37
  -3   2   2 4782.62  329.07
   3  -2  -2 5029.30  333.07
   3  -2  -2 4521.75  330.67
  -3   3   2  470.05   35.10
  -3   3   2  533.95   34.60
   3  -3  -2  396.06   36.40
   3  -3  -2  460.15   41.30
  -3   4   2   47.10    5.20
  -3   4   2   50.89    6.40
   3  -4  -2   53.59    8.90
   3  -4  -2   53.89   12.30
  -3   5   2  286.27   20.30
  -3   5   2  273.17   22.30
  -3   5   2  273.47   22.20
   3  -5  -2  231.18   26.00
   3  -5  -2  213.48   23.90
  -3   6   2  498.95   37.00
  -3   6   2  468.35   36.90
  -3   6   2  459.25   33.80
   3  -6  -2  455.45   39.80
   3  -6  -2  396.16   41.10
  -3   7   2    6.60    2.10
  -3   7   2   11.10    4.30
  -3   7   2   14.10    5.80
   3  -7  -2   12.10    8.00
   3  -7  -2   15.90    7.30
  -3   8   2  254.77   23.30
  -3   8   2  238.28   23.80
   3  -8  -2  227.38   27.10
   3  -8  -2  221.48   28.40
  -3   9   2  140.89   18.00
  -3   9   2  143.19   17.70
   3  -9  -2  143.09   22.10
   3  -9  -2   89.99   19.80
  -3  10   2  400.76   36.70
  -3  10   2  427.46   39.00
   3 -10  -2  381.46   41.70
   3 -10  -2  398.16   40.90
  -3  11   2 1364.96  104.99
  -3  11   2 1312.77  106.39
   3 -11  -2 1400.76  110.69
  -3  12   2  188.78   22.10
  -3  12   2  158.08   22.50
   3 -12  -2  191.08   27.70
  -3  13   2   28.20   10.60
  -3  13   2   41.80   12.40
   3 -13  -2   49.60   18.10
  -3  14   2   26.00   11.70
   3 -14  -2   45.40   12.50
  -3  15   2    3.80    7.20
  -3  15   2    2.20   12.30
   3 -15  -2   21.70   11.10
  -3  16   2   42.20   10.10
  -3  16   2   21.80   12.70
   3 -16  -2   58.59   14.30
  -2 -16   2   25.20    8.00
   2  16  -2   41.20   13.10
   2  16  -2   24.10   11.50
  -2 -15   2    9.50    7.70
   2  15  -2   -1.30    8.30
   2  15  -2  -12.10    7.50
  -2 -14   2   25.70   11.10
   2  14  -2   29.20   10.30
   2  14  -2   38.00   11.50
  -2 -13   2   52.89   12.90
   2  13  -2   26.70   11.50
   2  13  -2   57.29   15.20
  -2 -12   2   21.50    9.40
   2  12  -2    8.00    7.20
   2  12  -2    6.20    6.70
   2  12  -2    6.50    6.00
  -2 -11   2    0.70    9.80
   2  11  -2   -2.70    5.50
   2  11  -2    4.90    6.50
   2  11  -2   19.70    7.40
   2  11  -2   19.00    7.60
  -2 -10   2   -2.10   15.20
  -2 -10   2    3.00    8.00
   2  10  -2   10.00    5.00
   2  10  -2    1.60    5.30
   2  10  -2   21.80    7.60
   2  10  -2   12.30    6.70
  -2  -9   2   82.79   23.20
   2   9  -2  105.59   14.90
   2   9  -2  108.09   12.20
   2   9  -2   99.19   13.60
   2   9  -2  111.89   13.70
  -2  -8   2  118.69   23.10
   2   8  -2   65.69   11.60
   2   8  -2   85.29   10.30
   2   8  -2  106.39   12.10
   2   8  -2   90.59   12.10
   2   7  -2  785.22   61.09
   2   7  -2  836.82   61.49
   2   7  -2  744.83   59.49
   2   7  -2  843.22   60.89
   2   6  -2  558.44   41.10
   2   6  -2  460.35   39.80
   2   6  -2  566.34   41.80
   2   6  -2  542.95   41.80
   2   5  -2 1527.45  103.59
   2   5  -2 1306.87  102.59
   2   5  -2 1555.34  104.19
   2   5  -2 1383.86  103.29
   2   4  -2   49.99    5.90
   2   4  -2   53.99    6.60
   2   4  -2   47.40    5.80
   2   4  -2   51.09    5.90
   2   3  -2 3019.90  239.38
   2   3  -2 3817.52  239.88
   2   3  -2 3258.97  238.38
   2   3  -2 3583.94  239.18
   2   2  -2 4863.71  352.06
   2   2  -2 5267.67  352.56
   2   1  -2  144.59   13.20
   2   0  -2  731.13   54.39
   2  -1  -2 1652.23  119.19
   2  -2  -2  485.65   39.20
   2  -2  -2  538.95   42.10
  -2   3   2 1210.78   83.69
  -2   3   2 1212.58   85.09
   2  -3  -2 1253.47   91.09
   2  -3  -2 1086.89   86.99
  -2   4   2  176.38   15.30
  -2   4   2  206.68   13.80
   2  -4  -2  144.69   17.80
   2  -4  -2  151.48   21.10
  -2   5   2  623.04   44.20
  -2   5   2  723.03   47.60
   2  -5  -2  530.55   53.49
   2  -5  -2  585.44   49.99
  -2   6   2   10.00    3.80
  -2   6   2   10.60    3.90
   2  -6  -2   14.00    9.90
   2  -6  -2    2.90    7.00
  -2   7   2   34.00    7.60
  -2   7   2   31.90    7.70
   2  -7  -2   33.70   14.70
   2  -7  -2   29.50   10.70
  -2   8   2  361.46   30.60
  -2   8   2  324.27   30.50
   2  -8  -2  307.17   39.30
   2  -8  -2  353.06   36.30
  -2   9   2   94.99   13.20
  -2   9   2   56.19   16.30
   2  -9  -2   73.99   19.00
   2  -9  -2   97.19   22.00
  -2  10   2  223.48   25.70
  -2  10   2  240.68   24.40
   2 -10  -2  216.88   32.90
   2 -10  -2  229.08   31.90
  -2  11   2  811.82   68.09
  -2  11   2  825.02   66.29
   2 -11  -2  643.04   80.69
   2 -11  -2  903.01   73.79
  -2  12   2  377.66   40.10
  -2  12   2  407.56   38.40
   2 -12  -2  403.66   43.50
  -2  13   2  129.99   18.90
  -2  13   2  121.99   25.10
   2 -13  -2  158.98   25.10
  -2  14   2   36.90   13.80
  -2  14   2   31.70   10.90
   2 -14  -2   59.59   15.90
  -2  15   2    6.20    5.90
  -2  15   2  -19.70    8.50
   2 -15  -2   15.30    9.50
  -2  16   2   23.00    8.70
  -2  16   2   17.20   12.30
   2 -16  -2   12.30   10.00
  -1 -16   2   64.09   11.80
   1  16  -2   46.90   17.80
   1  16  -2   47.20   11.70
  -1 -15   2   22.20    8.90
   1  15  -2   25.20   10.10
   1  15  -2   25.10   10.00
   1  15  -2   23.10   11.50
  -1 -14   2   87.29   16.00
   1  14  -2  108.69   20.90
   1  14  -2  122.09   23.40
  -1 -13   2   18.00    7.80
   1  13  -2    1.50    5.30
   1  13  -2    1.20    6.50
  -1 -12   2   43.00   11.00
   1  12  -2   53.09   14.60
   1  12  -2   44.90   11.60
  -1 -11   2   97.19   20.60
   1  11  -2  178.88   19.70
   1  11  -2  159.58   18.50
   1  11  -2  151.68   20.30
   1  11  -2  135.39   15.60
  -1 -10   2  381.66   42.70
  -1 -10   2  348.97   35.00
   1  10  -2  476.05   36.80
   1  10  -2  414.36   33.90
   1  10  -2  469.85   39.20
  -1  -9   2  172.88   29.20
  -1  -9   2  151.38   23.20
   1   9  -2  219.28   22.40
   1   9  -2  208.58   19.00
   1   9  -2  233.18   22.10
   1   9  -2  248.88   21.20
  -1  -8   2  453.15   43.90
   1   8  -2  381.46   34.00
   1   8  -2  446.96   34.40
   1   8  -2  385.46   35.10
   1   8  -2  422.96   35.10
   1   7  -2 1176.88   97.59
   1   7  -2 1512.95   99.39
   1   7  -2 1450.45  100.09
   1   7  -2 1333.57   99.99
   1   6  -2 1194.38   84.39
   1   6  -2  992.30   82.39
   1   6  -2 1249.28   84.49
   1   6  -2 1181.38   83.39
   1   5  -2  410.36   32.60
   1   5  -2  430.96   33.50
   1   5  -2  489.25   34.00
   1   5  -2  405.66   32.50
   1   4  -2 1630.24  122.49
   1   4  -2 1800.72  122.99
   1   4  -2 1763.12  122.19
   1   3  -2 1351.46   94.79
   1   3  -2 1125.59   92.99
   1   3  -2 1492.65   94.19
   1   1  -2  230.08   18.70
   1   0  -2 1720.23  123.19
   1  -1  -2   88.09   12.20
  -1   2   2  403.56   29.40
   1  -2  -2  366.66   34.60
  -1   3   2  982.20   65.09
   1  -3  -2  817.22   72.19
   1  -3  -2  894.31   67.89
  -1   4   2  504.65   36.00
  -1   4   2  498.15   35.80
   1  -4  -2  405.46   38.10
   1  -4  -2  457.75   44.60
  -1   5   2  551.74   37.20
  -1   5   2  477.55   36.60
   1  -5  -2  414.56   45.80
   1  -5  -2  408.46   39.40
  -1   6   2  759.22   52.29
  -1   6   2  739.33   52.39
   1  -6  -2  569.54   54.89
   1  -6  -2  610.54   63.19
  -1   7   2   40.50    8.60
  -1   7   2   42.80    7.40
   1  -7  -2   33.90   16.30
   1  -7  -2   42.20   12.60
  -1   8   2  268.87   24.40
  -1   8   2  239.68   24.40
   1  -8  -2  240.88   30.90
   1  -8  -2  250.27   38.40
  -1   9   2   98.29   13.90
  -1   9   2  102.69   15.00
   1  -9  -2   84.79   26.50
   1  -9  -2   63.99   19.00
  -1  10   2   69.59   14.20
  -1  10   2   81.79   12.70
   1 -10  -2   47.20   17.90
   1 -10  -2   56.09   21.10
  -1  11   2  353.56   33.50
  -1  11   2  329.37   35.10
   1 -11  -2  308.47   39.30
  -1  12   2  282.27   29.30
  -1  12   2  254.67   31.60
   1 -12  -2  279.17   35.10
  -1  13   2   20.80    8.00
  -1  13   2   20.90   10.60
   1 -13  -2   23.20   11.40
  -1  14   2   12.60    9.60
  -1  14   2   22.20   10.40
   1 -14  -2   38.10   12.60
  -1  15   2   11.40   11.00
  -1  15   2    1.50    7.50
   1 -15  -2   21.30   13.70
   0 -17   2   10.60    7.00
   0 -17   2   15.90    9.40
   0  17  -2   23.40    9.70
   0  17  -2   34.30   11.30
   0 -16   2   44.90   11.40
   0  16  -2   33.10   14.40
   0 -15   2   37.80   10.70
   0  15  -2   41.70   15.50
   0  15  -2   50.49   12.90
   0 -14   2   97.09   23.80
   0  14  -2   78.69   17.10
   0 -13   2  215.58   24.80
   0  13  -2  228.08   28.40
   0  13  -2  252.27   27.80
   0 -12   2    9.90    7.20
   0  12  -2    3.90    6.50
   0  12  -2   -3.30    3.60
   0 -11   2   23.50    9.30
   0  11  -2   25.80   10.00
   0  11  -2   35.50    9.00
   0  11  -2   19.40    5.50
   0 -10   2    9.30    7.20
   0  10  -2   20.50   11.60
   0  10  -2   15.50    6.40
   0  10  -2   21.00    6.10
   0  10  -2   17.30    4.20
   0  -9   2   51.89    9.20
   0   9  -2   65.49   10.30
   0   9  -2   58.89    9.60
   0   9  -2   46.60    7.00
   0   9  -2   43.90    9.50
   0  -8   2  457.85   49.20
   0   8  -2  598.34   47.30
   0   8  -2  672.13   47.20
   0   8  -2  543.55   44.00
   0   8  -2  667.93   45.90
   0  -7   2  374.86   37.40
   0   7  -2  459.55   34.70
   0   7  -2  472.15   33.70
   0   7  -2  396.96   32.60
   0   7  -2  428.76   35.00
   0   6  -2  889.41   66.19
   0   6  -2  838.82   66.29
   0   6  -2  959.00   65.29
   0   5  -2  449.56   35.50
   0   5  -2  447.36   34.40
   0   5  -2  481.05   34.30
   0   5  -2  465.15   35.30
   0   4  -2 4960.00  348.47
   0   4  -2 5425.36  349.17
   0   4  -2 4633.34  348.97
   0   3  -2 2819.52  197.28
   0   2  -2   29.60    4.00
   0   2  -2   39.30    4.20
   0   1  -2 1329.97  107.39
   0   1  -2 1683.53  105.79
   0   0  -2 9999.00  696.83
   0  -1  -2  149.09   17.90
   0   2   2    7.50    2.10
   0   2   2    5.50    2.50
   0  -2  -2   17.20    8.90
   0  -2  -2    3.90    4.10
   0   3   2  843.52   58.89
   0   3   2  767.72   57.69
   0   3   2  853.41   57.99
   0  -3  -2  708.13   66.29
   0   4   2 1318.17   88.09
   0   4   2 1256.47   87.99
   0   4   2 1184.58   88.59
   0  -4  -2 1101.69   97.79
   0   5   2  461.95   41.10
   0   5   2  529.25   41.10
   0   5   2  556.54   41.00
   0  -5  -2  604.14   55.39
   0  -5  -2  531.25   43.90
   0   6   2  254.57   22.60
   0   6   2  249.58   22.80
   0   6   2  270.07   22.40
   0  -6  -2  225.48   26.20
   0  -6  -2  235.18   35.90
   0   7   2  318.47   26.50
   0   7   2  313.37   27.20
   0   7   2  304.37   27.00
   0  -7  -2  255.47   40.50
   0  -7  -2  242.78   30.40
   0   8   2   80.09   12.90
   0   8   2   81.29   11.30
   0  -8  -2   69.59   18.40
   0   9   2   57.39   13.30
   0   9   2   93.89   21.00
   0  -9  -2   55.89   24.20
   0  10   2   94.59   13.70
   0  10   2  102.89   16.40
   0 -10  -2   72.59   19.70
   0 -10  -2   56.19   23.90
   0  11   2   53.49   13.90
   0  11   2   58.29   12.30
   0 -11  -2   18.30   18.90
   0 -11  -2   28.80   15.30
   0  12   2   20.70   10.30
   0  12   2   49.40   12.90
   0 -12  -2   19.30   12.40
   0  13   2   31.40   10.80
   0  13   2   62.39   14.50
   0 -13  -2   61.39   17.40
   0  14   2   25.70    9.10
   0  14   2   37.40   12.30
   0 -14  -2   12.10   10.30
   0  15   2   15.20    9.50
   0  15   2   22.30   12.80
   0 -15  -2   37.30   12.40
   1 -17   2    6.60    7.50
   1 -17   2   -6.30    8.60
  -1  17  -2   16.60    7.20
  -1  17  -2   36.80   12.20
   1 -16   2   45.40   11.30
  -1  16  -2   26.70   13.80
  -1  16  -2   34.80   10.00
   1 -15   2   67.99   14.40
  -1  15  -2   53.99   17.40
   1 -14   2   34.40   10.00
  -1  14  -2   31.20   12.30
  -1  14  -2   24.30   15.10
   1 -13   2  135.09   18.20
  -1  13  -2  153.68   22.10
  -1  13  -2  110.69   18.10
   1 -12   2   81.39   15.90
  -1  12  -2  123.89   18.50
  -1  12  -2   72.29   17.30
  -1  12  -2  119.59   16.40
   1 -11   2  177.08   25.80
  -1  11  -2  209.78   22.70
  -1  11  -2  140.79   15.40
   1 -10   2  129.39   16.70
  -1  10  -2  139.49   18.10
  -1  10  -2  130.89   13.70
  -1  10  -2  172.78   17.80
   1  -9   2  106.99   13.70
  -1   9  -2  119.99   13.00
  -1   9  -2  126.69   14.30
  -1   9  -2  146.09   16.30
  -1   9  -2  129.59   16.50
   1  -8   2  946.51   75.89
   1  -8   2 1005.90   77.59
  -1   8  -2 1156.08   79.89
  -1   8  -2 1170.48   78.89
  -1   8  -2 1032.00   76.19
  -1   8  -2 1009.70   76.59
  -1   7  -2  956.80   69.99
  -1   7  -2 1028.40   71.29
  -1   7  -2  854.11   68.19
   1  -6   2   52.59    6.50
   1  -6   2   47.80    6.40
  -1   6  -2   62.19    6.90
  -1   5  -2  407.76   31.10
  -1   5  -2  411.66   30.30
  -1   5  -2  373.96   31.00
  -1   5  -2  367.16   29.80
  -1   4  -2  428.96   31.90
  -1   4  -2  403.16   32.00
  -1   4  -2  436.66   31.90
  -1   4  -2  420.16   32.70
  -1   3  -2 1879.41  116.79
  -1   3  -2 1425.06  116.89
  -1   2  -2   14.20    4.50
  -1   2  -2   12.60    2.80
  -1   1  -2  158.08   12.40
  -1   0  -2  446.66   32.00
   1   1   2  491.95   37.00
   1   1   2  476.35   37.30
   1   1   2  490.85   36.60
  -1  -1  -2  559.24   35.90
   1   2   2 1049.99   73.79
   1   2   2 1018.40   72.79
  -1  -2  -2 1000.00   73.49
  -1  -2  -2 1013.40   70.99
   1   3   2  289.97   23.30
   1   3   2  307.77   24.30
  -1  -3  -2  292.07   24.00
   1   4   2 1058.29   83.29
   1   4   2 1174.38   83.29
   1   4   2 1188.68   84.49
  -1  -4  -2 1079.09   84.19
  -1  -4  -2 1314.97   97.99
   1   5   2  762.92   65.29
   1   5   2  968.40   65.69
   1   5   2  930.51   64.99
  -1  -5  -2  958.80   81.29
  -1  -5  -2  781.52   66.29
   1   6   2    7.50    3.90
   1   6   2   11.60    3.90
   1   6   2    7.80    3.90
  -1  -6  -2    1.30    6.70
  -1  -6  -2    4.00   13.30
   1   7   2   46.40    7.80
   1   7   2   35.10    8.50
   1   7   2   40.90    9.60
  -1  -7  -2   20.50   20.70
  -1  -7  -2   29.30   11.60
   1   8   2   32.00    8.30
   1   8   2   45.90    9.90
  -1  -8  -2   48.80   16.40
  -1  -8  -2   32.40   24.30
   1   9   2  152.28   22.70
   1   9   2   93.69   15.60
  -1  -9  -2  110.99   24.40
  -1  -9  -2   64.99   26.90
   1  10   2  108.89   15.70
   1  10   2  128.79   18.30
  -1 -10  -2   74.79   21.10
  -1 -10  -2   80.49   32.30
   1  11   2   48.90   12.70
   1  11   2   40.40   10.80
  -1 -11  -2    9.40   25.90
  -1 -11  -2   68.19   19.20
   1  12   2   -0.50    6.00
   1  12   2   -0.70    7.50
   1  13   2    4.00    6.10
  -1 -13  -2    8.30   11.00
   1  14   2   17.50   11.20
  -1 -14  -2   45.40   12.70
   1  15   2   10.00    7.80
  -1 -15  -2   29.30   11.40
   2 -17   2   -7.90    7.10
   2 -17   2    4.90    6.40
  -2  17  -2    5.20    6.30
  -2  17  -2   13.50   10.10
   2 -16   2   18.70    8.50
  -2  16  -2   29.60   10.30
  -2  16  -2   14.90    7.20
   2 -15   2  137.19   18.80
  -2  15  -2  102.59   21.30
  -2  15  -2  131.39   25.70
   2 -14   2   29.60    9.80
  -2  14  -2   26.90   13.00
  -2  14  -2   20.70    9.00
   2 -13   2  147.39   18.60
  -2  13  -2  111.89   19.30
  -2  13  -2  120.09   17.30
   2 -12   2  120.19   16.60
  -2  12  -2   89.79   12.60
  -2  12  -2  117.09   18.10
  -2  12  -2  106.49   15.70
  -2  11  -2    5.00    4.80
  -2  11  -2   11.90    7.70
  -2  11  -2    5.40    3.20
   2 -10   2  193.58   21.40
  -2  10  -2  192.88   18.30
  -2  10  -2  244.78   24.10
  -2  10  -2  232.18   22.10
   2  -9   2  607.44   49.60
  -2   9  -2  694.83   52.49
  -2   9  -2  539.95   48.70
  -2   9  -2  714.13   50.99
   2  -8   2 1348.97   96.89
  -2   8  -2 1249.77   96.99
  -2   8  -2 1523.65   99.79
  -2   8  -2 1211.88   95.39
   2  -7   2  282.67   26.70
  -2   7  -2  363.16   29.40
  -2   7  -2  358.66   28.00
  -2   7  -2  329.27   27.00
  -2   7  -2  356.76   27.00
   2  -6   2  101.19   10.70
  -2   6  -2  113.69   11.00
  -2   6  -2  109.79   11.40
  -2   6  -2  118.39   12.70
  -2   6  -2  113.99   11.10
   2  -5   2   56.69    6.40
  -2   5  -2   50.89    6.40
  -2   5  -2   46.80    5.90
  -2   5  -2   41.50    7.20
   2  -4   2  440.96   34.40
  -2   4  -2  464.95   34.30
  -2   4  -2  487.55   36.10
  -2   4  -2  446.06   35.90
   2  -3   2  982.20   68.69
   2  -3   2  995.70   69.19
  -2   3  -2  910.31   70.19
  -2   2  -2  478.25   35.10
  -2   1  -2  276.37   20.80
   2   0   2  243.68   19.00
   2   0   2  250.87   18.90
  -2   0  -2  244.18   18.20
  -2   0  -2  234.38   19.10
   2   1   2 1419.76   95.29
   2   1   2 1395.16   95.49
  -2  -1  -2 1279.57   93.59
  -2  -1  -2 1254.97   94.59
   2   2   2  340.97   27.40
   2   2   2  365.46   28.00
   2   2   2  358.96   28.40
  -2  -2  -2  377.56   26.10
   2   3   2  295.67   21.90
   2   3   2  291.77   23.30
   2   3   2  280.87   21.60
   2   3   2  266.87   22.10
  -2  -3  -2  256.37   22.00
  -2  -3  -2  262.77   19.80
   2   4   2   -1.90    2.00
   2   4   2    2.20    2.50
   2   4   2    3.20    2.30
  -2  -4  -2    6.70    3.60
   2   5   2   78.59   10.00
   2   5   2   84.99   10.60
   2   5   2   73.19    9.40
  -2  -5  -2   78.59   11.60
  -2  -5  -2  114.09   28.80
   2   6   2  285.47   23.80
   2   6   2  257.67   24.90
   2   6   2  280.27   24.70
  -2  -6  -2  237.68   25.70
  -2  -6  -2  277.77   42.90
   2   7   2   58.69    9.00
   2   7   2   62.79   10.30
   2   7   2   41.60    9.10
  -2  -7  -2   39.30   20.60
  -2  -7  -2   50.39   14.30
   2   8   2   92.49   13.00
   2   8   2   93.09   14.60
   2   8   2   79.39   13.80
  -2  -8  -2  105.19   35.10
  -2  -8  -2   70.49   19.10
   2   9   2    1.90    4.90
   2   9   2   -4.70    4.20
   2   9   2   -2.80    4.70
  -2  -9  -2   -0.60   11.80
  -2  -9  -2   16.10   17.30
   2  10   2  633.94   50.99
   2  10   2  647.34   54.19
  -2 -10  -2  498.15   71.49
  -2 -10  -2  527.45   57.89
   2  11   2   13.80    7.60
   2  11   2    5.40    6.40
  -2 -11  -2   -8.10    9.60
  -2 -11  -2   -7.90   21.10
   2  12   2   47.80   14.40
  -2 -12  -2   31.90   14.60
   2  13   2   16.50   10.20
   2  13   2    2.70   10.60
  -2 -13  -2   28.90   12.20
   2  14   2    2.40    8.20
  -2 -14  -2   15.20   13.70
   3 -17   2   33.00   11.30
   3 -17   2   31.50   12.30
  -3  17  -2   25.20   14.20
  -3  17  -2   83.19   25.50
   3 -16   2   46.10   12.40
  -3  16  -2   31.20    9.90
  -3  16  -2   48.20   13.70
   3 -15   2   13.20    6.60
  -3  15  -2    0.70    7.90
  -3  15  -2    5.50    5.40
   3 -14   2    7.60    5.20
  -3  14  -2   -0.20    3.80
  -3  14  -2   10.40    6.90
   3 -13   2   11.20    7.10
  -3  13  -2   14.40    6.60
  -3  13  -2   10.40    7.30
   3 -12   2   15.90    7.40
  -3  12  -2    5.70    4.90
  -3  12  -2   10.00    5.50
  -3  12  -2   16.70    8.30
   3 -11   2  238.68   23.40
  -3  11  -2  213.68   24.50
  -3  11  -2  178.38   17.90
  -3  11  -2  208.98   22.00
   3 -10   2  830.52   62.59
  -3  10  -2  844.92   64.99
  -3  10  -2  814.52   62.49
  -3  10  -2  699.83   58.79
   3  -9   2 1052.69   74.09
  -3   9  -2  808.12   71.49
  -3   9  -2 1031.70   73.99
  -3   9  -2 1012.30   75.79
   3  -8   2  538.65   41.20
  -3   8  -2  475.55   39.70
  -3   8  -2  504.75   40.00
  -3   8  -2  525.25   42.90
  -3   8  -2  528.55   41.10
  -3   7  -2  448.76   36.70
  -3   7  -2  572.84   40.10
  -3   7  -2  483.85   37.30
  -3   7  -2  398.26   36.20
   3  -6   2  378.86   32.50
  -3   6  -2  370.96   32.20
  -3   6  -2  465.45   35.20
  -3   6  -2  472.95   33.20
   3  -5   2  535.95   39.90
  -3   5  -2  516.05   39.50
  -3   5  -2  525.45   41.70
  -3   5  -2  532.95   39.90
   3  -4   2  303.57   24.50
   3  -4   2  300.87   25.00
  -3   4  -2  347.97   25.00
  -3   4  -2  280.77   26.20
  -3   4  -2  337.07   24.40
   3  -3   2  115.49   11.00
   3  -3   2  124.79   11.40
  -3   3  -2  134.09   17.00
  -3   3  -2  131.79   11.30
   3  -2   2 1194.58   84.99
   3  -1   2 3398.36  247.18
   3  -1   2 3441.86  246.08
  -3   1  -2 3737.33  245.98
   3   0   2 2167.38  155.28
   3   0   2 2180.78  156.68
  -3   0  -2 2249.87  154.68
  -3   0  -2 2234.18  155.48
   3   1   2  477.25   36.30
   3   1   2  486.05   36.70
   3   1   2  492.25   35.90
  -3  -1  -2  477.15   35.20
  -3  -1  -2  478.35   36.00
   3   2   2  602.04   45.80
   3   2   2  598.54   44.70
   3   2   2  609.64   45.30
  -3  -2  -2  598.84   43.40
  -3  -2  -2  606.74   44.60
   3   3   2  275.97   23.90
   3   3   2  298.57   23.00
   3   3   2  301.67   25.40
   3   3   2  294.37   24.20
  -3  -3  -2  311.87   22.20
   3   4   2  570.74   44.20
   3   4   2  568.04   44.90
   3   4   2  557.74   43.70
   3   4   2  593.74   46.20
  -3  -4  -2  623.34   45.00
  -3  -4  -2  589.94   41.60
   3   5   2   81.89   11.50
   3   5   2  102.89    9.90
   3   5   2   75.19    9.20
   3   5   2   75.29   10.60
  -3  -5  -2   82.49   11.70
   3   6   2  143.09   17.20
   3   6   2  160.78   15.70
   3   6   2  151.78   16.70
  -3  -6  -2  160.78   38.10
  -3  -6  -2  159.28   18.90
   3   7   2   73.49   10.00
   3   7   2   79.19   14.80
   3   7   2   80.39   16.30
  -3  -7  -2   39.20   13.30
  -3  -7  -2   95.29   34.50
   3   8   2   64.69   14.00
   3   8   2   50.89   10.40
   3   8   2   52.09   12.30
  -3  -8  -2   29.10   23.10
   3   9   2  104.69   17.10
   3   9   2  142.29   18.70
   3   9   2  128.29   15.70
  -3  -9  -2   70.79   31.80
   3  10   2  297.87   31.80
   3  10   2  302.67   29.00
  -3 -10  -2  267.17   37.10
  -3 -10  -2  220.08   56.89
  -3 -11  -2   47.00   28.40
  -3 -11  -2   37.90   17.50
   3  12   2    5.00   10.60
   3  12   2   53.29   15.20
  -3 -12  -2   24.20   12.40
   3  13   2   32.00   12.70
  -3 -13  -2   17.60   11.00
   3  14   2   30.60   10.40
  -3 -14  -2   14.90   12.30
   4 -17   2   62.29   16.00
  -4  17  -2   47.10   14.30
   4 -16   2    0.80    5.90
   4 -16   2    1.50    6.10
  -4  16  -2   -3.90    8.10
  -4  16  -2   13.90    8.60
   4 -15   2   16.10    7.90
  -4  15  -2   10.20    6.80
  -4  15  -2   12.50    8.10
   4 -14   2   14.70    7.20
  -4  14  -2    6.20    5.00
  -4  14  -2   14.00    7.90
   4 -13   2   -0.20    5.00
  -4  13  -2    6.40    6.60
  -4  13  -2   15.20    6.60
   4 -12   2   41.30   10.70
  -4  12  -2   26.70    7.50
  -4  12  -2   52.59   15.10
  -4  12  -2   35.40    7.50
   4 -11   2   58.49   12.30
  -4  11  -2   48.40    8.20
  -4  11  -2   60.79   14.60
  -4  11  -2   40.50    9.70
   4 -10   2  230.98   22.70
  -4  10  -2  211.98   21.60
  -4  10  -2  199.08   19.40
  -4  10  -2  217.58   19.90
  -4  10  -2  222.18   24.40
   4  -9   2  140.59   15.60
  -4   9  -2  142.39   15.00
  -4   9  -2  120.09   13.60
  -4   9  -2  137.39   17.60
  -4   9  -2  123.29   14.00
   4  -8   2   41.50    8.20
  -4   8  -2   31.70    8.60
  -4   8  -2   23.40    5.90
  -4   8  -2   29.90    6.40
  -4   8  -2   13.50    5.50
   4  -7   2 1083.29   80.09
  -4   7  -2 1067.59   79.49
  -4   7  -2 1090.79   79.69
  -4   7  -2 1092.59   82.29
   4  -6   2   52.59    8.20
  -4   6  -2   43.40    6.30
  -4   6  -2   41.80    9.00
   4  -5   2  657.53   52.29
   4  -5   2  687.13   51.89
  -4   5  -2  772.12   52.19
  -4   5  -2  674.13   51.09
  -4   5  -2  685.43   54.09
   4  -4   2   18.90    4.70
   4  -4   2   19.70    4.50
  -4   4  -2   13.60    2.90
  -4   4  -2   15.60    4.00
  -4   4  -2   13.00    4.30
   4  -3   2 1114.89   80.99
  -4   3  -2 1168.78   80.89
  -4   3  -2 1099.29   81.69
   4  -2   2 1196.78   91.89
   4  -2   2 1341.17   91.39
   4  -2   2 1294.07   92.19
  -4   2  -2 1275.27   92.69
  -4   2  -2 1343.17   91.99
   4  -1   2 1489.35  108.49
   4  -1   2 1408.06  108.49
  -4   1  -2 1671.43  109.49
  -4   1  -2 1556.04  108.49
   4   0   2  306.27   26.60
   4   0   2  283.87   26.20
  -4   0  -2  406.66   27.30
  -4   0  -2  372.86   26.30
   4   1   2   74.99    8.40
   4   1   2   68.49    8.70
   4   1   2   77.69    8.00
  -4  -1  -2   79.99    8.40
  -4  -1  -2   80.39    7.60
   4   2   2   14.40    3.60
   4   2   2   18.00    4.70
   4   2   2    9.00    3.70
  -4  -2  -2   12.40    3.00
  -4  -2  -2   13.10    3.70
   4   3   2 1742.73  124.99
   4   3   2 1703.93  124.59
   4   3   2 1679.33  123.09
   4   3   2 1786.52  126.19
  -4  -3  -2 1774.32  124.29
  -4  -3  -2 1758.42  124.49
   4   4   2   10.20    4.00
   4   4   2   13.00    3.90
   4   4   2    8.10    4.60
  -4  -4  -2   12.20    2.50
  -4  -4  -2   17.60    5.30
   4   5   2  786.22   62.69
   4   5   2  788.82   61.59
   4   5   2  784.42   59.59
  -4  -5  -2  833.12   61.89
   4   6   2  210.98   22.30
   4   6   2  212.28   20.20
   4   6   2  216.08   23.10
  -4  -6  -2  219.78   24.50
  -4  -6  -2  283.57   45.60
   4   7   2   36.90    9.70
   4   7   2   36.30    9.20
   4   7   2   58.59    8.70
  -4  -7  -2   31.70   22.80
  -4  -7  -2   43.80   14.10
   4   8   2   73.49   15.40
   4   8   2  113.69   16.20
   4   8   2   63.29   11.90
  -4  -8  -2   85.39   20.10
  -4  -8  -2  116.29   39.70
   4   9   2  309.87   31.00
   4   9   2  250.67   27.60
   4   9   2  345.77   32.70
  -4  -9  -2  278.97   74.59
  -4  -9  -2  262.37   35.50
   4  10   2  130.49   20.00
  -4 -10  -2  105.59   23.60
  -4 -10  -2  130.09   37.20
   4  11   2   77.29   17.20
  -4 -11  -2   83.69   38.10
  -4 -11  -2   91.59   21.20
   4  12   2   52.79   14.50
  -4 -12  -2   25.60   14.40
   4  13   2    5.90    7.00
  -4 -13  -2    4.50   13.10
   5 -17   2   32.70   10.30
   5 -17   2   35.80   12.30
  -5  17  -2   17.10    9.50
  -5  17  -2   27.80   11.10
   5 -16   2   16.20    8.80
   5 -16   2   44.70   11.90
  -5  16  -2   36.30   11.20
  -5  16  -2   20.80    8.20
   5 -15   2   35.20   13.50
   5 -15   2   36.40    9.70
  -5  15  -2   60.09   15.20
  -5  15  -2   19.30    6.60
   5 -14   2    7.20    6.00
  -5  14  -2   18.30    8.70
  -5  14  -2   -2.30    4.20
   5 -13   2  166.68   20.70
  -5  13  -2  180.58   20.90
  -5  13  -2  127.99   22.00
   5 -12   2   60.49   12.70
  -5  12  -2   50.89    9.00
  -5  12  -2   30.50   12.90
  -5  12  -2   47.00   11.70
   5 -11   2  132.89   16.60
  -5  11  -2  101.49   19.10
  -5  11  -2  103.89   14.50
  -5  11  -2   96.89   12.10
   5 -10   2   37.40    9.10
  -5  10  -2   28.20    6.80
  -5  10  -2   16.20    9.50
  -5  10  -2   38.50    8.70
  -5  10  -2   36.80    9.00
   5  -9   2  524.95   42.30
  -5   9  -2  499.45   41.20
  -5   9  -2  483.35   44.20
  -5   9  -2  509.25   41.20
   5  -8   2  110.49   13.50
  -5   8  -2  109.39   12.60
  -5   8  -2  140.99   16.70
  -5   8  -2  114.49   13.10
   5  -7   2 1777.72  122.09
   5  -7   2 1614.24  122.49
  -5   7  -2 1578.54  123.89
  -5   7  -2 1751.02  121.29
  -5   7  -2 1662.73  120.79
   5  -6   2 1240.48   88.19
  -5   6  -2 1228.38   87.69
  -5   6  -2 1220.88   87.09
  -5   6  -2 1106.69   91.09
   5  -5   2  528.35   41.60
   5  -5   2  544.45   41.20
  -5   5  -2  531.05   40.80
  -5   5  -2  540.35   41.90
  -5   5  -2  514.55   39.90
   5  -4   2  994.30   76.29
   5  -4   2 1007.60   75.89
  -5   4  -2 1090.89   75.89
  -5   4  -2 1126.09   77.19
  -5   4  -2 1000.20   74.59
   5  -3   2  185.78   14.70
   5  -3   2  175.28   15.80
   5  -3   2  184.38   16.20
  -5   3  -2  177.18   15.70
   5  -2   2  118.29   10.50
   5  -2   2  110.79   11.00
   5  -2   2  105.59   10.70
  -5   2  -2  120.89   11.80
  -5   2  -2  106.29   10.90
   5  -1   2  506.95   38.10
   5  -1   2  500.05   38.10
  -5   1  -2  492.35   38.50
  -5   1  -2  504.55   37.90
   5   0   2  516.55   45.20
   5   0   2  610.14   46.00
  -5   0  -2  694.43   45.50
   5   1   2   16.60    4.10
   5   2   2   43.70    7.00
   5   2   2   63.89   10.30
   5   2   2   52.69    6.90
  -5  -2  -2   50.69    6.30
   5   3   2   93.69   11.50
   5   3   2   67.99    9.60
   5   3   2   90.29   10.50
  -5  -3  -2  101.49   10.60
  -5  -3  -2   81.09    8.50
   5   4   2  212.38   21.50
   5   4   2  199.88   19.30
   5   4   2  226.08   20.50
  -5  -4  -2  194.48   17.10
  -5  -4  -2  241.68   20.80
   5   5   2   55.69    9.50
   5   5   2   55.59    9.30
   5   5   2   60.99   12.10
  -5  -5  -2   61.79    6.60
  -5  -5  -2   72.29   13.20
   5   6   2   67.89   13.90
   5   6   2   60.69    9.90
   5   6   2   67.89   13.30
  -5  -6  -2   61.19   14.20
  -5  -6  -2   54.29   23.50
   5   7   2  501.35   42.10
   5   7   2  394.96   36.80
   5   7   2  465.75   41.00
  -5  -7  -2  529.85   69.89
  -5  -7  -2  421.56   43.60
   5   8   2  827.02   63.29
   5   8   2  842.12   63.49
   5   8   2  657.43   57.59
  -5  -8  -2  632.14   64.79
  -5  -8  -2  720.83   88.09
   5   9   2  376.66   39.00
  -5  -9  -2  425.16   63.99
  -5  -9  -2  409.06   44.40
   5  10   2   77.19   16.30
  -5 -10  -2   65.99   23.50
  -5 -10  -2   81.09   31.10
  -5 -11  -2   21.90   37.60
   5  12   2   12.50    8.50
  -5 -12  -2    7.30   12.00
   5  13   2    4.20    8.80
  -5 -13  -2  -19.70   10.10
   6 -17   2   15.00   10.10
   6 -17   2   37.40   11.50
  -6  17  -2   23.70    7.40
  -6  17  -2   17.30   10.60
   6 -16   2   51.49   12.20
  -6  16  -2   55.09   14.50
  -6  16  -2   37.30   13.40
   6 -15   2   86.59   19.40
   6 -15   2   84.89   15.20
  -6  15  -2   56.89   14.30
  -6  15  -2   40.80   12.60
   6 -14   2   -8.20    4.50
   6 -14   2    0.20    6.30
  -6  14  -2    6.90    7.20
  -6  14  -2    1.10    4.40
   6 -13   2  169.08   24.50
   6 -13   2  238.28   25.50
  -6  13  -2  201.38   26.80
  -6  13  -2  231.98   24.40
   6 -12   2   40.80   10.30
   6 -12   2   17.60    8.80
  -6  12  -2   41.80   11.30
  -6  12  -2   39.50    7.50
  -6  12  -2   16.10   10.30
   6 -11   2   42.80   10.60
   6 -11   2   19.20    8.60
  -6  11  -2   39.80    8.70
  -6  11  -2   28.80    7.40
  -6  11  -2   40.80   13.20
  -6  11  -2   58.09   11.40
   6 -10   2  403.86   33.60
   6 -10   2  389.76   34.70
  -6  10  -2  303.77   33.30
  -6  10  -2  347.07   36.90
  -6  10  -2  340.77   30.90
  -6  10  -2  314.97   30.40
   6  -9   2  161.28   16.80
   6  -9   2  129.99   16.30
  -6   9  -2  111.89   14.00
  -6   9  -2  112.39   18.00
  -6   9  -2  107.79   13.80
   6  -8   2   20.50    6.70
   6  -8   2   35.40    9.90
  -6   8  -2   27.90    9.00
  -6   8  -2   31.40    7.00
  -6   8  -2   30.00    6.60
   6  -7   2  585.64   45.80
   6  -7   2  558.34   46.30
  -6   7  -2  545.05   44.70
  -6   7  -2  598.34   44.60
  -6   7  -2  578.54   48.60
   6  -6   2  614.34   46.10
   6  -6   2  604.04   46.80
  -6   6  -2  574.64   45.40
  -6   6  -2  581.24   44.40
  -6   6  -2  553.94   46.20
   6  -5   2   64.89   10.40
   6  -5   2   69.79    9.30
  -6   5  -2   74.89    9.30
  -6   5  -2   73.89   10.60
  -6   5  -2   80.99    8.10
   6  -4   2  397.96   29.10
   6  -4   2  380.26   30.90
   6  -4   2  383.56   31.50
  -6   4  -2  365.96   29.20
  -6   4  -2  402.96   32.00
  -6   4  -2  386.66   30.80
   6  -3   2  300.07   23.40
   6  -3   2  266.07   24.10
   6  -3   2  302.77   24.80
  -6   3  -2  306.47   25.60
  -6   3  -2  309.57   24.70
   6  -2   2   31.40    5.00
   6  -2   2   33.60    5.90
   6  -2   2   34.30    5.60
  -6   2  -2   37.70    9.90
  -6   2  -2   31.90    6.10
   6  -1   2  728.83   53.69
   6  -1   2  639.04   53.29
  -6   1  -2  730.83   53.49
  -6   1  -2  763.02   54.59
   6   0   2  175.28   16.80
   6   0   2  173.88   16.20
  -6   0  -2  169.58   15.60
  -6   0  -2  170.88   16.50
   6   1   2  649.24   49.70
   6   1   2  618.84   50.29
   6   1   2  636.74   51.09
  -6  -1  -2  729.23   51.19
  -6  -1  -2  661.03   49.50
   6   2   2  107.59   11.80
   6   2   2  107.09   12.90
   6   2   2   96.29   11.20
  -6  -2  -2  107.29   12.20
  -6  -2  -2  105.29   10.90
   6   3   2   56.59    8.60
   6   3   2   51.99    8.20
   6   3   2   57.59    9.60
  -6  -3  -2   57.59    7.40
  -6  -3  -2   53.29    9.00
   6   4   2  341.47   29.30
   6   4   2  327.07   30.80
  -6  -4  -2  345.57   30.30
  -6  -4  -2  312.17   26.20
   6   5   2   78.09   15.10
   6   5   2   69.29   11.80
  -6  -5  -2   74.49    8.10
  -6  -5  -2   87.99   15.70
   6   6   2  758.32   71.19
   6   6   2  941.61   71.99
  -6  -6  -2 1007.30   74.79
   6   7   2  233.08   26.50
   6   7   2  253.07   27.40
  -6  -7  -2  221.88   30.30
  -6  -7  -2  333.67   70.09
   6   8   2  379.16   35.30
   6   8   2  331.57   34.10
  -6  -8  -2  296.07   37.40
  -6  -8  -2  277.27   57.89
   6   9   2  286.67   31.80
   6   9   2  281.17   31.20
   6  10   2   21.00   10.20
  -6 -10  -2  -28.20   29.00
  -6 -10  -2   -5.30   12.00
   6  11   2   -0.80    9.00
  -6 -11  -2    2.80   15.20
  -6 -11  -2  -51.39   37.70
   6  12   2    2.60   10.50
  -6 -12  -2   14.70   14.00
   7 -17   2   18.00    8.60
   7 -17   2   15.30    9.80
  -7  17  -2   12.10    6.80
   7 -16   2   30.10   12.00
   7 -16   2   55.39   13.40
  -7  16  -2   51.29   11.60
  -7  16  -2   58.29   14.50
   7 -15   2   18.80    8.40
   7 -15   2   40.90   11.80
  -7  15  -2   19.00    7.10
  -7  15  -2   14.10   10.50
   7 -14   2   56.09   14.60
   7 -14   2   60.99   15.30
  -7  14  -2   64.29   14.40
  -7  14  -2   55.49   17.40
   7 -13   2   38.00   10.30
   7 -13   2   30.80    9.20
  -7  13  -2   28.90   13.10
  -7  13  -2   30.70    8.00
  -7  13  -2   21.70    8.30
   7 -12   2   14.80    7.40
   7 -12   2   19.60    8.70
  -7  12  -2   27.50   12.10
  -7  12  -2   32.50    8.70
  -7  12  -2   12.80    7.10
  -7  12  -2   12.00    6.10
   7 -11   2  166.28   20.60
   7 -11   2  169.78   21.40
  -7  11  -2  164.08   23.90
  -7  11  -2  146.39   17.80
  -7  11  -2  163.38   18.50
  -7  11  -2  158.98   18.00
   7 -10   2  151.48   18.60
   7 -10   2  168.78   18.70
  -7  10  -2  108.39   16.20
  -7  10  -2  137.19   16.10
  -7  10  -2  114.49   15.80
  -7  10  -2  123.19   20.30
   7  -9   2  257.37   25.60
   7  -9   2  246.18   24.40
  -7   9  -2  240.58   23.30
  -7   9  -2  208.18   26.90
  -7   9  -2  236.88   22.70
   7  -8   2  187.88   20.50
   7  -8   2  211.68   20.00
  -7   8  -2  179.58   18.60
  -7   8  -2  159.58   17.40
   7  -7   2  428.36   38.20
   7  -7   2  450.75   37.90
  -7   7  -2  451.35   36.10
  -7   7  -2  490.25   37.60
  -7   7  -2  446.36   38.80
   7  -6   2  298.57   26.30
   7  -6   2  297.47   27.00
  -7   6  -2  302.07   27.60
  -7   6  -2  301.17   26.20
   7  -5   2  979.60   68.79
   7  -5   2  974.20   71.79
   7  -5   2 1018.40   72.69
  -7   5  -2  927.51   69.69
  -7   5  -2  999.20   77.19
  -7   5  -2  843.12   76.69
   7  -4   2  194.28   18.80
   7  -4   2  203.38   17.00
   7  -4   2  185.28   18.50
  -7   4  -2  209.58   18.80
  -7   4  -2  219.68   20.20
  -7   4  -2  211.38   16.70
   7  -3   2  987.30   80.19
   7  -3   2 1124.49   79.89
   7  -3   2 1103.09   81.19
  -7   3  -2 1094.59   80.89
  -7   3  -2 1202.18   82.69
   7  -2   2  158.98   16.60
   7  -2   2  185.38   16.80
  -7   2  -2  209.18   18.70
  -7   2  -2  183.78   17.10
   7  -1   2   18.90    5.30
   7  -1   2   27.20    6.20
  -7   1  -2   14.20    4.50
   7   0   2  140.39   14.60
   7   0   2  136.19   14.10
  -7   0  -2  139.39   14.90
  -7   0  -2  128.49   13.50
   7   1   2  215.68   20.40
   7   1   2  221.58   19.60
   7   1   2  208.08   20.80
  -7  -1  -2  222.38   19.60
  -7  -1  -2  210.98   20.60
   7   2   2  117.89   13.40
   7   2   2  131.39   15.20
   7   2   2  110.19   13.80
  -7  -2  -2  135.29   13.30
  -7  -2  -2  140.49   15.30
   7   3   2   72.99   11.60
   7   3   2   68.19   10.30
   7   3   2   65.29    9.70
  -7  -3  -2   64.79   11.40
  -7  -3  -2   74.89    8.70
   7   4   2  173.78   18.80
   7   4   2  188.18   20.80
  -7  -4  -2  172.58   16.10
  -7  -4  -2  163.18   20.60
   7   5   2  360.26   32.00
   7   5   2  339.27   32.90
  -7  -5  -2  357.26   34.40
  -7  -5  -2  298.27   26.70
   7   6   2   16.50    6.40
   7   6   2   15.40    6.80
  -7  -6  -2   33.60   11.10
  -7  -6  -2   24.30   20.30
   7   7   2   75.39   16.10
   7   7   2   92.19   15.30
  -7  -7  -2   99.19   37.50
  -7  -7  -2   62.49   17.10
   7   8   2   14.40    7.70
   7   8   2   14.40    6.80
  -7  -8  -2   -5.20   22.00
  -7  -8  -2   25.60   12.50
   7   9   2   24.90    9.80
   7   9   2   24.00    9.70
  -7  -9  -2   34.70   16.40
  -7  -9  -2   36.30   28.80
  -7 -10  -2   -9.90   11.60
  -7 -10  -2   84.49   36.40
   7  11   2   25.10    8.90
  -7 -11  -2    1.30   14.60
   7  12   2   19.30   11.70
  -7 -12  -2   20.60   13.80
   8 -17   2    2.00    5.30
  -8  17  -2   10.50    9.60
   8 -16   2   -0.50    7.00
   8 -16   2    2.00    5.60
  -8  16  -2   14.80    7.30
   8 -15   2   27.30    9.90
   8 -15   2   23.00    8.70
  -8  15  -2   21.10    8.20
   8 -14   2   73.99   16.80
  -8  14  -2   84.79   17.00
   8 -13   2   12.40    7.10
   8 -13   2    0.50    5.70
  -8  13  -2   27.60    8.40
  -8  13  -2    6.10    5.10
  -8  13  -2    6.60    6.50
   8 -12   2  103.39   16.00
   8 -12   2  104.79   16.90
  -8  12  -2   88.79   13.80
  -8  12  -2   78.29   12.70
  -8  12  -2   86.89   13.80
   8 -11   2   42.80   11.90
  -8  11  -2   30.80    8.10
  -8  11  -2   23.10    6.60
   8 -10   2   99.99   15.80
   8 -10   2   99.69   14.80
  -8  10  -2  106.19   13.70
  -8  10  -2   95.89   13.30
   8  -9   2  145.19   18.80
   8  -9   2  146.29   25.80
  -8   9  -2  153.68   17.20
  -8   9  -2  145.69   16.20
   8  -8   2   30.50    8.50
   8  -8   2   30.20    9.20
  -8   8  -2   33.80    8.50
  -8   8  -2   19.40    6.00
  -8   8  -2   39.50   13.10
   8  -7   2  965.40   69.99
   8  -7   2  986.30   70.99
  -8   7  -2  817.92   69.99
  -8   7  -2  904.91   69.19
  -8   7  -2  848.02   67.09
   8  -6   2   62.99    9.60
   8  -6   2   63.39   10.00
   8  -6   2   60.49    7.00
  -8   6  -2   56.19    7.80
  -8   6  -2   46.30    9.20
  -8   6  -2   68.79   13.00
   8  -5   2  550.24   43.90
   8  -5   2  561.24   43.30
   8  -5   2  503.75   40.30
  -8   5  -2  521.65   40.70
  -8   5  -2  577.04   43.50
   8  -4   2  165.18   14.90
   8  -4   2  161.38   16.70
   8  -4   2  154.28   15.70
  -8   4  -2  151.38   17.40
  -8   4  -2  156.78   13.60
  -8   4  -2  177.88   16.70
   8  -3   2   59.49    7.90
   8  -3   2   52.29    8.10
   8  -3   2   74.59    9.00
  -8   3  -2   38.20    8.60
  -8   3  -2   56.29    8.60
   8  -2   2  155.88   14.60
   8  -2   2  136.89   14.60
  -8   2  -2  117.39   15.30
  -8   2  -2  145.89   14.80
   8  -1   2  183.18   17.50
   8  -1   2  162.48   17.10
  -8   1  -2  177.78   17.20
  -8   1  -2  173.78   18.50
   8   0   2   26.20    6.60
   8   0   2   17.40    4.90
   8   0   2   28.00    7.40
  -8   0  -2   24.30    6.80
  -8   0  -2   30.10    6.80
   8   1   2  183.88   17.60
   8   1   2  176.28   18.20
   8   1   2  177.08   19.20
  -8  -1  -2  170.48   17.30
  -8  -1  -2  180.98   19.40
   8   2   2  107.39   12.90
   8   2   2   85.89   12.60
   8   2   2  117.39   14.60
  -8  -2  -2  109.89   14.60
  -8  -2  -2  104.19   12.00
   8   3   2  111.09   15.70
   8   3   2  117.09   14.50
   8   3   2  122.09   14.70
  -8  -3  -2  117.39   12.90
  -8  -3  -2  122.99   20.00
   8   4   2   19.00    6.30
   8   4   2   23.60    9.10
  -8  -4  -2   23.10    5.50
  -8  -4  -2   26.20    9.80
   8   5   2   93.99   16.00
   8   5   2  118.99   15.90
  -8  -5  -2  113.19   20.50
   8   6   2  432.86   38.30
   8   6   2  412.16   38.40
  -8  -6  -2  468.45   68.59
  -8  -6  -2  302.97   38.70
   8   7   2   91.49   16.50
   8   7   2   93.09   18.50
  -8  -7  -2  115.69   41.20
  -8  -7  -2   63.09   18.20
   8   8   2   47.60   13.30
   8   8   2   93.59   17.60
  -8  -8  -2   80.79   32.20
  -8  -8  -2   73.89   18.50
   8   9   2   18.40    7.80
   8   9   2   20.80    8.60
  -8  -9  -2    5.70   15.30
  -8  -9  -2   38.50   29.40
   8  10   2   17.10   10.40
  -8 -10  -2   47.30   30.80
  -8 -10  -2   25.90   16.00
   8  11   2   -1.40    9.50
  -8 -11  -2  -21.60   13.10
   9 -17   2   20.60    9.00
   9 -17   2   14.20    6.40
  -9  17  -2   22.80    8.20
   9 -16   2   53.69   14.20
   9 -16   2   51.19   13.00
  -9  16  -2   31.00   10.10
   9 -15   2  102.59   16.80
  -9  15  -2   82.69   14.40
   9 -14   2   58.79   14.60
   9 -14   2   40.60   11.70
  -9  14  -2   56.99   11.90
   9 -13   2  144.79   19.70
   9 -13   2  148.79   20.80
  -9  13  -2  105.49   15.60
  -9  13  -2  163.08   18.70
   9 -12   2   52.69   12.00
   9 -12   2   51.49   13.40
  -9  12  -2   29.60    8.40
  -9  12  -2   51.09   11.20
   9 -11   2   73.79   15.80
   9 -11   2   54.89   13.40
  -9  11  -2   38.10    9.50
  -9  11  -2   49.00   10.90
  -9  11  -2   58.29   12.20
   9 -10   2   22.20    8.10
   9 -10   2   24.60    7.90
  -9  10  -2   29.20    7.50
  -9  10  -2   24.70    8.00
   9  -9   2  310.47   29.80
   9  -9   2  298.77   30.60
  -9   9  -2  298.77   27.20
  -9   9  -2  306.07   28.80
   9  -8   2   36.40    9.10
   9  -8   2   31.10    8.80
  -9   8  -2   19.20    5.70
  -9   8  -2   18.90    6.30
  -9   8  -2   16.10   11.80
   9  -7   2  245.88   23.70
   9  -7   2  255.97   24.50
  -9   7  -2  226.28   25.10
  -9   7  -2  225.78   23.00
  -9   7  -2  220.68   20.60
   9  -6   2  306.37   28.00
   9  -6   2  302.87   27.20
   9  -6   2  285.77   23.40
  -9   6  -2  276.27   24.20
  -9   6  -2  321.57   29.80
  -9   6  -2  291.17   27.00
   9  -5   2   43.10    9.70
   9  -5   2   51.09    8.30
   9  -5   2   41.20    6.90
  -9   5  -2   58.69   10.60
  -9   5  -2   76.99   12.20
  -9   5  -2   52.79    6.60
   9  -4   2  260.87   23.70
   9  -4   2  274.37   22.90
   9  -4   2  265.37   24.50
  -9   4  -2  268.27   24.40
  -9   4  -2  249.88   25.60
  -9   4  -2  257.67   20.80
   9  -3   2  182.98   17.50
   9  -3   2  189.68   18.50
  -9   3  -2  179.28   19.90
  -9   3  -2  174.48   18.40
   9  -2   2  143.99   14.80
   9  -2   2  124.39   14.70
  -9   2  -2  124.19   14.40
  -9   2  -2  132.89   16.20
   9  -1   2  180.48   18.90
   9  -1   2  169.28   18.40
  -9   1  -2  180.38   18.30
  -9   1  -2  191.98   20.30
   9   0   2   29.50    8.40
   9   0   2   45.10    7.30
   9   0   2   36.20    8.70
  -9   0  -2   39.10    7.80
  -9   0  -2   63.09   11.00
   9   1   2   90.49   12.70
   9   1   2   91.19   12.00
   9   1   2  108.09   14.80
  -9  -1  -2   88.59   15.00
  -9  -1  -2   84.09   11.80
   9   2   2   74.29   11.10
   9   2   2   49.90   10.90
   9   2   2   84.69   12.90
  -9  -2  -2   69.79   10.00
  -9  -2  -2   70.89   15.30
   9   3   2   98.99   15.20
   9   3   2   83.49   13.10
  -9  -3  -2   81.79   11.60
  -9  -3  -2   99.89   16.90
   9   4   2  180.18   23.10
   9   4   2  207.98   22.10
  -9  -4  -2  215.08   26.60
  -9  -4  -2  189.48   18.40
   9   5   2  122.99   17.40
   9   5   2  103.89   17.10
  -9  -5  -2  175.38   24.10
   9   6   2    6.20    6.60
   9   6   2    8.90    5.40
  -9  -6  -2    5.30   12.10
  -9  -6  -2   18.00   24.90
   9   7   2  155.78   21.30
   9   7   2  160.88   21.10
  -9  -7  -2  114.59   24.90
  -9  -7  -2  159.18   48.00
   9   8   2    1.50    5.50
   9   8   2   17.60    8.70
  -9  -8  -2  -12.10   10.90
  -9  -8  -2  -27.80   18.70
   9   9   2   18.10    9.30
   9   9   2   12.00    9.00
  -9  -9  -2   39.20   33.80
  -9  -9  -2    9.20   14.20
   9  10   2    5.40    8.80
  -9 -10  -2   -4.60   12.10
  10 -17   2    7.50    8.30
  10 -17   2   15.40    7.60
 -10  17  -2   26.80    9.60
  10 -16   2   19.10   10.20
  10 -16   2   19.80    9.40
 -10  16  -2   24.70    8.90
  10 -15   2   58.79   13.30
  10 -15   2   42.10   12.40
 -10  15  -2   79.39   12.80
  10 -14   2    0.50    6.20
  10 -14   2    3.50    4.80
 -10  14  -2    5.80    7.80
 -10  14  -2   -1.40    4.50
  10 -13   2   91.19   16.30
 -10  13  -2   77.59   13.90
 -10  13  -2  115.19   15.30
 -10  13  -2   94.09   14.50
  10 -12   2   86.69   18.10
  10 -12   2   77.49   16.50
 -10  12  -2   58.59   12.50
 -10  12  -2   70.79   11.50
 -10  12  -2   69.79   13.60
  10 -11   2  161.38   20.30
  10 -11   2  151.98   20.80
 -10  11  -2  161.38   17.90
 -10  11  -2  129.99   17.70
  10 -10   2  153.78   19.90
  10 -10   2  174.38   19.90
 -10  10  -2  128.49   17.40
 -10  10  -2  127.59   16.10
  10  -9   2   70.19   12.60
  10  -9   2   79.79   15.80
 -10   9  -2   60.29   10.40
 -10   9  -2   71.09   11.90
  10  -8   2  112.89   19.10
  10  -8   2  111.39   15.50
 -10   8  -2   94.09   17.00
 -10   8  -2   99.49   11.50
 -10   8  -2   89.19   14.10
  10  -7   2  406.36   35.50
  10  -7   2  434.76   36.50
 -10   7  -2  379.16   35.00
 -10   7  -2  389.76   37.30
 -10   7  -2  360.36   31.50
  10  -6   2  337.27   31.00
  10  -6   2  364.26   27.80
 -10   6  -2  335.87   27.70
 -10   6  -2  368.76   31.90
 -10   6  -2  314.37   33.40
  10  -5   2  103.49   13.80
  10  -5   2  135.19   12.70
  10  -5   2  137.49   15.50
 -10   5  -2  113.59   14.60
 -10   5  -2   98.89   11.10
  10  -4   2  133.49   14.20
  10  -4   2  110.09   15.30
 -10   4  -2  170.98   19.30
 -10   4  -2  158.98   16.60
  10  -3   2   65.39   10.70
  10  -3   2   83.89   10.70
 -10   3  -2   89.69   14.00
 -10   3  -2   73.59   11.30
  10  -2   2   28.60    7.00
  10  -2   2   36.30    8.80
 -10   2  -2   42.90   14.30
 -10   2  -2   32.20    7.90
  10  -1   2  251.37   25.00
  10  -1   2  276.07   23.90
  10  -1   2  253.47   25.10
 -10   1  -2  238.28   26.50
 -10   1  -2  244.58   24.20
  10   0   2   98.09   13.90
  10   0   2  112.99   13.20
  10   0   2   97.29   19.00
 -10   0  -2   90.49   12.70
 -10   0  -2  102.69   16.20
  10   1   2   14.90    5.80
  10   1   2   19.90    6.70
  10   1   2   19.10    6.20
 -10  -1  -2   37.80   10.70
 -10  -1  -2   28.70    7.30
  10   2   2   10.10    6.40
  10   2   2   10.80    5.50
  10   2   2    9.00    7.00
 -10  -2  -2   25.50    9.20
  10   3   2  116.19   15.20
  10   3   2   99.99   15.70
 -10  -3  -2  121.39   12.90
 -10  -3  -2   83.59   18.30
  10   4   2   71.69   13.30
  10   4   2   62.79   14.90
 -10  -4  -2   85.19   19.10
 -10  -4  -2   75.89   11.20
  10   5   2  108.79   17.10
 -10  -5  -2   96.29   22.80
  10   6   2   23.00    9.50
  10   6   2   16.20   10.10
 -10  -6  -2   12.80   22.50
 -10  -6  -2   -2.80   11.20
  10   7   2   10.10    6.20
  10   7   2    7.60    8.00
 -10  -7  -2   -6.90   20.70
 -10  -7  -2   15.70   11.40
  10   8   2  -19.70    8.30
  10   8   2   -3.10    6.20
 -10  -8  -2  -13.60   11.10
 -10  -8  -2   29.30   31.00
  10   9   2    5.30    8.80
  10   9   2   -4.00    9.80
 -10  -9  -2   63.19   41.60
 -10  -9  -2   17.70   12.60
  11 -16   2   30.40    9.30
  11 -16   2   29.10   11.90
 -11  16  -2   12.10    6.70
  11 -15   2   20.30    7.80
 -11  15  -2   18.60    7.20
  11 -14   2   37.70   10.70
  11 -14   2   40.10   12.90
 -11  14  -2   49.70   11.50
  11 -13   2  151.78   20.50
  11 -13   2  145.39   20.50
 -11  13  -2   96.29   17.40
 -11  13  -2  104.29   14.90
 -11  13  -2  105.29   16.50
  11 -12   2  147.79   20.40
  11 -12   2  133.69   19.80
 -11  12  -2  138.29   17.30
 -11  12  -2  163.78   19.70
 -11  12  -2  173.48   19.50
  11 -11   2   56.09   14.60
  11 -11   2   49.10   12.20
 -11  11  -2   59.59    9.40
  11 -10   2   38.20   11.70
  11 -10   2   51.99   12.50
 -11  10  -2   36.10    8.30
 -11  10  -2   19.40    7.60
  11  -9   2  163.78   20.60
  11  -9   2  171.08   20.20
 -11   9  -2  136.79   16.60
 -11   9  -2  196.58   22.90
  11  -8   2  304.77   29.80
  11  -8   2  333.37   30.80
 -11   8  -2  266.07   33.10
 -11   8  -2  277.07   25.40
 -11   8  -2  282.67   29.00
  11  -7   2  143.19   17.80
  11  -7   2  125.49   17.10
 -11   7  -2  128.89   14.00
 -11   7  -2  133.09   20.60
 -11   7  -2  150.68   18.10
  11  -6   2  171.08   18.50
  11  -6   2  143.39   14.60
  11  -6   2  141.19   17.50
 -11   6  -2  124.19   17.10
  11  -5   2   20.30    5.30
  11  -5   2    6.00    4.70
 -11   5  -2   12.00    6.20
 -11   5  -2   10.30    7.30
  11  -4   2   71.29   11.50
  11  -4   2   76.69   10.90
 -11   4  -2   67.99   15.50
 -11   4  -2   65.49   11.10
  11  -3   2   85.19   11.50
  11  -3   2   50.59   11.20
  11  -2   2  132.59   26.90
  11  -2   2  197.48   18.20
  11  -2   2  151.98   18.70
 -11   2  -2  148.69   20.90
 -11   2  -2  167.78   18.60
  11  -1   2  173.28   19.60
  11  -1   2  170.08   20.00
 -11   1  -2  177.28   22.90
 -11   1  -2  176.88   19.30
  11   0   2  232.28   21.80
  11   0   2  199.08   21.80
  11   0   2  188.68   22.20
 -11   0  -2  180.28   24.70
 -11   0  -2  195.78   20.80
  11   1   2   12.20    5.70
  11   1   2    8.10    6.60
  11   1   2    4.50    5.80
 -11  -1  -2    9.20    8.60
 -11  -1  -2    7.90    3.80
  11   2   2   25.70    8.40
  11   2   2   30.60   10.30
  11   2   2   49.50   10.40
 -11  -2  -2   44.90    9.20
 -11  -2  -2   38.60   13.50
  11   3   2  218.28   23.20
  11   3   2  212.08   24.50
 -11  -3  -2  202.18   28.20
 -11  -3  -2  194.68   25.40
  11   4   2   42.00   10.60
 -11  -4  -2   34.40   14.20
  11   5   2   19.30    8.50
  11   5   2   25.80    9.00
 -11  -5  -2   -0.30   18.80
 -11  -5  -2    1.30    9.80
  11   6   2   34.50   10.60
  11   6   2   33.80   10.30
 -11  -6  -2   34.70   15.70
 -11  -6  -2   34.00   28.40
  11   7   2    4.70    9.30
  11   7   2    6.60    5.60
 -11  -7  -2   -4.10   12.80
 -11  -7  -2   19.00   32.20
  11   8   2   30.60   11.80
  11   8   2   27.90   10.40
 -11  -8  -2   82.09   44.20
 -11  -8  -2   36.20   15.70
  12 -16   2    7.80    7.20
  12 -16   2   -2.40    5.20
 -12  16  -2   10.00    7.20
  12 -15   2   35.20   11.00
  12 -15   2   29.00   10.90
 -12  15  -2   30.60    9.10
  12 -14   2   30.10    9.70
  12 -14   2   29.90   10.00
 -12  14  -2   33.80    8.50
 -12  14  -2   26.30    9.20
  12 -13   2   17.80    7.60
  12 -13   2    3.00    5.70
 -12  13  -2    5.00    7.00
 -12  13  -2    7.60    6.20
 -12  13  -2   -0.40    6.40
  12 -12   2   49.60   12.50
  12 -12   2   49.30   13.00
 -12  12  -2   35.60   11.40
 -12  12  -2   36.00   10.60
  12 -11   2   78.69   17.40
  12 -11   2   48.10   12.20
 -12  11  -2   67.69   11.90
 -12  11  -2   61.49   12.70
  12 -10   2  260.77   27.50
  12 -10   2  249.88   26.00
 -12  10  -2  197.28   24.60
 -12  10  -2  217.78   22.40
  12  -9   2   80.29   13.50
  12  -9   2   90.99   15.30
 -12   9  -2   95.59   14.10
 -12   9  -2   66.89   12.00
  12  -8   2   71.59   14.00
  12  -8   2   81.39   13.40
 -12   8  -2   82.69   15.20
 -12   8  -2  110.99   22.50
 -12   8  -2   73.99   11.70
  12  -7   2   35.10   10.20
  12  -7   2   37.30   10.20
 -12   7  -2   18.00   10.10
 -12   7  -2   26.20    9.10
  12  -6   2   24.70   11.80
  12  -6   2   37.60    9.30
 -12   6  -2   33.10   12.90
 -12   6  -2   19.60    6.90
  12  -5   2   96.69   13.20
  12  -5   2  111.99   14.90
 -12   5  -2   72.09   19.00
 -12   5  -2  124.89   18.90
  12  -4   2   45.30   10.50
  12  -4   2   50.09   11.20
 -12   4  -2   37.70   11.20
 -12   4  -2   47.80   12.20
  12  -3   2   11.20    5.60
  12  -3   2   21.50    7.70
  12  -3   2    8.80    5.70
 -12   3  -2   11.40    8.40
 -12   3  -2   14.70    7.20
  12  -2   2  355.66   34.90
  12  -2   2  356.06   34.40
  12  -2   2  408.26   33.70
 -12   2  -2  348.37   39.60
 -12   2  -2  440.46   40.60
  12  -1   2   14.10    6.00
  12  -1   2   15.10    7.30
 -12   1  -2   17.40    6.70
 -12   1  -2   17.90    8.40
  12   0   2   13.00    7.50
  12   0   2   26.00    7.90
  12   0   2   21.50    8.10
 -12   0  -2   29.00   11.70
 -12   0  -2   25.70    8.70
  12   1   2  221.18   24.80
  12   1   2  239.28   23.80
  12   1   2  226.68   24.80
 -12  -1  -2  202.18   22.20
 -12  -1  -2  209.08   28.30
  12   2   2    5.10    5.80
  12   2   2   -5.20    6.10
 -12  -2  -2    8.70    8.70
 -12  -2  -2   -7.00    4.70
  12   3   2  117.89   19.80
  12   3   2  153.98   19.60
 -12  -3  -2  147.99   17.50
 -12  -3  -2  160.68   31.90
  12   4   2   85.29   18.20
  12   4   2   40.90   12.70
 -12  -4  -2   67.89   18.90
  12   5   2   37.90   10.10
  12   5   2   25.70    9.90
 -12  -5  -2   20.70   29.10
 -12  -5  -2   11.10   13.70
  12   6   2  -12.10    9.90
  12   6   2   19.60   10.30
 -12  -6  -2    3.00   12.90
 -12  -6  -2   31.30   25.20
  12   7   2   72.29   16.90
  12   7   2   29.50   13.90
 -12  -7  -2   29.80   17.20
 -12  -7  -2    0.20   28.50
  13 -15   2   17.70   10.20
 -13  15  -2   14.60    6.90
  13 -14   2   20.30    9.80
  13 -14   2   19.50    7.40
 -13  14  -2   23.20    7.60
 -13  14  -2   -2.30    7.90
  13 -13   2   21.40   11.70
  13 -13   2   16.40    8.80
 -13  13  -2    8.40    7.40
 -13  13  -2   19.80    8.20
 -13  13  -2   29.10    7.80
  13 -12   2   15.50    8.60
  13 -12   2   29.30   10.30
 -13  12  -2   30.00    7.60
 -13  12  -2    9.10    6.70
 -13  12  -2    3.70    6.20
  13 -11   2    6.80   13.30
  13 -11   2   12.50    5.50
 -13  11  -2    6.00    4.40
 -13  11  -2   11.10    6.60
  13 -10   2   47.70   11.10
 -13  10  -2   56.49   11.50
 -13  10  -2   58.39    9.50
  13  -9   2  126.79   18.40
  13  -9   2  169.38   22.00
 -13   9  -2  141.59   18.70
  13  -8   2   31.60    8.40
 -13   8  -2   74.69   17.50
 -13   8  -2   56.39   12.70
  13  -7   2  270.37   27.20
 -13   7  -2  248.28   26.50
 -13   7  -2  207.98   29.70
  13  -6   2   41.90   11.10
 -13   6  -2   27.70    9.20
 -13   6  -2   61.09   13.50
  13  -5   2   88.39   14.40
  13  -5   2   87.69   13.70
 -13   5  -2   95.49   14.80
 -13   5  -2  140.89   21.60
  13  -4   2   11.90    6.30
  13  -4   2    2.60    4.70
  13  -4   2    6.70    3.40
 -13   4  -2    7.50    4.40
  13  -3   2    2.40    6.30
  13  -3   2    0.50    3.90
  13  -3   2   -3.20    4.40
 -13   3  -2    5.60    6.50
 -13   3  -2    1.60    3.20
  13  -2   2   83.59   13.20
  13  -2   2   80.09   13.40
  13  -2   2   91.99   13.50
 -13   2  -2   55.99   15.00
  13  -1   2  209.08   22.90
  13  -1   2  222.68   21.70
  13  -1   2  174.68   22.00
 -13   1  -2  202.78   28.60
 -13   1  -2  185.98   21.80
  13   0   2   92.69   15.00
  13   0   2   94.19   17.60
  13   0   2   91.09   14.40
 -13   0  -2  113.29   20.40
 -13   0  -2   79.29   13.50
  13   1   2  256.97   31.00
  13   1   2  238.78   26.30
  13   1   2  258.67   26.20
 -13  -1  -2  198.48   47.90
 -13  -1  -2  230.78   24.90
  13   2   2    9.60    9.10
  13   2   2    0.20    6.00
 -13  -2  -2    8.20    9.50
 -13  -2  -2   18.20    8.30
  13   3   2   51.29   12.30
  13   3   2   50.29   12.90
 -13  -3  -2   55.79   17.00
  13   4   2   17.00   11.80
  13   4   2   22.00    9.90
 -13  -4  -2   36.50   15.00
 -13  -4  -2   11.90   19.80
  13   5   2   13.40   18.10
  13   5   2   36.00   10.90
 -13  -5  -2   24.50   16.80
 -13  -5  -2   43.40   23.10
  13   6   2   -7.90    5.30
 -13  -6  -2   30.20   32.10
 -13  -6  -2  -22.00   12.60
  14 -15   2  -11.10   12.30
  14 -15   2    6.50    5.30
 -14  15  -2   25.10   13.80
  14 -14   2   32.20    9.30
  14 -14   2   35.20   13.70
 -14  14  -2   22.50   10.30
 -14  14  -2   34.00   10.50
  14 -13   2   30.00   10.00
  14 -13   2   11.90   12.00
 -14  13  -2   39.90    9.10
 -14  13  -2   23.40   13.80
 -14  13  -2   25.70    8.90
  14 -12   2   95.59   14.20
  14 -12   2   84.79   17.70
 -14  12  -2   66.59   14.30
  14 -11   2   51.19   13.50
 -14  11  -2   45.20   13.40
  14 -10   2  123.39   17.10
 -14  10  -2  109.69   17.30
  14  -9   2  115.89   17.70
 -14   9  -2  147.89   19.20
  14  -8   2   54.69   13.10
 -14   8  -2   30.90    9.00
 -14   8  -2    0.60   15.30
  14  -7   2   93.29   14.00
 -14   7  -2   85.39   18.90
 -14   7  -2   57.89   13.90
  14  -6   2   29.00    8.70
 -14   6  -2   46.40   15.00
 -14   6  -2   34.40    9.00
  14  -5   2   17.00    8.00
  14  -5   2   12.20    6.70
  14  -5   2   21.40    7.80
 -14   5  -2   18.60    7.80
 -14   5  -2   23.90   12.00
  14  -4   2   38.00    9.40
  14  -4   2   28.00    9.40
  14  -4   2   28.00    8.30
 -14   4  -2   22.80    8.60
 -14   4  -2   27.50   12.20
  14  -3   2   -2.30    4.80
  14  -3   2    1.40    4.70
  14  -3   2   14.90    7.50
 -14   3  -2   -4.70    3.60
  14  -2   2  105.29   17.90
  14  -2   2   93.89   14.10
  14  -2   2   77.39   13.00
 -14   2  -2   86.29   14.00
 -14   2  -2   85.69   23.30
  14  -1   2   11.40   12.60
  14  -1   2   -1.20    5.90
  14  -1   2  -11.20    7.40
 -14   1  -2    7.90    6.20
 -14   1  -2    9.10    8.50
  14   0   2   34.70   13.00
  14   0   2   22.80    8.70
 -14   0  -2   19.40   11.50
 -14   0  -2   31.20    7.10
  14   1   2   17.70   12.30
  14   1   2    3.60    6.40
 -14  -1  -2    9.10   10.20
 -14  -1  -2   13.50   12.30
  14   2   2   35.70   14.10
  14   2   2   34.00    9.70
 -14  -2  -2   29.10   13.60
  14   3   2    5.00    7.00
  14   3   2   17.00   18.90
 -14  -3  -2   22.00   14.30
 -14  -3  -2   19.90   25.70
  14   4   2   13.70    7.70
 -14  -4  -2   83.19   38.60
 -14  -4  -2    9.10   15.00
 -14  -5  -2    9.80   14.90
  15 -14   2   23.70    8.00
  15 -13   2   29.60   10.20
 -15  13  -2   37.90   10.10
 -15  13  -2   10.40    7.80
  15 -12   2  110.59   15.70
 -15  12  -2   70.09   16.10
 -15  12  -2  108.29   16.40
  15 -11   2  109.19   16.20
 -15  11  -2   82.99   16.50
  15 -10   2   29.40    9.60
 -15  10  -2   20.80    7.80
  15  -9   2   42.40   10.70
 -15   9  -2   26.30    9.40
  15  -8   2   21.40    6.80
 -15   8  -2   22.40    8.00
 -15   8  -2   13.80   20.80
  15  -7   2    2.90    5.00
 -15   7  -2   21.10   13.70
 -15   7  -2   13.70    6.70
  15  -6   2   22.00    7.90
 -15   6  -2   -2.30   10.30
 -15   6  -2    6.20    6.10
  15  -5   2   16.40   13.90
  15  -5   2   13.40    7.60
 -15   5  -2   13.10   10.70
 -15   5  -2   18.40    7.50
  15  -4   2    5.00    6.40
  15  -4   2   14.40    7.60
 -15   4  -2    1.40    5.70
 -15   4  -2   17.70   10.30
  15  -3   2   28.10    8.50
  15  -3   2   12.70   16.40
 -15   3  -2   18.60    6.10
 -15   3  -2   18.80    9.80
  15  -2   2  127.69   18.20
  15  -2   2  143.89   18.90
 -15   2  -2  133.59   25.50
 -15   2  -2  150.98   25.00
  15  -1   2   22.50    7.80
  15  -1   2   25.60   10.10
 -15   1  -2   12.10    8.00
 -15   1  -2   23.00   12.70
  15   0   2   24.80    8.30
 -15   0  -2   39.00   14.70
 -15   0  -2   25.20    9.50
  15   1   2   11.50    7.60
 -15  -1  -2    4.40   11.50
 -15  -1  -2   -1.60    9.30
  15   2   2   -7.70    5.70
 -15  -2  -2   -2.30   12.30
  15   3   2   16.00    8.80
 -15  -3  -2   28.30   17.70
 -15  -3  -2   38.00   25.70
  16 -13   2   22.40    9.00
 -16  13  -2   23.20   13.60
  16 -12   2  115.39   16.30
 -16  12  -2   91.19   15.20
 -16  12  -2   60.89   13.00
  16 -11   2   17.40    8.20
 -16  11  -2   10.30    6.60
  16 -10   2   29.70   11.10
 -16  10  -2   21.90    8.40
  16  -9   2   19.50    8.90
 -16   9  -2    8.40    7.30
  16  -8   2   18.30    7.40
 -16   8  -2   32.20    8.90
  16  -7   2   45.00   10.60
 -16   7  -2   59.69   22.50
 -16   7  -2   50.79   11.10
  16  -6   2    8.00    6.00
 -16   6  -2   10.30   13.60
 -16   6  -2   18.00    8.40
  16  -5   2   19.00    7.40
 -16   5  -2   24.80    9.30
 -16   5  -2   16.90   14.40
  16  -4   2   61.99   14.00
 -16   4  -2   55.79   12.90
 -16   4  -2   39.30   15.30
  16  -3   2   10.40    9.30
  16  -3   2   30.90    9.00
 -16   3  -2   35.00   10.60
 -16   3  -2   70.39   16.80
  16  -2   2   20.20    9.50
  16  -2   2   21.10    9.00
 -16   2  -2   42.30   15.20
 -16   2  -2   25.80    9.70
  16  -1   2   36.20    9.40
 -16   1  -2   40.60   16.20
  16   0   2   12.90    9.50
 -16   0  -2   -0.50    9.70
 -16   0  -2   31.20   16.10
  16   1   2    2.70    6.50
 -16  -1  -2   -7.00   12.50
 -16  -1  -2   64.49   25.00
  16   2   2    7.50    7.50
 -16  -2  -2   21.30   15.80
  17 -11   2   41.90   11.60
  17 -10   2   31.50    9.50
 -17  10  -2   41.90   10.10
  17  -9   2   -4.30    6.00
 -17   9  -2    0.50    6.60
 -17   8  -2    2.90    6.00
  17  -7   2   17.60    7.80
 -17   7  -2    6.30    5.50
 -17   7  -2   55.19   21.40
  17  -6   2   92.39   17.90
 -17   6  -2   55.09   11.60
  17  -5   2   32.90   16.60
 -17   5  -2   31.70    9.20
 -17   5  -2   -9.40   16.20
  17  -4   2   16.60    9.20
 -17   4  -2   -2.10    6.10
 -17   4  -2    2.50   15.00
 -17   3  -2   31.50   10.20
 -17   3  -2   34.20   17.80
  17  -2   2  -13.10    9.20
 -17   2  -2  -14.20   11.10
  17  -1   2    9.80    9.00
 -17   1  -2   11.40   12.30
  18  -8   2   11.80    8.10
  18  -7   2   -1.80    7.00
 -18   6  -2   37.60   23.30
  18  -5   2   30.60   10.90
 -18   5  -2   34.70   18.50
  18  -4   2    0.70   15.30
 -18   0   3   35.10   14.40
  18   0  -3   38.50    9.80
 -18   1   3   37.90   14.40
  18  -1  -3   48.10   11.20
 -18   2   3   77.19   15.50
 -18   2   3   49.20   15.30
  18  -2  -3   71.19   13.20
 -18   3   3   38.30   10.40
 -18   3   3   13.60   11.40
  18  -3  -3   78.29   19.30
 -18   4   3   30.90   10.80
 -18   4   3   36.60   15.10
 -18   5   3    4.50    7.70
 -18   5   3   28.10   13.10
 -18   6   3    7.40    8.10
 -18   6   3   17.60   17.60
 -18   7   3   16.80    7.70
 -17  -2   3   51.79   17.10
  17   2  -3   66.49   12.90
 -17  -1   3   17.70   11.00
 -17  -1   3   14.30    8.10
  17   1  -3    7.70    7.40
 -17   0   3   46.20   15.20
 -17   0   3   37.10   11.40
  17   0  -3   59.79   11.00
 -17   1   3   17.20   10.80
 -17   1   3    3.30    6.20
  17  -1  -3   -0.70    5.70
 -17   2   3   15.60    7.10
 -17   2   3   18.90   10.50
 -17   3   3   10.40    9.90
 -17   3   3    4.50    6.20
  17  -3  -3   12.60    7.00
 -17   4   3   12.60    6.30
 -17   4   3   16.40    9.40
  17  -4  -3   15.90    7.70
 -17   5   3   -6.90    9.20
 -17   5   3   17.60    7.50
 -17   6   3   70.29   17.90
  17  -6  -3   61.39   22.90
 -17   7   3   -1.30    5.50
 -17   7   3   -6.90   20.00
  17  -7  -3  -10.20   10.40
 -17   8   3   12.00    6.50
  17  -8  -3   12.10   10.10
 -17   9   3  -10.20    6.30
  17  -9  -3    2.20    9.60
  17 -10  -3   32.00   12.00
 -16  -4   3   -2.10   10.30
  16   4  -3    9.20    6.90
 -16  -3   3   37.80   13.20
 -16  -3   3   47.60   10.30
  16   3  -3   28.00    9.20
 -16  -2   3   78.19   15.60
 -16  -2   3  117.59   23.60
  16   2  -3   73.99   13.80
 -16  -1   3   20.20    7.40
 -16  -1   3   22.60    9.20
  16   1  -3   27.00    8.40
 -16   0   3   26.30    8.50
 -16   0   3   57.59   16.20
  16   0  -3   32.70    8.60
 -16   1   3    6.60    6.10
 -16   1   3   19.30    9.10
  16  -1  -3   10.70    4.60
 -16   2   3   60.89   15.10
 -16   2   3   33.20   10.70
  16  -2  -3   14.20    6.70
 -16   3   3   -3.80    5.80
  16  -3  -3    2.20    6.40
 -16   4   3   -7.10    5.10
 -16   4   3   13.20    7.10
  16  -4  -3   -0.90   10.60
  16  -4  -3   12.60    7.50
 -16   5   3   29.80    9.70
 -16   5   3   32.30   11.20
  16  -5  -3   31.60   10.20
  16  -5  -3   34.80    8.80
 -16   6   3   25.40   11.40
 -16   6   3   26.20    9.90
  16  -6  -3   19.10    9.10
 -16   7   3   69.59   19.40
 -16   7   3   88.79   17.40
  16  -7  -3   85.69   16.60
 -16   8   3   11.30    6.40
  16  -8  -3    7.20    8.00
 -16   9   3    0.30    6.50
  16  -9  -3    8.00    9.00
 -16  10   3   12.90    8.30
  16 -10  -3   17.40    9.50
  16 -11  -3    9.20    8.50
  16 -12  -3   13.90    9.20
 -15  -6   3   41.00   15.50
  15   6  -3   52.69   12.40
 -15  -5   3   54.59   17.80
  15   5  -3   65.89   14.00
 -15  -4   3   47.20   11.40
 -15  -4   3   37.10   14.10
  15   4  -3   61.49   13.50
 -15  -3   3   22.70    7.70
 -15  -3   3   15.30    8.40
  15   3  -3   21.20    7.30
 -15  -2   3   -9.80    5.70
 -15  -2   3   -6.80    5.40
  15   2  -3   -0.40    3.80
 -15  -1   3   34.40   11.40
 -15  -1   3   26.50    7.60
  15   1  -3   31.40   11.40
 -15   0   3   52.99   15.00
 -15   0   3   43.40   12.00
  15   0  -3   45.30   10.60
 -15   1   3   -5.00    3.80
 -15   1   3    5.20    5.70
  15  -1  -3   -4.10    3.30
 -15   2   3  234.68   30.90
 -15   2   3  207.58   23.70
  15  -2  -3  207.48   22.50
  15  -2  -3  192.48   22.30
 -15   3   3   48.60   11.10
 -15   3   3  101.69   25.70
  15  -3  -3   52.59   11.80
  15  -3  -3   53.39   10.40
 -15   4   3  128.99   18.20
 -15   4   3  156.78   24.00
  15  -4  -3  157.48   17.40
  15  -4  -3  175.98   20.10
 -15   5   3  106.79   16.50
 -15   5   3  145.19   21.40
  15  -5  -3  135.99   15.70
  15  -5  -3  121.79   18.00
 -15   6   3   23.90    8.60
 -15   6   3   38.20   24.10
  15  -6  -3   31.10    9.80
 -15   7   3   11.40    6.00
 -15   7   3   -1.40   11.20
  15  -7  -3   40.00   10.70
 -15   8   3   59.09   11.60
 -15   8   3   60.99   10.40
  15  -8  -3   86.29   16.50
 -15   9   3   12.90    8.50
 -15   9   3   15.10    6.10
  15  -9  -3   24.50    9.40
 -15  10   3   39.40    8.10
 -15  10   3   28.20   10.20
  15 -10  -3   25.80    9.00
 -15  11   3   26.60    8.40
 -15  11   3   27.80    9.10
  15 -11  -3   23.10   10.10
 -15  12   3    3.70    5.30
  15 -12  -3    4.20    7.40
 -15  13   3   19.20    6.50
  15 -13  -3   -1.10    8.20
 -14  -7   3    9.00   10.60
  14   7  -3    0.00    7.10
 -14  -6   3   36.90   14.30
  14   6  -3   48.80   11.90
 -14  -5   3   65.59   12.20
 -14  -5   3   83.39   18.70
  14   5  -3   71.39   16.10
 -14  -4   3   20.50    8.50
 -14  -4   3    3.20    6.90
  14   4  -3   13.70    6.40
 -14  -3   3   15.40    6.50
 -14  -3   3   16.20    6.60
  14   3  -3    7.50    5.20
 -14  -2   3  105.99   16.90
 -14  -2   3   70.69   14.20
  14   2  -3   68.79   15.10
 -14  -1   3   19.50    7.00
 -14  -1   3   18.70    8.40
  14   1  -3   14.80    6.40
 -14   0   3   68.49   14.40
 -14   0   3   41.20    9.50
  14   0  -3   46.00   10.30
  14   0  -3   35.00   11.20
 -14   1   3  299.17   30.50
 -14   1   3  325.67   32.60
  14  -1  -3  313.97   30.30
  14  -1  -3  288.77   29.00
 -14   2   3   91.49   15.40
 -14   2   3   81.19   15.60
  14  -2  -3  104.89   13.60
  14  -2  -3   89.39   13.80
 -14   3   3  193.28   23.00
 -14   3   3  232.28   25.70
  14  -3  -3  230.48   23.30
  14  -3  -3  206.08   22.10
 -14   4   3  102.79   15.30
 -14   4   3  102.79   16.40
  14  -4  -3   76.09   12.80
  14  -4  -3  108.29   14.80
 -14   5   3    2.40    4.70
 -14   5   3  -13.60    7.40
 -14   5   3   -1.10    3.00
  14  -5  -3    8.60    6.50
  14  -5  -3    3.20    5.30
 -14   6   3   17.40    5.90
 -14   6   3   14.30    6.90
 -14   6   3   10.00    6.20
  14  -6  -3   14.90    7.50
  14  -6  -3   11.30    5.60
 -14   7   3   19.50    5.90
 -14   7   3   31.40    8.40
 -14   7   3   22.80   10.50
  14  -7  -3   14.50    7.90
 -14   8   3   10.00    5.80
 -14   8   3   -3.30   19.00
 -14   8   3    1.90    5.20
  14  -8  -3    3.50    6.10
 -14   9   3  131.69   18.10
 -14   9   3  124.99   16.00
 -14  10   3   -6.00    8.40
 -14  10   3   10.70    6.20
  14 -10  -3    9.60    7.30
 -14  11   3    9.40    5.20
 -14  11   3   -3.00    7.20
  14 -11  -3   -2.50    6.90
  14 -11  -3   15.30   16.10
 -14  12   3   10.20    4.60
  14 -12  -3    2.10   17.10
  14 -12  -3    6.60    9.20
  14 -13  -3    9.20   16.40
  14 -13  -3   16.00   10.50
 -13  -9   3  -12.70   12.30
  13   9  -3   10.60    6.90
 -13  -8   3    7.70   11.60
  13   8  -3   12.80    6.80
 -13  -7   3   55.99   15.60
  13   7  -3   63.29   12.90
 -13  -6   3   25.00   10.70
  13   6  -3   40.70   11.50
 -13  -5   3   42.10   12.50
 -13  -5   3   45.50    9.80
  13   5  -3   52.99   13.80
 -13  -4   3  425.16   42.80
 -13  -4   3  360.96   33.80
  13   4  -3  285.57   33.90
 -13  -3   3   81.19   13.60
  13   3  -3   93.59   15.20
 -13  -2   3  133.29   17.80
 -13  -2   3  106.89   15.80
  13   2  -3  114.49   16.40
 -13  -1   3   43.40   10.00
 -13  -1   3   54.59   12.40
  13   1  -3   38.20    9.90
  13   1  -3   67.79   14.10
 -13   0   3  106.59   15.70
 -13   0   3  146.59   17.70
  13   0  -3   93.89   14.50
  13   0  -3  110.09   15.70
 -13   1   3  184.28   21.70
 -13   1   3  215.58   22.10
  13  -1  -3  170.08   20.90
  13  -1  -3  175.08   20.00
 -13   2   3    7.90    6.20
 -13   2   3    8.50    6.30
  13  -2  -3    6.20    5.60
  13  -2  -3   18.90    7.10
 -13   3   3  148.19   17.90
 -13   3   3  133.49   18.00
  13  -3  -3  139.89   17.40
  13  -3  -3  143.39   16.90
 -13   4   3   80.69   11.10
 -13   4   3  101.99   15.80
 -13   4   3   80.19   13.20
  13  -4  -3   91.79   12.50
  13  -4  -3   89.59   13.00
 -13   5   3   14.80    6.40
 -13   5   3   19.70    6.10
 -13   5   3   11.70    7.40
  13  -5  -3    7.40    5.00
  13  -5  -3    5.10    4.80
 -13   6   3   91.89   16.20
 -13   6   3   80.09   11.80
 -13   6   3   69.69   12.30
  13  -6  -3   98.19   15.00
  13  -6  -3   97.19   12.70
 -13   7   3  119.29   14.60
 -13   7   3  113.39   19.80
 -13   7   3  135.29   17.10
  13  -7  -3  103.29   15.60
  13  -7  -3  167.18   19.10
 -13   8   3   20.00    5.90
 -13   8   3    6.30    5.00
 -13   8   3   -9.50   18.30
  13  -8  -3   23.10   12.50
  13  -8  -3   11.30    7.00
 -13   9   3    2.00    4.60
 -13   9   3    6.80    4.70
  13  -9  -3    7.80    7.70
  13  -9  -3   -7.00    8.00
 -13  10   3   52.49   11.00
 -13  10   3   62.69   11.50
  13 -10  -3   44.80   12.80
 -13  11   3   17.30    9.40
  13 -11  -3    4.30    9.30
  13 -11  -3   -5.70    5.40
 -13  12   3   29.10    9.00
  13 -12  -3   37.90   13.20
  13 -12  -3   50.89   13.00
 -13  13   3    1.10    5.80
  13 -13  -3   13.80   12.00
  13 -13  -3    8.10    5.90
 -13  14   3   40.70   10.90
  13 -14  -3   37.40   12.20
  13 -14  -3   51.39   13.80
  12  10  -3   -2.70    7.10
 -12  -9   3   27.00   14.30
 -12  -9   3   -6.10   30.00
  12   9  -3   13.60    6.70
 -12  -8   3   64.89   14.30
  12   8  -3   76.29   16.30
 -12  -7   3   70.69   14.50
  12   7  -3   65.89   14.70
 -12  -6   3   22.60   10.10
 -12  -6   3   36.40   10.30
  12   6  -3   32.20   10.40
 -12  -5   3   71.29   15.00
 -12  -5   3   70.89   12.80
  12   5  -3   50.89   12.60
 -12  -4   3   27.60    9.20
 -12  -4   3   39.60    8.90
  12   4  -3   39.40    9.80
 -12  -3   3   41.20    9.50
 -12  -3   3   68.49   11.40
  12   3  -3   41.50   11.00
 -12  -2   3   19.00    6.00
 -12  -2   3   24.90    7.50
  12   2  -3   39.00   10.40
 -12  -1   3  341.37   32.80
 -12  -1   3  359.76   33.10
  12   1  -3  360.56   33.60
  12   1  -3  345.87   30.10
 -12   0   3    9.30    5.30
 -12   0   3   14.60    6.50
  12   0  -3   15.00    6.40
  12   0  -3    8.80    5.10
 -12   1   3   58.89   12.10
 -12   1   3   75.49   12.30
  12  -1  -3   76.69   10.80
  12  -1  -3   64.39   12.80
 -12   2   3   69.19   10.90
 -12   2   3   49.80   10.50
 -12   2   3   41.90    6.90
  12  -2  -3   33.90    8.20
  12  -2  -3   46.40    9.30
 -12   3   3  219.88   23.60
 -12   3   3  222.78   23.30
 -12   3   3  194.58   19.20
  12  -3  -3  265.47   23.40
  12  -3  -3  220.58   22.80
 -12   4   3   47.90    8.00
 -12   4   3   47.70   10.30
 -12   4   3   37.90    9.00
 -12   5   3   27.30    7.40
 -12   5   3   22.70    5.40
 -12   5   3   16.40    6.70
  12  -5  -3   30.10    7.50
  12  -5  -3   12.90    6.20
 -12   6   3  181.58   21.60
 -12   6   3  151.88   16.70
 -12   6   3  178.48   19.80
  12  -6  -3  130.09   16.80
  12  -6  -3  192.18   22.60
  12  -6  -3  162.28   19.90
 -12   7   3    4.10    4.30
 -12   7   3    7.60    4.40
 -12   7   3   19.20    7.40
  12  -7  -3    4.40    5.80
  12  -7  -3   18.40    5.70
 -12   8   3   45.30    9.00
 -12   8   3   37.20    8.90
  12  -8  -3   61.89   13.70
  12  -8  -3   67.19   13.50
 -12   9   3   90.09   13.00
 -12   9   3   77.79   13.00
  12  -9  -3   99.99   16.20
  12  -9  -3  113.69   16.80
 -12  10   3   18.20    7.70
 -12  10   3   20.00    6.80
  12 -10  -3   30.70   10.30
  12 -10  -3   15.30    8.40
 -12  11   3   15.60    8.10
 -12  11   3   -0.40    4.40
  12 -11  -3    9.10    7.60
  12 -11  -3   -0.40    6.40
 -12  12   3   17.50    7.70
  12 -12  -3   18.60    9.50
  12 -12  -3   23.90    9.90
 -12  13   3    6.60    6.30
  12 -13  -3   12.60    9.20
  12 -13  -3   28.20   10.60
 -12  14   3   11.30    7.20
  12 -14  -3    4.60    9.40
  12 -14  -3   11.30    9.60
 -12  15   3   11.50    6.10
  12 -15  -3   25.70   11.20
  12 -15  -3   18.90   10.20
  11  11  -3    4.10    6.80
 -11 -10   3   41.90   15.50
 -11 -10   3   -9.20   34.70
  11  10  -3   30.90    9.00
 -11  -9   3    9.40   10.60
 -11  -9   3    2.80   30.30
  11   9  -3   17.40    8.20
 -11  -8   3    0.20    8.40
  11   8  -3   -9.10   20.80
  11   8  -3   20.70    9.70
 -11  -7   3   13.20    7.50
  11   7  -3   24.50    8.20
  11   7  -3   12.90   11.90
 -11  -6   3  126.79   16.90
 -11  -6   3  155.58   16.80
  11   6  -3  140.89   20.50
  11   6  -3   91.19   16.70
 -11  -5   3  280.17   24.90
 -11  -5   3  205.58   23.00
  11   5  -3  189.68   23.80
  11   5  -3  243.88   26.30
 -11  -4   3   89.79   12.70
 -11  -4   3   81.39   12.90
  11   4  -3   95.49   13.90
  11   4  -3   83.09   12.80
  11   4  -3   57.39   13.50
 -11  -3   3   91.49   12.70
 -11  -3   3  100.09   13.40
  11   3  -3   85.49   13.60
  11   3  -3   67.49   12.90
 -11  -2   3  127.59   14.50
 -11  -2   3   90.29   12.80
  11   2  -3   82.49   11.80
  11   2  -3   79.99   13.40
  11   2  -3   94.89   15.90
 -11  -1   3  131.49   16.70
 -11  -1   3  145.99   16.90
  11   1  -3  174.18   18.60
  11   1  -3  141.59   15.20
 -11   0   3  117.39   14.20
 -11   0   3  106.69   14.20
  11   0  -3  124.09   15.10
  11   0  -3   98.39   12.70
 -11   1   3   19.20    6.20
 -11   1   3   16.90    5.80
  11  -1  -3   38.80    9.00
  11  -1  -3   34.50    7.30
 -11   2   3   14.30    5.10
 -11   2   3   21.00    6.30
  11  -2  -3   12.20    6.00
  11  -2  -3    2.30    4.10
 -11   3   3   99.99   13.50
 -11   3   3   97.59   13.60
  11  -3  -3  109.49   12.90
  11  -3  -3   98.99   13.20
 -11   4   3   59.19   12.80
 -11   4   3   55.19   11.60
  11  -4  -3   71.69   10.50
  11  -4  -3   68.39   10.60
 -11   5   3   34.80   13.20
 -11   5   3   18.30    5.50
 -11   5   3   38.00    8.60
  11  -5  -3   33.50    8.00
  11  -5  -3   29.50    8.60
  11  -5  -3   35.50    9.70
 -11   6   3   13.50    5.40
 -11   6   3   17.10    6.80
 -11   6   3   11.50    6.90
  11  -6  -3   17.10    7.30
  11  -6  -3   27.00    9.40
  11  -6  -3   15.50    5.90
 -11   7   3  232.28   23.80
 -11   7   3  285.27   26.00
 -11   7   3  281.47   27.60
  11  -7  -3  261.07   27.90
  11  -7  -3  238.98   23.50
 -11   8   3    1.00    4.30
 -11   8   3    5.40    5.10
  11  -8  -3    8.30    7.50
  11  -8  -3    7.00    6.00
 -11   9   3  108.49   16.40
 -11   9   3   89.69   13.90
  11  -9  -3  125.99   18.70
  11  -9  -3  121.39   22.60
 -11  10   3  193.78   22.30
 -11  10   3  205.98   23.60
  11 -10  -3  244.88   28.80
  11 -10  -3  278.17   29.00
 -11  11   3    6.30    6.30
 -11  11   3   20.20    7.50
  11 -11  -3    6.90    7.60
  11 -11  -3    3.10    6.80
 -11  12   3   43.00   10.50
  11 -12  -3   48.60   12.90
  11 -12  -3   56.89   16.60
 -11  13   3   26.80    7.90
  11 -13  -3   32.80   12.10
  11 -13  -3   39.70   12.90
 -11  14   3    6.60    6.80
  11 -14  -3    8.70    9.60
  11 -14  -3  -11.50    7.80
 -11  15   3   -1.00    5.20
  11 -15  -3   10.90    9.00
  11 -15  -3   26.40   10.90
 -10 -11   3   10.90   15.20
  10  11  -3    3.00    7.50
 -10 -10   3   76.29   18.00
 -10 -10   3  170.08   41.30
  10  10  -3   91.49   15.50
  10  10  -3   77.09   19.10
 -10  -9   3   -1.40    9.30
  10   9  -3   13.30    6.80
  10   9  -3   11.50   10.40
 -10  -8   3    8.80    7.00
  10   8  -3   34.90   11.50
  10   8  -3   17.20    7.10
 -10  -7   3  140.89   15.30
 -10  -7   3  104.59   14.40
  10   7  -3   98.59   17.10
  10   7  -3  117.69   17.20
  10   7  -3  105.99   17.10
 -10  -6   3  230.68   21.70
  10   6  -3  187.68   23.40
  10   6  -3  179.88   21.50
  10   6  -3  192.58   23.00
 -10  -5   3   92.39   12.30
 -10  -5   3   92.29   12.10
  10   5  -3   87.09   13.00
  10   5  -3   54.09   12.40
 -10  -4   3  177.28   18.10
 -10  -4   3  159.48   18.50
  10   4  -3  153.28   17.50
  10   4  -3  181.88   20.60
  10   4  -3  182.28   22.00
 -10  -3   3  120.79   13.70
 -10  -3   3  110.69   14.00
  10   3  -3   88.29   11.70
  10   3  -3  121.79   15.30
  10   3  -3  108.79   16.60
 -10  -2   3    6.20    3.50
 -10  -2   3    2.80    4.60
  10   2  -3    5.90    4.50
  10   2  -3    5.60    4.90
  10   2  -3    6.50    4.80
 -10  -1   3   30.70    7.00
 -10  -1   3   39.80    8.50
  10   1  -3   24.10   11.10
  10   1  -3   23.60    5.70
  10   1  -3   37.50    9.20
  10   1  -3   27.90    5.80
 -10   0   3  190.78   19.60
 -10   0   3  189.98   20.10
  10   0  -3  225.38   23.40
  10   0  -3  217.78   18.90
  10   0  -3  206.88   21.20
  10   0  -3  186.18   18.80
 -10   1   3  275.37   26.10
 -10   1   3  281.97   26.50
  10  -1  -3  305.27   25.30
  10  -1  -3  298.67   27.10
 -10   2   3   74.19   11.20
 -10   2   3   92.29   11.50
  10  -2  -3   77.59   10.30
  10  -2  -3   70.29   11.10
 -10   3   3  516.15   41.90
 -10   3   3  518.45   41.90
  10  -3  -3  471.35   41.30
  10  -3  -3  508.15   41.20
 -10   4   3  108.09   13.80
 -10   4   3  111.79   13.60
  10  -4  -3  107.59   13.10
  10  -4  -3   91.69   13.40
  10  -4  -3  114.89   14.10
 -10   5   3   73.39   10.60
 -10   5   3   59.59   11.20
  10  -5  -3   78.69   12.00
  10  -5  -3   73.69   12.10
  10  -5  -3   69.69   10.00
 -10   6   3   88.29   12.20
 -10   6   3   94.89   13.10
 -10   6   3  106.49   14.60
  10  -6  -3  128.29   15.90
  10  -6  -3  103.99   14.90
  10  -6  -3  100.29   12.50
 -10   7   3   29.00    7.60
 -10   7   3   18.80    7.90
 -10   7   3   19.20    6.80
  10  -7  -3   23.80    6.80
  10  -7  -3   23.70    9.20
  10  -7  -3   26.10    9.60
 -10   8   3  434.56   39.80
 -10   8   3  503.25   40.00
  10  -8  -3  533.35   44.70
  10  -8  -3  401.66   36.60
  10  -8  -3  480.45   43.00
 -10   9   3   23.10    8.50
 -10   9   3   16.00    5.80
  10  -9  -3   26.00    9.60
  10  -9  -3   24.60    9.90
 -10  10   3  275.27   28.30
 -10  10   3  233.18   25.50
  10 -10  -3  331.77   33.30
  10 -10  -3  296.07   32.60
 -10  11   3   15.40    7.80
 -10  11   3   24.40    7.40
  10 -11  -3   24.60   11.10
  10 -11  -3   21.40    9.10
 -10  12   3   37.90   10.80
  10 -12  -3   43.90   15.50
  10 -12  -3   52.49   14.40
 -10  13   3    4.40    5.60
  10 -13  -3   10.00    8.10
  10 -13  -3   12.30    7.80
 -10  14   3   66.59   14.70
  10 -14  -3   78.39   18.10
 -10  15   3   33.70   10.30
  10 -15  -3   32.80   12.10
  10 -15  -3   22.10   10.70
   9  12  -3   24.40    9.10
   9  12  -3   17.30   14.90
  -9 -11   3   -8.60   46.90
  -9 -11   3   39.00   16.30
   9  11  -3   21.30   11.90
   9  11  -3   31.40    9.50
  -9 -10   3   29.70   46.00
  -9 -10   3   58.39   12.80
   9  10  -3   22.30   10.30
   9  10  -3   22.90    9.20
  -9  -9   3   -5.20    7.50
   9   9  -3   13.50    8.70
   9   9  -3    8.50    6.00
  -9  -8   3   25.50    8.20
  -9  -8   3   13.40    5.70
   9   8  -3   12.40    6.40
   9   8  -3   15.90    8.30
   9   8  -3   17.50    6.00
  -9  -7   3   86.49   13.10
  -9  -7   3   80.19   11.30
   9   7  -3  106.09   15.10
   9   7  -3   67.09   14.30
   9   7  -3   85.69   14.10
  -9  -6   3    1.50    3.60
  -9  -6   3    6.90    3.80
   9   6  -3    7.30    5.70
   9   6  -3    4.10    6.30
   9   6  -3    6.70    5.10
  -9  -5   3   72.09   10.20
   9   5  -3   74.19   12.90
   9   5  -3   53.79   10.00
   9   5  -3   43.60   10.00
  -9  -4   3  194.58   17.60
  -9  -4   3  195.68   19.90
   9   4  -3  173.78   20.70
   9   4  -3  164.68   19.40
   9   4  -3  172.08   17.00
  -9  -3   3   86.79   12.10
  -9  -3   3   82.19   10.40
   9   3  -3  108.49   13.20
   9   3  -3   90.49   14.10
   9   3  -3   94.79   15.20
  -9  -2   3  150.58   17.20
  -9  -2   3  167.18   16.40
   9   2  -3  185.28   20.20
   9   2  -3  155.98   14.70
   9   2  -3  191.78   18.90
  -9  -1   3  164.68   16.30
   9   1  -3  137.39   13.70
   9   1  -3  144.69   17.70
   9   1  -3  131.99   12.60
   9   1  -3  161.28   16.80
  -9   0   3   62.39    8.60
  -9   0   3   71.09    9.70
   9   0  -3   51.89    7.00
   9   0  -3   54.99    7.70
   9   0  -3   65.19   10.80
   9   0  -3   63.39    9.40
  -9   1   3  274.67   24.50
  -9   1   3  252.07   24.70
   9  -1  -3  304.67   27.70
   9  -1  -3  297.17   26.00
   9  -1  -3  270.57   21.40
  -9   2   3   47.50    9.40
  -9   2   3   32.00    7.20
   9  -2  -3   34.50    7.30
   9  -2  -3   46.30    7.80
  -9   3   3   18.80    5.20
  -9   3   3   24.10    5.80
   9  -3  -3   34.10    7.50
   9  -3  -3   26.70    6.50
   9  -3  -3   24.60    5.70
  -9   4   3   72.99   10.10
  -9   4   3   74.29   10.30
   9  -4  -3   65.89   17.10
   9  -4  -3   72.99    9.70
   9  -4  -3   81.09   11.10
  -9   5   3   27.30    6.60
  -9   5   3   26.80    7.10
   9  -5  -3   28.20    8.20
   9  -5  -3   23.50    6.80
   9  -5  -3   28.30    6.20
  -9   6   3  126.89   14.70
  -9   6   3  113.49   13.70
  -9   6   3  120.99   13.80
   9  -6  -3  133.49   16.50
   9  -6  -3  109.79   13.30
   9  -6  -3  115.89   15.90
  -9   7   3  156.08   18.40
  -9   7   3  174.98   17.60
  -9   7   3  142.29   18.20
   9  -7  -3  149.79   16.40
   9  -7  -3  185.48   20.70
   9  -7  -3  173.78   20.40
  -9   8   3   40.80    8.30
  -9   8   3   27.30    7.70
   9  -8  -3   41.90   11.50
   9  -8  -3   46.00   11.70
   9  -8  -3   35.80    7.80
  -9   9   3  162.48   18.20
  -9   9   3  171.88   20.20
  -9   9   3  194.18   24.10
   9  -9  -3  186.88   23.60
   9  -9  -3  198.58   24.20
  -9  10   3   13.40    5.20
  -9  10   3   15.40    9.80
  -9  10   3   21.60    7.20
   9 -10  -3   21.30    8.40
   9 -10  -3   21.60   10.40
  -9  11   3  153.08   19.80
   9 -11  -3  158.08   23.60
   9 -11  -3  181.18   24.30
  -9  12   3  183.38   30.50
  -9  12   3  142.69   29.20
   9 -12  -3  110.69   26.40
  -9  13   3  105.79   22.50
  -9  13   3  118.19   17.20
   9 -13  -3  125.59   20.40
  -9  14   3   32.40   11.70
   9 -14  -3   29.00   13.80
   9 -14  -3   39.10   13.80
  -9  15   3   -0.50    6.20
   9 -15  -3   -3.50    7.50
   9 -15  -3    2.80    7.20
   8  13  -3   -2.70   12.60
   8  13  -3    8.60    8.10
   8  12  -3   26.80   12.80
   8  12  -3   19.70    8.50
  -8 -11   3   37.40   33.90
   8  11  -3   46.60   12.40
   8  11  -3   18.60    9.20
  -8 -10   3   50.39   28.70
  -8 -10   3   41.20    9.80
   8  10  -3   21.50    7.90
   8  10  -3   20.20    9.50
   8  10  -3   22.00    7.10
  -8  -9   3   85.59   12.20
   8   9  -3   85.19   13.90
   8   9  -3   52.39   12.50
  -8  -8   3  106.19   12.20
  -8  -8   3  107.09   12.50
   8   8  -3   91.69   15.20
   8   8  -3  101.89   15.30
   8   8  -3   75.59   16.20
   8   8  -3  111.99   16.20
  -8  -7   3    9.10    4.80
   8   7  -3   14.80    6.40
   8   7  -3    7.40    8.90
   8   7  -3    9.90    5.60
   8   7  -3   22.30    8.30
  -8  -6   3    7.40    3.80
  -8  -6   3   15.30    4.10
   8   6  -3    3.00    6.60
   8   6  -3    6.30    4.50
   8   6  -3   14.40    6.20
   8   6  -3   17.20    7.00
  -8  -5   3   45.30    6.50
  -8  -5   3   35.70    7.70
   8   5  -3   31.00    8.50
   8   5  -3   34.90    8.60
   8   5  -3   38.90    7.70
  -8  -4   3  129.29   12.10
  -8  -4   3  122.89   14.20
   8   4  -3  133.89   15.50
   8   4  -3  101.29   15.20
   8   4  -3  115.99   12.50
  -8  -3   3  264.47   24.50
  -8  -3   3  273.77   22.70
   8   3  -3  276.57   25.50
   8   3  -3  286.07   22.60
   8   3  -3  279.47   26.60
   8   3  -3  260.37   22.40
  -8  -2   3  111.19   12.80
  -8  -2   3  110.89   11.20
   8   2  -3  105.49   10.80
   8   2  -3  109.79   13.30
   8   2  -3  118.39   14.30
   8   2  -3  105.89   10.40
  -8  -1   3  497.95   38.90
  -8  -1   3  481.55   40.00
   8   1  -3  482.85   38.00
   8   1  -3  531.35   42.30
   8   1  -3  516.45   41.10
   8   1  -3  507.35   38.40
  -8   0   3  525.65   41.60
  -8   0   3  533.55   40.80
   8   0  -3  530.55   43.20
   8   0  -3  504.65   39.70
   8   0  -3  525.15   42.40
  -8   1   3  607.94   45.50
  -8   1   3  588.44   46.00
   8  -1  -3  587.04   44.70
   8  -1  -3  586.74   46.50
   8  -1  -3  562.04   47.40
  -8   2   3   96.19   11.60
  -8   2   3  105.19   11.50
   8  -2  -3  108.29   11.90
   8  -2  -3  108.09   11.30
   8  -2  -3   83.59   10.60
  -8   3   3   55.09    8.60
  -8   3   3   69.79    8.90
   8  -3  -3   71.39    9.20
   8  -3  -3   54.19    9.20
   8  -3  -3   69.69    9.60
  -8   4   3  355.26   28.10
  -8   4   3  309.87   27.50
   8  -4  -3  307.97   28.50
   8  -4  -3  296.97   27.20
   8  -4  -3  344.07   28.80
  -8   5   3   79.79   10.20
  -8   5   3   64.29    9.00
   8  -5  -3   66.09    8.90
   8  -5  -3   69.49   10.50
   8  -5  -3   52.69   11.20
  -8   6   3   75.99   11.60
  -8   6   3   74.29    9.70
  -8   6   3   56.99   11.30
  -8   6   3   74.49   10.40
   8  -6  -3   60.79   12.30
   8  -6  -3   72.89    9.50
   8  -6  -3   83.69   12.60
  -8   7   3  115.39   14.30
  -8   7   3  116.29   13.60
  -8   7   3  104.69   15.60
  -8   7   3  121.79   19.60
   8  -7  -3  132.09   13.60
   8  -7  -3  133.79   17.50
  -8   8   3   78.39   10.50
  -8   8   3   71.29   15.40
  -8   8   3   80.19   11.50
   8  -8  -3   92.19   15.00
   8  -8  -3   64.79    9.80
  -8   9   3  129.59   29.10
  -8   9   3  126.19   16.00
  -8   9   3  112.39   13.30
   8  -9  -3  147.29   20.40
   8  -9  -3   95.09   12.80
  -8  10   3   72.29   14.50
  -8  10   3   51.49    9.20
  -8  10   3   46.20   13.30
   8 -10  -3   40.60   11.50
  -8  11   3   67.39   11.80
  -8  11   3   82.39   18.50
   8 -11  -3   75.09   17.30
  -8  12   3  284.47   31.40
  -8  12   3  287.57   34.10
   8 -12  -3  347.97   37.90
  -8  13   3   83.99   18.50
  -8  13   3  103.39   16.90
   8 -13  -3  118.29   25.50
   8 -13  -3  151.88   24.30
  -8  14   3   43.30   15.70
  -8  14   3   37.60   10.90
   8 -14  -3   39.10   14.30
   8 -14  -3   21.50   10.90
  -8  15   3   16.50    7.30
  -8  15   3   10.90    9.90
   8 -15  -3   12.50   10.40
   8 -15  -3    7.10    8.50
   8 -16  -3   -4.90    8.30
   8 -16  -3   12.60    9.20
   7  14  -3   18.70   15.20
   7  13  -3   18.90    9.70
   7  13  -3    9.00   10.70
  -7 -12   3   69.39   14.30
   7  12  -3   77.19   15.30
   7  12  -3   41.60   12.30
  -7 -11   3   45.30   26.80
   7  11  -3   55.09   13.20
   7  11  -3   48.00   12.50
  -7 -10   3   92.49   13.30
  -7 -10   3   53.89   28.20
   7  10  -3   63.59   14.20
   7  10  -3   62.09   12.70
   7  10  -3   59.69   16.00
   7  10  -3   81.29   13.80
  -7  -9   3  253.67   21.40
   7   9  -3  237.58   26.00
   7   9  -3  242.28   26.20
   7   9  -3  220.38   25.00
  -7  -8   3   28.00    6.80
  -7  -8   3   23.70    5.00
   7   8  -3   11.80    7.60
   7   8  -3   13.90    8.70
   7   8  -3   23.30    7.50
   7   8  -3   14.90    6.60
  -7  -7   3   92.09   12.30
  -7  -7   3  110.39    9.90
   7   7  -3   89.99   14.00
   7   7  -3  105.49   16.00
   7   7  -3   94.99   14.10
   7   7  -3   90.19   14.20
  -7  -6   3   98.79   11.80
  -7  -6   3   86.29    8.50
   7   6  -3   98.19   12.30
   7   6  -3   51.99   13.90
   7   6  -3   96.69   13.30
   7   6  -3   93.69   14.20
  -7  -5   3  366.06   31.60
  -7  -5   3  386.76   28.50
   7   5  -3  397.96   33.90
   7   5  -3  311.07   33.40
   7   5  -3  362.66   30.70
   7   5  -3  414.26   33.40
  -7  -4   3  306.67   23.20
  -7  -4   3  301.97   25.90
   7   4  -3  297.87   27.30
   7   4  -3  262.57   26.50
   7   4  -3  299.27   24.40
  -7  -3   3  736.13   50.49
  -7  -3   3  666.43   47.40
   7   3  -3  602.34   47.40
   7   3  -3  627.74   50.39
   7   3  -3  580.04   47.20
   7   3  -3  655.23   51.39
  -7  -2   3 1340.77   93.39
  -7  -2   3 1228.18   94.89
   7   2  -3 1327.77   92.59
   7   2  -3 1354.16   96.89
   7   2  -3 1381.96   96.39
   7   2  -3 1191.58   92.89
  -7  -1   3   14.50    4.30
  -7  -1   3   16.10    4.10
   7   1  -3   18.00    4.80
   7   1  -3   19.70    3.80
   7   1  -3   15.40    3.30
   7   1  -3   23.70    6.10
  -7   0   3  338.37   26.90
  -7   0   3  343.57   27.80
   7   0  -3  330.87   26.10
   7   0  -3  321.97   28.10
   7   0  -3  335.57   28.90
  -7   1   3  480.85   39.90
  -7   1   3  503.25   39.50
   7  -1  -3  549.95   41.80
   7  -1  -3  502.45   46.10
   7  -1  -3  530.55   39.30
  -7   2   3  271.87   23.00
  -7   2   3  271.17   23.30
   7  -2  -3  258.17   23.40
   7  -2  -3  293.77   27.90
   7  -2  -3  268.57   23.00
  -7   3   3   49.60    7.60
  -7   3   3   56.69    7.70
   7  -3  -3   70.59    8.90
   7  -3  -3   47.10    7.40
   7  -3  -3   62.89    8.60
  -7   4   3  190.78   17.00
  -7   4   3  167.28   16.30
   7  -4  -3  172.48   17.30
   7  -4  -3  165.78   16.40
   7  -4  -3  171.08   18.00
  -7   5   3   44.20    9.00
  -7   5   3   46.70    8.90
  -7   5   3   43.10    6.90
   7  -5  -3   42.20    7.90
   7  -5  -3   44.60   11.50
   7  -5  -3   44.10    9.90
  -7   6   3   34.20    7.20
  -7   6   3   19.40    4.90
  -7   6   3   28.30    6.00
  -7   6   3   17.80    5.20
   7  -6  -3   19.10    8.30
   7  -6  -3   28.90    9.30
   7  -6  -3   17.30    5.70
  -7   7   3  247.88   24.30
  -7   7   3  217.98   21.80
  -7   7   3  242.48   21.00
   7  -7  -3  214.78   24.80
   7  -7  -3  205.68   25.20
  -7   8   3   90.39   16.40
  -7   8   3   58.69    9.80
  -7   8   3   94.29   14.30
  -7   8   3   85.49   11.90
   7  -8  -3  117.59   30.80
  -7   9   3   93.09   12.90
  -7   9   3   75.89   23.10
  -7   9   3   85.69   13.20
   7  -9  -3  106.09   17.50
  -7  10   3   45.30   13.60
  -7  10   3   34.60    9.50
   7 -10  -3   53.59   14.50
  -7  11   3  113.29   16.30
  -7  11   3  112.79   21.40
   7 -11  -3  112.09   20.60
  -7  12   3  275.37   31.70
  -7  12   3  327.97   36.60
   7 -12  -3  365.96   39.00
  -7  13   3    2.20    5.80
  -7  13   3  -16.80    8.10
   7 -13  -3   27.50   13.30
  -7  14   3   32.40   13.00
  -7  14   3   11.20    6.90
   7 -14  -3   31.50   13.00
  -7  15   3    9.00   10.40
  -7  15   3   12.30    7.00
   7 -15  -3    1.50    7.70
   7 -15  -3    6.50    8.50
  -7  16   3   54.29   16.90
  -7  16   3   48.50   10.40
   7 -16  -3   92.19   18.50
   6  14  -3    0.50    9.20
   6  13  -3   17.60   11.40
   6  13  -3   19.20    8.50
  -6 -12   3  -17.80    9.40
   6  12  -3   -1.50    5.40
   6  12  -3   -3.40   13.30
   6  12  -3   -9.30    6.70
  -6 -11   3   -8.30   18.80
[truncated: 1,714,434 more chars]
