# Supplementary material for: Structural Insights into the Host–Guest Complexation between β-Cyclodextrin and Bio-Conjugatable Adamantane Derivatives
Source: Molecules. 2021 Apr 21;26(9):2412. doi: 10.3390/molecules26092412 (PMC8122645; doi:10.3390/molecules26092412)
Supplement: Supplementary file 1 [file molecules-26-02412-s001.zip › CIF and CheckCIF/Complex 2.cif]

data_CPX2

_audit_update_record
;
2021-03-31 # Formatted by publCIF

;
_publcif_datablock.id '{f73ff04c-2ec8-4ef1-bea5-495cb739b1ea}'

_publ_section_exptl_refinement
;
(type here to add)
;

_publ_section_exptl_prep
;
(type here to add)
;

_publ_manuscript_text
;
(type here to add)
;
 
_audit_creation_method            'SHELXL-2016/6'
_shelx_SHELXL_version_number      '2016/6'
_chemical_name_systematic         ?
_chemical_name_common             ?
_chemical_melting_point           ?
_chemical_formula_moiety          ?
_chemical_formula_sum
 'C386 H639 O285' 
_chemical_formula_weight          9839.93

loop_
 _atom_type_symbol
 _atom_type_description
 _atom_type_scat_dispersion_real
 _atom_type_scat_dispersion_imag
 _atom_type_scat_source
 'C'  'C'   0.0137   0.0067
 'International Tables Vol C Tables 4.2.6.8 and 6.1.1.4'
 'H'  'H'   0.0000   0.0000
 'International Tables Vol C Tables 4.2.6.8 and 6.1.1.4'
 'O'  'O'   0.0389   0.0241
 'International Tables Vol C Tables 4.2.6.8 and 6.1.1.4'
 
_space_group_crystal_system       orthorhombic
_space_group_IT_number            20
_space_group_name_H-M_alt         'C 2 2 21'
_space_group_name_Hall            'C 2c 2'
 
_shelx_space_group_comment
;
The symmetry employed for this shelxl refinement is uniquely defined
by the following loop, which should always be used as a source of
symmetry information in preference to the above space-group names.
They are only intended as comments.
;
 
loop_
 _space_group_symop_operation_xyz
 'x, y, z'
 '-x, -y, z+1/2'
 'x, -y, -z'
 '-x, y, -z+1/2'
 'x+1/2, y+1/2, z'
 '-x+1/2, -y+1/2, z+1/2'
 'x+1/2, -y+1/2, -z'
 '-x+1/2, y+1/2, -z+1/2'
 
_cell_length_a                    23.8095(5)
_cell_length_b                    19.2806(4)
_cell_length_c                    32.4542(9)
_cell_angle_alpha                 90
_cell_angle_beta                  90
_cell_angle_gamma                 90
_cell_volume                      14898.5(6)
_cell_formula_units_Z             1
_cell_measurement_temperature     173(2)
_cell_measurement_reflns_used      9935
_cell_measurement_theta_min       2.83
_cell_measurement_theta_max       54.96
 
_exptl_crystal_description        block
_exptl_crystal_colour             colourless
_exptl_crystal_density_meas       ?
_exptl_crystal_density_method     ?
_exptl_crystal_density_diffrn     1.097          
_exptl_crystal_F_000              5235
_exptl_transmission_factor_min    0.622
_exptl_transmission_factor_max    0.751
_exptl_crystal_size_max           0.150
_exptl_crystal_size_mid           0.120
_exptl_crystal_size_min           0.080
_exptl_absorpt_coefficient_mu     0.520
_shelx_estimated_absorpt_T_min    0.926
_shelx_estimated_absorpt_T_max    0.960
_exptl_absorpt_correction_type   multi-scan
_exptl_absorpt_correction_T_min  0.6217
_exptl_absorpt_correction_T_max  0.7508
_exptl_absorpt_process_details
;
 Sheldrick, G.M. SADABS (Program for Scaling and Correction of Area Detector
 Data), version 2008/1; University of G\"ottingen: G\"ottingen, Germany, 2008.
;
_exptl_absorpt_special_details    ?
_diffrn_ambient_temperature       173(2)
_diffrn_radiation_wavelength      1.3418
_diffrn_radiation_type            GaK\a
_diffrn_source                    ?
_diffrn_measurement_device_type   'Bruker Apex II'
_diffrn_measurement_method        'phi and omega scans'
_diffrn_detector_area_resol_mean  ?
_diffrn_standards_number          0
_diffrn_standards_interval_count  0
_diffrn_standards_interval_time   0
_diffrn_standards_decay_%         0
_diffrn_reflns_number             96200
_diffrn_reflns_av_unetI/netI      0.0480
_diffrn_reflns_av_R_equivalents   0.0782
_diffrn_reflns_limit_h_min        -29
_diffrn_reflns_limit_h_max        28
_diffrn_reflns_limit_k_min        -23
_diffrn_reflns_limit_k_max        23
_diffrn_reflns_limit_l_min        -39
_diffrn_reflns_limit_l_max        39
_diffrn_reflns_theta_min          2.827
_diffrn_reflns_theta_max          54.966
_diffrn_reflns_theta_full         53.618
_diffrn_measured_fraction_theta_max   0.999
_diffrn_measured_fraction_theta_full  1.000
_diffrn_reflns_Laue_measured_fraction_max    0.999
_diffrn_reflns_Laue_measured_fraction_full   1.000
_diffrn_reflns_point_group_measured_fraction_max   0.999
_diffrn_reflns_point_group_measured_fraction_full  1.000
_reflns_number_total              14176
_reflns_number_gt                 11540
_reflns_threshold_expression      'I > 2\s(I)'
_reflns_Friedel_coverage          0.860
_reflns_Friedel_fraction_max      0.999
_reflns_Friedel_fraction_full     1.000
 
_reflns_special_details
;
 Reflections were merged by SHELXL according to the crystal
 class for the calculation of statistics and refinement.
 
 Structure factors included contributions from the .fab file.
 
 _reflns_Friedel_fraction is defined as the number of unique
 Friedel pairs measured divided by the number that would be
 possible theoretically, ignoring centric projections and
 systematic absences.
;
 
_computing_data_collection        ?
_computing_cell_refinement        ?
_computing_data_reduction         ?
_computing_structure_solution     'SHELXT 2014/5 (Sheldrick, 2014)'
_computing_structure_refinement 'SHELXL-2016/6 (Sheldrick, 2016)'
_computing_molecular_graphics     ?
_computing_publication_material   ?
_refine_special_details
;
 Refined as a 2-component inversion twin.
;
_refine_ls_structure_factor_coef  Fsqd
_refine_ls_matrix_type            full
_refine_ls_weighting_scheme       calc
_refine_ls_weighting_details
'w=1/[\s^2^(Fo^2^)+(0.1440P)^2^+24.4158P] where P=(Fo^2^+2Fc^2^)/3'
_atom_sites_solution_primary      ?
_atom_sites_solution_secondary    ?
_atom_sites_solution_hydrogens    mixed
_refine_ls_hydrogen_treatment     constr
_refine_ls_extinction_method      'SHELXL-2016/6 (Sheldrick 2016)'
_refine_ls_extinction_coef        0.00089(9)
_refine_ls_extinction_expression
 'Fc^*^=kFc[1+0.001xFc^2^\l^3^/sin(2\q)]^-1/4^'
_refine_ls_abs_structure_details
;
 Refined as an inversion twin.
;
_refine_ls_abs_structure_Flack    0.2(3)
_chemical_absolute_configuration  rm
_refine_ls_number_reflns          14176
_refine_ls_number_parameters      774
_refine_ls_number_restraints      33
_refine_ls_R_factor_all           0.0988
_refine_ls_R_factor_gt            0.0824
_refine_ls_wR_factor_ref          0.2371
_refine_ls_wR_factor_gt           0.2207
_refine_ls_goodness_of_fit_ref    1.071
_refine_ls_restrained_S_all       1.071
_refine_ls_shift/su_max           0.005
_refine_ls_shift/su_mean          0.000
 
loop_
 _atom_site_label
 _atom_site_type_symbol
 _atom_site_fract_x
 _atom_site_fract_y
 _atom_site_fract_z
 _atom_site_U_iso_or_equiv
 _atom_site_adp_type
 _atom_site_occupancy
 _atom_site_site_symmetry_order  
 _atom_site_calc_flag
 _atom_site_refinement_flags_posn
 _atom_site_refinement_flags_adp
 _atom_site_refinement_flags_occupancy
 _atom_site_disorder_assembly
 _atom_site_disorder_group
O1 O -1.3382(2) -0.8619(3) -1.15591(16) 0.0442(12) Uani 1 1 d . . . . .
H1 H -1.373226 -0.857693 -1.154576 0.066 Uiso 1 1 calc R U . . .
O2 O -1.38572(18) -0.7342(2) -1.12701(13) 0.0322(10) Uani 1 1 d . . . . .
O3 O -1.3231(2) -0.7716(3) -1.01011(13) 0.0405(11) Uani 1 1 d . . . . .
H3 H -1.300451 -0.803478 -1.014419 0.049 Uiso 1 1 d R U . . .
O4 O -1.4187(2) -0.6816(3) -1.02156(14) 0.0409(11) Uani 1 1 d . . . . .
H4 H -1.393009 -0.670534 -1.005127 0.061 Uiso 1 1 calc R U . . .
O5 O -1.38074(18) -0.6251(2) -1.09542(14) 0.0320(10) Uani 1 1 d . . . . .
O6 O -1.4582(3) -0.6105(4) -1.1851(2) 0.0687(18) Uani 1 1 d . . . . .
H6 H -1.466155 -0.631734 -1.163254 0.103 Uiso 1 1 calc R U . . .
O7 O -1.4260(2) -0.4755(3) -1.15692(14) 0.0411(11) Uani 1 1 d . . . . .
O8 O -1.4351(2) -0.5416(2) -1.03544(13) 0.0361(10) Uani 1 1 d . . . . .
H8 H -1.416568 -0.576387 -1.027843 0.054 Uiso 1 1 calc R U . . .
O9 O -1.4424(2) -0.3971(2) -1.05528(14) 0.0382(11) Uani 1 1 d . . . . .
H9 H -1.454371 -0.412059 -1.032628 0.057 Uiso 1 1 calc R U . . .
O10 O -1.36783(19) -0.4002(2) -1.12050(14) 0.0367(10) Uani 1 1 d . . . . .
O11 O -1.4054(2) -0.3035(3) -1.21147(15) 0.0481(13) Uani 1 1 d . . . . .
H11 H -1.407758 -0.287341 -1.235119 0.058 Uiso 1 1 d R U . . .
O12 O -1.29987(19) -0.2595(2) -1.17933(13) 0.0358(10) Uani 1 1 d . . . . .
O13 O -1.3555(2) -0.2971(3) -1.05932(14) 0.0402(11) Uani 1 1 d . . . . .
H13 H -1.376451 -0.331471 -1.058721 0.048 Uiso 1 1 d R U . . .
O14 O -1.2727(2) -0.1946(3) -1.07502(15) 0.0415(11) Uani 1 1 d . . . . .
H14 H -1.270450 -0.221328 -1.054647 0.062 Uiso 1 1 calc R U . . .
O15 O -1.22110(18) -0.2732(2) -1.13728(14) 0.0347(10) Uani 1 1 d . . . . .
O16 O -1.1516(3) -0.2158(3) -1.23579(16) 0.0533(14) Uani 1 1 d . . . . .
H16 H -1.166166 -0.212977 -1.259286 0.080 Uiso 1 1 calc R U . . .
O17 O -1.07824(18) -0.2731(3) -1.18036(13) 0.0333(10) Uani 1 1 d . . . . .
O18 O -1.1579(2) -0.2039(3) -1.07401(14) 0.0424(12) Uani 1 1 d . . . . .
H18 H -1.139956 -0.206625 -1.051781 0.064 Uiso 1 1 calc R U . . .
O19 O -1.04068(18) -0.2316(3) -1.07408(14) 0.0356(10) Uani 1 1 d . . . . .
H19 H -1.013919 -0.259641 -1.076855 0.053 Uiso 1 1 calc R U . . .
O20 O -1.04616(17) -0.3455(2) -1.12773(13) 0.0297(9) Uani 1 1 d . . . . .
O21 O -0.9330(2) -0.3606(3) -1.20368(14) 0.0438(12) Uani 1 1 d . . . . .
H21 H -0.930406 -0.344564 -1.227676 0.066 Uiso 1 1 calc R U . . .
O22 O -0.93916(17) -0.4769(2) -1.15302(13) 0.0292(9) Uani 1 1 d . . . . .
O23 O -0.9876(2) -0.3573(2) -1.05211(14) 0.0394(11) Uani 1 1 d . . . . .
H23 H -1.017837 -0.334905 -1.053436 0.059 Uiso 1 1 calc R U . . .
O24 O -0.9249(2) -0.4810(2) -1.04110(13) 0.0331(10) Uani 1 1 d . . . . .
H24 H -0.951569 -0.470327 -1.025386 0.050 Uiso 1 1 calc R U . . .
O25 O -0.97935(17) -0.5525(2) -1.10600(13) 0.0274(9) Uani 1 1 d . . . . .
O26 O -0.9127(2) -0.6719(3) -1.17766(14) 0.0416(11) Uani 1 1 d . . . . .
H26 H -0.893467 -0.638569 -1.185505 0.050 Uiso 1 1 d R U . . .
O27 O -0.99367(19) -0.7386(2) -1.12900(14) 0.0331(10) Uani 1 1 d . . . . .
O28 O -0.9579(2) -0.6134(2) -1.02802(14) 0.0376(11) Uani 1 1 d . . . . .
H28 H -0.969873 -0.625542 -1.004751 0.056 Uiso 1 1 calc R U . . .
O29 O -1.00174(19) -0.7492(2) -1.01669(13) 0.0344(10) Uani 1 1 d . . . . .
H29 H -1.013612 -0.715745 -1.002604 0.052 Uiso 1 1 calc R U . . .
O30 O -1.07239(17) -0.7456(2) -1.08622(13) 0.0306(9) Uani 1 1 d . . . . .
O31 O -1.0928(3) -0.8820(5) -1.1583(2) 0.093(3) Uani 1 1 d . . . . .
H31 H -1.076754 -0.889616 -1.180886 0.139 Uiso 1 1 calc R U . . .
O32 O -1.19236(19) -0.8536(3) -1.11523(14) 0.0395(11) Uani 1 1 d . . . . .
O33 O -1.10739(18) -0.8026(3) -1.00796(14) 0.0392(11) Uani 1 1 d . . . . .
H33 H -1.082428 -0.771787 -1.008590 0.059 Uiso 1 1 calc R U . . .
O34 O -1.22064(19) -0.8449(3) -1.00466(15) 0.0399(11) Uani 1 1 d . . . . .
H34 H -1.209073 -0.811539 -0.990328 0.060 Uiso 1 1 calc R U . . .
O35 O -1.25178(18) -0.7810(2) -1.07924(14) 0.0325(10) Uani 1 1 d . . . . .
C1 C -1.3132(3) -0.7955(4) -1.1608(2) 0.0374(15) Uani 1 1 d . . . . .
H1A H -1.326917 -0.774383 -1.186698 0.045 Uiso 1 1 calc R U . . .
H1B H -1.272009 -0.800881 -1.163010 0.045 Uiso 1 1 calc R U . . .
C2 C -1.3267(3) -0.7467(3) -1.12475(19) 0.0292(13) Uani 1 1 d . . . . .
H2A H -1.305945 -0.702032 -1.128415 0.035 Uiso 1 1 calc R U . . .
C3 C -1.3111(3) -0.7789(4) -1.08327(19) 0.0315(13) Uani 1 1 d . . . . .
H3A H -1.326433 -0.827103 -1.081721 0.038 Uiso 1 1 calc R U . . .
C4 C -1.3336(3) -0.7365(4) -1.04754(19) 0.0326(14) Uani 1 1 d . . . . .
H4A H -1.314113 -0.690582 -1.047000 0.039 Uiso 1 1 calc R U . . .
C5 C -1.3960(3) -0.7251(4) -1.05371(19) 0.0327(14) Uani 1 1 d . . . . .
H5A H -1.415480 -0.771040 -1.052875 0.039 Uiso 1 1 calc R U . . .
C6 C -1.4069(3) -0.6915(3) -1.09551(19) 0.0283(13) Uani 1 1 d . . . . .
H6A H -1.448324 -0.685558 -1.099414 0.034 Uiso 1 1 calc R U . . .
C7 C -1.4004(4) -0.5862(4) -1.1832(2) 0.0488(19) Uani 1 1 d . . . . .
H7A H -1.390672 -0.561732 -1.208999 0.059 Uiso 1 1 calc R U . . .
H7B H -1.374693 -0.626172 -1.180000 0.059 Uiso 1 1 calc R U . . .
C8 C -1.3939(3) -0.5371(4) -1.1466(2) 0.0364(15) Uani 1 1 d . . . . .
H8A H -1.353360 -0.524272 -1.143707 0.044 Uiso 1 1 calc R U . . .
C9 C -1.4142(3) -0.5678(3) -1.1067(2) 0.0316(14) Uani 1 1 d . . . . .
H9A H -1.454069 -0.583299 -1.110042 0.038 Uiso 1 1 calc R U . . .
C10 C -1.4109(3) -0.5137(3) -1.07236(18) 0.0306(13) Uani 1 1 d . . . . .
H10A H -1.370958 -0.500048 -1.067386 0.037 Uiso 1 1 calc R U . . .
C11 C -1.4453(3) -0.4507(4) -1.0853(2) 0.0342(14) Uani 1 1 d . . . . .
H11A H -1.485356 -0.465066 -1.088701 0.041 Uiso 1 1 calc R U . . .
C12 C -1.4237(3) -0.4231(4) -1.1265(2) 0.0339(14) Uani 1 1 d . . . . .
H12A H -1.447480 -0.383059 -1.135372 0.041 Uiso 1 1 calc R U . . .
C13 C -1.3571(3) -0.3453(4) -1.2085(2) 0.0436(17) Uani 1 1 d . . . . .
H13A H -1.334106 -0.339283 -1.233703 0.052 Uiso 1 1 calc R U . . .
H13B H -1.368503 -0.394597 -1.206927 0.052 Uiso 1 1 calc R U . . .
C14 C -1.3222(3) -0.3273(3) -1.1713(2) 0.0326(14) Uani 1 1 d . . . . .
H14A H -1.290273 -0.360841 -1.169601 0.039 Uiso 1 1 calc R U . . .
C15 C -1.3549(3) -0.3301(4) -1.13081(19) 0.0325(14) Uani 1 1 d . . . . .
H15A H -1.390670 -0.303337 -1.133877 0.039 Uiso 1 1 calc R U . . .
C16 C -1.3215(3) -0.3005(4) -1.09563(19) 0.0340(14) Uani 1 1 d . . . . .
H16A H -1.287903 -0.330222 -1.090305 0.041 Uiso 1 1 calc R U . . .
C17 C -1.3029(3) -0.2281(4) -1.1074(2) 0.0353(14) Uani 1 1 d . . . . .
H17A H -1.337166 -0.200005 -1.113399 0.042 Uiso 1 1 calc R U . . .
C18 C -1.2674(3) -0.2308(4) -1.1463(2) 0.0346(14) Uani 1 1 d . . . . .
H18A H -1.254302 -0.183101 -1.153682 0.042 Uiso 1 1 calc R U . . .
C19 C -1.1618(3) -0.2824(4) -1.2191(2) 0.0408(16) Uani 1 1 d . . . . .
H19A H -1.145777 -0.317923 -1.237772 0.049 Uiso 1 1 calc R U . . .
H19B H -1.202894 -0.290227 -1.217643 0.049 Uiso 1 1 calc R U . . .
C20 C -1.1367(3) -0.2912(4) -1.1765(2) 0.0331(14) Uani 1 1 d . . . . .
H20A H -1.139861 -0.340851 -1.167940 0.040 Uiso 1 1 calc R U . . .
C21 C -1.1655(3) -0.2453(4) -1.14413(19) 0.0315(14) Uani 1 1 d . . . . .
H21A H -1.167776 -0.196150 -1.153913 0.038 Uiso 1 1 calc R U . . .
C22 C -1.1338(3) -0.2495(4) -1.10346(19) 0.0321(14) Uani 1 1 d . . . . .
H22A H -1.135316 -0.298129 -1.092782 0.038 Uiso 1 1 calc R U . . .
C23 C -1.0719(3) -0.2288(4) -1.1111(2) 0.0329(14) Uani 1 1 d . . . . .
H23A H -1.070997 -0.180148 -1.121775 0.039 Uiso 1 1 calc R U . . .
C24 C -1.0473(3) -0.2769(3) -1.1438(2) 0.0319(14) Uani 1 1 d . . . . .
H24A H -1.007912 -0.262024 -1.149620 0.038 Uiso 1 1 calc R U . . .
C25 C -0.9818(3) -0.4042(4) -1.2009(2) 0.0384(16) Uani 1 1 d . . . . .
H25A H -0.978610 -0.442392 -1.221145 0.046 Uiso 1 1 calc R U . . .
H25B H -1.015671 -0.376774 -1.207828 0.046 Uiso 1 1 calc R U . . .
C26 C -0.9880(2) -0.4338(3) -1.15867(18) 0.0274(13) Uani 1 1 d . . . . .
H26A H -1.022426 -0.463579 -1.157786 0.033 Uiso 1 1 calc R U . . .
C27 C -0.9921(2) -0.3785(3) -1.12497(18) 0.0260(12) Uani 1 1 d . . . . .
H27A H -0.961746 -0.343282 -1.128859 0.031 Uiso 1 1 calc R U . . .
C28 C -0.9876(3) -0.4101(3) -1.08239(18) 0.0273(13) Uani 1 1 d . . . . .
H28A H -1.020211 -0.441841 -1.077609 0.033 Uiso 1 1 calc R U . . .
C29 C -0.9340(2) -0.4510(3) -1.08070(18) 0.0280(13) Uani 1 1 d . . . . .
H29A H -0.902118 -0.418786 -1.086752 0.034 Uiso 1 1 calc R U . . .
C30 C -0.9345(2) -0.5078(3) -1.11366(18) 0.0262(12) Uani 1 1 d . . . . .
H30A H -0.898585 -0.534537 -1.112157 0.031 Uiso 1 1 calc R U . . .
C31 C -0.9702(3) -0.6521(4) -1.1777(2) 0.0325(14) Uani 1 1 d . . . . .
H31A H -0.990544 -0.678936 -1.198998 0.039 Uiso 1 1 calc R U . . .
H31B H -0.973198 -0.602287 -1.184853 0.039 Uiso 1 1 calc R U . . .
C32 C -0.9973(3) -0.6645(3) -1.13598(18) 0.0296(13) Uani 1 1 d . . . . .
H32A H -1.037697 -0.650529 -1.137219 0.036 Uiso 1 1 calc R U . . .
C33 C -0.9682(3) -0.6252(3) -1.1008(2) 0.0293(13) Uani 1 1 d . . . . .
H33A H -0.926818 -0.633450 -1.102228 0.035 Uiso 1 1 calc R U . . .
C34 C -0.9898(3) -0.6469(3) -1.05919(19) 0.0299(13) Uani 1 1 d . . . . .
H34A H -1.030346 -0.634241 -1.056442 0.036 Uiso 1 1 calc R U . . .
C35 C -0.9827(2) -0.7247(3) -1.05531(19) 0.0285(13) Uani 1 1 d . . . . .
H35A H -0.941911 -0.735999 -1.058002 0.034 Uiso 1 1 calc R U . . .
C36 C -1.0145(2) -0.7607(3) -1.09049(18) 0.0277(13) Uani 1 1 d . . . . .
H36A H -1.009001 -0.811958 -1.088035 0.033 Uiso 1 1 calc R U . . .
C37 C -1.1205(4) -0.8166(7) -1.1600(3) 0.070(3) Uani 1 1 d . . . . .
H37A H -1.148374 -0.816778 -1.182569 0.084 Uiso 1 1 calc R U . . .
H37B H -1.092673 -0.779655 -1.165716 0.084 Uiso 1 1 calc R U . . .
C38 C -1.1494(3) -0.8020(5) -1.1199(2) 0.0420(17) Uani 1 1 d . . . . .
H38A H -1.167709 -0.755467 -1.121763 0.050 Uiso 1 1 calc R U . . .
C39 C -1.1104(3) -0.8023(3) -1.08270(19) 0.0302(13) Uani 1 1 d . . . . .
H39A H -1.088784 -0.846676 -1.082178 0.036 Uiso 1 1 calc R U . . .
C40 C -1.1433(3) -0.7948(4) -1.04240(19) 0.0323(14) Uani 1 1 d . . . . .
H40A H -1.161480 -0.748052 -1.041440 0.039 Uiso 1 1 calc R U . . .
C41 C -1.1877(3) -0.8500(4) -1.0411(2) 0.0363(15) Uani 1 1 d . . . . .
H41A H -1.168561 -0.896182 -1.040943 0.044 Uiso 1 1 calc R U . . .
C42 C -1.2244(3) -0.8461(4) -1.0795(2) 0.0345(14) Uani 1 1 d . . . . .
H42A H -1.253236 -0.883812 -1.078470 0.041 Uiso 1 1 calc R U . . .
O36 O -1.1725(5) -0.5813(6) -1.3014(3) 0.0529(12) Uani 0.5 1 d D . P . .
H36 H -1.155538 -0.617394 -1.308803 0.079 Uiso 0.5 1 calc R U P . .
C43 C -1.1388(8) -0.4939(9) -1.2119(5) 0.0529(12) Uani 0.5 1 d D . P . .
H43A H -1.109673 -0.456666 -1.210439 0.064 Uiso 0.5 1 calc R U P . .
C44 C -1.1690(8) -0.5037(9) -1.1681(5) 0.0529(12) Uani 0.5 1 d D . P . .
H44A H -1.190512 -0.461671 -1.160547 0.064 Uiso 0.5 1 calc R U P . .
H44B H -1.141021 -0.513284 -1.146256 0.064 Uiso 0.5 1 calc R U P . .
C45 C -1.1876(7) -0.4732(9) -1.2439(5) 0.0529(12) Uani 0.5 1 d D . P . .
H45A H -1.206979 -0.430606 -1.234435 0.064 Uiso 0.5 1 calc R U P . .
H45B H -1.171279 -0.464009 -1.271418 0.064 Uiso 0.5 1 calc R U P . .
C46 C -1.1148(8) -0.5571(9) -1.2261(5) 0.0529(12) Uani 0.5 1 d D . P . .
H46A H -1.084785 -0.570561 -1.206620 0.064 Uiso 0.5 1 calc R U P . .
H46B H -1.096659 -0.547835 -1.253011 0.064 Uiso 0.5 1 calc R U P . .
C47 C -1.1962(8) -0.5917(9) -1.2616(5) 0.0529(12) Uani 0.5 1 d D . P . .
H47A H -1.224722 -0.629436 -1.264568 0.064 Uiso 0.5 1 calc R U P . .
C48 C -1.2269(8) -0.5296(9) -1.2463(5) 0.0529(12) Uani 0.5 1 d D . P . .
H48A H -1.257084 -0.517374 -1.266475 0.064 Uiso 0.5 1 calc R U P . .
C49 C -1.2534(8) -0.5443(10) -1.2051(5) 0.0529(12) Uani 0.5 1 d D . P . .
H49A H -1.283037 -0.579923 -1.208456 0.064 Uiso 0.5 1 calc R U P . .
H49B H -1.271330 -0.501558 -1.194521 0.064 Uiso 0.5 1 calc R U P . .
C50 C -1.2107(7) -0.5696(9) -1.1744(5) 0.0529(12) Uani 0.5 1 d D . P . .
H50A H -1.229778 -0.580387 -1.147687 0.064 Uiso 0.5 1 calc R U P . .
C51 C -1.1794(8) -0.6339(9) -1.1896(5) 0.0529(12) Uani 0.5 1 d D . P . .
H51A H -1.149844 -0.647083 -1.169615 0.064 Uiso 0.5 1 calc R U P . .
H51B H -1.205809 -0.673286 -1.192368 0.064 Uiso 0.5 1 calc R U P . .
C52 C -1.1528(8) -0.6178(9) -1.2314(5) 0.0529(12) Uani 0.5 1 d D . P . .
H52A H -1.132095 -0.658809 -1.242586 0.064 Uiso 0.5 1 calc R U P . .
O37 O -1.116(3) -0.370(3) -1.015(2) 0.128(16) Uani 0.125 1 d D . P A -1
H37 H -1.131741 -0.334190 -1.025096 0.192 Uiso 0.125 1 calc R U P A -1
C53 C -1.229(3) -0.536(3) -1.0287(19) 0.128(16) Uani 0.125 1 d D . P A -1
H53A H -1.250082 -0.565192 -1.048555 0.154 Uiso 0.125 1 calc R U P A -1
C54 C -1.241(3) -0.560(3) -0.982(2) 0.128(16) Uani 0.125 1 d D . P A -1
H54A H -1.225939 -0.607148 -0.977213 0.154 Uiso 0.125 1 calc R U P A -1
H54B H -1.281220 -0.558864 -0.976055 0.154 Uiso 0.125 1 calc R U P A -1
C55 C -1.162(3) -0.546(4) -1.035(2) 0.128(16) Uani 0.125 1 d D . P A -1
H55A H -1.151413 -0.594243 -1.028073 0.154 Uiso 0.125 1 calc R U P A -1
H55B H -1.152208 -0.537761 -1.064344 0.154 Uiso 0.125 1 calc R U P A -1
C56 C -1.242(3) -0.464(3) -1.0342(19) 0.128(16) Uani 0.125 1 d D . P A -1
H56A H -1.282496 -0.458350 -1.028263 0.154 Uiso 0.125 1 calc R U P A -1
H56B H -1.236263 -0.452828 -1.063644 0.154 Uiso 0.125 1 calc R U P A -1
C57 C -1.150(2) -0.428(3) -1.0215(19) 0.128(16) Uani 0.125 1 d D . P A -1
C58 C -1.132(2) -0.498(3) -1.0092(16) 0.128(16) Uani 0.125 1 d D . P A -1
H58A H -1.090269 -0.503093 -1.013722 0.154 Uiso 0.125 1 calc R U P A -1
C59 C -1.146(3) -0.511(4) -0.9644(16) 0.128(16) Uani 0.125 1 d D . P A -1
H59A H -1.134139 -0.559137 -0.957045 0.154 Uiso 0.125 1 calc R U P A -1
H59B H -1.124169 -0.478883 -0.946939 0.154 Uiso 0.125 1 calc R U P A -1
C60 C -1.207(3) -0.503(3) -0.9551(16) 0.128(16) Uani 0.125 1 d D . P A -1
H60A H -1.213557 -0.512744 -0.925221 0.154 Uiso 0.125 1 calc R U P A -1
C61 C -1.224(3) -0.428(3) -0.9645(18) 0.128(16) Uani 0.125 1 d D . P A -1
H61A H -1.264359 -0.421552 -0.959452 0.154 Uiso 0.125 1 calc R U P A -1
H61B H -1.202706 -0.395993 -0.946356 0.154 Uiso 0.125 1 calc R U P A -1
C62 C -1.210(2) -0.413(3) -1.0090(19) 0.128(16) Uani 0.125 1 d D . P A -1
H62A H -1.220975 -0.364713 -1.016491 0.154 Uiso 0.125 1 calc R U P A -1
 
loop_
 _atom_site_aniso_label
 _atom_site_aniso_U_11
 _atom_site_aniso_U_22
 _atom_site_aniso_U_33
 _atom_site_aniso_U_23
 _atom_site_aniso_U_13
 _atom_site_aniso_U_12
O1 0.051(3) 0.040(3) 0.042(3) -0.010(2) -0.006(2) 0.007(2)
O2 0.030(2) 0.040(2) 0.027(2) -0.0046(19) -0.0024(17) -0.0009(19)
O3 0.052(3) 0.044(3) 0.025(2) 0.000(2) 0.003(2) 0.010(2)
O4 0.041(3) 0.051(3) 0.030(2) -0.008(2) 0.007(2) 0.000(2)
O5 0.028(2) 0.034(2) 0.034(2) -0.0024(19) -0.0029(18) -0.0075(18)
O6 0.063(4) 0.087(5) 0.056(4) -0.032(3) -0.017(3) -0.001(3)
O7 0.050(3) 0.047(3) 0.026(2) -0.001(2) -0.005(2) 0.007(2)
O8 0.042(3) 0.039(2) 0.027(2) 0.0014(19) 0.008(2) 0.005(2)
O9 0.047(3) 0.038(2) 0.030(2) -0.0012(19) 0.007(2) 0.009(2)
O10 0.036(2) 0.039(3) 0.035(2) 0.002(2) -0.004(2) 0.005(2)
O11 0.048(3) 0.063(3) 0.033(3) -0.004(2) -0.011(2) 0.013(3)
O12 0.036(2) 0.043(3) 0.028(2) 0.003(2) -0.0007(19) 0.006(2)
O13 0.036(2) 0.053(3) 0.032(2) -0.010(2) 0.006(2) -0.005(2)
O14 0.038(3) 0.054(3) 0.033(2) -0.007(2) -0.004(2) 0.003(2)
O15 0.029(2) 0.042(3) 0.034(2) 0.000(2) -0.0028(18) 0.008(2)
O16 0.073(4) 0.053(3) 0.034(3) 0.001(2) -0.010(3) 0.026(3)
O17 0.029(2) 0.049(3) 0.022(2) 0.0019(19) 0.0029(17) 0.009(2)
O18 0.042(3) 0.063(3) 0.023(2) -0.009(2) 0.000(2) 0.015(2)
O19 0.028(2) 0.047(3) 0.032(2) 0.003(2) 0.0001(18) 0.006(2)
O20 0.027(2) 0.033(2) 0.029(2) -0.0008(18) 0.0031(17) 0.0052(18)
O21 0.039(3) 0.061(3) 0.031(2) 0.017(2) 0.009(2) 0.009(2)
O22 0.028(2) 0.036(2) 0.024(2) 0.0010(17) 0.0004(17) 0.0050(18)
O23 0.057(3) 0.035(2) 0.026(2) -0.0040(19) -0.006(2) 0.003(2)
O24 0.040(2) 0.038(2) 0.021(2) 0.0025(18) -0.0049(18) -0.007(2)
O25 0.026(2) 0.027(2) 0.029(2) -0.0020(17) -0.0043(17) 0.0016(17)
O26 0.038(3) 0.052(3) 0.035(3) 0.003(2) 0.008(2) 0.002(2)
O27 0.035(2) 0.032(2) 0.032(2) -0.0054(18) 0.0037(19) -0.0042(19)
O28 0.050(3) 0.038(2) 0.024(2) 0.0008(19) -0.005(2) -0.011(2)
O29 0.036(2) 0.037(2) 0.030(2) 0.0029(19) 0.0008(18) -0.005(2)
O30 0.022(2) 0.034(2) 0.035(2) -0.0024(18) 0.0005(17) 0.0006(18)
O31 0.051(4) 0.168(9) 0.060(4) -0.053(5) 0.015(3) -0.007(5)
O32 0.032(2) 0.050(3) 0.036(3) -0.015(2) 0.000(2) -0.013(2)
O33 0.030(2) 0.056(3) 0.032(2) 0.004(2) -0.0046(19) -0.010(2)
O34 0.037(2) 0.047(3) 0.036(3) 0.002(2) 0.006(2) -0.003(2)
O35 0.027(2) 0.035(2) 0.036(2) -0.0033(19) -0.0040(18) -0.0063(18)
C1 0.031(3) 0.052(4) 0.030(3) -0.007(3) 0.002(3) 0.003(3)
C2 0.031(3) 0.031(3) 0.026(3) -0.004(3) -0.001(2) -0.005(3)
C3 0.027(3) 0.037(3) 0.030(3) -0.003(3) 0.000(3) -0.002(3)
C4 0.037(3) 0.037(3) 0.024(3) -0.002(3) 0.000(3) -0.005(3)
C5 0.034(3) 0.036(3) 0.027(3) -0.003(3) 0.008(3) -0.002(3)
C6 0.024(3) 0.031(3) 0.030(3) -0.007(3) 0.001(2) -0.009(2)
C7 0.066(5) 0.048(4) 0.032(4) -0.011(3) 0.001(3) 0.000(4)
C8 0.038(3) 0.041(4) 0.030(3) -0.006(3) -0.002(3) 0.003(3)
C9 0.028(3) 0.034(3) 0.033(3) -0.004(3) -0.007(3) 0.001(3)
C10 0.033(3) 0.038(3) 0.021(3) -0.001(3) 0.000(2) 0.006(3)
C11 0.036(3) 0.039(4) 0.027(3) 0.000(3) 0.000(3) 0.007(3)
C12 0.033(3) 0.041(4) 0.027(3) -0.004(3) -0.004(3) 0.001(3)
C13 0.043(4) 0.061(5) 0.027(3) -0.003(3) 0.004(3) 0.004(4)
C14 0.037(3) 0.030(3) 0.031(3) -0.001(3) 0.000(3) 0.003(3)
C15 0.033(3) 0.038(3) 0.027(3) -0.004(3) -0.004(3) 0.008(3)
C16 0.035(3) 0.040(4) 0.027(3) -0.001(3) 0.001(3) 0.008(3)
C17 0.034(3) 0.043(4) 0.029(3) 0.000(3) -0.006(3) 0.002(3)
C18 0.033(3) 0.038(3) 0.033(3) 0.000(3) -0.004(3) 0.011(3)
C19 0.038(4) 0.051(4) 0.033(4) -0.007(3) -0.001(3) 0.010(3)
C20 0.025(3) 0.042(4) 0.032(3) -0.002(3) -0.003(3) 0.003(3)
C21 0.027(3) 0.041(3) 0.026(3) -0.006(3) 0.005(2) 0.010(3)
C22 0.026(3) 0.045(4) 0.025(3) -0.005(3) 0.001(2) 0.006(3)
C23 0.031(3) 0.036(3) 0.032(3) -0.003(3) 0.004(3) 0.000(3)
C24 0.026(3) 0.038(3) 0.032(3) 0.001(3) 0.004(3) 0.005(3)
C25 0.044(4) 0.051(4) 0.020(3) 0.000(3) -0.005(3) 0.006(3)
C26 0.024(3) 0.032(3) 0.026(3) -0.003(3) -0.003(2) 0.001(2)
C27 0.023(3) 0.032(3) 0.023(3) 0.000(2) -0.002(2) 0.000(2)
C28 0.036(3) 0.026(3) 0.020(3) -0.001(2) -0.003(2) -0.002(2)
C29 0.027(3) 0.036(3) 0.021(3) 0.005(2) -0.005(2) -0.009(3)
C30 0.018(3) 0.034(3) 0.026(3) 0.003(2) -0.001(2) 0.003(2)
C31 0.033(3) 0.039(4) 0.026(3) -0.003(3) -0.001(3) 0.002(3)
C32 0.035(3) 0.031(3) 0.023(3) 0.003(2) 0.002(3) 0.000(3)
C33 0.029(3) 0.027(3) 0.033(3) -0.001(3) -0.001(3) 0.000(2)
C34 0.026(3) 0.034(3) 0.029(3) -0.001(3) -0.005(2) -0.001(3)
C35 0.020(3) 0.036(3) 0.030(3) 0.001(3) 0.002(2) -0.002(2)
C36 0.022(3) 0.035(3) 0.027(3) -0.003(2) 0.004(2) -0.003(2)
C37 0.048(5) 0.122(9) 0.041(5) -0.030(5) 0.009(4) -0.019(6)
C38 0.023(3) 0.067(5) 0.036(4) -0.003(3) 0.004(3) -0.019(3)
C39 0.030(3) 0.035(3) 0.026(3) -0.003(3) 0.002(3) -0.006(3)
C40 0.028(3) 0.045(4) 0.025(3) -0.005(3) 0.002(2) -0.006(3)
C41 0.033(3) 0.040(4) 0.036(4) 0.000(3) 0.005(3) -0.002(3)
C42 0.028(3) 0.038(3) 0.038(4) -0.005(3) -0.004(3) -0.006(3)
O36 0.067(3) 0.055(3) 0.037(2) 0.002(2) 0.020(2) 0.014(2)
C43 0.067(3) 0.055(3) 0.037(2) 0.002(2) 0.020(2) 0.014(2)
C44 0.067(3) 0.055(3) 0.037(2) 0.002(2) 0.020(2) 0.014(2)
C45 0.067(3) 0.055(3) 0.037(2) 0.002(2) 0.020(2) 0.014(2)
C46 0.067(3) 0.055(3) 0.037(2) 0.002(2) 0.020(2) 0.014(2)
C47 0.067(3) 0.055(3) 0.037(2) 0.002(2) 0.020(2) 0.014(2)
C48 0.067(3) 0.055(3) 0.037(2) 0.002(2) 0.020(2) 0.014(2)
C49 0.067(3) 0.055(3) 0.037(2) 0.002(2) 0.020(2) 0.014(2)
C50 0.067(3) 0.055(3) 0.037(2) 0.002(2) 0.020(2) 0.014(2)
C51 0.067(3) 0.055(3) 0.037(2) 0.002(2) 0.020(2) 0.014(2)
C52 0.067(3) 0.055(3) 0.037(2) 0.002(2) 0.020(2) 0.014(2)
O37 0.15(3) 0.15(3) 0.09(2) -0.07(2) -0.054(19) 0.07(3)
C53 0.15(3) 0.15(3) 0.09(2) -0.07(2) -0.054(19) 0.07(3)
C54 0.15(3) 0.15(3) 0.09(2) -0.07(2) -0.054(19) 0.07(3)
C55 0.15(3) 0.15(3) 0.09(2) -0.07(2) -0.054(19) 0.07(3)
C56 0.15(3) 0.15(3) 0.09(2) -0.07(2) -0.054(19) 0.07(3)
C57 0.15(3) 0.15(3) 0.09(2) -0.07(2) -0.054(19) 0.07(3)
C58 0.15(3) 0.15(3) 0.09(2) -0.07(2) -0.054(19) 0.07(3)
C59 0.15(3) 0.15(3) 0.09(2) -0.07(2) -0.054(19) 0.07(3)
C60 0.15(3) 0.15(3) 0.09(2) -0.07(2) -0.054(19) 0.07(3)
C61 0.15(3) 0.15(3) 0.09(2) -0.07(2) -0.054(19) 0.07(3)
C62 0.15(3) 0.15(3) 0.09(2) -0.07(2) -0.054(19) 0.07(3)
 
_geom_special_details
;
 All esds (except the esd in the dihedral angle between two l.s. planes)
 are estimated using the full covariance matrix.  The cell esds are taken
 into account individually in the estimation of esds in distances, angles
 and torsion angles; correlations between esds in cell parameters are only
 used when they are defined by crystal symmetry.  An approximate (isotropic)
 treatment of cell esds is used for estimating esds involving l.s. planes.
;
 
loop_
 _geom_bond_atom_site_label_1
 _geom_bond_atom_site_label_2
 _geom_bond_distance
 _geom_bond_site_symmetry_2
 _geom_bond_publ_flag
O1 C1 1.420(9) . ?
O1 H1 0.8400 . ?
O2 C6 1.407(7) . ?
O2 C2 1.428(7) . ?
O3 C4 1.412(8) . ?
O3 H3 0.8301 . ?
O4 C5 1.444(8) . ?
O4 H4 0.8400 . ?
O5 C9 1.411(8) . ?
O5 C6 1.424(7) . ?
O6 C7 1.455(11) . ?
O6 H6 0.8400 . ?
O7 C12 1.413(8) . ?
O7 C8 1.452(9) . ?
O8 C10 1.435(8) . ?
O8 H8 0.8400 . ?
O9 C11 1.424(8) . ?
O9 H9 0.8400 . ?
O10 C12 1.416(8) . ?
O10 C15 1.425(8) . ?
O11 C13 1.408(9) . ?
O11 H11 0.8300 . ?
O12 C18 1.434(8) . ?
O12 C14 1.436(8) . ?
O13 C16 1.430(8) . ?
O13 H13 0.8301 . ?
O14 C17 1.426(8) . ?
O14 H14 0.8400 . ?
O15 C18 1.402(8) . ?
O15 C21 1.446(8) . ?
O16 C19 1.415(10) . ?
O16 H16 0.8400 . ?
O17 C24 1.399(8) . ?
O17 C20 1.440(8) . ?
O18 C22 1.420(8) . ?
O18 H18 0.8400 . ?
O19 C23 1.414(8) . ?
O19 H19 0.8400 . ?
O20 C24 1.421(8) . ?
O20 C27 1.439(7) . ?
O21 C25 1.436(9) . ?
O21 H21 0.8400 . ?
O22 C30 1.414(7) . ?
O22 C26 1.441(7) . ?
O23 C28 1.416(7) . ?
O23 H23 0.8400 . ?
O24 C29 1.426(7) . ?
O24 H24 0.8400 . ?
O25 C30 1.394(7) . ?
O25 C33 1.436(7) . ?
O26 C31 1.421(8) . ?
O26 H26 0.8299 . ?
O27 C36 1.410(7) . ?
O27 C32 1.449(8) . ?
O28 C34 1.419(8) . ?
O28 H28 0.8400 . ?
O29 C35 1.414(8) . ?
O29 H29 0.8400 . ?
O30 C36 1.415(7) . ?
O30 C39 1.423(8) . ?
O31 C37 1.422(16) . ?
O31 H31 0.8400 . ?
O32 C42 1.395(8) . ?
O32 C38 1.436(8) . ?
O33 C40 1.415(8) . ?
O33 H33 0.8400 . ?
O34 C41 1.422(8) . ?
O34 H34 0.8400 . ?
O35 C42 1.414(8) . ?
O35 C3 1.418(7) . ?
C1 C2 1.534(9) . ?
C1 H1A 0.9900 . ?
C1 H1B 0.9900 . ?
C2 C3 1.528(9) . ?
C2 H2A 1.0000 . ?
C3 C4 1.516(9) . ?
C3 H3A 1.0000 . ?
C4 C5 1.517(9) . ?
C4 H4A 1.0000 . ?
C5 C6 1.526(9) . ?
C5 H5A 1.0000 . ?
C6 H6A 1.0000 . ?
C7 C8 1.525(9) . ?
C7 H7A 0.9900 . ?
C7 H7B 0.9900 . ?
C8 C9 1.504(10) . ?
C8 H8A 1.0000 . ?
C9 C10 1.530(9) . ?
C9 H9A 1.0000 . ?
C10 C11 1.523(9) . ?
C10 H10A 1.0000 . ?
C11 C12 1.527(9) . ?
C11 H11A 1.0000 . ?
C12 H12A 1.0000 . ?
C13 C14 1.506(10) . ?
C13 H13A 0.9900 . ?
C13 H13B 0.9900 . ?
C14 C15 1.529(9) . ?
C14 H14A 1.0000 . ?
C15 C16 1.504(9) . ?
C15 H15A 1.0000 . ?
C16 C17 1.513(10) . ?
C16 H16A 1.0000 . ?
C17 C18 1.520(9) . ?
C17 H17A 1.0000 . ?
C18 H18A 1.0000 . ?
C19 C20 1.518(9) . ?
C19 H19A 0.9900 . ?
C19 H19B 0.9900 . ?
C20 C21 1.535(9) . ?
C20 H20A 1.0000 . ?
C21 C22 1.523(9) . ?
C21 H21A 1.0000 . ?
C22 C23 1.545(9) . ?
C22 H22A 1.0000 . ?
C23 C24 1.527(9) . ?
C23 H23A 1.0000 . ?
C24 H24A 1.0000 . ?
C25 C26 1.493(9) . ?
C25 H25A 0.9900 . ?
C25 H25B 0.9900 . ?
C26 C27 1.531(8) . ?
C26 H26A 1.0000 . ?
C27 C28 1.514(8) . ?
C27 H27A 1.0000 . ?
C28 C29 1.501(9) . ?
C28 H28A 1.0000 . ?
C29 C30 1.531(9) . ?
C29 H29A 1.0000 . ?
C30 H30A 1.0000 . ?
C31 C32 1.520(9) . ?
C31 H31A 0.9900 . ?
C31 H31B 0.9900 . ?
C32 C33 1.535(9) . ?
C32 H32A 1.0000 . ?
C33 C34 1.505(9) . ?
C33 H33A 1.0000 . ?
C34 C35 1.515(9) . ?
C34 H34A 1.0000 . ?
C35 C36 1.535(9) . ?
C35 H35A 1.0000 . ?
C36 H36A 1.0000 . ?
C37 C38 1.498(11) . ?
C37 H37A 0.9900 . ?
C37 H37B 0.9900 . ?
C38 C39 1.522(9) . ?
C38 H38A 1.0000 . ?
C39 C40 1.531(8) . ?
C39 H39A 1.0000 . ?
C40 C41 1.502(9) . ?
C40 H40A 1.0000 . ?
C41 C42 1.525(9) . ?
C41 H41A 1.0000 . ?
C42 H42A 1.0000 . ?
O36 C47 1.424(17) . ?
O36 H36 0.8400 . ?
C43 C46 1.42(2) . ?
C43 C44 1.60(2) . ?
C43 C45 1.61(3) . ?
C43 H43A 1.0000 . ?
C44 C50 1.62(3) . ?
C44 H44A 0.9900 . ?
C44 H44B 0.9900 . ?
C45 C48 1.44(2) . ?
C45 H45A 0.9900 . ?
C45 H45B 0.9900 . ?
C46 C52 1.49(3) . ?
C46 H46A 0.9900 . ?
C46 H46B 0.9900 . ?
C47 C48 1.49(2) . ?
C47 C52 1.51(2) . ?
C47 H47A 1.0000 . ?
C48 C49 1.51(2) . ?
C48 H48A 1.0000 . ?
C49 C50 1.51(2) . ?
C49 H49A 0.9900 . ?
C49 H49B 0.9900 . ?
C50 C51 1.53(2) . ?
C50 H50A 1.0000 . ?
C51 C52 1.53(2) . ?
C51 H51A 0.9900 . ?
C51 H51B 0.9900 . ?
C52 H52A 1.0000 . ?
O37 C57 1.41(3) . ?
O37 H37 0.8400 . ?
C53 C56 1.42(3) . ?
C53 C54 1.60(3) . ?
C53 C55 1.61(4) . ?
C53 H53A 1.0000 . ?
C54 C60 1.61(4) . ?
C54 H54A 0.9900 . ?
C54 H54B 0.9900 . ?
C55 C58 1.44(4) . ?
C55 H55A 0.9900 . ?
C55 H55B 0.9900 . ?
C56 C62 1.49(4) . ?
C56 H56A 0.9900 . ?
C56 H56B 0.9900 . ?
C57 C58 1.48(3) . ?
C57 C62 1.51(4) . ?
C58 C59 1.51(3) . ?
C58 H58A 1.0000 . ?
C59 C60 1.50(4) . ?
C59 H59A 0.9900 . ?
C59 H59B 0.9900 . ?
C60 C61 1.53(3) . ?
C60 H60A 1.0000 . ?
C61 C62 1.51(3) . ?
C61 H61A 0.9900 . ?
C61 H61B 0.9900 . ?
C62 H62A 1.0000 . ?
 
loop_
 _geom_angle_atom_site_label_1
 _geom_angle_atom_site_label_2
 _geom_angle_atom_site_label_3
 _geom_angle
 _geom_angle_site_symmetry_1
 _geom_angle_site_symmetry_3
 _geom_angle_publ_flag
C1 O1 H1 109.5 . . ?
C6 O2 C2 114.5(4) . . ?
C4 O3 H3 108.9 . . ?
C5 O4 H4 109.5 . . ?
C9 O5 C6 117.1(5) . . ?
C7 O6 H6 109.5 . . ?
C12 O7 C8 113.8(5) . . ?
C10 O8 H8 109.5 . . ?
C11 O9 H9 109.5 . . ?
C12 O10 C15 117.8(5) . . ?
C13 O11 H11 109.3 . . ?
C18 O12 C14 114.6(5) . . ?
C16 O13 H13 108.8 . . ?
C17 O14 H14 109.5 . . ?
C18 O15 C21 118.0(5) . . ?
C19 O16 H16 109.5 . . ?
C24 O17 C20 114.9(5) . . ?
C22 O18 H18 109.5 . . ?
C23 O19 H19 109.5 . . ?
C24 O20 C27 116.9(5) . . ?
C25 O21 H21 109.5 . . ?
C30 O22 C26 114.9(4) . . ?
C28 O23 H23 109.5 . . ?
C29 O24 H24 109.5 . . ?
C30 O25 C33 118.9(5) . . ?
C31 O26 H26 108.8 . . ?
C36 O27 C32 114.5(5) . . ?
C34 O28 H28 109.5 . . ?
C35 O29 H29 109.5 . . ?
C36 O30 C39 118.1(5) . . ?
C37 O31 H31 109.5 . . ?
C42 O32 C38 114.0(5) . . ?
C40 O33 H33 109.5 . . ?
C41 O34 H34 109.5 . . ?
C42 O35 C3 118.9(5) . . ?
O1 C1 C2 112.4(5) . . ?
O1 C1 H1A 109.1 . . ?
C2 C1 H1A 109.1 . . ?
O1 C1 H1B 109.1 . . ?
C2 C1 H1B 109.1 . . ?
H1A C1 H1B 107.9 . . ?
O2 C2 C3 110.7(5) . . ?
O2 C2 C1 105.6(5) . . ?
C3 C2 C1 111.8(5) . . ?
O2 C2 H2A 109.5 . . ?
C3 C2 H2A 109.5 . . ?
C1 C2 H2A 109.5 . . ?
O35 C3 C4 107.3(5) . . ?
O35 C3 C2 109.6(5) . . ?
C4 C3 C2 111.7(5) . . ?
O35 C3 H3A 109.4 . . ?
C4 C3 H3A 109.4 . . ?
C2 C3 H3A 109.4 . . ?
O3 C4 C3 109.8(5) . . ?
O3 C4 C5 110.9(5) . . ?
C3 C4 C5 108.9(5) . . ?
O3 C4 H4A 109.1 . . ?
C3 C4 H4A 109.1 . . ?
C5 C4 H4A 109.1 . . ?
O4 C5 C4 110.9(5) . . ?
O4 C5 C6 109.4(5) . . ?
C4 C5 C6 110.2(5) . . ?
O4 C5 H5A 108.7 . . ?
C4 C5 H5A 108.7 . . ?
C6 C5 H5A 108.7 . . ?
O2 C6 O5 111.8(5) . . ?
O2 C6 C5 109.7(5) . . ?
O5 C6 C5 107.8(5) . . ?
O2 C6 H6A 109.2 . . ?
O5 C6 H6A 109.2 . . ?
C5 C6 H6A 109.2 . . ?
O6 C7 C8 109.3(6) . . ?
O6 C7 H7A 109.8 . . ?
C8 C7 H7A 109.8 . . ?
O6 C7 H7B 109.8 . . ?
C8 C7 H7B 109.8 . . ?
H7A C7 H7B 108.3 . . ?
O7 C8 C9 110.5(5) . . ?
O7 C8 C7 105.9(6) . . ?
C9 C8 C7 113.1(6) . . ?
O7 C8 H8A 109.1 . . ?
C9 C8 H8A 109.1 . . ?
C7 C8 H8A 109.1 . . ?
O5 C9 C8 110.5(5) . . ?
O5 C9 C10 108.4(5) . . ?
C8 C9 C10 110.0(5) . . ?
O5 C9 H9A 109.3 . . ?
C8 C9 H9A 109.3 . . ?
C10 C9 H9A 109.3 . . ?
O8 C10 C11 108.3(5) . . ?
O8 C10 C9 109.4(5) . . ?
C11 C10 C9 108.3(5) . . ?
O8 C10 H10A 110.3 . . ?
C11 C10 H10A 110.3 . . ?
C9 C10 H10A 110.3 . . ?
O9 C11 C10 111.3(5) . . ?
O9 C11 C12 109.3(5) . . ?
C10 C11 C12 109.8(5) . . ?
O9 C11 H11A 108.8 . . ?
C10 C11 H11A 108.8 . . ?
C12 C11 H11A 108.8 . . ?
O7 C12 O10 110.9(5) . . ?
O7 C12 C11 110.4(6) . . ?
O10 C12 C11 107.7(5) . . ?
O7 C12 H12A 109.3 . . ?
O10 C12 H12A 109.3 . . ?
C11 C12 H12A 109.3 . . ?
O11 C13 C14 111.9(6) . . ?
O11 C13 H13A 109.2 . . ?
C14 C13 H13A 109.2 . . ?
O11 C13 H13B 109.2 . . ?
C14 C13 H13B 109.2 . . ?
H13A C13 H13B 107.9 . . ?
O12 C14 C13 105.6(5) . . ?
O12 C14 C15 112.1(5) . . ?
C13 C14 C15 113.6(6) . . ?
O12 C14 H14A 108.4 . . ?
C13 C14 H14A 108.4 . . ?
C15 C14 H14A 108.4 . . ?
O10 C15 C16 107.2(5) . . ?
O10 C15 C14 110.2(5) . . ?
C16 C15 C14 111.7(5) . . ?
O10 C15 H15A 109.2 . . ?
C16 C15 H15A 109.2 . . ?
C14 C15 H15A 109.2 . . ?
O13 C16 C15 110.1(5) . . ?
O13 C16 C17 109.3(5) . . ?
C15 C16 C17 108.3(5) . . ?
O13 C16 H16A 109.7 . . ?
C15 C16 H16A 109.7 . . ?
C17 C16 H16A 109.7 . . ?
O14 C17 C16 112.4(5) . . ?
O14 C17 C18 110.3(5) . . ?
C16 C17 C18 110.0(6) . . ?
O14 C17 H17A 108.0 . . ?
C16 C17 H17A 108.0 . . ?
C18 C17 H17A 108.0 . . ?
O15 C18 O12 110.7(5) . . ?
O15 C18 C17 106.5(5) . . ?
O12 C18 C17 109.5(5) . . ?
O15 C18 H18A 110.0 . . ?
O12 C18 H18A 110.0 . . ?
C17 C18 H18A 110.0 . . ?
O16 C19 C20 112.4(6) . . ?
O16 C19 H19A 109.1 . . ?
C20 C19 H19A 109.1 . . ?
O16 C19 H19B 109.1 . . ?
C20 C19 H19B 109.1 . . ?
H19A C19 H19B 107.9 . . ?
O17 C20 C19 105.9(5) . . ?
O17 C20 C21 110.6(5) . . ?
C19 C20 C21 112.5(5) . . ?
O17 C20 H20A 109.2 . . ?
C19 C20 H20A 109.2 . . ?
C21 C20 H20A 109.2 . . ?
O15 C21 C22 107.5(5) . . ?
O15 C21 C20 107.4(5) . . ?
C22 C21 C20 109.8(5) . . ?
O15 C21 H21A 110.7 . . ?
C22 C21 H21A 110.7 . . ?
C20 C21 H21A 110.7 . . ?
O18 C22 C21 110.4(5) . . ?
O18 C22 C23 109.4(5) . . ?
C21 C22 C23 108.7(5) . . ?
O18 C22 H22A 109.4 . . ?
C21 C22 H22A 109.4 . . ?
C23 C22 H22A 109.4 . . ?
O19 C23 C24 111.4(5) . . ?
O19 C23 C22 110.8(5) . . ?
C24 C23 C22 108.6(5) . . ?
O19 C23 H23A 108.6 . . ?
C24 C23 H23A 108.6 . . ?
C22 C23 H23A 108.6 . . ?
O17 C24 O20 111.7(5) . . ?
O17 C24 C23 110.9(5) . . ?
O20 C24 C23 108.6(5) . . ?
O17 C24 H24A 108.5 . . ?
O20 C24 H24A 108.5 . . ?
C23 C24 H24A 108.5 . . ?
O21 C25 C26 111.2(5) . . ?
O21 C25 H25A 109.4 . . ?
C26 C25 H25A 109.4 . . ?
O21 C25 H25B 109.4 . . ?
C26 C25 H25B 109.4 . . ?
H25A C25 H25B 108.0 . . ?
O22 C26 C25 104.9(5) . . ?
O22 C26 C27 111.2(5) . . ?
C25 C26 C27 113.3(5) . . ?
O22 C26 H26A 109.1 . . ?
C25 C26 H26A 109.1 . . ?
C27 C26 H26A 109.1 . . ?
O20 C27 C28 107.3(5) . . ?
O20 C27 C26 108.7(5) . . ?
C28 C27 C26 111.6(5) . . ?
O20 C27 H27A 109.7 . . ?
C28 C27 H27A 109.7 . . ?
C26 C27 H27A 109.7 . . ?
O23 C28 C29 110.6(5) . . ?
O23 C28 C27 110.1(5) . . ?
C29 C28 C27 107.7(5) . . ?
O23 C28 H28A 109.5 . . ?
C29 C28 H28A 109.5 . . ?
C27 C28 H28A 109.5 . . ?
O24 C29 C28 112.0(5) . . ?
O24 C29 C30 109.9(5) . . ?
C28 C29 C30 110.1(5) . . ?
O24 C29 H29A 108.2 . . ?
C28 C29 H29A 108.2 . . ?
C30 C29 H29A 108.2 . . ?
O25 C30 O22 111.2(5) . . ?
O25 C30 C29 108.9(5) . . ?
O22 C30 C29 109.3(5) . . ?
O25 C30 H30A 109.2 . . ?
O22 C30 H30A 109.2 . . ?
C29 C30 H30A 109.2 . . ?
O26 C31 C32 111.4(5) . . ?
O26 C31 H31A 109.3 . . ?
C32 C31 H31A 109.3 . . ?
O26 C31 H31B 109.3 . . ?
C32 C31 H31B 109.3 . . ?
H31A C31 H31B 108.0 . . ?
O27 C32 C31 105.7(5) . . ?
O27 C32 C33 110.2(5) . . ?
C31 C32 C33 113.1(5) . . ?
O27 C32 H32A 109.3 . . ?
C31 C32 H32A 109.3 . . ?
C33 C32 H32A 109.3 . . ?
O25 C33 C34 108.3(5) . . ?
O25 C33 C32 108.2(5) . . ?
C34 C33 C32 112.1(5) . . ?
O25 C33 H33A 109.4 . . ?
C34 C33 H33A 109.4 . . ?
C32 C33 H33A 109.4 . . ?
O28 C34 C33 109.3(5) . . ?
O28 C34 C35 109.4(5) . . ?
C33 C34 C35 108.2(5) . . ?
O28 C34 H34A 110.0 . . ?
C33 C34 H34A 110.0 . . ?
C35 C34 H34A 110.0 . . ?
O29 C35 C34 111.7(5) . . ?
O29 C35 C36 110.5(5) . . ?
C34 C35 C36 109.3(5) . . ?
O29 C35 H35A 108.4 . . ?
C34 C35 H35A 108.4 . . ?
C36 C35 H35A 108.4 . . ?
O27 C36 O30 111.5(5) . . ?
O27 C36 C35 110.5(5) . . ?
O30 C36 C35 108.3(5) . . ?
O27 C36 H36A 108.8 . . ?
O30 C36 H36A 108.8 . . ?
C35 C36 H36A 108.8 . . ?
O31 C37 C38 110.2(9) . . ?
O31 C37 H37A 109.6 . . ?
C38 C37 H37A 109.6 . . ?
O31 C37 H37B 109.6 . . ?
C38 C37 H37B 109.6 . . ?
H37A C37 H37B 108.1 . . ?
O32 C38 C37 106.8(7) . . ?
O32 C38 C39 110.4(6) . . ?
C37 C38 C39 114.1(6) . . ?
O32 C38 H38A 108.5 . . ?
C37 C38 H38A 108.5 . . ?
C39 C38 H38A 108.5 . . ?
O30 C39 C38 108.7(5) . . ?
O30 C39 C40 108.8(5) . . ?
C38 C39 C40 111.5(5) . . ?
O30 C39 H39A 109.3 . . ?
C38 C39 H39A 109.3 . . ?
C40 C39 H39A 109.3 . . ?
O33 C40 C41 109.1(6) . . ?
O33 C40 C39 110.9(5) . . ?
C41 C40 C39 108.5(5) . . ?
O33 C40 H40A 109.4 . . ?
C41 C40 H40A 109.4 . . ?
C39 C40 H40A 109.4 . . ?
O34 C41 C40 111.2(5) . . ?
O34 C41 C42 111.2(5) . . ?
C40 C41 C42 110.2(6) . . ?
O34 C41 H41A 108.0 . . ?
C40 C41 H41A 108.0 . . ?
C42 C41 H41A 108.0 . . ?
O32 C42 O35 110.5(6) . . ?
O32 C42 C41 111.1(5) . . ?
O35 C42 C41 107.6(5) . . ?
O32 C42 H42A 109.2 . . ?
O35 C42 H42A 109.2 . . ?
C41 C42 H42A 109.2 . . ?
C47 O36 H36 109.5 . . ?
C46 C43 C44 111.5(14) . . ?
C46 C43 C45 107.1(15) . . ?
C44 C43 C45 106.1(13) . . ?
C46 C43 H43A 110.7 . . ?
C44 C43 H43A 110.7 . . ?
C45 C43 H43A 110.7 . . ?
C43 C44 C50 104.8(13) . . ?
C43 C44 H44A 110.8 . . ?
C50 C44 H44A 110.8 . . ?
C43 C44 H44B 110.8 . . ?
C50 C44 H44B 110.8 . . ?
H44A C44 H44B 108.9 . . ?
C48 C45 C43 108.5(14) . . ?
C48 C45 H45A 110.0 . . ?
C43 C45 H45A 110.0 . . ?
C48 C45 H45B 110.0 . . ?
C43 C45 H45B 110.0 . . ?
H45A C45 H45B 108.4 . . ?
C43 C46 C52 117.8(15) . . ?
C43 C46 H46A 107.8 . . ?
C52 C46 H46A 107.8 . . ?
C43 C46 H46B 107.8 . . ?
C52 C46 H46B 107.8 . . ?
H46A C46 H46B 107.2 . . ?
O36 C47 C48 112.6(13) . . ?
O36 C47 C52 111.3(13) . . ?
C48 C47 C52 112.8(14) . . ?
O36 C47 H47A 106.5 . . ?
C48 C47 H47A 106.5 . . ?
C52 C47 H47A 106.5 . . ?
C45 C48 C47 107.9(14) . . ?
C45 C48 C49 111.5(15) . . ?
C47 C48 C49 110.5(14) . . ?
C45 C48 H48A 108.9 . . ?
C47 C48 H48A 108.9 . . ?
C49 C48 H48A 108.9 . . ?
C48 C49 C50 111.5(14) . . ?
C48 C49 H49A 109.3 . . ?
C50 C49 H49A 109.3 . . ?
C48 C49 H49B 109.3 . . ?
C50 C49 H49B 109.3 . . ?
H49A C49 H49B 108.0 . . ?
C49 C50 C51 112.1(14) . . ?
C49 C50 C44 104.1(14) . . ?
C51 C50 C44 112.1(14) . . ?
C49 C50 H50A 109.4 . . ?
C51 C50 H50A 109.4 . . ?
C44 C50 H50A 109.4 . . ?
C52 C51 C50 108.9(13) . . ?
C52 C51 H51A 109.9 . . ?
C50 C51 H51A 109.9 . . ?
C52 C51 H51B 109.9 . . ?
C50 C51 H51B 109.9 . . ?
H51A C51 H51B 108.3 . . ?
C46 C52 C47 103.2(14) . . ?
C46 C52 C51 108.1(14) . . ?
C47 C52 C51 111.1(14) . . ?
C46 C52 H52A 111.4 . . ?
C47 C52 H52A 111.4 . . ?
C51 C52 H52A 111.4 . . ?
C57 O37 H37 109.5 . . ?
C56 C53 C54 111(3) . . ?
C56 C53 C55 109(3) . . ?
C54 C53 C55 105(3) . . ?
C56 C53 H53A 110.6 . . ?
C54 C53 H53A 110.5 . . ?
C55 C53 H53A 110.6 . . ?
C53 C54 C60 103(3) . . ?
C53 C54 H54A 111.1 . . ?
C60 C54 H54A 111.1 . . ?
C53 C54 H54B 111.1 . . ?
C60 C54 H54B 111.1 . . ?
H54A C54 H54B 109.1 . . ?
C58 C55 C53 110(3) . . ?
C58 C55 H55A 109.7 . . ?
C53 C55 H55A 109.7 . . ?
C58 C55 H55B 109.7 . . ?
C53 C55 H55B 109.7 . . ?
H55A C55 H55B 108.2 . . ?
C53 C56 C62 117(3) . . ?
C53 C56 H56A 108.0 . . ?
C62 C56 H56A 108.0 . . ?
C53 C56 H56B 108.0 . . ?
C62 C56 H56B 108.0 . . ?
H56A C56 H56B 107.3 . . ?
O37 C57 C58 121(4) . . ?
O37 C57 C62 111(3) . . ?
C58 C57 C62 113(3) . . ?
C55 C58 C57 106(3) . . ?
C55 C58 C59 110(4) . . ?
C57 C58 C59 110(3) . . ?
C55 C58 H58A 110.3 . . ?
C57 C58 H58A 110.3 . . ?
C59 C58 H58A 110.3 . . ?
C60 C59 C58 113(3) . . ?
C60 C59 H59A 109.0 . . ?
C58 C59 H59A 109.0 . . ?
C60 C59 H59B 109.0 . . ?
C58 C59 H59B 109.0 . . ?
H59A C59 H59B 107.8 . . ?
C59 C60 C61 108(3) . . ?
C59 C60 C54 107(3) . . ?
C61 C60 C54 114(3) . . ?
C59 C60 H60A 109.1 . . ?
C61 C60 H60A 109.1 . . ?
C54 C60 H60A 109.1 . . ?
C62 C61 C60 108(3) . . ?
C62 C61 H61A 110.0 . . ?
C60 C61 H61A 110.0 . . ?
C62 C61 H61B 110.0 . . ?
C60 C61 H61B 110.0 . . ?
H61A C61 H61B 108.4 . . ?
C56 C62 C57 102(3) . . ?
C56 C62 C61 107(3) . . ?
C57 C62 C61 115(4) . . ?
C56 C62 H62A 110.8 . . ?
C57 C62 H62A 110.8 . . ?
C61 C62 H62A 110.9 . . ?
 
_refine_diff_density_max    1.846
_refine_diff_density_min   -0.485
_refine_diff_density_rms    0.132


# start Validation Reply Form
_vrf_PLAT097_ALERT_2_A
;
PROBLEM: Large Reported Max.  (Positive) Residual Density       1.85 eA-3
RESPONSE: This might be caused by residual absorption artefacts or other model
errors. The exact cause of this particular issue is not clear.
;

_vrf_PLAT250_ALERT_2_B
;
PROBLEM: Large U3/U1 Ratio for Average U(i,j) Tensor       6.1 Note
RESPONSE: This might be caused by the unresolved slight disoder of the guest
 molecule.
;
_vrf_PLAT416_ALERT_2_B
;
PROBLEM:
Short Intra D-H..H-D       H19      ..H23      .       1.64 Ang.  
                                                      x,y,z  =      1_555 Check
 
Short Inter D-H..H-D       H23      ..H29      .       2.07 Ang.  
                                                x,-1-y,-2-z  =      3_543 Check
 
Short Inter D-H..H-D       H24      ..H24      .       2.01 Ang.  
                                                x,-1-y,-2-z  =      3_543 Check
RESPONSE: These issues might be caused by the wrong locations of the H
 atoms. We have managed to place these H atoms in several other locations but
 with limited success.
;
_vrf_PLAT420_ALERT_2_B
;
PROBLEM: 

D-H Bond Without Acceptor  O6-H6       .     Please Check 
D-H Bond Without Acceptor  O11-H11      .     Please Check 
D-H Bond Without Acceptor  O16-H16      .     Please Check 
D-H Bond Without Acceptor  O21-H21      .     Please Check 
D-H Bond Without Acceptor  O31-H31      .     Please Check 
RESPONSE: These O-H donors are not able to associate with suitable H-bonding
 acceptors as the SQUEEZE routine has been implemented which removed the guest
 (H-bonding acceptor/donor) water molecules.
;

# end Validation Reply Form


_shelx_res_file
;
TITL CD2OH IN C2221
    T.res
    created by SHELXL-2016/6 at 10:09:26 on 31-Mar-2021
CELL  1.34180   23.8095   19.2806   32.4542    90.000    90.000    90.000
ZERR        1    0.0005    0.0004    0.0009     0.000     0.000     0.000
LATT  -7
SYMM             - X ,            - Y ,    0.50000 + Z
SYMM               X ,            - Y ,            - Z
SYMM             - X ,              Y ,    0.50000 - Z
SFAC  C  H  O
UNIT  386 639 285
SIZE 0.08 0.12 0.15
TEMP -100
L.S. 25 0  115
FMAP 2
PLAN -20
ACTA
BOND $H
ABIN
TWIN
EADP O36 C43 C44 C45 C46 C47 C48 C49 C50 C51 C52
EADP O37 C53 C54 C55 C56 C57 C58 C59 C60 C61 C62
WGHT    0.144000   24.415791
EXTI    0.000893
BASF   0.23215
FVAR       0.14855
O1    3   -1.338159   -0.861918   -1.155906    11.00000    0.05052    0.03990 =
         0.04203   -0.01037   -0.00626    0.00728
AFIX  83
H1    2   -1.373226   -0.857693   -1.154576    11.00000   -1.50000
AFIX   0
O2    3   -1.385720   -0.734234   -1.127011    11.00000    0.03011    0.03975 =
         0.02666   -0.00455   -0.00243   -0.00093
O3    3   -1.323104   -0.771564   -1.010110    11.00000    0.05235    0.04432 =
         0.02478    0.00006    0.00346    0.00984

AFIX   3
H3    2   -1.300451   -0.803478   -1.014419    11.00000   -1.20000
AFIX   0

O4    3   -1.418747   -0.681616   -1.021560    11.00000    0.04147    0.05110 =
         0.03003   -0.00831    0.00734    0.00010
AFIX  83
H4    2   -1.393009   -0.670534   -1.005127    11.00000   -1.50000
AFIX   0
O5    3   -1.380740   -0.625121   -1.095424    11.00000    0.02782    0.03389 =
         0.03434   -0.00243   -0.00287   -0.00745
O6    3   -1.458209   -0.610525   -1.185099    11.00000    0.06348    0.08674 =
         0.05602   -0.03202   -0.01700   -0.00052
AFIX  83
H6    2   -1.466155   -0.631734   -1.163254    11.00000   -1.50000
AFIX   0
O7    3   -1.426000   -0.475510   -1.156918    11.00000    0.04985    0.04709 =
         0.02625   -0.00147   -0.00532    0.00691
O8    3   -1.435140   -0.541625   -1.035443    11.00000    0.04228    0.03936 =
         0.02680    0.00139    0.00760    0.00523
AFIX  83
H8    2   -1.416568   -0.576387   -1.027843    11.00000   -1.50000
AFIX   0
O9    3   -1.442361   -0.397063   -1.055275    11.00000    0.04693    0.03769 =
         0.03006   -0.00119    0.00693    0.00862
AFIX  83
H9    2   -1.454371   -0.412059   -1.032628    11.00000   -1.50000
AFIX   0
O10   3   -1.367829   -0.400187   -1.120499    11.00000    0.03630    0.03871 =
         0.03497    0.00220   -0.00404    0.00526
O11   3   -1.405443   -0.303468   -1.211469    11.00000    0.04808    0.06301 =
         0.03335   -0.00416   -0.01144    0.01257

AFIX   3
H11   2   -1.407758   -0.287341   -1.235119    11.00000   -1.20000
AFIX   0

O12   3   -1.299865   -0.259496   -1.179328    11.00000    0.03627    0.04319 =
         0.02807    0.00317   -0.00070    0.00584
O13   3   -1.355497   -0.297078   -1.059324    11.00000    0.03618    0.05292 =
         0.03151   -0.01036    0.00650   -0.00504
AFIX   3
H13   2   -1.376451   -0.331471   -1.058721    11.00000   -1.20000
AFIX   0

O14   3   -1.272719   -0.194602   -1.075020    11.00000    0.03769    0.05417 =
         0.03255   -0.00706   -0.00360    0.00297
AFIX  83
H14   2   -1.270450   -0.221328   -1.054647    11.00000   -1.50000
AFIX   0
O15   3   -1.221097   -0.273194   -1.137281    11.00000    0.02903    0.04156 =
         0.03363   -0.00004   -0.00282    0.00768
O16   3   -1.151553   -0.215789   -1.235788    11.00000    0.07322    0.05293 =
         0.03369    0.00136   -0.01012    0.02601
AFIX  83
H16   2   -1.166166   -0.212977   -1.259286    11.00000   -1.50000
AFIX   0
O17   3   -1.078244   -0.273095   -1.180360    11.00000    0.02856    0.04949 =
         0.02186    0.00190    0.00294    0.00937
O18   3   -1.157887   -0.203865   -1.074011    11.00000    0.04178    0.06257 =
         0.02293   -0.00895    0.00006    0.01492
AFIX  83
H18   2   -1.139956   -0.206625   -1.051781    11.00000   -1.50000
AFIX   0
O19   3   -1.040675   -0.231631   -1.074077    11.00000    0.02783    0.04722 =
         0.03190    0.00320    0.00009    0.00576
AFIX  83
H19   2   -1.013919   -0.259641   -1.076855    11.00000   -1.50000
AFIX   0
O20   3   -1.046160   -0.345488   -1.127735    11.00000    0.02707    0.03260 =
         0.02933   -0.00076    0.00311    0.00523
O21   3   -0.933027   -0.360575   -1.203682    11.00000    0.03927    0.06121 =
         0.03081    0.01682    0.00899    0.00854
AFIX  83
H21   2   -0.930406   -0.344564   -1.227676    11.00000   -1.50000
AFIX   0
O22   3   -0.939159   -0.476882   -1.153016    11.00000    0.02763    0.03632 =
         0.02359    0.00096    0.00042    0.00500
O23   3   -0.987605   -0.357251   -1.052110    11.00000    0.05670    0.03516 =
         0.02623   -0.00405   -0.00574    0.00279
AFIX  83
H23   2   -1.017837   -0.334905   -1.053436    11.00000   -1.50000
AFIX   0
O24   3   -0.924890   -0.480950   -1.041102    11.00000    0.03973    0.03832 =
         0.02116    0.00253   -0.00486   -0.00661
AFIX  83
H24   2   -0.951569   -0.470327   -1.025386    11.00000   -1.50000
AFIX   0
O25   3   -0.979348   -0.552459   -1.106004    11.00000    0.02617    0.02745 =
         0.02865   -0.00197   -0.00426    0.00156
O26   3   -0.912718   -0.671936   -1.177661    11.00000    0.03785    0.05195 =
         0.03489    0.00282    0.00800    0.00193
AFIX   3
H26   2   -0.893467   -0.638569   -1.185505    11.00000   -1.20000
AFIX   0

O27   3   -0.993674   -0.738643   -1.128999    11.00000    0.03494    0.03220 =
         0.03208   -0.00541    0.00372   -0.00423
O28   3   -0.957948   -0.613405   -1.028018    11.00000    0.05041    0.03823 =
         0.02428    0.00080   -0.00452   -0.01088
AFIX  83
H28   2   -0.969873   -0.625542   -1.004751    11.00000   -1.50000
AFIX   0
O29   3   -1.001737   -0.749226   -1.016688    11.00000    0.03615    0.03736 =
         0.02957    0.00287    0.00085   -0.00545
AFIX  83
H29   2   -1.013612   -0.715745   -1.002604    11.00000   -1.50000
AFIX   0
O30   3   -1.072391   -0.745635   -1.086225    11.00000    0.02250    0.03389 =
         0.03533   -0.00239    0.00050    0.00056
O31   3   -1.092830   -0.881960   -1.158300    11.00000    0.05056    0.16807 =
         0.06009   -0.05339    0.01499   -0.00743
AFIX  83
H31   2   -1.076754   -0.889616   -1.180886    11.00000   -1.50000
AFIX   0
O32   3   -1.192359   -0.853612   -1.115226    11.00000    0.03177    0.05049 =
         0.03631   -0.01544    0.00030   -0.01344
O33   3   -1.107390   -0.802556   -1.007964    11.00000    0.03037    0.05551 =
         0.03186    0.00442   -0.00464   -0.01005
AFIX  83
H33   2   -1.082428   -0.771787   -1.008590    11.00000   -1.50000
AFIX   0
O34   3   -1.220637   -0.844888   -1.004661    11.00000    0.03686    0.04699 =
         0.03596    0.00176    0.00598   -0.00290
AFIX  83
H34   2   -1.209073   -0.811539   -0.990328    11.00000   -1.50000
AFIX   0
O35   3   -1.251779   -0.781044   -1.079236    11.00000    0.02692    0.03509 =
         0.03552   -0.00330   -0.00399   -0.00630
C1    1   -1.313245   -0.795481   -1.160759    11.00000    0.03067    0.05167 =
         0.02994   -0.00669    0.00208    0.00266
AFIX  23
H1A   2   -1.326917   -0.774383   -1.186698    11.00000   -1.20000
H1B   2   -1.272009   -0.800881   -1.163010    11.00000   -1.20000
AFIX   0
C2    1   -1.326676   -0.746715   -1.124749    11.00000    0.03067    0.03079 =
         0.02605   -0.00364   -0.00118   -0.00463
AFIX  13
H2A   2   -1.305945   -0.702032   -1.128415    11.00000   -1.20000
AFIX   0
C3    1   -1.311058   -0.778908   -1.083273    11.00000    0.02688    0.03716 =
         0.03036   -0.00258    0.00030   -0.00208
AFIX  13
H3A   2   -1.326433   -0.827103   -1.081721    11.00000   -1.20000
AFIX   0
C4    1   -1.333556   -0.736546   -1.047538    11.00000    0.03699    0.03720 =
         0.02362   -0.00242   -0.00012   -0.00505
AFIX  13
H4A   2   -1.314113   -0.690582   -1.047000    11.00000   -1.20000
AFIX   0
C5    1   -1.396035   -0.725090   -1.053710    11.00000    0.03442    0.03648 =
         0.02710   -0.00319    0.00798   -0.00185
AFIX  13
H5A   2   -1.415480   -0.771040   -1.052875    11.00000   -1.20000
AFIX   0
C6    1   -1.406941   -0.691501   -1.095512    11.00000    0.02430    0.03116 =
         0.02955   -0.00745    0.00051   -0.00914
AFIX  13
H6A   2   -1.448324   -0.685558   -1.099414    11.00000   -1.20000
AFIX   0
C7    1   -1.400435   -0.586200   -1.183155    11.00000    0.06645    0.04833 =
         0.03169   -0.01137    0.00060   -0.00017
AFIX  23
H7A   2   -1.390672   -0.561732   -1.208999    11.00000   -1.20000
H7B   2   -1.374693   -0.626172   -1.180000    11.00000   -1.20000
AFIX   0
C8    1   -1.393850   -0.537142   -1.146632    11.00000    0.03753    0.04122 =
         0.03049   -0.00579   -0.00151    0.00265
AFIX  13
H8A   2   -1.353360   -0.524272   -1.143707    11.00000   -1.20000
AFIX   0
C9    1   -1.414232   -0.567842   -1.106731    11.00000    0.02751    0.03390 =
         0.03343   -0.00446   -0.00673    0.00112
AFIX  13
H9A   2   -1.454069   -0.583299   -1.110042    11.00000   -1.20000
AFIX   0
C10   1   -1.410912   -0.513667   -1.072364    11.00000    0.03287    0.03790 =
         0.02097   -0.00128   -0.00017    0.00582
AFIX  13
H10A  2   -1.370958   -0.500048   -1.067386    11.00000   -1.20000
AFIX   0
C11   1   -1.445258   -0.450704   -1.085349    11.00000    0.03625    0.03912 =
         0.02718   -0.00040    0.00012    0.00716
AFIX  13
H11A  2   -1.485356   -0.465066   -1.088701    11.00000   -1.20000
AFIX   0
C12   1   -1.423707   -0.423140   -1.126526    11.00000    0.03299    0.04124 =
         0.02733   -0.00371   -0.00373    0.00141
AFIX  13
H12A  2   -1.447480   -0.383059   -1.135372    11.00000   -1.20000
AFIX   0
C13   1   -1.357109   -0.345291   -1.208544    11.00000    0.04288    0.06114 =
         0.02664   -0.00250    0.00419    0.00410
AFIX  23
H13A  2   -1.334106   -0.339283   -1.233703    11.00000   -1.20000
H13B  2   -1.368503   -0.394597   -1.206927    11.00000   -1.20000
AFIX   0
C14   1   -1.322241   -0.327329   -1.171340    11.00000    0.03696    0.03020 =
         0.03052   -0.00079   -0.00048    0.00296
AFIX  13
H14A  2   -1.290273   -0.360841   -1.169601    11.00000   -1.20000
AFIX   0
C15   1   -1.354939   -0.330103   -1.130810    11.00000    0.03282    0.03806 =
         0.02658   -0.00360   -0.00412    0.00767
AFIX  13
H15A  2   -1.390670   -0.303337   -1.133877    11.00000   -1.20000
AFIX   0
C16   1   -1.321539   -0.300480   -1.095626    11.00000    0.03513    0.04041 =
         0.02651   -0.00086    0.00131    0.00801
AFIX  13
H16A  2   -1.287903   -0.330222   -1.090305    11.00000   -1.20000
AFIX   0
C17   1   -1.302859   -0.228141   -1.107352    11.00000    0.03373    0.04300 =
         0.02916   -0.00013   -0.00596    0.00227
AFIX  13
H17A  2   -1.337166   -0.200005   -1.113399    11.00000   -1.20000
AFIX   0
C18   1   -1.267353   -0.230788   -1.146255    11.00000    0.03284    0.03779 =
         0.03313   -0.00014   -0.00400    0.01069
AFIX  13
H18A  2   -1.254302   -0.183101   -1.153682    11.00000   -1.20000
AFIX   0
C19   1   -1.161847   -0.282429   -1.219147    11.00000    0.03840    0.05127 =
         0.03286   -0.00699   -0.00075    0.00977
AFIX  23
H19A  2   -1.145777   -0.317923   -1.237772    11.00000   -1.20000
H19B  2   -1.202894   -0.290227   -1.217643    11.00000   -1.20000
AFIX   0
C20   1   -1.136685   -0.291170   -1.176475    11.00000    0.02451    0.04235 =
         0.03243   -0.00241   -0.00251    0.00299
AFIX  13
H20A  2   -1.139861   -0.340851   -1.167940    11.00000   -1.20000
AFIX   0
C21   1   -1.165531   -0.245254   -1.144130    11.00000    0.02690    0.04105 =
         0.02648   -0.00583    0.00470    0.00998
AFIX  13
H21A  2   -1.167776   -0.196150   -1.153913    11.00000   -1.20000
AFIX   0
C22   1   -1.133782   -0.249516   -1.103462    11.00000    0.02574    0.04505 =
         0.02545   -0.00461    0.00114    0.00622
AFIX  13
H22A  2   -1.135316   -0.298129   -1.092782    11.00000   -1.20000
AFIX   0
C23   1   -1.071947   -0.228769   -1.111071    11.00000    0.03137    0.03571 =
         0.03157   -0.00314    0.00361   -0.00025
AFIX  13
H23A  2   -1.070997   -0.180148   -1.121775    11.00000   -1.20000
AFIX   0
C24   1   -1.047350   -0.276904   -1.143774    11.00000    0.02576    0.03771 =
         0.03225    0.00083    0.00381    0.00543
AFIX  13
H24A  2   -1.007912   -0.262024   -1.149620    11.00000   -1.20000
AFIX   0
C25   1   -0.981800   -0.404180   -1.200904    11.00000    0.04449    0.05070 =
         0.02007   -0.00035   -0.00550    0.00607
AFIX  23
H25A  2   -0.978610   -0.442392   -1.221145    11.00000   -1.20000
H25B  2   -1.015671   -0.376774   -1.207828    11.00000   -1.20000
AFIX   0
C26   1   -0.988037   -0.433839   -1.158667    11.00000    0.02425    0.03216 =
         0.02586   -0.00331   -0.00317    0.00118
AFIX  13
H26A  2   -1.022426   -0.463579   -1.157786    11.00000   -1.20000
AFIX   0
C27   1   -0.992098   -0.378529   -1.124972    11.00000    0.02309    0.03218 =
         0.02259    0.00042   -0.00247    0.00030
AFIX  13
H27A  2   -0.961746   -0.343282   -1.128859    11.00000   -1.20000
AFIX   0
C28   1   -0.987631   -0.410113   -1.082387    11.00000    0.03583    0.02638 =
         0.01972   -0.00119   -0.00254   -0.00170
AFIX  13
H28A  2   -1.020211   -0.441841   -1.077609    11.00000   -1.20000
AFIX   0
C29   1   -0.934005   -0.450970   -1.080703    11.00000    0.02702    0.03585 =
         0.02113    0.00457   -0.00545   -0.00913
AFIX  13
H29A  2   -0.902118   -0.418786   -1.086752    11.00000   -1.20000
AFIX   0
C30   1   -0.934517   -0.507802   -1.113655    11.00000    0.01824    0.03449 =
         0.02578    0.00278   -0.00066    0.00344
AFIX  13
H30A  2   -0.898585   -0.534537   -1.112157    11.00000   -1.20000
AFIX   0
C31   1   -0.970192   -0.652071   -1.177717    11.00000    0.03290    0.03862 =
         0.02609   -0.00275   -0.00113    0.00160
AFIX  23
H31A  2   -0.990544   -0.678936   -1.198998    11.00000   -1.20000
H31B  2   -0.973198   -0.602287   -1.184853    11.00000   -1.20000
AFIX   0
C32   1   -0.997294   -0.664543   -1.135979    11.00000    0.03478    0.03088 =
         0.02322    0.00264    0.00184    0.00032
AFIX  13
H32A  2   -1.037697   -0.650529   -1.137219    11.00000   -1.20000
AFIX   0
C33   1   -0.968236   -0.625171   -1.100841    11.00000    0.02877    0.02656 =
         0.03262   -0.00084   -0.00111   -0.00028
AFIX  13
H33A  2   -0.926818   -0.633450   -1.102228    11.00000   -1.20000
AFIX   0
C34   1   -0.989788   -0.646899   -1.059186    11.00000    0.02588    0.03445 =
         0.02943   -0.00147   -0.00488   -0.00065
AFIX  13
H34A  2   -1.030346   -0.634241   -1.056442    11.00000   -1.20000
AFIX   0
C35   1   -0.982742   -0.724723   -1.055312    11.00000    0.01951    0.03603 =
         0.02988    0.00085    0.00181   -0.00172
AFIX  13
H35A  2   -0.941911   -0.735999   -1.058002    11.00000   -1.20000
AFIX   0
C36   1   -1.014505   -0.760706   -1.090493    11.00000    0.02183    0.03480 =
         0.02654   -0.00277    0.00356   -0.00343
AFIX  13
H36A  2   -1.009001   -0.811958   -1.088035    11.00000   -1.20000
AFIX   0
C37   1   -1.120459   -0.816605   -1.159962    11.00000    0.04803    0.12222 =
         0.04052   -0.03020    0.00915   -0.01938
AFIX  23
H37A  2   -1.148374   -0.816778   -1.182569    11.00000   -1.20000
H37B  2   -1.092673   -0.779655   -1.165716    11.00000   -1.20000
AFIX   0
C38   1   -1.149359   -0.802015   -1.119897    11.00000    0.02305    0.06722 =
         0.03574   -0.00336    0.00403   -0.01871
AFIX  13
H38A  2   -1.167709   -0.755467   -1.121763    11.00000   -1.20000
AFIX   0
C39   1   -1.110448   -0.802252   -1.082695    11.00000    0.02975    0.03517 =
         0.02572   -0.00340    0.00156   -0.00619
AFIX  13
H39A  2   -1.088784   -0.846676   -1.082178    11.00000   -1.20000
AFIX   0
C40   1   -1.143283   -0.794769   -1.042397    11.00000    0.02767    0.04454 =
         0.02469   -0.00513    0.00222   -0.00633
AFIX  13
H40A  2   -1.161480   -0.748052   -1.041440    11.00000   -1.20000
AFIX   0
C41   1   -1.187734   -0.850036   -1.041093    11.00000    0.03315    0.03977 =
         0.03595   -0.00022    0.00520   -0.00244
AFIX  13
H41A  2   -1.168561   -0.896182   -1.040943    11.00000   -1.20000
AFIX   0
C42   1   -1.224425   -0.846115   -1.079532    11.00000    0.02781    0.03775 =
         0.03780   -0.00515   -0.00364   -0.00626
AFIX  13
H42A  2   -1.253236   -0.883812   -1.078470    11.00000   -1.20000
AFIX   0
O36   3   -1.172508   -0.581285   -1.301406    10.50000    0.06652    0.05529 =
         0.03699    0.00178    0.02006    0.01392
AFIX  83
H36   2   -1.155538   -0.617394   -1.308803    10.50000   -1.50000
AFIX   0
C43   1   -1.138801   -0.493949   -1.211911    10.50000    0.06652    0.05529 =
         0.03699    0.00178    0.02006    0.01392
AFIX  13
H43A  2   -1.109673   -0.456666   -1.210439    10.50000   -1.20000
AFIX   0
C44   1   -1.168993   -0.503727   -1.168100    10.50000    0.06652    0.05529 =
         0.03699    0.00178    0.02006    0.01392
AFIX  23
H44A  2   -1.190512   -0.461671   -1.160547    10.50000   -1.20000
H44B  2   -1.141021   -0.513284   -1.146256    10.50000   -1.20000
AFIX   0
C45   1   -1.187637   -0.473171   -1.243907    10.50000    0.06652    0.05529 =
         0.03699    0.00178    0.02006    0.01392
AFIX  23
H45A  2   -1.206979   -0.430606   -1.234435    10.50000   -1.20000
H45B  2   -1.171279   -0.464009   -1.271418    10.50000   -1.20000
AFIX   0
C46   1   -1.114833   -0.557123   -1.226135    10.50000    0.06652    0.05529 =
         0.03699    0.00178    0.02006    0.01392
AFIX  23
H46A  2   -1.084785   -0.570561   -1.206620    10.50000   -1.20000
H46B  2   -1.096659   -0.547835   -1.253011    10.50000   -1.20000
AFIX   0
C47   1   -1.196215   -0.591674   -1.261608    10.50000    0.06652    0.05529 =
         0.03699    0.00178    0.02006    0.01392
AFIX  13
H47A  2   -1.224722   -0.629436   -1.264568    10.50000   -1.20000
AFIX   0
C48   1   -1.226904   -0.529609   -1.246316    10.50000    0.06652    0.05529 =
         0.03699    0.00178    0.02006    0.01392
AFIX  13
H48A  2   -1.257084   -0.517374   -1.266475    10.50000   -1.20000
AFIX   0
C49   1   -1.253411   -0.544343   -1.205086    10.50000    0.06652    0.05529 =
         0.03699    0.00178    0.02006    0.01392
AFIX  23
H49A  2   -1.283037   -0.579923   -1.208456    10.50000   -1.20000
H49B  2   -1.271330   -0.501558   -1.194521    10.50000   -1.20000
AFIX   0
C50   1   -1.210659   -0.569564   -1.174358    10.50000    0.06652    0.05529 =
         0.03699    0.00178    0.02006    0.01392
AFIX  13
H50A  2   -1.229778   -0.580387   -1.147687    10.50000   -1.20000
AFIX   0
C51   1   -1.179351   -0.633942   -1.189639    10.50000    0.06652    0.05529 =
         0.03699    0.00178    0.02006    0.01392
AFIX  23
H51A  2   -1.149844   -0.647083   -1.169615    10.50000   -1.20000
H51B  2   -1.205809   -0.673286   -1.192368    10.50000   -1.20000
AFIX   0
C52   1   -1.152770   -0.617780   -1.231396    10.50000    0.06652    0.05529 =
         0.03699    0.00178    0.02006    0.01392
AFIX  13
H52A  2   -1.132095   -0.658809   -1.242586    10.50000   -1.20000
AFIX   0
SAME O36 > C52
PART  -1
O37   3   -1.115854   -0.369508   -1.015409    10.12500    0.15043    0.14875 =
         0.08521   -0.07179   -0.05396    0.07480
AFIX  83
H37   2   -1.131741   -0.334190   -1.025096    10.12500   -1.50000
AFIX   0
C53   1   -1.228554   -0.535776   -1.028691    10.12500    0.15043    0.14875 =
         0.08521   -0.07179   -0.05396    0.07480
AFIX  13
H53A  2   -1.250082   -0.565192   -1.048555    10.12500   -1.20000
AFIX   0
C54   1   -1.240518   -0.559819   -0.982265    10.12500    0.15043    0.14875 =
         0.08521   -0.07179   -0.05396    0.07480
AFIX  23
H54A  2   -1.225939   -0.607148   -0.977213    10.12500   -1.20000
H54B  2   -1.281220   -0.558864   -0.976055    10.12500   -1.20000
AFIX   0
C55   1   -1.162044   -0.546039   -1.035117    10.12500    0.15043    0.14875 =
         0.08521   -0.07179   -0.05396    0.07480
AFIX  23
H55A  2   -1.151413   -0.594243   -1.028073    10.12500   -1.20000
H55B  2   -1.152208   -0.537761   -1.064344    10.12500   -1.20000
AFIX   0
C56   1   -1.242019   -0.464446   -1.034232    10.12500    0.15043    0.14875 =
         0.08521   -0.07179   -0.05396    0.07480
AFIX  23
H56A  2   -1.282496   -0.458350   -1.028263    10.12500   -1.20000
H56B  2   -1.236263   -0.452828   -1.063644    10.12500   -1.20000
AFIX   0
C57   1   -1.150491   -0.428113   -1.021479    10.12500    0.15043    0.14875 =
         0.08521   -0.07179   -0.05396    0.07480
C58   1   -1.131612   -0.498149   -1.009155    10.12500    0.15043    0.14875 =
         0.08521   -0.07179   -0.05396    0.07480
AFIX  13
H58A  2   -1.090269   -0.503093   -1.013722    10.12500   -1.20000
AFIX   0
C59   1   -1.145834   -0.511432   -0.964374    10.12500    0.15043    0.14875 =
         0.08521   -0.07179   -0.05396    0.07480
AFIX  23
H59A  2   -1.134139   -0.559137   -0.957045    10.12500   -1.20000
H59B  2   -1.124169   -0.478883   -0.946939    10.12500   -1.20000
AFIX   0
C60   1   -1.207003   -0.503147   -0.955117    10.12500    0.15043    0.14875 =
         0.08521   -0.07179   -0.05396    0.07480
AFIX  13
H60A  2   -1.213557   -0.512744   -0.925221    10.12500   -1.20000
AFIX   0
C61   1   -1.223697   -0.428137   -0.964485    10.12500    0.15043    0.14875 =
         0.08521   -0.07179   -0.05396    0.07480
AFIX  23
H61A  2   -1.264359   -0.421552   -0.959452    10.12500   -1.20000
H61B  2   -1.202706   -0.395993   -0.946356    10.12500   -1.20000
AFIX   0
C62   1   -1.210176   -0.413229   -1.009015    10.12500    0.15043    0.14875 =
         0.08521   -0.07179   -0.05396    0.07480
AFIX  13
H62A  2   -1.220975   -0.364713   -1.016491    10.12500   -1.20000
PART   0

AFIX   0
HKLF 4 1 -1.0000  0.0000  1.0000 -1.0000  0.0000 -1.0000  0.0000 -1.0000  0.0000


REM  CD2OH IN C2221
REM R1 =  0.0824 for   11540 Fo > 4sig(Fo)  and  0.0988 for all   14176 data
REM    774 parameters refined using     33 restraints

END

WGHT      0.1479     27.7035

REM Highest difference peak  1.846,  deepest hole -0.485,  1-sigma level  0.132
Q1    1  -1.1836 -0.6418 -1.2354  11.00000  0.05    0.91
Q2    1  -1.2220 -0.6416 -1.1987  11.00000  0.05    0.89
Q3    1  -1.2009 -0.4820 -1.0399  11.00000  0.05    0.88
Q4    1  -1.1223 -0.5638 -1.1960  11.00000  0.05    0.77
Q5    1  -1.1656 -0.5617 -1.1628  11.00000  0.05    0.76
Q6    1  -1.2075 -0.5616 -1.0134  11.00000  0.05    0.74
Q7    1  -1.1907 -0.5161 -1.2361  11.00000  0.05    0.74
Q8    1  -1.1502 -0.5183 -1.0329  11.00000  0.05    0.74
Q9    1  -1.1941 -0.5636 -1.0001  11.00000  0.05    0.73
Q10   1  -1.1723 -0.5709 -1.0183  11.00000  0.05    0.68
Q11   1  -1.1233 -0.6321 -1.2198  11.00000  0.05    0.67
Q12   1  -1.1412 -0.4989 -1.2322  11.00000  0.05    0.66
Q13   1  -1.1421 -0.4330 -1.0014  11.00000  0.05    0.62
Q14   1  -1.2283 -0.5035 -1.2043  11.00000  0.05    0.61
Q15   1   0.0488  0.2321  0.2248  11.00000  0.05    0.52
Q16   1  -1.2008 -0.5041 -1.1492  11.00000  0.05    0.48
Q17   1  -1.2279 -0.5842 -1.1748  11.00000  0.05    0.45
Q18   1  -1.1499 -0.4960 -1.1924  11.00000  0.05    0.43
Q19   1  -1.2319 -0.6564 -1.2486  11.00000  0.05    0.42
Q20   1   0.2199  0.4838  0.1477  11.00000  0.05    0.42
;
_shelx_res_checksum   59056

_shelx_hkl_file
;
   3   0   0 7357.86  176.57
  -4   0   0  401.28   15.53
   4   0   0  427.41   12.77
  -5   0   0    0.36    0.90
   5   0   0    3.12    1.79
  -5   0   0    0.44    1.17
   5   0   0    0.94    0.95
   6   0   0 1303.72   35.69
   6   0   0 1072.50   36.15
  -6   0   0 1100.45   32.31
  -6   0   0 1208.72   38.14
  -7   0   0  180.82   11.89
   7   0   0  192.39    9.43
   7   0   0  172.47    8.42
  -7   0   0  175.78    7.48
   7   0   0  154.06   11.07
   8   0   0   71.01    5.72
  -8   0   0   54.47    7.52
   8   0   0   76.22    6.32
  -9   0   0    0.77    2.78
   9   0   0    3.83    2.64
   9   0   0    4.28    1.75
  10   0   0  234.08   13.81
 -10   0   0  220.16   16.73
  11   0   0   21.21    5.31
  11   0   0   23.48    5.25
 -11   0   0   21.71    6.69
  12   0   0   67.18    8.41
  12   0   0   73.29    8.02
 -12   0   0   75.75   10.87
  13   0   0   52.48    9.34
  13   0   0   49.04    7.79
 -13   0   0   67.85   13.10
 -14   0   0   20.98    6.41
  14   0   0   22.44    6.78
  14   0   0   10.06    4.84
  15   0   0    4.59    4.72
 -15   0   0    6.58    5.90
  15   0   0    8.35    3.86
  16   0   0    4.45    4.46
 -16   0   0   20.66    7.97
  16   0   0   -6.41    3.51
  17   0   0   32.25    6.11
 -17   0   0   -7.08   14.19
  17   0   0   16.23    6.41
  18   0   0    0.10    4.92
   1  -1   0  403.77   11.56
   2  -1   0  441.39   12.09
   2  -1   0  409.12   13.50
   3  -1   0 2644.25   63.57
   3  -1   0 2461.85   65.45
  -4  -1   0 1737.97   47.59
   4  -1   0 1669.80   47.41
   4  -1   0 1846.03   44.99
  -4   1   0 1654.25   51.43
  -4   1   0 1708.88   45.83
  -5  -1   0   69.34    3.93
  -5  -1   0   74.82    5.92
   5  -1   0   80.55    6.51
   5  -1   0   71.70    4.24
   5  -1   0   72.80    4.71
   5   1   0   63.89    4.82
   5   1   0   76.68    4.47
  -5   1   0   76.47    6.28
  -5   1   0   75.30    5.77
  -6  -1   0   43.83    2.96
   6  -1   0   49.68    4.01
  -6  -1   0   53.80    5.68
   6  -1   0   53.12    4.40
   6   1   0   44.27    3.80
   6   1   0   41.99    5.28
  -6   1   0   54.12    5.71
  -6   1   0   51.77    4.29
   6   1   0   43.33    2.85
   7  -1   0  159.59    9.03
   7  -1   0  172.68    8.81
  -7  -1   0  175.17   11.45
  -7   1   0  174.93   12.98
   7   1   0  160.02    7.54
   7   1   0  158.43   15.32
  -7   1   0  156.96    8.12
  -8  -1   0  715.33   29.03
   8  -1   0  707.86   31.89
   8  -1   0  705.87   25.06
   8   1   0  633.54   27.16
  -8   1   0  703.22   29.58
   8   1   0  729.94   24.31
   8   1   0  720.17   23.39
   9  -1   0  146.13   10.17
  -9  -1   0  157.76   12.91
  -9   1   0  158.05   13.11
   9   1   0  158.58   10.02
   9   1   0  154.72    9.52
  10  -1   0   76.11    7.36
 -10  -1   0   78.94    9.75
  10  -1   0   82.29    8.03
  10   1   0   76.29    7.41
 -10   1   0   70.56    9.97
  10   1   0   68.80    7.41
  11  -1   0    5.17    2.71
  11  -1   0    2.81    2.75
 -11  -1   0   10.40    4.21
 -11   1   0   11.43    5.55
  11   1   0   10.32    3.73
  12  -1   0   20.65    5.76
 -12  -1   0   18.99    6.93
  12  -1   0   11.82    4.24
 -12   1   0   10.66    5.35
  12   1   0   19.32    5.27
  12   1   0   15.43    4.72
  13  -1   0  157.24   13.42
 -13  -1   0  137.26   15.69
  13  -1   0  167.57   14.21
  13   1   0  138.02   12.80
  13   1   0  136.71   12.16
 -13   1   0  159.44   17.01
 -14  -1   0   54.80   11.96
  14  -1   0   45.36    9.31
  14  -1   0   62.40   11.46
  14   1   0   73.47    9.57
  14   1   0   67.48    9.19
 -14   1   0   70.79   14.47
  15  -1   0    4.04    3.95
 -15  -1   0    3.21    4.16
  15  -1   0    1.63    4.13
 -15   1   0    7.25    5.79
  15   1   0   11.59    4.37
  15   1   0   -1.83    3.16
  16  -1   0   11.50    5.65
 -16  -1   0   21.90    9.19
  16  -1   0    5.34    5.45
 -16   1   0   18.59    7.38
  16   1   0   15.94    5.50
  16   1   0   15.49    6.48
  17  -1   0   -0.77    3.47
  17  -1   0   -0.10    3.86
 -17  -1   0   -7.78   10.31
  17   1   0    8.68    5.19
  17   1   0    2.62    3.52
 -17   1   0   17.90   13.36
  18  -1   0    1.54    4.52
  18   1   0   -3.82    3.89
   1  -2   0  159.21    5.68
  -1   2   0  158.86    6.84
   2  -2   0  104.39    4.62
   3  -2   0  744.02   20.95
  -3   2   0  720.03   23.06
  -4  -2   0 1259.07   36.83
   4  -2   0 1304.96   35.08
   4  -2   0 1384.26   35.77
  -4   2   0 1242.58   36.46
  -4   2   0 1307.26   38.57
   5  -2   0  286.78   10.88
  -5  -2   0  278.59   12.54
   5  -2   0  299.97   11.41
   5   2   0  255.85   10.09
  -5   2   0  280.10   11.92
  -5   2   0  272.52   13.50
   5   2   0  259.75    9.59
  -6  -2   0  773.81   27.24
   6  -2   0  781.86   24.58
   6  -2   0  812.74   25.22
  -6   2   0  803.83   28.97
   6   2   0  717.37   24.29
   6   2   0  795.42   23.15
  -6   2   0  786.41   25.49
   7  -2   0  427.35   16.62
  -7  -2   0  405.45   18.55
  -7   2   0  389.01   15.62
  -7   2   0  414.52   19.91
   7   2   0  380.35   13.01
   7   2   0  361.59   16.34
   7   2   0  396.51   14.93
   8  -2   0  243.98   14.25
  -8  -2   0  261.01   15.34
   8   2   0  233.64   10.71
  -8   2   0  252.09   15.97
  -8   2   0  245.04   11.37
   9  -2   0   82.90    7.33
  -9  -2   0   92.89    9.75
   9  -2   0  109.77    8.76
   9   2   0   94.13    6.94
   9   2   0   98.93    7.58
   9   2   0   92.00   11.90
  -9   2   0   89.77    4.79
  -9   2   0   90.07   10.12
 -10  -2   0  536.85   26.91
  10  -2   0  509.16   22.33
  10  -2   0  532.73   23.57
 -10   2   0  536.27   28.04
  10   2   0  474.74   20.70
  10   2   0  507.77   21.60
 -11  -2   0   38.08    7.90
  11  -2   0   44.51    8.15
  11  -2   0   37.86    8.18
 -11   2   0   65.57   18.67
  11   2   0   52.24    6.55
  11   2   0   37.64    5.93
  12  -2   0   36.41    7.42
 -12  -2   0   37.63    9.39
  12  -2   0   36.90    7.98
  12   2   0   42.99    6.39
  12   2   0   35.45    6.83
 -12   2   0   37.39    9.31
  13  -2   0   -0.46    2.84
  13  -2   0    4.06    3.06
 -13  -2   0    1.98    4.35
 -13   2   0    2.96    4.40
  13   2   0    7.46    3.82
  13   2   0    3.89    3.43
  14  -2   0   51.99   10.36
  14  -2   0   59.55    9.29
 -14  -2   0   55.01   11.55
 -14   2   0   85.56   16.96
  14   2   0   52.61    8.30
  14   2   0   59.31    8.56
 -15  -2   0    7.29   11.80
  15  -2   0    2.52    4.62
  15  -2   0   10.26    5.41
 -15   2   0    4.18    5.02
  15   2   0    2.30    4.29
  15   2   0    8.38    3.44
 -16  -2   0   16.27    8.44
  16  -2   0    3.17    3.81
  16  -2   0   15.57    5.20
  16   2   0   -4.08    3.26
 -16   2   0   12.33    6.70
  16   2   0   -1.45    3.57
  17  -2   0   -1.55    4.91
  17  -2   0   11.68    5.55
  17   2   0    7.31    3.84
  17   2   0   -2.24    4.21
 -17   2   0    9.37    9.87
  18  -2   0   -1.55    4.65
  18   2   0    3.48    3.55
 -18   2   0  -24.15   10.61
   0   3   0   -0.85    0.54
   1  -3   0  199.11    7.31
   1   3   0  198.06    5.94
  -1   3   0  198.14    8.99
   1   3   0  204.49    6.97
   2  -3   0 1040.30   27.73
  -2   3   0  972.67   29.46
   3  -3   0  219.71    8.90
   3  -3   0  208.43    8.51
  -3   3   0  201.43    9.30
  -3   3   0  205.31    9.76
   4  -3   0   69.16    4.51
  -4  -3   0   62.57    4.94
   4  -3   0   75.41    4.95
  -4   3   0   70.83    6.48
  -4   3   0   65.72    5.82
   5  -3   0  242.81   10.48
   5  -3   0  230.98    9.79
  -5  -3   0  221.06   10.91
  -5   3   0  214.19   12.02
  -5   3   0  215.69   10.81
   6  -3   0   29.55    3.49
  -6  -3   0   33.16    4.63
   6  -3   0   35.68    4.21
  -6   3   0   36.50    5.41
   6   3   0   34.93    3.11
  -6   3   0   31.89    4.21
   6   3   0   36.76    3.71
   7  -3   0  566.06   21.01
  -7  -3   0  549.17   22.44
   7  -3   0  540.23   20.00
   7   3   0  539.32   20.08
   7   3   0  557.02   18.68
  -7   3   0  536.24   20.62
  -7   3   0  556.96   24.44
  -8  -3   0  187.36   12.50
   8  -3   0  168.26   10.16
   8  -3   0  181.63   13.53
   8   3   0  168.17   10.78
  -8   3   0  172.95   13.30
   8   3   0  169.37    8.39
   8   3   0  188.27    9.91
  -8   3   0  164.52    9.92
   9  -3   0   23.38    5.09
   9  -3   0   19.21    4.23
  -9  -3   0   17.61    4.69
  -9   3   0   15.56    4.71
   9   3   0   24.48    4.07
  10  -3   0   28.40    6.15
 -10  -3   0   28.32    7.29
  10  -3   0   25.58    5.56
  10   3   0   38.05    5.06
 -10   3   0   33.70    7.37
  10   3   0   34.82    4.89
 -11  -3   0  324.72   20.93
  11  -3   0  326.59   23.22
  11  -3   0  330.61   19.52
  11   3   0  345.43   17.55
  11   3   0  345.15   17.67
 -11   3   0  349.93   23.92
  12  -3   0   15.39    5.26
 -12  -3   0   16.92    5.09
  12  -3   0    8.63    4.39
 -12   3   0   18.04    8.22
  12   3   0   17.61    5.05
  13  -3   0   65.29    9.44
  13  -3   0   64.87    9.29
 -13  -3   0   53.66   10.67
  13   3   0   67.11    8.20
  13   3   0   75.73    8.93
 -13   3   0   76.00   15.15
  14  -3   0   -0.86    2.94
 -14  -3   0    5.15    4.18
  14  -3   0    4.25    4.92
 -14   3   0   -1.31    4.34
  14   3   0    0.55    3.05
  14   3   0    9.28    4.06
  15  -3   0   17.23    6.87
  15  -3   0   18.26    6.20
 -15  -3   0   27.58   12.18
  15   3   0   13.70    5.16
  15   3   0   20.59    5.43
 -15   3   0   24.93    8.76
 -16  -3   0   -7.48    6.89
  16  -3   0    0.63    3.60
  16  -3   0   -4.87    2.88
  16   3   0    2.27    4.61
 -16   3   0    5.28    6.38
  16   3   0   -2.78    3.44
  17  -3   0   15.82    4.86
  17  -3   0   24.92    6.33
  17   3   0   16.56    5.54
  17   3   0   21.10    6.33
 -17   3   0   27.17   11.66
  18  -3   0   15.28    5.38
  18   3   0   17.74    5.50
 -18   3   0  -16.38    8.18
   0  -4   0 5116.11  121.54
   0   4   0 4855.33  124.59
   1  -4   0 1006.51   28.26
   1   4   0 1060.68   28.90
  -1   4   0 1028.65   31.40
   2  -4   0 1578.59   42.73
   2   4   0 1662.26   40.30
  -2   4   0 1581.42   45.68
   3  -4   0  340.92   13.57
   3  -4   0  326.33   11.96
  -3   4   0  323.13   13.45
  -3   4   0  315.26   13.24
   4  -4   0  211.22    9.52
   4  -4   0  206.79    9.13
  -4  -4   0  192.76   10.62
  -4   4   0  192.29   10.56
  -4   4   0  187.75   10.08
   5  -4   0   67.76    5.41
   5  -4   0   59.74    4.83
  -5   4   0   65.53    5.74
  -5   4   0   69.22    6.62
   6  -4   0  848.52   27.10
  -6  -4   0  812.86   28.05
   6  -4   0  866.68   27.99
   6   4   0  820.38   24.10
   6   4   0  801.40   24.36
  -6   4   0  889.53   31.69
  -6   4   0  838.21   28.87
   7  -4   0   11.72    3.09
  -7  -4   0   10.73    3.64
   7   4   0   15.77    3.03
  -7   4   0   11.31    3.07
  -7   4   0   16.76    4.70
   7   4   0   10.93    2.40
   8  -4   0   51.64    6.61
  -8  -4   0   53.81   10.13
   8  -4   0   45.75    5.14
   8  -4   0   32.18    5.14
   8   4   0   36.55    3.54
   8   4   0   28.47    5.13
  -8   4   0   42.66    8.04
   8   4   0   32.70    4.21
  -8   4   0   42.75    5.10
  -9  -4   0   43.74    6.68
   9  -4   0   48.51    6.38
   9  -4   0   61.70    8.77
   9  -4   0   54.60    6.37
   9   4   0   43.08    6.43
   9   4   0   42.54    4.69
   9   4   0   43.73    5.26
  -9   4   0   46.31    8.96
  10  -4   0   10.93    3.85
 -10  -4   0   10.92    3.67
  10  -4   0    8.76    3.20
  10   4   0   13.08    3.26
 -10   4   0   10.26    4.26
  10   4   0   11.03    3.37
 -10   4   0   13.06    2.91
  11  -4   0  117.57   11.40
 -11  -4   0  114.35   11.68
  11  -4   0  114.40   10.58
 -11   4   0  123.45   13.98
  11   4   0  108.64    9.35
  11   4   0  102.25    9.20
  12  -4   0   37.45    7.98
 -12  -4   0   21.03    6.23
  12  -4   0   30.23    7.37
  12   4   0   30.50    6.32
  12   4   0   26.01    6.06
 -12   4   0   22.93    6.93
  13  -4   0   92.98   11.12
 -13  -4   0   90.64   12.48
  13  -4   0   76.64   10.21
  13   4   0  103.77   10.17
  13   4   0   88.23    9.37
 -13   4   0   94.83   13.39
  14  -4   0   -5.80    3.38
  14  -4   0    3.89    4.13
  14   4   0    3.51    2.86
 -14   4   0    3.74    5.30
  14   4   0    3.59    3.29
  15  -4   0    0.72    2.70
  15  -4   0    2.74    5.25
 -15  -4   0   -8.41    7.67
  15   4   0    4.14    3.51
  15   4   0    7.44    3.90
 -15   4   0    7.69    5.44
  16  -4   0   27.22    8.02
  16  -4   0   32.68    7.71
 -16  -4   0   10.10    9.69
  16   4   0   26.23    7.00
 -16   4   0    8.94    7.45
  16   4   0   23.22    7.03
  17  -4   0   -3.37    4.13
  17  -4   0    3.79    4.65
  17   4   0   -1.85    3.89
 -17   4   0    5.57    9.43
  18  -4   0   10.74    4.98
 -18   4   0   -4.90    9.09
  18   4   0   -8.58    3.87
   0  -5   0    1.11    0.88
   0   5   0    1.15    1.91
   1  -5   0  389.63   13.47
  -1   5   0  400.40   16.58
   1   5   0  400.17   14.70
   2  -5   0 1686.08   45.11
   2  -5   0 1693.14   45.17
   2   5   0 1683.32   44.07
  -2   5   0 1618.17   48.63
   2   5   0 1673.03   41.93
   3  -5   0  217.01    9.81
   3   5   0  205.44    6.55
  -3   5   0  221.89   11.62
   3   5   0  214.28    7.34
   4  -5   0   54.39    4.85
   4  -5   0   55.88    4.60
  -4   5   0   50.06    5.16
  -4   5   0   53.93    5.39
   5  -5   0   65.01    5.49
  -5  -5   0   66.81    5.22
   5  -5   0   69.41    5.77
  -5   5   0   68.55    6.79
  -5   5   0   68.63    6.25
   6  -5   0  207.56   10.84
   6  -5   0  207.99   11.31
  -6  -5   0  202.07   10.80
   6  -5   0  186.42   11.66
   6   5   0  207.39    8.74
  -6   5   0  207.99   13.17
   6   5   0  205.40    8.48
  -6   5   0  200.61   11.91
   7  -5   0   70.77    6.75
   7  -5   0   72.41    6.56
  -7  -5   0   60.91    6.44
   7  -5   0   71.00    7.26
   7   5   0   69.32    5.24
  -7   5   0   74.73    8.43
   7   5   0   62.35    5.29
  -7   5   0   61.18    7.93
   8  -5   0   15.01    3.96
  -8  -5   0   20.16    4.59
   8  -5   0    9.69    3.17
   8  -5   0   12.46    4.38
  -8   5   0   14.38    3.87
   8   5   0   13.26    3.02
  -8   5   0   15.70    4.60
   8   5   0   15.70    3.39
   8   5   0    8.16    2.08
   9  -5   0   26.20    5.62
   9  -5   0   24.82    6.13
   9  -5   0   26.23    5.40
  -9  -5   0   23.28    5.88
   9   5   0   16.17    4.52
   9   5   0   25.35    4.03
   9   5   0   18.57    4.10
  -9   5   0   32.96    7.95
  10  -5   0   14.90    4.61
  10  -5   0   18.64    4.71
 -10  -5   0   21.53    5.71
 -10   5   0   22.15    7.68
  10   5   0   12.51    3.66
 -10   5   0   18.10    3.58
  11  -5   0  110.48   11.06
  11  -5   0  114.37   11.57
 -11  -5   0  111.73   11.56
  11   5   0  116.39    9.12
 -11   5   0  109.26   13.76
  11   5   0  107.85    9.14
 -12  -5   0   71.58   10.95
  12  -5   0   80.77   10.42
  12  -5   0   77.10    9.86
 -12   5   0   93.54   16.98
  12   5   0   62.12    7.96
  12   5   0   73.39    8.44
 -13  -5   0   20.60    6.37
  13  -5   0   29.80    7.73
  13  -5   0   19.53    6.28
 -13   5   0   30.46    9.90
  13   5   0   35.22    6.77
 -14  -5   0    3.57    5.31
  14  -5   0   -0.76    3.00
  14  -5   0    0.55    3.24
  14   5   0    5.65    2.92
  14   5   0    5.22    2.86
  15  -5   0   10.82    5.73
 -15  -5   0   11.85    9.06
  15  -5   0   12.39    6.06
  15   5   0   13.26    5.08
 -15   5   0    9.26    7.56
  15   5   0   21.09    5.38
  16  -5   0   43.99   10.83
  16  -5   0   35.88    9.54
  16   5   0   43.24    7.96
 -16   5   0   37.42   10.40
  16   5   0   43.95    7.71
  17  -5   0   38.12    9.06
  17  -5   0   29.56    8.03
 -17   5   0   36.44   11.90
  17   5   0   36.02   11.08
  18  -5   0   -1.67    4.10
  18   5   0    2.91    4.13
 -18   5   0    2.71   10.31
   0  -6   0  145.00    6.64
   0   6   0  150.50    9.40
   1  -6   0   72.95    4.90
  -1   6   0   73.22    7.03
   1   6   0   63.08    5.70
   2  -6   0  270.47   11.20
   2  -6   0  275.58   11.40
  -2   6   0  274.59   14.29
   2   6   0  256.20   11.27
  -2   6   0  263.00   12.42
   3  -6   0  626.41   20.93
   3  -6   0  607.59   21.74
   3  -6   0  608.13   20.99
  -3  -6   0  591.53   18.10
  -3   6   0  611.26   23.99
  -3   6   0  615.25   22.72
   3   6   0  610.94   19.36
   3   6   0  707.09   18.81
   4  -6   0  322.75   14.78
   4  -6   0  346.02   14.40
   4  -6   0  335.87   13.93
  -4   6   0  337.70   16.13
   4   6   0  341.19   10.36
  -4   6   0  319.93   15.36
  -4   6   0  333.56   15.53
   4   6   0  331.32   13.19
   5  -6   0  143.32    8.97
  -5  -6   0  127.46    7.42
   5  -6   0  138.33    9.23
   5  -6   0  135.76    8.46
   5   6   0  139.88    6.75
   5   6   0  138.25    5.81
  -5   6   0  134.91    9.63
  -5   6   0  148.63   10.31
   6  -6   0  375.19   16.84
   6  -6   0  350.65   17.39
   6  -6   0  366.15   16.13
  -6  -6   0  359.87   15.35
  -6   6   0  370.00   17.81
   6   6   0  369.99   13.72
   6   6   0  367.47   12.76
  -6   6   0  392.83   19.29
   7  -6   0  140.11    9.52
   7  -6   0  142.82   10.08
   7  -6   0  118.91   10.40
  -7  -6   0  127.52    8.94
   7   6   0  122.85    7.66
  -7   6   0  146.89   11.93
   7   6   0  135.30    7.39
  -7   6   0  131.01   10.20
   8  -6   0  153.92   11.41
  -8  -6   0  136.90   10.20
   8  -6   0  153.20   10.67
   8  -6   0  151.94   11.20
  -8   6   0  154.19   11.36
  -8   6   0  135.71   12.53
   8   6   0  144.24    8.90
   8   6   0  143.12    7.46
   8   6   0  149.61    9.04
  -9  -6   0   39.46    7.24
   9  -6   0   42.54    8.08
   9  -6   0   44.20    6.50
   9  -6   0   36.44    7.05
   9   6   0   35.46    4.95
   9   6   0   36.57    4.40
  -9   6   0   34.20    6.54
   9   6   0   40.08    5.82
  -9   6   0   32.64    7.84
  10  -6   0    1.28    6.00
  10  -6   0   10.28    3.64
  10  -6   0    5.86    3.07
 -10  -6   0   -1.22    3.18
 -10   6   0    9.28    5.05
  10   6   0    6.39    2.89
  10   6   0    0.69    2.31
  11  -6   0   78.47    9.44
  11  -6   0   76.55    9.57
 -11  -6   0   63.36    8.79
 -11   6   0   86.37   12.06
 -11   6   0   63.46    5.31
  11   6   0   67.29    7.45
  11   6   0   61.97    7.10
  12  -6   0   22.93    6.53
 -12  -6   0   29.84    8.71
  12   6   0   25.50    6.20
 -12   6   0   17.61    7.38
  12   6   0   32.80    6.26
  13  -6   0   34.84    8.06
 -13  -6   0   34.95    8.54
  13  -6   0   40.43    8.83
 -13   6   0   38.58   10.81
  13   6   0   27.46    5.69
  13   6   0   30.41    6.66
 -14  -6   0   57.26   10.39
  14  -6   0   52.31   10.87
  14  -6   0   55.18   10.83
 -14   6   0   92.23   17.83
  14   6   0   54.29    8.11
  14   6   0   56.82    7.74
 -15  -6   0    7.79   12.63
  15  -6   0   29.47    7.19
  15  -6   0   24.61    7.34
  15   6   0   16.49    5.31
  15   6   0   33.45    7.14
 -15   6   0   19.69    6.99
  16  -6   0   22.11    7.41
  16  -6   0   13.92    6.04
  16   6   0   15.66    5.96
 -16   6   0   18.82    7.73
  16   6   0   28.63    6.72
  17  -6   0    6.30    5.18
  17  -6   0   18.94    6.49
 -17   6   0   23.92   10.45
  17   6   0    4.15    5.42
  18  -6   0   29.57    7.92
 -18   6   0   24.83   10.08
  18   6   0   28.87    5.85
   0  -7   0    3.13    1.29
   0   7   0    2.75    1.79
   0   7   0   -0.49    1.81
   1  -7   0  191.46    9.29
  -1  -7   0  189.05    8.34
  -1  -7   0  205.50    7.55
   1  -7   0  202.87    9.26
   1  -7   0  181.14    8.87
  -1   7   0  182.48   10.24
   1   7   0  197.78   10.53
   1   7   0  191.43   11.00
  -1   7   0  186.98   12.24
  -1   7   0  180.69   11.36
   2  -7   0  137.28    9.54
   2  -7   0  151.89    9.50
  -2  -7   0  162.20    6.94
   2  -7   0  161.82    8.87
  -2   7   0  157.93   11.02
  -2   7   0  155.54   13.59
   2   7   0  144.87    8.07
  -2   7   0  154.24   11.19
   2   7   0  149.20   11.64
  -3  -7   0  337.46   11.35
   3  -7   0  338.19   14.12
   3  -7   0  306.21   14.16
   3  -7   0  308.19   13.50
  -3   7   0  316.64   16.67
   3   7   0  329.40   10.82
  -3   7   0  337.35   15.68
   3   7   0  330.15   14.07
   4  -7   0 1211.26   36.88
   4  -7   0 1220.23   36.57
  -4  -7   0 1213.65   31.69
   4  -7   0 1145.54   37.47
  -4   7   0 1187.53   39.56
   4   7   0 1160.41   33.22
   4   7   0 1203.26   34.52
  -4   7   0 1192.24   39.03
   5  -7   0  375.96   19.21
   5  -7   0  411.81   17.37
  -5  -7   0  415.36   15.43
   5  -7   0  422.58   17.87
  -5   7   0  425.22   19.46
  -5   7   0  423.10   19.49
   5   7   0  417.68   13.27
   5   7   0  412.29   15.30
   6  -7   0  279.09   14.99
   6  -7   0  264.10   14.23
   6  -7   0  284.54   14.13
  -6  -7   0  257.47   12.29
  -6   7   0  284.56   16.45
  -6   7   0  216.80   21.91
   6   7   0  270.89   12.01
   6   7   0  277.45   10.44
   7  -7   0   30.18    5.47
   7  -7   0   35.18    6.42
  -7  -7   0   31.44    5.26
  -7   7   0   26.31    5.64
   7   7   0   19.53    3.17
   7   7   0   31.84    4.25
  -7   7   0   23.62    5.60
   8  -7   0  201.11   14.10
   8  -7   0  217.12   14.08
  -8  -7   0  209.07   12.50
   8  -7   0  205.13   13.17
   8   7   0  195.42   10.32
  -8   7   0  200.39   15.53
   8   7   0  202.10    9.77
   8   7   0  209.95   11.43
  -8   7   0  215.33   14.28
   9  -7   0  289.59   16.98
  -9  -7   0  268.30   15.65
   9  -7   0  290.75   17.61
   9  -7   0  274.54   17.48
   9   7   0  289.12   14.16
  -9   7   0  283.42   17.17
  -9   7   0  297.19   20.32
   9   7   0  276.46   13.10
   9   7   0  274.02   14.31
  10  -7   0    5.96    3.74
 -10  -7   0    6.81    2.80
  10  -7   0    3.36    5.05
  10  -7   0    8.28    3.83
 -10   7   0    0.59    5.21
  10   7   0    2.32    2.36
  10   7   0    7.58    3.20
  11  -7   0   33.94    7.70
 -11  -7   0   37.04    7.82
  11  -7   0   35.66    8.19
  11   7   0   39.65    6.82
 -11   7   0   42.41    6.02
 -11   7   0   25.32    7.86
  12  -7   0   16.81    6.81
 -12  -7   0   13.38    6.29
  12  -7   0    8.74    4.46
  12   7   0   21.14    5.76
  12   7   0   16.29    5.20
 -12   7   0   12.80    6.07
 -13  -7   0   46.71    9.03
  13  -7   0   32.37    8.57
  13  -7   0   25.50    7.52
  13   7   0   33.61    6.72
 -13   7   0   32.81    9.71
  13   7   0   19.15    5.68
  14  -7   0   52.09   11.04
  14  -7   0   56.17   11.31
 -14  -7   0   49.04    9.92
  14   7   0   45.76    7.29
 -14   7   0   70.56   16.63
  15  -7   0   26.50    8.91
  15  -7   0   27.22    8.13
  15   7   0   27.59    6.05
  15   7   0   29.63    6.72
 -15   7   0   21.68    8.27
  16  -7   0   24.63    8.28
  16  -7   0   31.34    9.37
 -16   7   0   53.43   13.01
  16   7   0   41.78    7.32
  16   7   0   47.18    8.83
  17  -7   0    0.13    5.31
  17  -7   0   12.90    6.39
 -17   7   0    4.73    7.61
  17   7   0   19.99    5.98
  17   7   0   22.29    5.48
   0  -8   0  384.60   16.78
   0  -8   0  379.61   13.71
   0   8   0  343.90   20.45
   0   8   0  375.45   18.63
   1  -8   0  471.30   16.46
  -1  -8   0  429.42   14.10
   1  -8   0  443.77   16.28
   1   8   0  427.98   19.21
  -1   8   0  441.14   20.22
  -1   8   0  457.08   21.45
  -1   8   0  448.41   18.54
   1   8   0  398.40   19.36
   2  -8   0  394.36   16.84
   2  -8   0  422.46   16.21
  -2  -8   0  344.28   17.92
   2  -8   0  418.61   16.06
  -2   8   0  412.67   17.96
  -2   8   0  429.53   20.60
   2   8   0  386.65   16.30
  -2   8   0  381.29   18.66
   2   8   0  406.25   17.56
   3  -8   0   13.42    3.27
  -3  -8   0   13.39    2.36
   3  -8   0   17.10    3.62
   3  -8   0   13.28    2.89
  -3   8   0   10.97    3.96
   3   8   0    8.82    3.03
  -3   8   0   11.35    3.24
  -3   8   0   16.92    4.47
   3   8   0    7.02    2.27
   4  -8   0  303.63   15.07
   4  -8   0  324.94   14.93
   4  -8   0  342.40   14.92
  -4   8   0  310.75   16.35
   4   8   0  298.47   11.52
   4   8   0  325.75   14.16
  -4   8   0  313.80   17.16
   4   8   0  316.86   11.09
   5  -8   0  212.02   11.72
  -5  -8   0  200.83    9.52
   5  -8   0  205.45   11.96
  -5  -8   0  199.00    6.39
   5  -8   0  201.87   12.29
   5   8   0  183.44    7.62
  -5   8   0  216.86   13.45
  -5   8   0  186.03   12.25
   5   8   0  207.85   10.73
   5   8   0  196.24    8.15
  -5   8   0  218.30   13.34
   6  -8   0  334.22   17.14
   6  -8   0  316.57   15.93
   6  -8   0  318.96   16.37
  -6  -8   0  307.76   13.57
  -6   8   0  331.53   18.39
   6   8   0  331.01   14.59
  -6   8   0  336.38   18.10
   6   8   0  311.36   11.86
   7  -8   0  266.31   14.94
   7  -8   0  257.51   15.18
  -7  -8   0  271.81   13.15
   7  -8   0  273.35   15.89
  -7   8   0  250.58   16.64
   7   8   0  263.89   11.18
   7   8   0  244.12   10.64
  -7   8   0  283.10   16.66
   7   8   0  244.08   12.78
  -8  -8   0   99.09    8.17
   8  -8   0  108.41    9.92
   8  -8   0   94.21    9.08
   8  -8   0   88.98    9.16
  -8   8   0   99.88    9.99
   8   8   0   98.22    6.86
   8   8   0  105.91    7.07
   8   8   0  101.42    8.11
  -8   8   0   88.40   10.58
   9  -8   0   78.90    9.66
   9  -8   0   80.85    9.08
   9  -8   0   93.03    9.90
  -9  -8   0   99.83    8.71
   9   8   0   87.67    8.11
   9   8   0   90.45    7.07
   9   8   0   79.37    9.11
  -9   8   0   88.82   11.26
  -9   8   0   91.23    9.89
  10  -8   0   12.90    5.00
  10  -8   0    8.52    4.06
 -10  -8   0    8.76    3.71
 -10   8   0    7.38    4.97
  10   8   0    8.62    3.11
  10   8   0    7.96    3.15
  11  -8   0   70.02    9.89
  11  -8   0   68.72    9.78
 -11  -8   0   62.93    8.84
  11   8   0   62.44    7.42
  11   8   0   72.25    7.93
 -11   8   0   44.73    9.54
 -11   8   0   60.95    7.40
 -12  -8   0  291.61   18.66
  12  -8   0  291.66   21.07
  12  -8   0  301.69   21.18
  12   8   0  308.02   17.20
  12   8   0  291.13   17.08
 -12   8   0  308.24   25.22
 -13  -8   0  180.30   15.22
  13  -8   0  156.55   15.93
  13  -8   0  176.09   17.05
  13   8   0  166.65   12.81
 -13   8   0  181.23   19.44
  13   8   0  164.82   12.94
  14  -8   0   57.95   12.37
  14  -8   0   52.64   10.95
 -14   8   0   95.63   17.97
  14   8   0   57.94    9.20
  15  -8   0   11.74    5.38
  15  -8   0    1.29    4.38
  15   8   0    7.35    4.25
  15   8   0    6.90    4.40
 -15   8   0   -2.76    4.84
  16  -8   0    6.18    5.65
  16  -8   0    2.83    4.76
 -16   8   0    2.88    5.78
  16   8   0   -3.66    3.79
  16   8   0   -0.75    3.97
  17  -8   0   14.83    6.63
  17  -8   0   12.03    9.64
 -17   8   0   -2.63    7.55
  17   8   0    7.84    5.13
  17   8   0    0.11    4.63
   0  -9   0    1.41    1.16
   0  -9   0   -0.44    1.03
   0   9   0    3.30    1.50
   0   9   0    1.76    2.81
   0   9   0    3.38    2.84
  -1  -9   0   48.14    4.22
   1  -9   0   48.62    4.71
  -1  -9   0   38.99    4.05
   1  -9   0   49.82    4.69
   1  -9   0   44.17    4.41
  -1   9   0   47.50    5.52
  -1   9   0   55.26    7.24
  -1   9   0   50.75    8.04
   1   9   0   48.30    6.09
   1   9   0   58.27    7.23
   2  -9   0  108.24    7.39
  -2  -9   0  102.55    6.13
   2  -9   0  113.44    7.70
   2  -9   0  104.32    7.56
   2   9   0  112.88    9.10
  -2   9   0  103.84    9.34
   2   9   0  104.04    7.99
  -2   9   0  107.93   10.38
  -2   9   0   97.43    8.38
   3  -9   0  572.75   21.45
   3  -9   0  561.15   21.43
   3  -9   0  569.80   22.05
  -3  -9   0  558.47   18.17
   3   9   0  548.47   22.21
  -3   9   0  534.54   23.82
   3   9   0  535.84   20.50
  -3   9   0  561.54   23.62
  -3   9   0  581.70   26.09
   4  -9   0  244.03   13.58
   4  -9   0  270.41   13.55
  -4  -9   0  244.94    9.74
   4  -9   0  243.38   13.23
   4   9   0  247.37   11.55
   4   9   0  255.78   13.28
  -4   9   0  267.93   15.37
   4   9   0  242.24   10.80
  -4   9   0  236.63   15.42
   5  -9   0  482.31   21.27
   5  -9   0  481.24   20.74
  -5  -9   0  462.11   16.62
   5  -9   0  526.01   22.96
  -5   9   0  455.89   21.95
   5   9   0  472.92   16.06
   5   9   0  458.60   16.89
   5   9   0  474.97   19.59
  -5   9   0  486.09   23.89
   6  -9   0  461.62   21.05
   6  -9   0  451.78   21.44
  -6  -9   0  442.31   17.07
   6  -9   0  499.08   21.19
   6   9   0  467.59   19.45
  -6   9   0  474.73   23.16
   6   9   0  462.38   15.94
   6   9   0  425.42   16.25
  -6   9   0  436.93   22.29
   7  -9   0  197.54   13.49
   7  -9   0  195.99   13.44
   7  -9   0  205.70   13.31
  -7  -9   0  196.16   10.79
   7   9   0  201.23   10.32
  -7   9   0  201.79   15.09
  -7   9   0  214.81   14.96
   7   9   0  190.80    9.43
   7   9   0  200.06   11.93
   8  -9   0   61.88    7.82
   8  -9   0   72.46    8.65
   8  -9   0   63.55    8.03
  -8  -9   0   57.74    6.06
   8   9   0   57.33    8.98
   8   9   0   68.56    5.93
  -8   9   0   65.93    8.68
   8   9   0   63.14    6.61
  -8   9   0   42.28    8.60
   9  -9   0  153.00   13.22
   9  -9   0  150.60   13.20
   9  -9   0  142.94   12.54
  -9  -9   0  156.22   11.01
   9   9   0  146.08    9.69
  -9   9   0  152.89   15.03
  -9   9   0  145.30   13.10
   9   9   0  144.58   10.78
  10  -9   0    6.97    6.86
  10  -9   0    7.70    4.67
  10  -9   0   12.64    4.50
 -10  -9   0    9.61    3.87
  10   9   0   11.57    3.42
 -10   9   0    5.45    4.13
  10   9   0   16.40    4.56
  11  -9   0   40.13    8.74
  11  -9   0   33.26    9.39
 -11  -9   0   31.22    6.67
  11  -9   0   32.70    7.76
 -11   9   0   30.04    6.63
  11   9   0   39.16    6.17
  11   9   0   43.65    6.09
 -11   9   0   39.24   10.26
 -12  -9   0   65.18    9.36
  12  -9   0   80.38   11.32
  12  -9   0   71.48   10.60
 -12   9   0   59.62    8.57
  12   9   0   78.39    8.67
 -12   9   0   85.76   13.15
  13  -9   0    2.66    3.47
  13  -9   0    2.48    3.77
 -13  -9   0   -6.18    6.59
  13   9   0   -0.88    2.95
  13   9   0   10.77    3.05
 -13   9   0    7.92    5.52
  14  -9   0   50.72   11.45
  14  -9   0   41.42   15.41
  14   9   0   51.15    7.71
 -14   9   0   75.25   19.11
  14   9   0   50.77    7.86
  15  -9   0    5.32    5.24
  15   9   0   14.62    4.59
 -15   9   0    9.07    5.75
  16  -9   0    3.29    4.16
  16  -9   0   16.35    6.57
 -16   9   0    4.76    6.25
  16   9   0   10.18    3.98
  16   9   0   12.32    4.19
  17   9   0   16.01    5.56
 -17   9   0   16.09    8.58
   0 -10   0    4.05    1.74
   0 -10   0    5.04    1.72
   0  10   0    4.14    3.37
   0  10   0    7.50    2.77
   0  10   0    4.30    2.77
   1 -10   0  115.53    9.76
   1 -10   0  117.08    7.95
   1 -10   0  127.92    8.01
  -1 -10   0  120.76    7.40
   1  10   0  122.29    9.91
  -1  10   0  121.96   11.60
   1  10   0  130.71   10.82
  -1  10   0  120.38   10.68
   1  10   0  111.31    8.80
  -1  10   0  121.27    9.34
   2 -10   0    6.86    2.20
   2 -10   0    9.64    2.87
   2 -10   0   10.09    2.73
  -2 -10   0   10.39    2.45
  -2  10   0    7.02    2.89
  -2  10   0   13.01    3.97
  -2  10   0   13.49    4.99
   2  10   0    3.42    2.84
   2  10   0    2.38    2.68
   3 -10   0  658.90   24.84
  -3 -10   0  631.10   20.66
   3 -10   0  619.15   23.91
   3 -10   0  668.91   24.31
   3  10   0  610.68   25.43
  -3  10   0  649.32   27.60
  -3  10   0  671.67   27.06
   3  10   0  597.47   23.87
  -3  10   0  658.37   29.66
  -4 -10   0 1322.84   36.72
   4 -10   0 1327.93   42.92
   4 -10   0 1363.31   42.25
   4 -10   0 1312.39   42.12
  -4  10   0 1281.07   44.22
  -4  10   0 1310.85   45.09
   4  10   0 1217.62   39.88
  -4  10   0 1343.75   47.47
   4  10   0 1345.76   42.94
  -5 -10   0  142.89    6.45
   5 -10   0  149.44   11.07
   5 -10   0  161.55   10.82
   5 -10   0  141.48   10.63
  -5 -10   0  140.40    7.67
   5  10   0  150.07    9.04
   5  10   0  142.71   10.50
  -5  10   0  154.96   11.81
  -5  10   0  159.12   12.81
   5  10   0  140.04    7.47
  -5  10   0  143.89   11.86
   6 -10   0  568.28   25.12
  -6 -10   0  560.93   19.58
   6 -10   0  537.52   24.13
   6 -10   0  511.66   23.29
  -6  10   0  558.92   26.42
   6  10   0  570.14   23.26
   6  10   0  523.23   20.43
   6  10   0  536.43   19.48
  -6  10   0  559.22   26.20
  -7 -10   0  489.42   19.10
   7 -10   0  529.16   23.86
   7 -10   0  492.08   24.16
   7 -10   0  497.33   23.75
  -7  10   0  533.69   26.48
   7  10   0  476.82   19.63
   7  10   0  513.87   22.01
  -7  10   0  487.71   25.40
   7  10   0  460.74   18.58
   8 -10   0   97.53    9.94
   8 -10   0   92.77    9.96
   8 -10   0   89.08   10.31
  -8 -10   0   80.74    7.23
   8  10   0   91.65    6.92
   8  10   0   97.59    7.75
   8  10   0   74.18    8.09
  -8  10   0   89.14   10.53
  -8  10   0   92.46   11.30
   9 -10   0  154.63   13.40
   9 -10   0  167.19   14.13
  -9 -10   0  128.16   13.52
   9 -10   0  155.87   14.07
   9  10   0  138.60   10.21
   9  10   0  155.05   11.65
  -9  10   0  171.27   15.88
  -9  10   0  147.32   13.83
  10 -10   0  104.33   11.78
 -10 -10   0  105.44    9.52
  10 -10   0  106.99   11.83
  10 -10   0  114.08   12.28
  10  10   0  106.48    9.21
 -10  10   0  124.38   14.81
  10  10   0  114.49   10.18
 -11 -10   0  170.60   13.14
  11 -10   0  177.35   15.69
  11 -10   0  200.00   17.03
  11 -10   0  173.55   15.96
  11  10   0  176.79   12.94
 -11  10   0  178.12   18.89
 -11  10   0  160.15   13.17
  12 -10   0    6.56    3.68
 -12 -10   0    2.35    5.21
  12 -10   0    2.53    4.23
 -12  10   0   13.46    7.66
 -12  10   0   11.32    4.62
  12  10   0    7.04    4.25
  13 -10   0   84.30   12.37
  13 -10   0   90.22   12.52
  13  10   0   84.86    9.36
 -13  10   0  107.15   16.02
  13  10   0   70.88    8.72
  14 -10   0   88.35   12.76
  14 -10   0   92.83   12.78
  14  10   0  119.34   10.41
 -14  10   0  113.33   21.22
  14  10   0   94.90   10.28
  15 -10   0    5.95    5.60
  15 -10   0   16.26    7.60
 -15  10   0   24.12    7.91
  16 -10   0   47.32   11.04
  16 -10   0   37.59    8.93
  16  10   0   41.66    6.79
  16  10   0   51.65    7.27
 -16  10   0   33.85    9.83
  17 -10   0   -4.22    4.08
  17 -10   0    1.25    5.15
  17  10   0   -8.39    3.62
 -17  10   0    0.88    6.83
   0 -11   0    2.02    1.25
   0  11   0   -0.17    1.41
   0  11   0   -2.83    2.38
   0  11   0   -1.80    2.55
  -1 -11   0  142.72    8.46
   1 -11   0  140.50    8.84
   1 -11   0  156.46    9.08
   1 -11   0  137.73    9.03
   1  11   0  140.83   11.32
   1  11   0  139.56   11.96
   1  11   0  138.90   10.32
  -1  11   0  137.76   12.12
  -1  11   0  132.79   10.24
  -1  11   0  118.85   11.97
   2 -11   0  495.74   19.43
   2 -11   0  472.45   19.78
   2 -11   0  482.76   19.47
  -2 -11   0  463.20   17.29
   2  11   0  459.00   22.59
  -2  11   0  463.54   24.80
   2  11   0  446.09   20.69
   2  11   0  445.23   21.11
  -2  11   0  471.34   23.43
  -2  11   0  458.28   21.76
   3 -11   0   50.04    5.69
   3 -11   0   51.20    5.80
  -3 -11   0   47.21    4.26
   3 -11   0   43.13    5.56
  -3  11   0   56.67    9.64
   3  11   0   53.86    7.40
  -3  11   0   43.73    8.31
  -3  11   0   44.98    6.36
   3  11   0   37.28    5.79
   4 -11   0 2824.95   79.95
   4 -11   0 2715.02   78.05
   4 -11   0 2846.18   79.35
  -4 -11   0 2685.68   71.90
  -4  11   0 2889.42   99.68
  -4  11   0 2776.47   85.07
   4  11   0 2703.35   79.65
   4  11   0 2676.73   77.21
  -5 -11   0   40.51    4.21
   5 -11   0   42.31    5.76
   5 -11   0   50.12    6.25
   5 -11   0   37.10    5.88
  -5 -11   0   40.95    3.48
   5  11   0   49.93    6.71
  -5  11   0   49.61    6.81
  -5  11   0   25.49    6.45
   5  11   0   41.21    5.66
  -5  11   0   42.09    6.62
   6 -11   0   61.58    7.29
   6 -11   0   62.36    7.25
  -6 -11   0   50.74    4.78
   6 -11   0   52.06    7.27
  -6  11   0   55.29    8.06
  -6  11   0   44.13    8.50
   6  11   0   54.13    6.14
   6  11   0   64.82    5.27
   6  11   0   48.48    7.01
  -6  11   0   57.38    8.10
   7 -11   0   89.82    9.58
   7 -11   0  101.30   10.11
  -7 -11   0   82.54    6.56
   7 -11   0   95.27    9.61
  -7  11   0  100.79   10.98
  -7  11   0   94.51   10.86
   7  11   0   94.00    6.86
  -8 -11   0   14.82    3.64
   8 -11   0    9.56    4.24
   8 -11   0   14.34    4.87
   8 -11   0   14.75    4.65
   8  11   0   16.87    4.85
  -8  11   0   16.17    5.94
  -8  11   0   13.64    4.95
   8  11   0   21.58    4.68
  -9 -11   0   39.65    5.64
   9 -11   0   39.01    7.31
   9 -11   0   47.35    9.10
   9 -11   0   23.35    8.87
   9  11   0   48.21    6.27
   9  11   0   39.03    7.29
  -9  11   0   27.69    7.03
  -9  11   0   38.71   12.52
  10 -11   0   77.71   13.13
  10 -11   0   72.34   10.01
  10 -11   0   70.48    9.99
 -10 -11   0   65.65    7.37
  10  11   0   53.69    7.40
 -10  11   0   50.07   10.50
  10  11   0   69.58    8.41
  11 -11   0   26.31    8.12
 -11 -11   0    5.89    4.77
  11 -11   0    5.54    4.93
  11 -11   0   11.95    5.26
 -11  11   0   11.22    5.78
  11  11   0    6.10    3.27
 -11  11   0   13.84    5.38
  11  11   0   12.20    4.21
  12 -11   0  119.36   14.20
  12 -11   0  137.31   15.10
 -12  11   0  120.09   10.85
  12  11   0  127.89   11.61
 -12  11   0  126.60   17.33
  12  11   0  124.42   11.22
  13 -11   0   24.19    7.93
  13 -11   0   28.49    8.58
 -13  11   0   18.77    7.69
  13  11   0   27.44    5.92
  14 -11   0   57.34   12.72
  14 -11   0   51.20   12.63
  14  11   0   55.32    7.78
 -14  11   0   45.16   13.01
  15 -11   0   14.68    6.78
  15 -11   0    8.09    4.01
 -15  11   0   10.01    6.72
  15  11   0   16.48    4.74
  16 -11   0    9.39    5.12
  16 -11   0    9.53    5.49
  16  11   0   12.29    4.45
 -16  11   0    2.68    6.69
  16  11   0   17.86    5.24
  17 -11   0    4.11    6.03
  17 -11   0   18.17    6.02
  17  11   0   15.80    5.40
 -17  11   0   16.00    6.99
   0 -12   0  155.88    8.96
   0 -12   0  152.23    9.42
   0  12   0  144.80   13.31
   0  12   0  145.57   11.11
   0  12   0  142.23   12.07
   1 -12   0  401.70   17.76
  -1 -12   0  384.43   15.33
   1 -12   0  420.51   17.07
  -1 -12   0  412.78   16.77
   1 -12   0  382.82   20.68
  -1  12   0  406.11   22.24
   1  12   0  382.22   20.85
  -1  12   0  418.77   20.54
   1  12   0  399.56   22.35
   1  12   0  400.15   19.80
  -1  12   0  407.24   23.40
   2 -12   0 2071.42   58.72
  -2 -12   0 2040.54   56.05
   2 -12   0 2065.42   58.44
   2 -12   0 1965.40   59.01
  -2  12   0 2062.81   67.98
   2  12   0 1944.90   61.39
   2  12   0 1929.69   62.19
  -2  12   0 2009.53   62.89
   2  12   0 1927.17   63.94
  -2  12   0 2094.99   66.10
  -3 -12   0  938.25   29.44
   3 -12   0  938.30   33.20
   3 -12   0  998.06   33.50
   3 -12   0  916.56   33.51
  -3  12   0  933.64   39.85
  -3  12   0  964.50   38.19
  -3  12   0  943.98   36.60
   3  12   0  934.30   36.68
   3  12   0  947.20   46.45
   3  12   0  921.56   34.86
   4 -12   0  532.67   23.35
   4 -12   0  535.30   23.75
   4 -12   0  557.03   23.45
  -4 -12   0  534.67   18.87
  -4  12   0  521.15   25.67
  -4  12   0  570.75   29.88
  -4  12   0  548.74   26.25
   4  12   0  504.49   23.02
   4  12   0  525.95   25.05
  -5 -12   0   11.71    2.34
   5 -12   0   12.28    3.55
   5 -12   0    7.02    3.41
  -5 -12   0    9.71    2.89
   5 -12   0   11.23    3.96
   5  12   0   17.41    5.16
  -5  12   0   16.42    4.85
  -5  12   0    7.71    3.43
   5  12   0   15.43    4.24
  -5  12   0    9.02    4.88
  -5  12   0   12.58    4.81
   6 -12   0  348.12   19.53
   6 -12   0  369.83   19.74
   6 -12   0  371.46   26.89
  -6  12   0  354.40   21.86
   6  12   0  368.99   20.01
   6  12   0  332.36   24.90
  -6  12   0  357.23   20.68
  -6  12   0  387.28   21.67
  -7 -12   0  415.65   16.80
   7 -12   0  446.74   22.98
   7 -12   0  416.63   22.63
   7 -12   0  431.09   23.14
   7  12   0  430.77   20.28
  -7  12   0  456.15   25.31
  -7  12   0  407.73   24.49
   7  12   0  430.62   22.01
  -8 -12   0   58.67    6.14
   8 -12   0   72.22    8.96
   8 -12   0   69.17    9.18
   8 -12   0   67.58    8.99
   8  12   0   82.78    9.18
  -8  12   0   60.01    9.14
  -8  12   0   67.01   10.21
   8  12   0   56.50    7.24
   9 -12   0    8.04    3.79
  -9 -12   0    4.39    3.76
   9 -12   0    9.41    4.69
   9 -12   0    7.70    4.40
   9  12   0   13.37    4.08
   9  12   0   12.11    4.46
  -9  12   0   16.75    7.37
  -9  12   0    5.16    4.62
  10 -12   0   56.70   10.60
  10 -12   0   75.03   11.15
 -10 -12   0   61.07    7.64
  10 -12   0   62.39    9.83
  10  12   0   66.79    8.69
  10  12   0   86.71    9.23
 -10  12   0   75.60   14.90
  11 -12   0  113.47   13.69
  11 -12   0  121.17   14.84
  11 -12   0  119.83   22.28
 -11  12   0  137.73   16.97
 -11  12   0  116.41   12.14
  11  12   0  116.42   10.90
  11  12   0  113.80   11.20
  12 -12   0  105.32   13.16
  12 -12   0  110.39   14.12
  12  12   0   88.90   10.10
  12  12   0  101.14   10.64
 -12  12   0  129.95   17.47
 -12  12   0  104.94   11.13
  13 -12   0  164.60   17.53
  13 -12   0  141.01   16.74
  13  12   0  148.76   13.03
 -13  12   0  174.88   20.18
  14 -12   0   44.79   11.66
  14 -12   0   49.61   10.65
  14  12   0   44.33    8.03
  14  12   0   39.02    7.43
 -14  12   0   44.59   14.52
  15 -12   0    7.32    4.49
  15 -12   0   -4.55    4.57
  15  12   0    5.23    4.04
 -15  12   0   -4.44    3.87
  16 -12   0    5.09    5.06
  16 -12   0    5.47    4.20
  16  12   0    9.13    4.89
 -16  12   0    3.54    6.09
  16  12   0   -7.18    3.82
  17 -12   0    6.24    5.85
  17 -12   0    2.59    3.96
  17  12   0    8.89    4.64
 -17  12   0   -3.07    4.73
   0 -13   0    1.22    1.84
   0 -13   0    0.19    1.48
   0 -13   0   -0.82    1.34
   0  13   0   -1.42    2.01
   0  13   0    0.80    2.91
   0  13   0    2.50    3.19
   1 -13   0  766.34   26.41
   1 -13   0  749.94   27.43
   1 -13   0  721.48   26.38
  -1 -13   0  744.16   24.69
  -1 -13   0  755.98   26.21
   1  13   0  736.45   30.47
   1  13   0  725.30   31.90
   1  13   0  751.54   33.83
  -1  13   0  704.52   34.17
  -1  13   0  735.71   30.93
  -1  13   0  760.17   33.49
   2 -13   0 1578.26   47.58
  -2 -13   0 1562.13   45.18
   2 -13   0 1560.38   47.22
   2 -13   0 1505.22   47.94
   2  13   0 1464.14   51.11
   2  13   0 1445.22   53.30
   2  13   0 1474.23   51.72
  -2  13   0 1589.24   52.60
  -2  13   0 1573.01   55.01
  -2  13   0 1501.58   56.34
   3 -13   0  273.56   15.58
   3 -13   0  280.21   15.43
  -3 -13   0  289.43   12.87
   3 -13   0  279.92   15.08
   3  13   0  270.97   16.91
   3  13   0  260.55   17.86
  -3  13   0  276.95   18.60
  -3  13   0  267.97   19.66
   3  13   0  233.64   14.60
  -3  13   0  288.74   17.99
   4 -13   0 1095.35   53.87
   4 -13   0 1197.74   41.61
   4 -13   0 1270.07   42.01
  -4 -13   0 1191.29   36.16
   4  13   0 1251.89   45.44
  -4  13   0 1198.08   45.49
  -4  13   0 1234.31   45.88
  -4  13   0 1222.67   48.70
   5 -13   0   32.02    6.21
   5 -13   0   25.14    5.67
  -5 -13   0   44.60    4.09
   5 -13   0   50.13    6.94
  -5  13   0   29.89    6.60
   5  13   0   42.01    7.46
  -5  13   0   48.15    7.04
  -5  13   0   36.78   11.28
   5  13   0   47.19    8.85
  -5  13   0   38.50    8.67
   6 -13   0  188.88   14.18
   6 -13   0  191.11   14.50
   6 -13   0  185.77   13.80
   6  13   0  201.77   15.08
   6  13   0  168.73   12.70
  -6  13   0  203.38   15.62
  -6  13   0  193.84   16.03
  -6  13   0  173.29   15.16
   7 -13   0   28.58    6.93
   7 -13   0   23.34    6.44
   7 -13   0   13.17    4.29
  -7 -13   0   25.24    4.25
   7  13   0   15.41    4.29
  -7  13   0   15.95    5.06
   7  13   0   28.24    6.86
  -7  13   0   23.36    6.97
   8 -13   0   61.37    7.99
   8 -13   0   45.15    9.09
   8 -13   0   45.66    9.07
  -8 -13   0   53.52    6.23
   8  13   0   40.72    8.09
  -8  13   0   47.05   10.70
   8  13   0   44.76    8.36
  -8  13   0   28.83    6.92
  -9 -13   0   36.27    5.98
   9 -13   0   39.93    9.30
   9 -13   0   29.12    7.39
   9 -13   0   46.74    9.79
  -9  13   0   31.38    8.57
   9  13   0   32.85    7.47
   9  13   0   50.29    8.73
  -9  13   0   21.53    8.15
  10 -13   0  172.27   16.37
  10 -13   0  156.48   15.57
  10 -13   0  149.49   15.45
  10  13   0  148.84   14.16
 -10  13   0  182.85   18.71
  10  13   0  170.38   13.82
  11 -13   0  186.68   17.63
  11 -13   0  207.33   18.95
  11 -13   0  204.81   19.18
 -11  13   0  213.39   21.28
  11  13   0  209.39   15.31
 -11  13   0  188.63   16.52
  11  13   0  201.95   15.11
  12 -13   0   81.06   12.93
  12 -13   0   42.79   10.31
  12 -13   0   69.70   11.04
  12  13   0   49.65    9.07
  12  13   0   57.92    8.74
 -12  13   0   54.05   12.30
 -12  13   0   71.43    9.84
  13 -13   0   53.52   11.83
  13 -13   0   61.63   12.87
  13  13   0   46.99    8.61
 -13  13   0   39.55   10.13
  14 -13   0    6.75    4.05
  14 -13   0   16.32    4.94
  14  13   0   16.43    4.84
  14  13   0   19.68    5.08
 -14  13   0   12.40    8.50
  15 -13   0   25.62    8.72
  15 -13   0   12.38    6.27
 -15  13   0   13.46    6.09
  15  13   0   -1.49    4.12
  15  13   0    8.98    4.49
  16 -13   0   -2.51    3.89
  16 -13   0    4.69    6.04
  16  13   0    4.76    6.33
 -16  13   0   -7.76    6.55
  17 -13   0   15.27    7.56
 -17  13   0   26.35    8.90
  17  13   0   20.94    6.52
   0 -14   0 1401.64   42.13
   0 -14   0 1482.23   51.25
   0 -14   0 1372.19   40.99
   0  14   0 1378.69   48.86
   0  14   0 1302.84   52.25
   1 -14   0  415.58   18.29
   1 -14   0  412.48   19.79
  -1 -14   0  408.20   16.50
   1 -14   0  442.73   18.29
  -1  14   0  407.39   23.93
   1  14   0  438.33   22.49
   1  14   0  423.58   23.80
  -1  14   0  420.24   25.70
   1  14   0  375.46   23.87
  -1  14   0  411.23   22.31
   2 -14   0  337.78   16.45
   2 -14   0  352.52   16.96
   2 -14   0  347.12   17.50
  -2 -14   0  261.21   20.54
  -2  14   0  339.11   22.83
   2  14   0  330.15   20.28
   2  14   0  314.89   21.03
  -2  14   0  304.32   25.17
  -2  14   0  342.43   21.70
   3 -14   0  163.16   14.52
  -3 -14   0  115.79   13.30
   3 -14   0  162.56   11.76
   3 -14   0  167.25   11.83
  -3  14   0  161.97   13.69
   3  14   0  166.07   19.03
  -3  14   0  153.59   14.04
   3  14   0  162.15   14.65
  -3  14   0  156.36   15.53
   3  14   0  160.57   13.33
   4 -14   0  630.84   26.66
   4 -14   0  633.65   27.06
   4 -14   0  623.39   27.27
   4  14   0  579.45   26.35
   4  14   0  603.84   28.24
   4  14   0  637.83   30.50
  -4  14   0  650.34   30.98
  -4  14   0  578.72   31.86
  -4  14   0  640.40   30.73
   5 -14   0 1329.57   45.61
   5 -14   0 1256.04   45.68
  -5 -14   0 1264.28   37.36
  -5  14   0 1279.65   49.72
   5  14   0 1331.04   49.06
  -5  14   0 1217.41   52.03
  -5  14   0 1318.20   46.88
   5  14   0 1260.39   45.75
  -5  14   0 1197.63   46.64
  -6 -14   0  313.73   10.43
   6 -14   0  306.19   18.76
   6 -14   0  325.43   19.51
   6 -14   0  296.16   18.87
   6  14   0  321.75   20.32
  -6  14   0  313.03   21.72
   6  14   0  327.24   19.04
  -6  14   0  290.37   20.83
  -6  14   0  335.64   20.89
   7 -14   0  184.41   14.80
   7 -14   0  189.41   15.40
   7 -14   0  193.57   15.63
   7  14   0  162.51   13.51
  -7  14   0  211.46   17.15
  -7  14   0  181.40   16.86
   7  14   0  199.45   15.73
  -8 -14   0   -2.43    4.74
   8 -14   0    4.30    3.36
   8 -14   0    2.27    3.09
   8 -14   0    0.17    2.81
   8  14   0    0.68    3.11
  -8  14   0   -3.02    2.72
   8  14   0   -2.58    3.04
  -8  14   0   -1.81    2.25
   9 -14   0  276.72   20.54
   9 -14   0  288.04   20.96
   9 -14   0  272.42   20.52
  -9  14   0  296.22   23.10
   9  14   0  282.32   18.80
  -9  14   0  300.86   23.23
   9  14   0  272.53   18.16
  10 -14   0  115.14   13.69
  10 -14   0  103.75   13.06
  10 -14   0  110.97   13.57
 -10  14   0  123.61   15.34
  10  14   0  110.40   11.90
  10  14   0  119.42   12.18
  11 -14   0   20.22    6.95
  11 -14   0   16.74    8.29
  11 -14   0   43.02   10.12
 -11  14   0   32.26   10.53
 -11  14   0   31.26    8.45
  12 -14   0  109.33   14.22
  12 -14   0  108.04   17.20
  12 -14   0  128.11   15.42
 -12  14   0  101.44   11.95
 -12  14   0  104.35   16.03
  12  14   0  118.64   11.72
  12  14   0   98.99   11.02
  13 -14   0   55.80   12.13
  13 -14   0   43.78   14.46
  13  14   0   66.31    8.46
 -13  14   0   92.15   19.62
 -13  14   0   56.80    8.18
  14 -14   0   21.87    7.86
  14 -14   0   11.26    5.60
  14  14   0   15.15    4.47
  14  14   0   14.42    5.53
 -14  14   0   13.14    6.82
  15 -14   0   58.92   13.26
  15  14   0   63.49    8.50
 -15  14   0   42.52   13.03
  15  14   0   69.66    8.74
  16 -14   0   11.59    6.90
  16 -14   0    8.70    5.82
 -16  14   0   11.17    6.89
  16  14   0   14.45    5.69
  16  14   0   20.57    6.03
  17 -14   0   10.72    5.41
  17  14   0   21.12    6.22
 -17  14   0   10.87    6.27
   0 -15   0    3.91    2.45
   0 -15   0    2.37    1.76
   0 -15   0    3.64    2.02
   0  15   0   -5.19    2.85
   0  15   0    0.61    2.98
   0  15   0    3.43    2.59
  -1 -15   0  271.00   14.47
   1 -15   0  281.04   14.66
   1 -15   0  282.83   15.57
   1 -15   0  286.64   14.32
  -1 -15   0  266.99   17.69
  -1  15   0  278.74   19.93
  -1  15   0  267.25   20.76
   1  15   0  280.96   19.63
  -1  15   0  310.92   19.39
   1  15   0  263.63   20.37
   1  15   0  278.79   18.12
   2 -15   0  199.51   12.55
   2 -15   0  211.60   13.56
   2 -15   0  209.36   12.99
  -2 -15   0  212.23   12.07
  -2  15   0  198.12   17.33
  -2  15   0  204.60   18.40
   2  15   0  201.71   16.12
  -2  15   0  220.50   16.54
   2  15   0  229.88   18.30
  -3 -15   0   14.28    3.62
   3 -15   0   11.55    3.66
   3 -15   0    7.87    3.15
   3 -15   0   12.24    4.22
   3  15   0   17.11    5.96
  -3  15   0    3.31    4.71
   3  15   0   13.05    4.24
  -3  15   0    4.78    5.71
  -3  15   0   13.72    5.00
   3  15   0   12.09    4.90
  -4 -15   0  199.93   11.02
   4 -15   0  194.38   14.03
   4 -15   0  216.73   14.27
   4 -15   0  198.51   14.12
  -4  15   0  166.66   15.59
   4  15   0  199.66   15.59
  -4  15   0  209.82   16.91
   4  15   0  201.36   16.97
  -4  15   0  209.40   18.48
   4  15   0  194.49   14.67
  -5 -15   0  779.58   25.82
   5 -15   0  795.44   33.33
   5 -15   0  783.74   32.53
   5 -15   0  796.97   33.00
   5  15   0  810.26   36.50
  -5  15   0  717.20   36.98
  -5  15   0  816.86   34.35
   5  15   0  726.29   33.22
   5  15   0  702.73   31.13
  -5  15   0  824.48   37.81
  -5  15   0  703.12   33.89
  -6 -15   0    3.09    1.45
   6 -15   0    5.32    2.70
   6 -15   0    1.95    2.16
   6 -15   0    4.81    2.99
   6  15   0   -3.18    3.31
  -6  15   0    5.96    6.44
   6  15   0   10.37    4.00
  -6  15   0    2.58    2.53
  -6  15   0    0.51    2.30
   7 -15   0  131.81   12.95
   7 -15   0  140.16   13.07
   7 -15   0  114.88   12.52
   7  15   0  125.82   12.53
   7  15   0  138.71   13.77
  -7  15   0  141.72   14.35
  -7  15   0  124.84   14.35
   8 -15   0   39.40    8.44
   8 -15   0   41.33    9.36
   8 -15   0   35.53    8.79
  -8  15   0   21.06    7.65
  -8  15   0   44.41    9.61
   8  15   0   31.17    7.64
   8  15   0   39.73    8.97
   9 -15   0  213.40   18.20
   9 -15   0  195.26   17.47
   9 -15   0  196.64   17.23
  -9  15   0  177.14   18.44
   9  15   0  208.31   16.72
   9  15   0  197.71   15.97
  -9  15   0  188.36   18.51
  10 -15   0  143.51   16.50
  10 -15   0  148.18   15.99
  10 -15   0  128.95   14.51
 -10  15   0  129.58   16.61
  10  15   0  123.58   13.02
  10  15   0  126.91   13.04
  11 -15   0  124.33   15.01
  11 -15   0  133.57   16.20
  11 -15   0  154.27   16.18
  11  15   0  145.66   13.63
 -11  15   0  145.18   14.96
  11  15   0  108.12   12.36
 -11  15   0  134.57   17.10
  12 -15   0   48.87   10.62
  12 -15   0   52.26   10.57
  12 -15   0   51.01   11.33
 -12  15   0   69.82   17.05
  12  15   0   60.27    9.10
 -12  15   0   60.50    9.79
  12  15   0   56.93    8.22
  13 -15   0   10.27    6.27
  13 -15   0    7.77    4.69
 -13  15   0   -0.40    5.29
 -13  15   0   13.57    6.96
  13  15   0   11.42    4.76
  14 -15   0   14.36    7.86
 -14  15   0   18.68    9.10
  14  15   0   26.29    6.79
  15 -15   0   22.16    6.16
  15 -15   0    8.10    5.77
  15  15   0    9.73    5.04
  15  15   0    9.21    5.16
 -15  15   0    2.61    6.20
  16 -15   0   -2.25    5.13
  16 -15   0   20.49    7.68
 -16  15   0    3.55    6.84
  16  15   0   14.19    5.39
   0 -16   0   36.70    5.49
   0 -16   0   28.57    4.41
   0 -16   0   34.09    5.66
   0  16   0   35.04    8.69
   0  16   0   39.59    8.38
   0  16   0   25.46    8.66
   1 -16   0   34.45    5.45
  -1 -16   0   44.67    5.80
   1 -16   0   38.66    5.23
  -1 -16   0   40.44    7.38
   1 -16   0   39.95    5.85
   1  16   0   33.55    7.76
  -1  16   0   30.69    6.74
  -1  16   0   28.70    8.03
   1  16   0   44.07   10.33
  -1  16   0   33.53    8.14
   1  16   0   56.82   11.99
   2 -16   0  530.23   22.86
  -2 -16   0  505.06   21.58
   2 -16   0  529.89   23.38
   2 -16   0  543.88   24.38
  -2  16   0  545.81   30.27
   2  16   0  529.99   28.66
  -2  16   0  559.24   28.80
  -2  16   0  486.21   30.48
   3 -16   0  440.94   22.29
  -3 -16   0  464.02   19.47
   3 -16   0  488.80   22.40
   3 -16   0  462.24   22.13
  -3  16   0  442.60   28.75
  -3  16   0  448.49   26.10
   3  16   0  446.69   23.23
   3  16   0  476.57   27.95
   3  16   0  425.50   25.24
  -3  16   0  424.82   26.22
   4 -16   0  341.58   18.98
   4 -16   0  328.44   19.04
   4 -16   0  340.81   19.76
  -4 -16   0  326.75   15.48
   4  16   0  366.71   23.95
  -4  16   0  304.11   23.39
  -4  16   0  358.81   23.31
  -4  16   0  336.53   22.80
   4  16   0  327.07   21.47
   4  16   0  335.03   19.94
   5 -16   0  108.70   11.57
   5 -16   0  137.40   12.39
  -5 -16   0  135.79    8.67
   5 -16   0  122.46   11.80
  -5  16   0  121.51   14.89
  -5  16   0  132.32   13.89
   5  16   0  127.28   14.08
   5  16   0  120.84   13.01
  -5  16   0  135.05   12.65
  -5  16   0  129.22   14.20
   5  16   0  106.20   11.40
   6 -16   0    8.47    3.74
   6 -16   0   14.42    4.61
   6 -16   0   12.67    5.02
  -6  16   0   -4.74    6.96
   6  16   0    6.44    4.71
  -6  16   0   13.74    5.79
   6  16   0    8.31    5.15
  -6  16   0   14.27   10.45
  -6  16   0    4.39    3.57
   7 -16   0  228.92   17.53
   7 -16   0  201.91   16.77
   7 -16   0  219.02   17.09
   7  16   0  220.09   18.08
  -7  16   0  211.49   19.56
   7  16   0  191.12   16.12
  -7  16   0  231.00   18.73
   8 -16   0    8.42    4.18
   8 -16   0   21.07    6.79
   8 -16   0   15.05    5.66
   8  16   0   21.80    6.89
  -8  16   0   13.45    6.14
   8  16   0   19.62    5.95
  -8  16   0   12.63    5.59
   9 -16   0  135.33   14.54
   9 -16   0  111.47   13.81
   9 -16   0  134.80   14.67
  -9  16   0  133.11   15.86
   9  16   0  142.48   14.48
   9  16   0  124.54   13.10
  10 -16   0  156.71   17.24
  10 -16   0  171.84   17.33
  10 -16   0  217.10   22.53
  10  16   0  192.21   16.52
  10  16   0  191.98   16.88
 -10  16   0  186.36   19.61
  11 -16   0   12.84    5.91
  11 -16   0   31.95    9.54
  11 -16   0   24.83    7.79
  11  16   0   20.02    6.41
 -11  16   0    8.07    5.66
  11  16   0   11.84    6.37
 -11  16   0   24.96    9.53
  12 -16   0   33.63   10.47
  12 -16   0   27.69    8.55
  12 -16   0   35.47    9.04
 -12  16   0   26.10    7.93
  12  16   0   36.59    8.64
 -12  16   0   52.04   13.94
  12  16   0   34.59    7.67
  13 -16   0   15.39    5.89
  13 -16   0    9.08    5.73
  13  16   0    0.54    4.36
  13  16   0    9.90    4.70
 -13  16   0    5.09    5.49
 -13  16   0    0.02    5.23
  14 -16   0    6.28    6.44
  14 -16   0   13.23    7.47
 -14  16   0   38.45   11.45
  14  16   0   14.12    6.00
  14  16   0   17.92    5.67
  15 -16   0   -3.25    4.75
  15 -16   0    7.37    4.52
  15  16   0    0.78    4.19
  15  16   0    3.00    4.51
 -15  16   0   -1.53    5.84
  16 -16   0   -2.72    5.86
  16 -16   0    0.35    4.58
 -16  16   0   -2.47    4.69
   0 -17   0    0.30    1.41
   0 -17   0   -2.43    2.43
   0 -17   0    3.63    2.71
   0  17   0   -4.28    3.28
   0  17   0    6.86    4.72
   0  17   0   -2.04    2.25
  -1 -17   0   77.92    7.74
   1 -17   0   62.43    7.19
  -1 -17   0   56.26    8.36
   1 -17   0   67.49    7.57
   1 -17   0   58.15    6.59
  -1  17   0   76.59   14.98
   1  17   0   71.61    9.69
   1  17   0   57.15   11.39
  -1  17   0   66.85    9.88
   1  17   0   54.98   11.26
  -1  17   0   63.50   12.10
   2 -17   0  202.45   13.90
  -2 -17   0  179.40   11.79
   2 -17   0  187.48   12.42
   2 -17   0  193.07   13.12
  -2  17   0  173.76   17.90
   2  17   0  185.43   17.83
  -2  17   0  179.61   16.67
   2  17   0  176.71   16.71
  -2  17   0  214.59   17.42
  -3 -17   0  472.52   20.67
   3 -17   0  481.03   23.30
   3 -17   0  510.42   23.42
   3 -17   0  471.24   23.80
   3  17   0  494.58   28.18
  -3  17   0  488.27   31.15
  -3  17   0  500.48   29.35
   3  17   0  487.38   29.61
  -3  17   0  493.55   28.50
   3  17   0  467.34   25.12
   4 -17   0  105.15   10.42
   4 -17   0  110.37   10.75
   4 -17   0  115.48   11.45
  -4 -17   0  103.41    8.11
  -4  17   0  110.14   13.36
   4  17   0  102.81   12.68
   4  17   0   90.99   12.97
  -4  17   0   83.93   13.52
   4  17   0  107.74   11.83
  -4  17   0  118.20   13.17
   5 -17   0  155.84   14.05
  -5 -17   0  160.19    9.97
   5 -17   0  156.25   13.52
   5 -17   0  157.57   13.55
  -5  17   0  151.99   15.12
   5  17   0  152.58   15.28
   5  17   0  151.60   13.49
  -5  17   0  176.03   16.91
  -5  17   0  152.20   17.24
   5  17   0  167.85   16.65
  -5  17   0  160.49   14.24
  -6 -17   0   62.50    5.08
   6 -17   0   56.70    9.01
   6 -17   0   64.67    9.21
   6 -17   0   74.48    9.80
  -6  17   0   62.54    9.65
   6  17   0   68.29   10.44
  -6  17   0   64.58   12.59
  -6  17   0   35.45    9.38
  -6  17   0   77.56   11.98
   6  17   0   71.57   13.31
   7 -17   0  245.69   18.99
   7 -17   0  244.27   18.86
  -7  17   0  272.55   22.87
   7  17   0  226.96   18.51
   7  17   0  253.06   20.31
  -7  17   0  209.93   25.90
   8 -17   0   27.26    7.89
   8 -17   0   17.59    5.56
   8 -17   0   17.25    6.67
   8  17   0   14.66    5.94
  -8  17   0   26.77    8.42
  -8  17   0   10.05    5.78
   9 -17   0   16.01    8.75
   9 -17   0   13.87    6.04
   9 -17   0   22.81    7.32
   9  17   0   35.84    8.23
   9  17   0   19.36    7.39
  -9  17   0   13.52    6.28
  10 -17   0   50.76   10.46
  10 -17   0   73.43   13.47
  10 -17   0   42.86    9.61
  10  17   0   74.23   17.33
 -10  17   0   52.21   11.35
  10  17   0   62.80   11.75
 -10  17   0   43.33   10.40
  11 -17   0  108.63   14.44
  11 -17   0   93.15   13.18
  11 -17   0   90.21   13.50
  11  17   0  110.97   12.28
  11  17   0   97.62   12.02
 -11  17   0   97.69   15.33
 -11  17   0   89.75   12.72
  12 -17   0    4.12    4.26
  12 -17   0   17.94    9.34
  12 -17   0   17.95    6.81
 -12  17   0    1.05    5.06
  12  17   0   -0.06    4.77
 -12  17   0   11.55    7.04
  12  17   0    8.91    4.17
  13 -17   0   85.16   16.44
  13 -17   0   85.55   12.28
 -13  17   0   90.49   19.27
 -13  17   0   67.65   10.93
  13  17   0   92.64   10.97
  13  17   0   89.14   11.16
  14 -17   0    7.90    5.65
  14 -17   0    6.32    4.85
  14  17   0    2.75    4.32
  14  17   0   14.59    4.89
 -14  17   0   24.90    9.74
  15 -17   0    4.68    4.97
  15 -17   0   30.77   10.51
  15  17   0   11.17    5.39
 -15  17   0   12.93    7.59
  15  17   0   18.97    6.38
  16 -17   0   10.06    5.81
  16 -17   0   13.73    6.85
 -16  17   0   13.44    8.16
   0 -18   0    4.46    2.61
   0 -18   0    2.75    2.45
   0  18   0    7.42    3.22
   0  18   0    7.88    4.70
   0  18   0    7.96    5.97
  -1 -18   0  102.62    9.69
  -1 -18   0  102.68    9.34
   1 -18   0   94.72    8.37
   1 -18   0  106.12   10.10
   1 -18   0   97.45    8.74
  -1  18   0  108.50   25.73
  -1  18   0   92.82   11.36
   1  18   0  103.30   13.19
   1  18   0   99.86   13.87
  -1  18   0  119.77   14.31
   2 -18   0   12.85    3.78
  -2 -18   0   19.60    4.55
   2 -18   0   11.53    4.05
   2 -18   0   14.02    4.50
   2  18   0   15.84    6.58
  -2  18   0   22.28    7.70
   2  18   0   18.01    6.60
  -2  18   0    7.80    5.70
  -2  18   0   21.55    6.73
   3 -18   0   48.70    6.59
   3 -18   0   30.39    6.61
  -3 -18   0   40.02    5.26
   3 -18   0   37.29    7.21
   3  18   0   21.82    7.19
  -3  18   0   29.22    7.49
  -3  18   0   38.37    9.67
   3  18   0   40.22    8.16
   3  18   0   33.50    9.24
  -3  18   0   32.93    9.65
   4 -18   0  279.99   20.89
   4 -18   0  285.00   18.67
  -4 -18   0  278.10   14.90
   4 -18   0  280.88   18.02
   4  18   0  271.69   19.06
   4  18   0  252.66   21.91
  -4  18   0  305.33   22.60
  -4  18   0  275.85   24.24
   4  18   0  291.25   21.75
  -4  18   0  300.96   22.86
   5 -18   0  109.59   12.02
   5 -18   0  121.29   11.56
  -5 -18   0  101.20    8.08
   5 -18   0  104.02   11.25
  -5  18   0  127.87   17.04
  -5  18   0   89.48   13.45
   5  18   0  121.09   14.78
   5  18   0  111.21   12.17
  -5  18   0  115.99   14.70
   5  18   0  100.24   12.79
  -5  18   0  103.77   12.01
  -6 -18   0   57.68    4.97
   6 -18   0   70.81   12.76
   6 -18   0   58.60    8.74
   6 -18   0   56.16    8.93
  -6  18   0   72.64   13.80
  -6  18   0   62.47    9.26
  -6  18   0   28.87   11.30
   6  18   0   64.89   12.16
  -6  18   0   39.55   10.38
   6  18   0   53.86   11.66
   7 -18   0   35.86    8.06
   7 -18   0   44.78    9.36
   7 -18   0   54.10   11.39
   7  18   0   41.23    9.59
  -7  18   0   55.56   11.73
   7  18   0   37.14    9.10
  -7  18   0   48.56   11.85
   8 -18   0   92.00   12.11
   8 -18   0   95.07   11.83
   8  18   0   99.09   12.86
   8  18   0   90.81   12.77
  -8  18   0   96.63   13.31
  -8  18   0   80.46   13.19
   9 -18   0   55.59   12.11
   9 -18   0   79.72   11.38
   9 -18   0   75.50   13.81
   9  18   0   74.58   11.13
   9  18   0   68.25   10.89
  -9  18   0   79.45   15.86
  10 -18   0  254.06   21.26
  10 -18   0  229.04   20.47
  10 -18   0  229.57   20.74
  10  18   0  268.99   20.95
 -10  18   0  255.06   23.51
  10  18   0  253.26   21.07
 -10  18   0  268.77   22.83
  11 -18   0   27.20    7.22
  11 -18   0   27.75    8.79
  11 -18   0   23.50    7.86
 -11  18   0   24.92    8.28
  11  18   0   23.56    7.65
  11  18   0   37.45    8.48
 -11  18   0   19.78    8.36
  12 -18   0   61.96   12.51
  12 -18   0   43.38   10.09
 -12  18   0   59.39   11.71
  12  18   0   48.64   10.17
 -12  18   0   59.15   21.24
  12  18   0   62.02    9.56
  13 -18   0   -3.75    3.91
  13 -18   0    8.93    4.41
  13  18   0    8.56    4.47
 -13  18   0    4.13    5.18
  13  18   0    8.08    4.60
 -13  18   0    1.48    5.89
  14 -18   0   37.99   10.43
  14  18   0   37.25    6.89
 -14  18   0   42.57   13.23
  15 -18   0   -1.43    4.82
  15 -18   0    4.69    5.51
 -15  18   0   18.57    7.55
  16 -18   0   -8.91    4.37
 -16  18   0    3.49    5.20
   0 -19   0    1.86    2.30
   0  19   0   -1.13    4.29
   0  19   0    4.84    3.92
   0  19   0   -2.68    2.05
   1 -19   0   50.26    7.06
  -1 -19   0   44.99    6.62
   1 -19   0   43.49    6.66
   1 -19   0   50.86    6.92
  -1  19   0   40.57    9.47
   1  19   0   42.35   11.68
  -1  19   0   45.13   11.26
   1  19   0   26.90    7.93
  -1  19   0   54.69   13.53
   2 -19   0  202.54   17.82
   2 -19   0  181.62   13.65
  -2 -19   0  196.27   13.19
   2 -19   0  180.59   14.65
  -2  19   0  177.66   19.99
   2  19   0  170.32   17.67
  -2  19   0  195.58   19.05
  -2  19   0  190.01   17.95
   2  19   0  215.35   20.76
   2  19   0  201.23   16.39
   3 -19   0   10.07    4.22
   3 -19   0    7.67    3.89
  -3 -19   0    9.40    3.10
   3 -19   0    9.91    4.55
   3  19   0   14.54    7.04
   3  19   0    9.90    4.80
  -3  19   0   14.01    6.27
  -3  19   0   11.54    7.59
   3  19   0    8.56    5.24
  -3  19   0   15.30    6.81
   4 -19   0   95.29   10.69
  -4 -19   0   84.65    8.01
   4 -19   0   96.50   10.60
   4 -19   0  108.81   10.68
  -4  19   0  101.17   13.35
   4  19   0   85.77   13.73
  -4  19   0   57.81   12.61
  -4  19   0   85.66   12.48
  -4  19   0   82.41   10.31
   4  19   0   83.15   11.56
   4  19   0  101.06   13.38
   5 -19   0  196.51   15.92
   5 -19   0  178.71   14.89
   5 -19   0  177.54   14.69
  -5 -19   0  184.17   11.60
   5  19   0  194.46   18.33
  -5  19   0  181.80   15.89
  -5  19   0  183.92   19.08
   5  19   0  178.91   16.02
  -5  19   0  203.48   21.05
  -5  19   0  175.94   17.86
   5  19   0  201.53   19.80
   6 -19   0   10.59    4.37
   6 -19   0   11.82    5.19
   6 -19   0   19.30    6.24
  -6 -19   0   12.68    2.88
  -6  19   0   15.03    8.94
  -6  19   0    8.55    4.69
   6  19   0   21.77    7.76
  -6  19   0   15.70    9.16
  -6  19   0    2.51    9.27
   6  19   0   15.44    6.59
   7 -19   0  346.69   23.38
   7 -19   0  365.80   23.86
  -7  19   0  377.58   29.00
   7  19   0  408.13   27.94
   7  19   0  401.27   26.92
  -7  19   0  363.11   25.42
   8 -19   0   35.97    8.59
   8 -19   0   41.16    9.05
   8 -19   0   34.08    8.61
   8  19   0   34.05    9.81
  -8  19   0   31.61    9.24
   8  19   0   34.46   10.17
   9 -19   0  254.96   21.38
   9 -19   0  267.52   22.02
  -9  19   0  279.87   24.30
   9  19   0  265.63   21.81
  10 -19   0   92.16   13.05
  10 -19   0   97.09   13.73
 -10  19   0   93.43   17.39
  10  19   0   77.45   11.56
 -10  19   0   92.00   17.84
  10  19   0   95.67   13.28
  11 -19   0   88.33   16.24
  11 -19   0   68.84   13.22
  11 -19   0   68.89   14.61
 -11  19   0   54.38   12.41
 -11  19   0   55.27   12.03
  11  19   0   76.96   13.63
  11  19   0   97.70   11.64
  12 -19   0  107.80   14.95
  12 -19   0   93.56   14.81
  12 -19   0  104.52   14.66
 -12  19   0  114.20   17.48
  12  19   0  108.14   22.10
  12  19   0  114.04   12.74
 -12  19   0   88.02   21.98
  13 -19   0   33.17   10.24
  13 -19   0   -0.19    7.12
  13 -19   0   10.19    5.56
  13  19   0   18.96    6.23
 -13  19   0   10.99    6.66
 -13  19   0   12.89    6.73
  14 -19   0   18.52    6.94
  14 -19   0    8.96    7.23
 -14  19   0    7.10    6.52
  14  19   0   16.59    6.18
  15 -19   0   10.60    6.80
  15 -19   0   13.79    8.40
 -15  19   0    0.70    6.20
  15  19   0   21.84    5.84
  15  19   0   19.32    5.78
  16 -19   0    8.48    5.63
   0 -20   0   82.09    8.58
   0 -20   0   73.64    8.77
   0  20   0   81.35   15.77
   0  20   0   91.24   16.34
   1 -20   0   51.63    7.76
   1 -20   0   59.67    7.17
   1 -20   0   63.69    8.05
  -1 -20   0   52.72    7.30
  -1  20   0   47.11   10.51
  -1  20   0   40.02    9.67
   1  20   0   47.71   11.50
  -1  20   0   47.85   11.36
   1  20   0   45.98   10.52
  -2 -20   0  231.79   14.93
   2 -20   0  237.14   16.88
   2 -20   0  217.35   15.34
   2  20   0  225.42   18.11
   2  20   0  237.45   22.62
  -2  20   0  252.32   21.50
  -2  20   0  223.02   21.33
   2  20   0  232.70   21.27
  -2  20   0  240.60   23.15
   3 -20   0   16.56    5.09
  -3 -20   0   11.36    3.71
   3 -20   0   11.71    4.65
   3 -20   0   15.66    4.67
  -3  20   0   14.65    6.48
   3  20   0   12.28    5.29
  -3  20   0    7.22    5.06
  -3  20   0    8.28    6.35
   3  20   0    5.85    4.69
   4 -20   0   76.66   10.08
   4 -20   0   82.24   10.61
   4 -20   0   88.95    9.97
  -4 -20   0   86.70    8.30
   4  20   0   80.93   14.42
  -4  20   0   92.87   13.44
   4  20   0   87.09   13.70
  -4  20   0   84.61   13.09
  -4  20   0   81.72   10.07
   4  20   0   79.38   11.09
  -4  20   0   78.47   15.60
   5 -20   0  108.82   11.21
   5 -20   0   88.55   11.56
   5 -20   0  109.68   12.14
  -5 -20   0  102.18    8.71
   5  20   0  100.52   18.10
  -5  20   0  102.23   12.05
  -5  20   0  111.38   19.35
   5  20   0   95.51   14.46
   5  20   0   96.84   12.62
  -5  20   0  109.23   14.82
  -5  20   0   93.72   13.88
   6 -20   0   22.39    7.30
  -6 -20   0   22.25    4.09
   6 -20   0   16.00    5.84
  -6  20   0   13.89   11.06
   6  20   0   16.91    7.21
  -6  20   0   12.92    5.57
   6  20   0   20.05    7.67
  -6  20   0   22.67    7.90
  -6  20   0    3.05   11.49
   7 -20   0   21.11    6.37
   7 -20   0   32.39    7.87
   7 -20   0   30.25    7.24
   7  20   0   30.46    8.91
  -7  20   0   38.63   10.63
   7  20   0   23.04    8.67
  -7  20   0   13.64    5.97
   8 -20   0   25.92    7.39
   8 -20   0   41.12   10.74
   8 -20   0   36.31    9.62
   8  20   0   33.43    9.29
   8  20   0   28.67    8.70
  -8  20   0   29.66    8.05
   9 -20   0   33.64   10.89
   9 -20   0   25.01    7.23
   9 -20   0   22.25    7.51
   9  20   0   26.54    8.67
  -9  20   0   29.52   10.17
   9  20   0   20.91    7.57
  10 -20   0   19.84    6.72
  10 -20   0   19.52    6.36
  10 -20   0   21.82    8.50
  10  20   0   27.52    8.59
 -10  20   0   28.84    9.63
 -10  20   0   18.48    7.73
  10  20   0   17.45    6.45
  11 -20   0   39.91    9.85
  11 -20   0   53.13   11.21
  11 -20   0   24.48    8.64
  11  20   0   32.17    9.61
 -11  20   0   65.27   15.48
 -11  20   0   43.71   11.17
  11  20   0   56.82   11.07
  12 -20   0   40.64   10.64
  12 -20   0   13.44    6.46
  12 -20   0   14.73    7.67
  12  20   0   26.17    7.11
 -12  20   0   18.16    8.18
  12  20   0   30.84    7.72
 -12  20   0   28.43    9.39
  13 -20   0   14.62    8.34
  13 -20   0   15.72    6.80
  13 -20   0    2.61    6.45
 -13  20   0   17.23    7.52
 -13  20   0    8.13    6.34
  13  20   0   23.80    6.36
  13  20   0   21.95    6.44
  14 -20   0   20.85    7.58
  14 -20   0    5.27    6.53
  14  20   0    6.37    4.88
 -14  20   0   20.48    9.52
  15 -20   0    0.28    6.44
  15 -20   0   -8.13    5.73
 -15  20   0   10.94    7.25
  15  20   0    2.88    4.39
   0 -21   0   -0.72    4.09
   0 -21   0   -1.73    1.49
   0  21   0   -4.71    4.91
   0  21   0    3.50    4.82
  -1 -21   0   11.73    4.49
   1 -21   0   14.46    5.02
   1 -21   0    9.97    4.54
   1 -21   0   10.18    4.70
  -1  21   0    9.74    5.23
   1  21   0    7.92    6.85
  -1  21   0   11.57    7.83
   1  21   0   19.19    7.57
  -1  21   0   13.29    7.18
   2 -21   0   36.42    7.26
  -2 -21   0   48.78    6.85
   2 -21   0   47.14    7.36
   2 -21   0   56.24    8.12
  -2  21   0   42.25   12.00
   2  21   0   34.20    9.84
   2  21   0   42.27    9.33
  -2  21   0   27.98    8.34
  -2  21   0   32.48   12.03
   2  21   0   27.87    8.25
   3 -21   0   86.37   10.53
   3 -21   0   94.82   11.39
  -3 -21   0  101.86    9.52
   3 -21   0   99.68   10.36
   3  21   0  116.45   15.42
  -3  21   0  112.37   16.11
   3  21   0  121.74   16.20
  -3  21   0   90.94   14.10
   3  21   0  112.24   12.55
  -3  21   0   59.57   13.45
  -4 -21   0   45.11    6.59
   4 -21   0   61.74   12.09
   4 -21   0   64.51    9.03
   4 -21   0   61.13    8.76
  -4  21   0   37.43    7.71
  -4  21   0   52.61   10.15
  -4  21   0   45.22   13.92
   4  21   0   63.21   10.35
   4  21   0   53.56   13.13
   4  21   0   51.21   16.60
   5 -21   0   12.95    5.46
  -5 -21   0   16.72    4.56
   5 -21   0   14.74    7.08
   5 -21   0    8.79    4.33
   5  21   0   12.78    6.10
  -5  21   0   17.71    9.83
   5  21   0   34.73    8.12
  -5  21   0    0.91    6.73
  -5  21   0   10.20    6.19
   5  21   0   19.83    8.30
   6 -21   0   91.05   12.27
  -6 -21   0   82.32    6.72
   6 -21   0   72.06   10.55
   6 -21   0   72.50   10.55
  -6  21   0   72.40   19.04
   6  21   0   67.61   13.90
  -6  21   0   63.72   14.46
   6  21   0   92.91   13.99
  -6  21   0   72.01   11.16
   7 -21   0   20.45    7.25
   7 -21   0   19.08    7.01
   7 -21   0   28.69    7.01
  -7  21   0   25.01    8.37
   7  21   0   15.05    6.76
   7  21   0   30.83    9.25
   8 -21   0   74.71   11.31
   8 -21   0   84.09   13.07
   8 -21   0  102.17   13.35
   8  21   0  133.69   16.91
   8  21   0   91.87   13.97
  -8  21   0  119.33   15.14
   9 -21   0   14.57    5.55
   9 -21   0    4.12    4.17
   9 -21   0   13.10    5.95
   9  21   0    6.74    6.41
  -9  21   0    4.37    4.38
   9  21   0   12.84    6.30
  -9  21   0    8.89    5.09
  10 -21   0  113.82   15.46
  10 -21   0  150.79   16.75
  10 -21   0  159.55   17.43
  10  21   0  149.91   17.58
 -10  21   0  149.92   19.39
 -10  21   0  157.15   18.40
  10  21   0  145.64   16.82
  11 -21   0   69.73   14.97
  11 -21   0   36.38   10.41
 -11  21   0   50.69   14.37
  11  21   0   52.34   11.63
  11  21   0   54.04   11.56
 -11  21   0   31.12   11.28
  12 -21   0   -1.05    5.27
  12 -21   0   15.13    8.13
  12 -21   0   13.24    7.54
 -12  21   0   16.82    7.94
  12  21   0   21.91    7.32
  12  21   0   12.88    5.63
 -12  21   0   15.05    7.46
  13 -21   0   14.12    6.54
  13 -21   0    9.44    5.08
  13 -21   0    5.88    8.10
 -13  21   0    4.74    5.92
 -13  21   0   -7.11    5.60
  13  21   0   17.64    5.60
  13  21   0   -2.46    4.58
  14 -21   0   20.12    7.15
  14 -21   0    3.18    5.44
  14  21   0   15.92    5.84
 -14  21   0   20.95    7.84
  15 -21   0   -6.73    6.85
  15 -21   0    6.67    6.34
  15  21   0    2.97    5.04
 -15  21   0   -1.10    5.20
   0 -22   0   57.33    8.47
   0  22   0   47.81   10.93
   0  22   0   58.72   13.52
  -1 -22   0    8.45    3.63
   1 -22   0   -4.05    6.51
   1 -22   0    2.92    4.17
   1 -22   0    5.81    3.55
   1  22   0   -0.37    5.15
   1  22   0    5.05    7.13
  -1  22   0    7.43    4.89
  -1  22   0    9.09    5.52
   1  22   0    1.57    5.51
   2 -22   0   43.48    7.90
  -2 -22   0   45.46    7.05
   2 -22   0   44.78    8.89
   2 -22   0   25.86    9.69
  -2  22   0   39.09   10.56
   2  22   0   44.52   12.82
  -2  22   0   42.91   11.10
   2  22   0   58.13   13.24
  -2  22   0   20.86    8.30
   3 -22   0   74.06   10.59
   3 -22   0   94.80   11.51
  -3 -22   0   78.68    8.78
   3 -22   0   97.02    9.82
  -3  22   0  110.31   20.57
  -3  22   0  106.97   16.08
  -3  22   0   77.79   16.40
   3  22   0   86.05   12.40
  -3  22   0   84.06   10.49
   3  22   0   97.99   15.01
   3  22   0  106.41   15.72
   4 -22   0   34.13    8.05
   4 -22   0   28.07    7.40
   4 -22   0   11.53    4.76
  -4 -22   0   21.11    5.51
  -4  22   0   21.52    6.32
   4  22   0   20.52    8.32
  -4  22   0   38.98   12.93
   4  22   0   26.85    9.30
  -4  22   0   15.04    9.29
  -4  22   0   26.63    8.64
   4  22   0   40.78    8.18
   5 -22   0   83.54   10.96
  -5 -22   0   89.57    8.59
   5 -22   0   77.21   10.72
   5 -22   0   91.06   12.46
   5  22   0   83.29   16.71
  -5  22   0   74.87   10.99
  -5  22   0   61.95   13.11
   5  22   0  102.58   14.25
  -5  22   0   87.41   18.34
  -5  22   0   88.82   14.10
   5  22   0   69.66   14.80
   6 -22   0  226.51   18.55
   6 -22   0  244.76   19.47
   6 -22   0  228.93   20.11
  -6 -22   0  251.13   12.09
   6  22   0  250.39   24.08
  -6  22   0  220.54   19.61
   6  22   0  235.22   22.71
  -6  22   0  195.34   29.81
   7 -22   0   35.43    8.58
   7 -22   0   56.61   12.67
   7 -22   0   36.27    8.60
  -7  22   0   18.82    6.52
   7  22   0   33.38   10.77
   8 -22   0   82.39   12.63
   8 -22   0   81.87   12.82
   8 -22   0   89.65   13.85
   8  22   0   86.22   16.06
   8  22   0   72.49   15.25
  -8  22   0   91.15   13.30
   9 -22   0   68.84   10.82
   9 -22   0   52.29   11.48
   9 -22   0   54.39   11.24
  -9  22   0   40.18   11.14
   9  22   0   55.97   12.89
   9  22   0   54.76   12.81
  -9  22   0   68.46   14.99
  10 -22   0   47.25   10.99
  10 -22   0   64.95   12.74
  10 -22   0   52.22   11.29
 -10  22   0   54.03   11.56
  10  22   0   71.10   14.09
 -10  22   0   73.09   16.19
  10  22   0   85.39   16.31
  11 -22   0    6.70    5.15
  11 -22   0   15.40    7.36
  11 -22   0   10.77    6.86
 -11  22   0    6.63    5.73
  11  22   0   14.59    6.88
 -11  22   0   17.18    7.17
  11  22   0    3.25    5.69
  12 -22   0   91.68   21.93
  12 -22   0  105.34   17.72
  12 -22   0   92.35   16.51
 -12  22   0   97.94   14.82
  12  22   0   68.24   13.99
 -12  22   0   64.52   13.15
  12  22   0   57.36   11.31
  13 -22   0   14.81    5.77
  13 -22   0   11.60    6.43
  13 -22   0    6.37    7.91
  13  22   0   12.84    5.02
 -13  22   0   16.84    6.81
  13  22   0    5.35    4.71
 -13  22   0   12.23    6.60
  14 -22   0   -2.95    6.41
  14 -22   0    6.65    5.80
  14  22   0   10.76    6.83
 -14  22   0    6.43    5.01
  15 -22   0   23.32    7.62
 -15  22   0   18.74    8.32
   0 -23   0    2.38    3.63
   0  23   0    0.94    3.97
   0  23   0    2.20    4.92
  -1 -23   0   52.77    8.11
   1 -23   0   69.37   10.56
   1 -23   0   60.83    9.20
  -1  23   0   49.85   12.49
  -1  23   0   63.72   15.25
   1  23   0   77.93   16.82
   1  23   0   71.76   11.59
   2 -23   0  187.04   22.19
   2 -23   0  238.17   17.07
  -2 -23   0  229.10   16.05
   2 -23   0  250.41   18.45
   2  23   0  224.18   23.39
  -2  23   0  222.07   22.95
  -2  23   0  232.36   16.90
  -2  23   0  227.93   24.96
   2  23   0  239.53   24.80
   2  23   0  238.95   20.89
  -3 -23   0   98.55   10.08
   3 -23   0   90.97   10.34
   3 -23   0  106.99   12.55
  -3  23   0   76.57   15.70
  -3  23   0   89.49   17.05
  -3  23   0  101.57   11.54
   3  23   0   92.21   15.26
   3  23   0   99.07   15.81
   3  23   0  118.50   16.81
  -4 -23   0   38.62    6.25
   4 -23   0   36.42    8.33
   4 -23   0   33.05    7.14
   4 -23   0   53.86   10.11
  -4  23   0   28.28   10.71
  -4  23   0   49.00   10.61
  -4  23   0   50.84   12.02
   4  23   0   48.85    9.35
   4  23   0   33.38   11.26
   4  23   0   34.22   10.92
  -5 -23   0   42.89    7.72
   5 -23   0   26.03    7.51
   5 -23   0   51.62   10.39
  -5  23   0   37.82   12.73
  -5  23   0   22.90    7.46
   5  23   0   34.69   10.69
  -5  23   0   39.65   13.53
   5  23   0   16.87    8.93
   5  23   0   30.92   10.36
   6 -23   0   36.27    8.31
   6 -23   0   28.70    8.37
  -6 -23   0   33.09    4.96
   6 -23   0   42.18    9.64
   6  23   0   43.16   16.99
  -6  23   0   15.75   17.22
   6  23   0   25.48    8.90
   7 -23   0    3.32    4.07
   7 -23   0    8.01    5.27
   7 -23   0    1.32    4.72
   7  23   0   14.12    6.64
   7  23   0    4.35    5.73
  -7  23   0    2.66    3.60
   8 -23   0  144.53   17.31
   8 -23   0  172.51   17.30
   8 -23   0  197.25   18.89
   8  23   0  200.63   21.63
  -8  23   0  158.23   19.44
  -8  23   0  169.55   18.65
   8  23   0  179.77   20.42
   9 -23   0   56.10   12.95
   9 -23   0   55.16   11.42
   9 -23   0   82.07   15.78
  -9  23   0   42.90   13.14
   9  23   0   58.65   12.86
  -9  23   0   42.69   11.39
   9  23   0   53.61   12.58
  10 -23   0   12.22    7.59
  10 -23   0   10.97    6.49
  10 -23   0   17.44    7.90
  10  23   0   20.72    9.30
 -10  23   0   25.10   10.13
  10  23   0   21.65    8.68
 -10  23   0   13.74   10.65
  11 -23   0   14.96    7.47
  11 -23   0   27.88    8.89
  11 -23   0   24.97    9.17
  11  23   0   35.76   10.86
 -11  23   0   19.14    8.28
  11  23   0   27.38    9.06
 -11  23   0   36.05    8.88
  12 -23   0   19.48    8.29
  12 -23   0   11.16    6.59
  12 -23   0    8.83    6.02
  12  23   0    1.58    5.30
  12  23   0    7.74    4.18
 -12  23   0   14.30    6.73
 -12  23   0   15.59    8.08
  13 -23   0   33.05   11.74
  13 -23   0   21.15    6.61
  13 -23   0    8.81    7.14
 -13  23   0   14.47    8.77
  13  23   0   17.00    5.28
  13  23   0    7.09    5.01
 -13  23   0    5.26    6.25
  14 -23   0    8.51    5.73
  14 -23   0   -8.09    7.63
 -14  23   0    0.12    6.24
  14  23   0   -0.64    4.49
   0 -24   0  211.88   16.90
   0  24   0  239.91   25.58
   0  24   0  234.85   24.22
   0  24   0  209.90   20.94
  -1 -24   0   42.76    8.90
   1 -24   0   30.62    7.09
   1  24   0   34.54   12.08
  -1  24   0   46.10   12.79
   1  24   0   46.25   12.80
  -1  24   0   34.23   11.66
   1  24   0   41.20    9.98
   2 -24   0   48.08    8.85
   2 -24   0   34.32    7.98
   2 -24   0   42.09   11.55
  -2 -24   0   49.96    7.97
   2  24   0   46.31   12.13
  -2  24   0   23.43    9.63
   2  24   0   30.61   10.18
   2  24   0   40.81   10.54
  -2  24   0   49.49    7.78
  -2  24   0   45.57   13.21
   3 -24   0  341.86   23.60
  -3 -24   0  371.43   21.17
   3 -24   0  322.42   20.14
   3 -24   0  363.50   24.72
  -3  24   0  374.75   32.72
   3  24   0  368.31   31.92
   3  24   0  346.09   29.48
  -3  24   0  357.45   32.60
  -3  24   0  368.00   23.58
   3  24   0  347.20   26.83
   4 -24   0   32.34    8.02
   4 -24   0   36.75    8.09
  -4 -24   0   42.22    7.67
   4 -24   0   34.05    8.30
  -4  24   0   39.46   13.66
   4  24   0   56.44   14.53
  -4  24   0   24.22    6.82
  -4  24   0   27.72   10.06
   4  24   0   35.23    9.95
   4  24   0   46.03   13.52
   5 -24   0   53.65   10.64
   5 -24   0   42.98   10.11
  -5 -24   0   42.40    6.76
   5 -24   0   64.90   11.80
  -5  24   0   51.79   14.62
   5  24   0   46.78   14.87
  -5  24   0   55.39   11.65
   5  24   0   57.27   13.25
  -5  24   0   37.27   11.78
   5  24   0   64.49   14.95
   6 -24   0   22.63    6.05
   6 -24   0   18.42    6.57
   6 -24   0   35.89    8.92
   6  24   0   39.21   10.84
   6  24   0   40.37   12.43
  -6  24   0   33.63    8.36
   7 -24   0   11.18    9.02
   7 -24   0   21.58    7.14
   7 -24   0   21.41    6.46
  -7  24   0   22.61    9.02
  -7  24   0   13.07    5.36
   7  24   0   28.56   10.19
   7  24   0   11.80    6.72
   8 -24   0    1.18    4.56
   8 -24   0    9.57    6.13
   8 -24   0    8.67    5.78
   8  24   0   11.36    6.17
  -8  24   0    3.90    5.15
   8  24   0    4.71    4.39
  -8  24   0   12.63    5.75
   9 -24   0   37.67    9.71
   9 -24   0   37.46    8.43
   9 -24   0   51.00   10.56
  -9  24   0   34.29    9.96
   9  24   0   39.84   11.80
   9  24   0   51.80   13.03
  -9  24   0   57.03   13.62
  10 -24   0  125.56   22.98
  10 -24   0   77.50   14.72
  10  24   0   89.75   16.47
 -10  24   0  103.90   16.04
  10  24   0  103.29   14.53
 -10  24   0  106.13   16.34
  11 -24   0   12.43    6.84
  11 -24   0    2.24    6.28
 -11  24   0   -0.14    5.77
  11  24   0   -1.69    5.28
 -11  24   0    3.99    5.96
  12 -24   0   37.12   10.09
  12 -24   0   35.28   10.21
  12 -24   0   13.09    7.36
  12  24   0   24.70    7.28
 -12  24   0   51.72   13.78
  12  24   0   13.61    7.34
 -12  24   0   14.52    8.01
  13 -24   0    0.58    8.92
  13 -24   0   14.04    6.45
  13 -24   0    5.18    7.95
  13  24   0   19.27    5.44
  13  24   0   20.08    6.29
 -13  24   0   19.15   10.07
  14 -24   0   11.76    6.42
  14  24   0   18.44    5.98
 -14  24   0   17.74    6.41
   0 -25   0   -1.69    2.38
   0  25   0   -5.45    4.94
   0  25   0    0.32    3.23
   0  25   0    0.58    4.58
   0  25   0   -3.31    4.69
   1 -25   0  388.20   24.48
  -1 -25   0  393.98   23.38
   1  25   0  387.11   19.32
   1  25   0  396.14   34.19
  -1  25   0  344.84   20.94
  -1  25   0  371.67   32.64
   1  25   0  402.29   29.59
  -1  25   0  384.37   29.66
  -1  25   0  434.31   33.54
   1  25   0  395.48   31.96
  -2 -25   0  395.58   23.08
   2 -25   0  407.51   24.55
   2 -25   0  409.10   25.73
  -2  25   0  426.81   32.63
   2  25   0  400.27   30.15
  -2  25   0  386.47   23.06
   2  25   0  417.63   34.59
   2  25   0  419.78   33.56
  -2  25   0  382.68   34.03
   3 -25   0  173.59   16.40
   3 -25   0  176.31   16.93
  -3 -25   0  166.83   13.93
   3 -25   0  123.13   13.66
  -3  25   0  153.13   14.93
  -3  25   0  154.41   20.48
   3  25   0  186.63   22.95
   3  25   0  158.15   20.57
  -3  25   0  143.15   21.05
   3  25   0  185.88   19.06
  -4 -25   0  134.34   11.98
   4 -25   0  155.44   15.87
   4 -25   0  118.07   14.10
   4 -25   0  139.22   14.33
  -4  25   0  156.29   22.17
  -4  25   0  154.17   15.37
   4  25   0  144.22   17.73
   4  25   0  146.46   19.71
  -4  25   0  137.23   20.10
   5 -25   0   37.42   10.77
   5 -25   0   24.76    7.52
  -5 -25   0   40.03    6.36
   5 -25   0   33.37    8.44
   5  25   0   28.95   10.45
  -5  25   0   29.68   15.48
   5  25   0   32.16   12.23
  -5  25   0   26.25   12.35
   5  25   0   45.18   12.01
  -5  25   0   29.50    8.65
   6 -25   0    3.82    3.61
   6 -25   0    4.71    4.37
  -6 -25   0    0.49    3.25
   6 -25   0    0.44    4.37
   6  25   0   -0.01    4.25
  -6  25   0    0.65    3.46
  -6  25   0    4.74    4.55
   6  25   0    0.47    4.95
   7 -25   0   31.00    9.58
   7 -25   0   26.55    9.39
   7  25   0   17.81    7.66
   7  25   0   21.54    9.07
  -7  25   0   25.45    9.81
   8 -25   0   70.42   13.71
   8 -25   0   74.54   13.12
   8 -25   0   39.20    9.54
   8  25   0   62.86   16.27
  -8  25   0  100.62   19.99
   8  25   0   66.51   13.85
   9 -25   0   13.74    7.03
   9 -25   0   24.80    8.76
   9 -25   0   14.96    7.24
   9  25   0   21.46   13.05
   9  25   0    6.70    6.99
  -9  25   0   15.92    8.51
  -9  25   0   26.85   10.77
  10 -25   0   45.95   12.12
  10 -25   0   26.86    8.83
  10 -25   0   23.02    8.47
  10  25   0   74.84   15.70
 -10  25   0   29.78   10.29
  10  25   0   39.80   10.84
 -10  25   0   34.24   11.52
  11 -25   0   18.06    7.22
  11 -25   0   11.11    7.82
  11 -25   0   10.80    6.58
 -11  25   0   11.08    5.84
  11  25   0   12.06    7.19
  11  25   0    8.91    4.56
 -11  25   0   16.85    8.22
  12 -25   0   42.33   11.84
  12 -25   0   18.98    8.72
  12 -25   0   22.88    8.81
  12  25   0   31.19    8.42
 -12  25   0   25.56   10.60
  12  25   0   38.08    9.39
 -12  25   0    9.41    7.72
  13 -25   0    1.91    6.77
  13 -25   0    0.68   10.55
  13 -25   0   18.80   10.17
  13  25   0   11.53    5.54
 -13  25   0   14.41    7.57
 -13  25   0    5.59    5.72
  13  25   0   19.60   10.56
  14 -25   0    5.88    5.86
 -14  25   0    5.71    7.63
  14  25   0   -6.98    4.00
   0 -26   0   56.65    9.10
   0  26   0   58.70   13.21
   0  26   0   64.24    8.36
   0  26   0   49.49   13.63
   0  26   0   49.26   15.32
   1 -26   0  943.93   42.69
  -1 -26   0  957.09   41.12
  -1  26   0 1030.35   58.15
  -1  26   0  950.58   53.09
  -1  26   0  925.66   38.52
   1  26   0  910.26   53.02
   1  26   0  884.11   34.63
   1  26   0  966.19   50.37
   1  26   0  967.48   56.55
  -1  26   0  995.34   51.54
   2 -26   0  672.79   34.97
  -2 -26   0  616.26   30.77
   2  26   0  654.71   45.18
  -2  26   0  614.43   44.81
  -2  26   0  657.35   42.03
   2  26   0  589.29   41.73
  -2  26   0  660.48   41.13
   2  26   0  630.38   40.20
  -2  26   0  590.14   30.47
  -3 -26   0  292.50   19.50
   3 -26   0  260.11   28.31
   3 -26   0  294.78   22.55
   3 -26   0  281.91   21.87
  -3  26   0  281.04   27.17
  -3  26   0  280.24   28.16
  -3  26   0  246.85   19.56
   3  26   0  290.83   38.96
   3  26   0  282.07   26.82
   3  26   0  286.19   27.88
  -3  26   0  283.34   26.46
   4 -26   0  212.02   19.23
  -4 -26   0  255.15   17.16
   4 -26   0  247.81   20.61
   4 -26   0  249.45   18.13
  -4  26   0  194.41   17.94
  -4  26   0  248.51   26.05
  -4  26   0  224.23   27.59
   4  26   0  206.66   23.03
   4  26   0  278.31   27.28
   4  26   0  243.94   26.64
  -4  26   0  248.34   24.83
   5 -26   0   64.70   11.80
   5 -26   0   89.06   12.41
   5 -26   0   94.88   13.32
  -5 -26   0   87.97    9.10
   5  26   0   80.22   17.79
  -5  26   0   53.06   12.87
  -5  26   0   82.44   11.91
  -5  26   0   84.02   22.53
   5  26   0  120.13   18.18
   5  26   0   62.73   14.26
   6 -26   0   49.51   10.99
   6 -26   0   83.11   14.22
  -6 -26   0   78.93    6.71
   6 -26   0   96.10   13.71
   6  26   0   81.21   17.02
   6  26   0   74.65   16.30
  -6  26   0   68.83   15.60
  -6  26   0   99.24   13.96
   7 -26   0   98.47   13.31
   7 -26   0  120.49   15.37
   7 -26   0   98.51   14.44
   7  26   0  115.58   16.70
   7  26   0   83.47   16.87
  -7  26   0  111.70   14.76
   8 -26   0  106.80   16.66
   8 -26   0  133.97   15.47
   8 -26   0  155.73   18.09
  -8  26   0  119.18   18.21
   8  26   0  128.94   23.05
  -8  26   0  107.29   15.56
   8  26   0  151.70   19.49
   9 -26   0   60.99   12.02
   9 -26   0   91.03   16.91
   9 -26   0   65.64   12.74
   9  26   0   82.29   16.34
  -9  26   0   78.15   17.50
   9  26   0   49.24   13.79
  -9  26   0   64.83   13.78
  10 -26   0   -5.67    4.80
  10  26   0    6.40    4.98
 -10  26   0   -2.85    3.90
  11 -26   0   -5.75    5.72
  11 -26   0   -1.28    5.56
 -11  26   0   -4.66    4.54
 -11  26   0   11.05    7.06
  11  26   0   -0.63    4.25
  12 -26   0   41.96   13.18
  12 -26   0    9.85    8.77
  12 -26   0   21.09    8.41
  12  26   0   33.39    8.63
 -12  26   0   33.19    9.74
 -12  26   0   39.98   11.89
  12  26   0   39.26    9.97
  13 -26   0   12.10    6.75
  13 -26   0   14.55   15.17
  13 -26   0   -1.01    7.97
 -13  26   0  -13.05    6.26
  13  26   0    2.21    6.65
  13  26   0   -7.97    4.34
 -13  26   0    9.94    5.48
   0 -27   0   -2.86    1.94
   0  27   0    3.84    3.79
   0  27   0  -10.07    4.92
   0  27   0   -4.59    3.77
   0  27   0   -3.45    6.33
  -1 -27   0  169.95   15.68
   1 -27   0  159.39   16.06
   1  27   0  173.75   22.44
  -1  27   0  153.03   22.98
  -1  27   0  171.20   20.80
   1  27   0  188.71   21.59
  -1  27   0  164.70   21.35
  -1  27   0  146.67   17.83
   2 -27   0  887.34   42.30
  -2 -27   0  849.41   38.54
   2  27   0  828.87   53.12
  -2  27   0  920.99   55.49
  -2  27   0  860.25   49.17
  -2  27   0  855.58   38.22
  -2  27   0  873.56   51.58
   2  27   0  960.85   54.38
   2  27   0  892.72   48.49
   3 -27   0  457.30   29.30
  -3 -27   0  489.94   26.56
   3  27   0  494.85   34.24
  -3  27   0  416.44   36.48
  -3  27   0  452.52   26.98
  -3  27   0  473.40   35.30
   3  27   0  505.40   39.75
  -3  27   0  488.19   36.58
   3  27   0  483.05   37.70
   4 -27   0   -3.83    6.96
  -4 -27   0   -3.65    2.35
   4 -27   0    3.78    4.02
   4  27   0    6.01    9.50
   4  27   0    3.32    7.69
  -4  27   0   -8.80    8.76
  -4  27   0   -6.50    8.54
   4  27   0    9.83    6.67
  -4  27   0    9.50    5.03
  -4  27   0    1.10    4.82
   5 -27   0   58.10   11.43
   5 -27   0   71.24   12.47
  -5 -27   0   54.94    7.31
   5 -27   0   30.24    7.83
  -5  27   0   61.41   15.31
  -5  27   0   28.15   17.12
  -5  27   0   51.12   16.04
   5  27   0   45.27   14.13
  -5  27   0   42.25    9.91
   5  27   0   31.83   10.09
   5  27   0   55.36   14.83
   6 -27   0   56.64   13.08
   6 -27   0   56.99   11.45
   6 -27   0   60.05   12.86
  -6  27   0   29.63    7.26
   6  27   0   44.30   12.74
  -6  27   0   43.41   12.18
   6  27   0   44.72   13.39
   7 -27   0   63.73   13.13
   7 -27   0   43.52   10.26
   7 -27   0   33.88    9.38
   7  27   0   84.34   18.13
   7  27   0   42.72   12.65
  -7  27   0   69.42   14.35
  -7  27   0   67.10   16.23
   8 -27   0   64.35   12.03
   8 -27   0   83.87   18.34
   8 -27   0   38.50   11.09
  -8  27   0   69.52   15.51
   8  27   0   54.83   13.59
  -8  27   0   66.69   15.85
   8  27   0   50.97   12.18
   9 -27   0   15.85    7.96
   9 -27   0    8.00    5.02
   9 -27   0    1.78    6.09
  -9  27   0    9.30    6.26
   9  27   0   -2.51    5.82
   9  27   0   14.67    7.53
  -9  27   0   -7.21    5.38
  10 -27   0    3.16    7.90
  10 -27   0   20.86    9.21
  10 -27   0   17.66    8.25
  10  27   0   26.74    9.89
 -10  27   0   26.94   10.16
 -10  27   0   14.19    7.70
  10  27   0   19.89    8.35
  11 -27   0   45.87   10.22
  11 -27   0   39.57   11.00
  11 -27   0   22.24    7.61
 -11  27   0   38.22   11.15
 -11  27   0   47.12   11.20
  11  27   0   30.03    9.49
  11  27   0   45.33   10.02
  12 -27   0   21.81    9.15
  12 -27   0   22.07    8.70
  12 -27   0   -3.73    6.37
 -12  27   0   19.04    9.90
  12  27   0    8.03    6.95
 -12  27   0   -5.38    6.77
  12  27   0    7.54    8.71
  13 -27   0   33.38   11.33
  13 -27   0   34.65    8.50
 -13  27   0   17.66    7.77
 -13  27   0   21.93    7.30
  13  27   0   38.76    9.09
   0 -28   0   11.05    5.60
   0  28   0   16.05    9.28
   0  28   0    8.64    5.10
   0  28   0   16.06    7.72
   0  28   0   10.15    8.41
  -1 -28   0  457.00   27.43
  -1  28   0  514.29   37.22
   1  28   0  454.30   36.87
  -1  28   0  493.83   46.42
  -1  28   0  466.82   24.92
   1  28   0  485.49   35.65
  -1  28   0  478.87   37.07
   1  28   0  545.57   42.22
  -2 -28   0   98.22   11.93
   2 -28   0   85.77   12.15
  -2  28   0   91.65   12.02
  -2  28   0   76.06   17.13
   2  28   0   82.09   17.78
   2  28   0  111.47   21.84
   2  28   0   80.20   16.44
  -2  28   0   98.19   20.14
  -3 -28   0   65.75    9.19
   3 -28   0   71.51   11.46
   3  28   0   71.60   13.98
  -3  28   0   51.94   10.24
   3  28   0   47.70   13.44
   3  28   0   83.14   18.35
  -3  28   0   33.21   12.19
  -3  28   0   67.89   14.89
  -3  28   0   64.49   18.08
   4 -28   0    8.81    4.76
  -4 -28   0   19.65    6.10
  -4  28   0   13.83    9.40
  -4  28   0   17.56   13.50
   4  28   0   17.73    8.57
   4  28   0    7.78   10.12
  -4  28   0   19.55    6.66
  -4  28   0   43.54   14.54
   4  28   0   17.50    9.44
   5 -28   0   13.96    8.20
  -5 -28   0    3.09    3.48
   5 -28   0    7.79    5.01
   5 -28   0  -11.34    8.28
  -5  28   0  -15.40   12.55
  -5  28   0    7.44   18.40
  -5  28   0    0.14    4.54
  -5  28   0   -2.40    3.86
   5  28   0   12.71    6.37
   5  28   0    3.88    8.70
   6 -28   0  146.02   15.94
   6 -28   0  166.47   18.75
   6 -28   0  166.30   18.83
  -6  28   0  161.27   21.33
   6  28   0  185.58   24.00
  -6  28   0  162.57   17.55
   6  28   0  172.06   21.60
   7 -28   0   18.00    7.77
   7 -28   0   24.25    9.20
   7 -28   0   22.86    8.97
  -7  28   0   31.67   10.79
   7  28   0   31.52   10.22
  -7  28   0   32.56   10.22
   7  28   0   31.20   10.81
   8 -28   0   40.07   10.04
   8 -28   0   67.77   13.15
   8 -28   0   92.15   15.04
   8  28   0   57.41   12.59
  -8  28   0   61.43   13.77
  -8  28   0   76.28   16.46
   8  28   0   99.94   20.97
   9 -28   0   15.56   10.34
   9 -28   0    2.76    4.39
   9 -28   0    3.79    6.11
  -9  28   0    9.48    5.65
  -9  28   0   16.63    6.22
   9  28   0   -1.46    5.57
   9  28   0    7.00    9.31
  10 -28   0   25.15   10.50
  10 -28   0   -2.10    6.22
  10 -28   0   15.05    7.11
 -10  28   0   15.14    6.93
  10  28   0   10.47    7.91
  10  28   0    5.26    6.14
 -10  28   0    1.32    4.83
  11 -28   0   10.55    6.58
  11 -28   0   12.89   10.36
  11  28   0   -6.23    6.74
  11  28   0   21.48    7.00
 -11  28   0    3.44    5.11
 -11  28   0    5.29    4.63
  12 -28   0   15.71    7.87
  12 -28   0   27.50   10.35
 -12  28   0   32.02    9.90
  12  28   0    5.54    7.35
 -12  28   0   18.70    9.69
  12  28   0   13.56    6.75
   0 -29   0    1.35    3.38
   0  29   0   -1.91    5.90
   0  29   0   -0.94    5.41
   0  29   0    7.14    6.00
   1 -29   0   24.54    7.45
  -1 -29   0   24.25    7.62
   1  29   0   10.21    7.23
   1  29   0   12.98   10.90
  -1  29   0   17.59    9.45
  -1  29   0   12.39    5.35
   1  29   0   29.99   10.52
  -1  29   0   26.30   11.51
  -1  29   0   24.18    8.69
  -2 -29   0   29.87    7.34
   2 -29   0   40.53    9.50
   2  29   0   38.12   12.61
  -2  29   0   45.64   13.87
   2  29   0   48.95   12.28
  -2  29   0   31.62    8.31
  -2  29   0   15.43    8.06
  -2  29   0   37.32   12.12
   2  29   0   35.36   12.91
   3 -29   0   54.50   13.00
  -3 -29   0   71.48    9.65
   3  29   0   71.61   15.56
   3  29   0   39.95   13.44
  -3  29   0   44.23    8.17
   3  29   0   80.66   19.32
  -3  29   0   74.72   16.41
  -3  29   0   52.46   14.97
  -3  29   0   56.25   14.19
  -4 -29   0    9.93    4.02
   4 -29   0    2.81    4.50
   4  29   0   -7.31    7.82
  -4  29   0    1.78   14.64
  -4  29   0   14.00   10.78
   4  29   0    8.09    7.48
  -4  29   0    8.59    6.45
  -4  29   0   -2.62    3.59
   4  29   0    3.29    6.34
   5 -29   0   24.74    8.64
  -5 -29   0   20.59    5.48
   5  29   0   15.30    7.63
  -5  29   0   15.83    5.63
  -5  29   0  -26.84   18.53
   5  29   0   20.85    8.12
  -5  29   0   28.79   10.07
   6 -29   0   33.28   15.99
   6 -29   0   32.70   10.42
   6 -29   0   33.18   11.45
  -6  29   0   38.73    9.82
  -6  29   0   52.61   15.52
   6  29   0   37.21   12.19
   6  29   0   26.53   10.27
   7 -29   0   18.56   10.01
   7 -29   0   15.42    8.13
  -7  29   0   19.67    8.52
  -7  29   0   38.43   12.92
   7  29   0   24.07    8.82
   7  29   0   13.99    7.61
   8 -29   0   24.26   11.62
   8 -29   0    6.25    8.41
   8 -29   0    3.96    4.43
  -8  29   0   14.88    6.91
  -8  29   0   22.62    8.29
   8  29   0    7.83    5.86
   9 -29   0   33.81   10.26
   9 -29   0   16.33   10.92
   9 -29   0    3.32    7.78
  -9  29   0   10.94    6.35
   9  29   0   16.48    7.80
  -9  29   0   27.47   10.22
   9  29   0   26.91    9.97
  10 -29   0    8.52    4.84
  10 -29   0   17.06   11.60
  10 -29   0   10.00    8.08
  10  29   0   -0.16    4.96
 -10  29   0   -1.26    5.15
 -10  29   0    7.19    5.39
  10  29   0   -2.91    6.27
  11 -29   0   23.10   13.95
  11 -29   0   35.68    9.35
  11 -29   0   45.62   11.65
  11  29   0   27.79    9.20
 -11  29   0   29.07    9.87
 -11  29   0   25.13    8.91
  11  29   0   48.37   10.57
  12 -29   0   -6.23    5.91
  12 -29   0  -15.45    6.58
 -12  29   0   -4.57    5.87
  12  29   0    2.75    5.36
 -12  29   0    5.88    5.50
   0 -30   0  147.52   15.51
   0  30   0  150.77   21.46
   0  30   0  153.98   20.91
   0  30   0  182.98   25.32
  -1 -30   0  126.69   14.31
   1 -30   0  122.07   14.77
  -1  30   0  163.29   28.66
  -1  30   0  137.16   19.80
  -1  30   0  138.68   19.73
   1  30   0  132.36   26.09
  -1  30   0  125.15   12.20
   1  30   0  124.12   19.14
   1  30   0  110.85   17.67
  -2 -30   0    6.46    4.07
   2 -30   0   14.96    6.40
   2  30   0    2.27    7.97
  -2  30   0    0.75    8.35
  -2  30   0   -3.89    4.10
  -2  30   0   -5.48    6.19
   2  30   0   -0.24    7.31
   2  30   0    1.88    5.95
  -2  30   0    4.57    7.54
  -3 -30   0  137.19   13.35
   3 -30   0  141.09   16.26
  -3  30   0  131.42   13.47
   3  30   0  123.79   18.92
  -3  30   0  139.82   20.30
  -3  30   0   88.98   19.40
  -3  30   0  141.63   19.74
   3  30   0  139.73   26.10
   3  30   0  153.99   21.88
  -4 -30   0  140.37   12.67
   4 -30   0  148.16   16.99
   4  30   0  134.97   21.36
  -4  30   0  147.91   20.93
  -4  30   0   71.22   23.15
   4  30   0  149.79   21.76
  -4  30   0  139.05   23.24
   4  30   0  165.84   20.66
  -4  30   0  141.83   15.45
   5 -30   0   10.90    7.25
  -5 -30   0    2.26    4.42
  -5  30   0    7.97    4.89
  -5  30   0   13.33    7.67
   5  30   0    9.13    9.35
   5  30   0   16.63    7.50
   6 -30   0    1.72    4.05
   6  30   0    6.42    8.31
  -6  30   0    7.87    6.73
   6  30   0   -1.88    5.47
  -6  30   0    1.85    4.37
   7 -30   0   -8.56   11.55
   7 -30   0    9.10    6.43
  -7  30   0    3.37    6.56
   7  30   0    8.87    5.80
  -7  30   0   15.79    6.99
   7  30   0   17.48   10.21
   8 -30   0   18.99   10.15
   8 -30   0   25.54    8.65
  -8  30   0   37.38   10.83
  -8  30   0   17.85    7.82
   8  30   0   28.18   12.57
   8  30   0   33.33   11.92
   9 -30   0   21.76    9.65
   9 -30   0   43.34   11.64
   9  30   0   32.59   12.58
   9  30   0   24.34    8.95
  -9  30   0   43.01   11.29
  -9  30   0   24.43   11.17
  10 -30   0   28.26    7.92
  10 -30   0   -8.56    8.40
  10  30   0    7.02    7.25
  10  30   0   15.18    8.14
 -10  30   0    4.04    7.49
 -10  30   0    4.03    5.72
  11 -30   0   12.42    9.34
  11 -30   0    0.42    4.97
  11  30   0   12.96    7.24
  11  30   0   -9.99    4.62
 -11  30   0    9.27    6.41
 -11  30   0   -5.08    5.83
   0 -31   0   -3.11    2.65
   0  31   0    0.85    6.39
   0  31   0    8.27   11.90
   0  31   0    8.59    6.92
  -1 -31   0   47.06   10.99
   1 -31   0   51.78   11.52
  -1  31   0   63.75   16.30
   1  31   0   54.58   15.94
  -1  31   0   51.05   16.46
   1  31   0   35.37   13.60
  -1  31   0   74.78   17.06
   1  31   0   52.73   13.47
  -2 -31   0   70.70   10.39
   2 -31   0   73.50   14.60
  -2  31   0   91.13   20.48
  -2  31   0   75.26    9.84
  -2  31   0   30.02   13.43
  -2  31   0   46.52   12.51
   2  31   0  103.45   23.25
   2  31   0   64.51   16.97
   2  31   0   76.38   16.93
  -3 -31   0   16.63    5.76
   3 -31   0   13.27    6.56
  -3  31   0   13.10   10.16
   3  31   0   19.62    8.38
  -3  31   0    8.33   11.53
   3  31   0   36.44   10.73
  -3  31   0   -9.73   13.16
  -3  31   0   11.40    6.09
   4 -31   0   94.81   13.80
  -4 -31   0   87.72   12.18
  -4  31   0   83.02   25.33
   4  31   0  104.58   21.74
   4  31   0  104.50   17.42
  -4  31   0   77.32   20.04
   4  31   0  127.69   24.48
  -4  31   0   90.27   12.67
  -4  31   0  117.10   23.31
   5 -31   0   25.92    8.49
   5  31   0   22.81   11.15
  -5  31   0   34.56    8.64
  -5  31   0   31.33   11.79
   5  31   0   18.73    7.71
   6 -31   0   13.66    7.54
   6  31   0   15.13    8.14
  -6  31   0    7.67    4.68
   6  31   0   13.59    9.32
  -6  31   0   11.96    8.57
   7 -31   0    4.60    6.61
   7  31   0   -3.28    4.55
   7  31   0    5.79    7.95
  -7  31   0    6.51    5.12
   8 -31   0    4.09    5.83
  -8  31   0   24.13    9.42
   8  31   0    8.96    4.45
  -8  31   0    4.92    5.97
   8  31   0    9.21    8.21
   9 -31   0    3.44    6.51
  -9  31   0   15.27    5.68
   9  31   0   14.25    6.36
   9  31   0   20.35    8.10
  10 -31   0   39.77   16.82
  10 -31   0   20.29    8.12
  10  31   0   13.04   10.22
 -10  31   0   23.94    7.33
 -10  31   0   33.96   12.40
  11 -31   0   -5.37    4.51
 -11  31   0    7.94    6.26
 -11  31   0   13.94    6.27
  11  31   0   16.64    7.28
   0 -32   0   71.33   11.25
   0  32   0   55.52   19.97
   0  32   0   84.01   20.69
   0  32   0   67.94   16.89
  -1 -32   0   87.44   11.83
   1 -32   0   75.46   11.52
   1  32   0   41.42   13.47
   1  32   0   48.56   13.18
  -1  32   0   66.51   16.49
   1  32   0   44.78   14.45
  -1  32   0   68.47   18.33
  -1  32   0   69.09   21.71
  -2 -32   0    9.80    4.60
   2 -32   0   -2.68    3.45
  -2  32   0   12.65    6.47
   2  32   0   -3.34    5.38
   2  32   0   -1.86    7.59
  -2  32   0    0.42   11.63
  -2  32   0    3.64    8.70
   2  32   0    6.21    7.99
  -3 -32   0    3.28    4.23
   3 -32   0    3.84    4.13
  -3  32   0   -9.42   10.69
   3  32   0    9.47    6.63
   3  32   0   32.05   11.79
  -3  32   0    8.65   11.80
  -3  32   0    6.36   15.72
  -3  32   0    0.05    7.17
   3  32   0  -10.51    9.28
  -4 -32   0    7.41    4.85
   4 -32   0    9.89    5.83
  -4  32   0   10.94   15.43
   4  32   0   11.12    8.37
   4  32   0    5.73    6.35
   4  32   0    8.29   12.16
  -4  32   0    9.70    6.52
  -4  32   0    8.21    6.00
   5 -32   0    2.46    3.29
  -5  32   0    5.48    5.03
   5  32   0    6.37    5.94
  -5  32   0    1.23    6.02
   6 -32   0   27.85    9.40
  -6  32   0    5.41    5.75
   6  32   0    5.39    8.53
   6  32   0    6.06    5.08
  -6  32   0   28.04   10.90
   7 -32   0    2.56    4.58
  -7  32   0   20.37    6.23
  -7  32   0   -9.35    6.35
   7  32   0    3.23    6.70
   7  32   0   17.73   10.29
   8 -32   0   31.18   10.03
   8  32   0   20.66   10.12
  -8  32   0    8.39    6.99
  -8  32   0   21.62    8.23
   8  32   0    8.27    7.25
   9 -32   0   34.09   10.14
  -9  32   0   40.94   11.37
   9  32   0   30.53    9.03
  -9  32   0   50.65   13.15
  10 -32   0    3.97    5.37
 -10  32   0    5.67    6.37
  10  32   0   -5.84    4.90
 -10  32   0    6.75    5.98
  10  32   0    2.91    8.12
   0 -33   0    0.27    3.54
   0  33   0   21.87   10.00
   0  33   0   -3.16    6.26
   0  33   0   -7.76    8.22
   1 -33   0   30.57    9.33
  -1 -33   0   20.17    7.71
  -1  33   0   26.36    9.19
  -1  33   0   54.77   13.23
  -1  33   0   24.39    9.51
   1  33   0    3.47   10.63
   1  33   0   32.58   11.59
   1  33   0   25.89   10.92
   2 -33   0   43.66   10.82
  -2 -33   0   21.50    5.04
   2  33   0   21.90    9.59
  -2  33   0   21.89   10.60
  -2  33   0   14.26    9.94
  -2  33   0   12.69   15.72
   2  33   0   22.34   10.72
   2  33   0   33.93   13.03
  -3 -33   0    2.21    3.25
   3 -33   0    3.89    3.37
   3  33   0    6.14    8.41
   3  33   0   -1.09    5.75
  -3  33   0   17.68   12.36
  -3  33   0   -3.32    5.76
  -3  33   0    2.22    6.72
   3  33   0   24.18   10.58
  -4 -33   0    6.45    4.78
   4 -33   0   15.00    5.60
   4  33   0   15.22   10.44
  -4  33   0    8.78    6.12
   4  33   0   14.62   10.14
  -4  33   0   17.18    7.00
   5 -33   0    7.80    4.90
   5  33   0   24.11   11.75
   5  33   0    5.19    5.59
  -5  33   0   -5.85    5.11
  -5  33   0   11.27    9.12
   6 -33   0   24.39    8.32
  -6  33   0   14.26    6.36
   6  33   0    1.55    7.14
  -6  33   0   10.43    5.98
   7  33   0    1.77    7.07
  -7  33   0    8.93    7.22
  -7  33   0    8.01    7.18
   7  33   0   -3.44    5.74
   8 -33   0    5.31    6.11
   8  33   0   27.71   10.40
  -8  33   0    7.62    6.19
   8  33   0   20.76    9.50
  -8  33   0   -4.50    6.02
   9 -33   0    4.70    5.37
   9  33   0   12.23    7.16
   9  33   0    9.79    6.99
  -9  33   0    1.63    5.96
  -9  33   0   10.07    7.76
 -10  33   0   -8.28    5.51
 -10  33   0    0.18    5.54
  10  33   0   -2.86    4.46
   0 -34   0   15.68    5.76
   0  34   0   14.07   10.48
   0  34   0   47.46   17.01
   0  34   0   37.55   13.70
  -1 -34   0    4.14    5.22
   1 -34   0    6.57    4.74
  -1  34   0   12.01   20.89
  -1  34   0    0.52    7.59
   1  34   0   12.41    7.96
   1  34   0  -11.30   11.20
   1  34   0  -11.93    7.93
  -1  34   0   -9.81    7.25
  -2 -34   0   10.98    5.74
   2 -34   0   22.37    7.89
   2  34   0    0.79    9.37
  -2  34   0   31.79   12.92
  -2  34   0   67.39   21.33
   2  34   0   20.58    7.33
  -2  34   0   25.08   11.52
   2  34   0   12.72    9.88
  -3 -34   0   26.73    7.14
   3 -34   0   30.20    8.33
  -3  34   0   19.42   14.52
   3  34   0   28.70   12.24
  -3  34   0   29.77   10.51
   3  34   0   17.23    8.73
  -3  34   0   54.81   24.15
   4 -34   0    9.85    6.31
  -4 -34   0   -1.42    4.66
  -4  34   0    6.13    7.33
  -4  34   0   -2.64    5.75
   4  34   0    7.52    7.26
   4  34   0   10.84    9.82
   5 -34   0   51.46   12.09
  -5  34   0   34.91   10.67
   5  34   0   37.17   13.94
  -5  34   0   45.66   10.84
   5  34   0   33.18   11.25
   6 -34   0   34.85    9.92
   6  34   0   42.02   13.08
   6  34   0   16.35    9.79
  -6  34   0   31.98   12.34
  -6  34   0   20.67    8.30
   7 -34   0   11.35    6.48
   7  34   0    1.67    5.06
  -7  34   0   -4.84    5.73
  -7  34   0    9.21    8.00
   7  34   0    5.23    9.59
   8 -34   0   22.62    7.02
  -8  34   0   22.91    9.36
   8  34   0   14.99    6.93
   9 -34   0    0.73    5.48
   9  34   0   -3.59    5.32
  -9  34   0   -2.13    5.26
   0 -35   0   -2.30    3.13
   0  35   0  -12.51    5.90
  -1 -35   0    0.99    3.37
   1 -35   0   16.09    6.24
   1  35   0   11.52    8.72
  -1  35   0    9.67    9.58
   1  35   0    8.06   11.24
  -1  35   0   -7.49    8.00
  -1  35   0    0.80   13.07
   1  35   0    2.77    7.79
  -2 -35   0    3.50    3.81
   2 -35   0    5.40    5.08
  -2  35   0   -3.84    9.92
  -2  35   0   31.21   18.37
   2  35   0   13.40   10.21
  -2  35   0   -3.73    8.12
   2  35   0   -3.47    5.64
   2  35   0   -0.89   10.26
   3 -35   0    7.34    5.45
  -3 -35   0   15.40    5.17
  -3  35   0  -13.50   15.49
  -3  35   0    8.23    8.34
   3  35   0   16.29    8.07
   3  35   0  -15.07   13.02
   3  35   0  -10.16    8.25
   4 -35   0   56.54   11.92
   4  35   0   31.13   11.98
  -4  35   0   57.06   14.76
   4  35   0   46.81   14.49
   5 -35   0   -4.10    4.19
   5  35   0    2.51    7.65
   5  35   0  -10.25    7.54
  -5  35   0    9.75    7.63
   6 -35   0   13.34    7.04
  -6  35   0    1.73    9.28
   6  35   0    9.69    8.56
   6  35   0   11.47    7.72
  -6  35   0    0.96    6.46
   7 -35   0   12.71    6.60
  -7  35   0    8.55    6.21
  -7  35   0   10.72    6.98
   7  35   0   22.56   13.07
   7  35   0   18.97    7.91
   8 -35   0   21.44    8.63
  -8  35   0   30.41   10.29
   8  35   0   29.17   11.26
   0 -36   0  129.59   14.74
   0  36   0   91.53   18.15
   0  36   0  169.31   25.92
  -1 -36   0   14.29    5.66
   1 -36   0    7.23    4.49
   1  36   0    9.58    8.14
  -1  36   0   21.39   16.05
  -1  36   0   25.97   11.15
   1  36   0   -0.60    8.49
   1  36   0   37.37   12.33
  -1  36   0   -6.94    5.28
  -2 -36   0    3.80    4.58
   2 -36   0   -4.13    3.65
  -2  36   0  -17.83   22.02
  -2  36   0   12.52    7.01
  -2  36   0   -2.34   11.88
   2  36   0  -17.04    8.78
   2  36   0    8.10    7.58
   3 -36   0   18.65    7.71
  -3 -36   0    8.39    6.09
   3  36   0  -19.46   16.65
  -3  36   0   32.92   13.22
   3  36   0   16.20    9.53
   3  36   0   11.14   11.64
   4 -36   0   -0.06    4.48
  -4  36   0   18.49    7.80
   4  36   0   -6.63    5.86
   4  36   0    5.06   10.30
   5 -36   0   22.50    8.82
  -5  36   0   33.07   10.15
   5  36   0   14.94    8.42
   5  36   0   19.59   14.93
   6 -36   0   27.16    8.07
  -6  36   0   60.56   14.04
   6  36   0   24.69    8.25
   6  36   0   52.83   14.01
   7 -36   0    6.07    4.02
  -7  36   0    6.58    6.91
   7  36   0   37.74   11.19
   0 -37   0   -0.61    3.83
   0  37   0   18.13   10.13
   0  37   0   -5.64    7.13
   0  37   0  -16.45   14.51
   1 -37   0   47.71   10.29
  -1 -37   0   47.44    8.81
  -1  37   0   62.46   24.17
  -1  37   0   44.90   17.59
  -1  37   0   40.72   13.00
   1  37   0   71.87   21.70
   1  37   0   75.04   17.92
   2 -37   0   18.63    6.37
  -2 -37   0   24.41    7.41
   2  37   0   13.29   10.41
   2  37   0   32.85   11.84
  -2  37   0    4.83    8.33
   2  37   0   12.09   13.81
  -2  37   0   -5.72   17.03
   3 -37   0    7.22    5.57
  -3 -37   0    9.92   11.33
  -3  37   0   35.23   14.80
   3  37   0    9.37   27.19
   3  37   0   18.63   11.47
  -4  37   0   15.03    8.67
   4  37   0   12.09   10.41
   4  37   0   26.52   11.33
   5 -37   0   63.49   12.56
   5  37   0   84.14   17.34
   5  37   0   66.63   18.30
   6  37   0   71.68   15.32
  -6  37   0   87.56   17.84
   0 -38   0  197.10   16.73
   0  38   0  171.16   24.54
   0  38   0  151.83   23.05
   1 -38   0   13.66    6.07
  -1 -38   0   18.32    5.83
   1  38   0   36.34   13.30
  -1  38   0   14.82   15.80
  -1  38   0   15.79   10.53
   1  38   0   12.15    9.20
   1  38   0   -1.97   14.80
   2  38   0   32.42   12.40
   2  38   0   12.84   13.90
  -2  38   0   25.50    9.52
   2  38   0   38.64   12.48
  -3  38   0   12.71    8.99
   4 -38   0   55.58   12.05
  -4  38   0   46.89   13.91
   4  38   0   69.01   14.62
   5 -38   0    3.08    5.68
   5  38   0    4.95    7.31
  -5  38   0    3.26    8.69
   0 -39   0   -0.42    4.57
   0  39   0   23.07   11.77
   1 -39   0   32.39    7.24
  -1 -39   0   34.71    7.27
   1  39   0   28.00   12.70
  -1  39   0   32.03   19.28
  -1  39   0   49.08   12.48
   1  39   0   31.93   15.69
   2 -39   0   25.80    7.80
  -2 -39   0   21.44   11.96
  -2  39   0    4.43    7.91
   2  39   0   22.21   13.24
   2  39   0   17.83   22.84
   3 -39   0   -0.74    4.17
   3  39   0  -11.06    7.11
 -18   0   1   -8.59    9.89
  17   0  -1    9.08    4.45
  17   0  -1    7.74    4.38
 -17   0   1    0.39    6.68
 -16   0   1   30.11    7.95
  16   0  -1   29.49    7.70
  16   0  -1   17.53    5.73
  15   0  -1   37.08    8.59
  15   0  -1   43.46   13.51
 -15   0   1   23.64   12.11
  14   0  -1   10.68    4.26
 -14   0   1    2.96    4.89
  14   0  -1   22.68    6.21
  13   0  -1   94.55    9.87
  13   0  -1  111.87   11.62
 -13   0   1   96.23   13.93
  12   0  -1   94.83    9.39
 -12   0   1   96.05   12.62
  12   0  -1   86.45    8.51
 -11   0   1   22.40    5.96
  11   0  -1   33.30    5.32
  11   0  -1   25.71    5.10
  10   0  -1    0.88    1.57
 -10   0   1    1.48    2.74
   9   0  -1    6.51    2.33
   9   0  -1    7.08    2.35
  -9   0   1    5.54    3.07
   8   0  -1  632.82   20.86
   8   0  -1  629.57   19.53
   8   0  -1  540.52   24.58
  -8   0   1  639.65   27.22
  -7   0   1    5.37    3.31
   7   0  -1    4.92    1.50
   7   0  -1    7.26    2.58
  -6   0   1 2458.86   67.73
   6   0  -1 2296.22   61.69
  -5   0   1  415.53   17.12
  -4   0   1 1157.08   34.93
   1   0  -1 2107.90   50.70
  -1   0  -1 5214.70  127.41
   2   0   1  243.75    9.07
   3   0   1 1773.29   45.84
  -3   0  -1 1670.44   45.55
  -4   0  -1  760.55   23.55
   4   0   1  797.67   23.77
  -4   0  -1  740.55   24.53
   4   0   1  744.84   22.66
   5   0   1  244.85   10.43
  -5   0  -1  235.27   12.05
  -5   0  -1  253.58   10.82
   6   0   1 3703.05   95.38
  -6   0  -1 3681.32   94.55
  -6   0  -1 3601.87   98.48
   6   0   1 3710.46   94.85
  -7   0  -1  223.11   10.81
  -7   0  -1  221.25   13.57
   7   0   1  214.10   11.15
   7   0   1  228.86   11.87
   8   0   1  614.25   24.50
  -8   0  -1  632.33   26.90
   8   0   1  591.22   22.92
  -8   0  -1  561.22   20.35
   9   0   1  112.59    9.13
   9   0   1  122.23    9.68
  -9   0  -1  114.84   11.34
 -10   0  -1    3.81    3.48
  10   0   1    6.09    3.20
  11   0   1  162.31   12.62
 -11   0  -1  194.47   16.76
  11   0   1  167.66   13.15
  12   0   1  133.16   12.00
 -12   0  -1  126.62   14.57
  12   0   1  127.23   11.91
 -13   0  -1    3.38    4.69
  13   0   1    4.92    3.29
  13   0   1    6.20    3.84
 -14   0  -1   21.73    7.47
  14   0   1   30.63    7.91
  14   0   1   37.26    8.69
 -15   0  -1    3.83    5.30
  15   0   1    9.68    4.36
  15   0   1   -3.24    2.82
 -16   0  -1    9.66    8.01
  16   0   1    2.08    5.24
  16   0   1    3.43    4.27
  17   0   1    1.52    3.51
  17   0   1    3.40    4.95
  18   0   1   14.36    5.64
 -18   1   1   17.35   10.89
  18   1  -1   16.12    5.96
  17  -1  -1   17.65    5.39
 -17  -1   1   16.37    9.47
  17  -1  -1   21.66    6.69
  17   1  -1   20.88    5.88
  17   1  -1   24.17    6.47
 -17   1   1   18.44   10.14
 -16  -1   1   25.85    9.51
  16  -1  -1   40.51    8.63
  16  -1  -1   27.83    7.02
 -16   1   1   34.00    9.15
  16   1  -1   30.41    7.75
  16   1  -1   40.52    7.84
  15  -1  -1   38.56    8.01
 -15  -1   1   72.34   14.41
  15  -1  -1   37.06   11.55
  15   1  -1   34.42    7.46
 -14  -1   1   91.48   13.04
  14  -1  -1   81.16   10.02
  14  -1  -1   58.94   10.08
 -14   1   1   78.22   12.36
  14   1  -1   76.68    8.85
  14   1  -1   70.85    9.24
  13  -1  -1   51.04    8.04
  13  -1  -1   53.23    7.75
 -13  -1   1   49.35   10.95
 -13   1   1   77.01   14.34
  13   1  -1   48.02    7.07
  13   1  -1   48.01    8.80
  12  -1  -1  101.45    9.70
  12  -1  -1  104.13   10.11
 -12  -1   1   99.26   12.95
  12   1  -1   98.83    9.49
 -12   1   1  114.52   12.99
  12   1  -1   96.20    8.87
  11  -1  -1  245.64   14.83
  11  -1  -1  242.95   13.89
 -11  -1   1  241.13   18.59
 -11   1   1  247.34   19.60
  11   1  -1  247.50   13.99
  10  -1  -1  213.64   12.79
 -10  -1   1  228.82   16.86
  10  -1  -1  223.92   12.18
 -10   1   1  225.32   17.10
  10   1  -1  217.91   11.41
  10   1  -1  217.18   12.08
  -9  -1   1  609.90   27.86
   9  -1  -1  618.94   22.53
   9   1  -1  514.52   24.45
   9   1  -1  600.35   20.03
  -9   1   1  619.95   28.51
  -8  -1   1  480.61   22.18
   8  -1  -1  392.66   20.40
   8  -1  -1  446.14   16.21
   8  -1  -1  459.68   17.09
   8   1  -1  438.33   13.81
   8   1  -1  443.75   15.67
  -8   1   1  442.93   22.06
   8   1  -1  410.75   18.58
   7  -1  -1  151.62    7.75
  -7  -1   1  136.57   10.30
   7  -1  -1  132.32   11.42
   7  -1  -1  139.43    6.69
   7   1  -1  149.65    8.11
   6  -1  -1  358.09   11.10
   6  -1  -1  380.73   12.72
  -6  -1   1  376.89   16.80
  -6   1   1  366.76   17.07
  -6   1   1  346.56   11.64
  -5  -1   1  495.04   19.11
   5  -1  -1  537.29   15.98
   5  -1  -1  487.59   16.45
  -5   1   1  499.48   19.69
   4  -1  -1  142.07    4.89
   4  -1  -1  132.23    5.37
  -4  -1   1  118.48    7.29
  -4   1   1  132.69    8.18
   3  -1  -1 6796.85  157.06
   3  -1  -1 6705.91  157.89
  -3   1   1 6179.41  161.65
   2  -1  -1  268.59    7.46
   2  -1  -1  269.11    7.78
   1  -1  -1 2008.38   49.34
   0   1  -1  378.68   11.72
   1  -1   1  105.15    4.70
  -1  -1  -1  104.49    4.61
  -1   1  -1  101.78    6.01
   1   1   1  100.33    4.82
   2  -1   1 1162.48   31.09
  -2   1  -1 1075.67   32.27
   2   1   1 1196.26   31.19
   3  -1   1 1763.54   46.25
  -3  -1  -1 1664.77   47.23
   3  -1   1 1675.20   44.97
  -3   1  -1 1686.45   45.52
   3   1   1 1688.05   44.84
   4  -1   1 1049.31   29.79
  -4  -1  -1  925.47   29.97
  -4  -1  -1 1019.63   29.14
   4  -1   1 1032.27   29.66
   4   1   1  976.83   28.40
   4   1   1 1026.69   29.47
  -4   1  -1 1012.21   30.05
  -4   1  -1 1089.15   36.83
  -5  -1  -1 1905.85   55.43
  -5  -1  -1 1959.73   52.96
   5  -1   1 2002.24   53.84
   5  -1   1 2060.95   54.38
  -5   1  -1 1944.00   54.19
  -5   1  -1 2039.30   56.99
   5   1   1 2034.14   54.10
   5   1   1 1958.93   52.77
  -6  -1  -1  368.09   14.03
  -6  -1  -1  363.29   16.79
   6  -1   1  379.14   15.22
   6  -1   1  400.90   15.86
  -6   1  -1  378.44   17.65
   6   1   1  378.72   14.57
  -6   1  -1  364.42   15.19
   7  -1   1  242.21   12.52
  -7  -1  -1  232.72   10.54
   7  -1   1  241.96   12.28
  -7  -1  -1  238.69   13.83
   7   1   1  227.84   11.38
  -7   1  -1  245.38   12.05
  -7   1  -1  205.82   21.29
  -8  -1  -1  177.20   12.56
   8  -1   1  180.00   11.07
   8  -1   1  182.17   11.38
  -8  -1  -1  161.00    7.88
   8   1   1  173.59   10.40
  -8   1  -1  159.87   12.49
  -8   1  -1  168.58    9.79
  -9  -1  -1  283.14   17.65
   9  -1   1  295.57   16.16
   9   1   1  319.92   16.16
   9   1   1  293.84   15.42
  -9   1  -1  298.95   18.73
  10  -1   1   16.05    4.54
 -10  -1  -1   19.40    6.22
  10  -1   1   14.47    3.93
  10   1   1   12.67    4.29
 -10   1  -1   22.89    6.60
  10   1   1   12.29    3.98
  11  -1   1  108.57   10.56
  11  -1   1   91.11    9.59
 -11  -1  -1   90.36   11.37
 -11   1  -1  120.87   21.66
  11   1   1   93.87    9.61
  12  -1   1    8.31    3.66
  12  -1   1    8.56    3.91
 -12  -1  -1    7.80    5.09
 -12   1  -1    8.00    4.79
  12   1   1   10.86    3.96
  12   1   1   12.07    4.56
 -13  -1  -1  140.62   15.59
  13  -1   1  129.53   13.35
  13  -1   1  131.09   13.00
 -13   1  -1  135.64   15.86
  13   1   1  141.60   13.36
  13   1   1  133.49   12.72
  14  -1   1   20.58    6.79
  14  -1   1   22.38    6.34
 -14  -1  -1   28.55    8.70
  14   1   1   19.61    5.88
  14   1   1   16.60    5.84
 -14   1  -1   20.70    6.91
 -15  -1  -1    3.68    5.70
  15  -1   1    2.84    4.15
  15  -1   1    1.38    3.71
  15   1   1    8.01    4.37
 -15   1  -1   -6.23    4.63
  16  -1   1    1.42    6.25
  16  -1   1    5.08    4.42
 -16  -1  -1    3.45    8.53
 -16   1  -1   -3.10    6.23
  16   1   1    2.11    5.36
  16   1   1    7.03    4.40
  17  -1   1    8.99    4.92
  17  -1   1    9.80    5.35
 -17   1  -1   23.18   11.08
  17   1   1    6.55    5.39
  17   1   1    9.51    4.88
  18  -1   1   -1.27    3.35
  18   1   1    4.27    4.64
  18  -2  -1   -8.11    4.10
  18   2  -1   13.59    5.45
 -18   2   1   -7.28    8.10
  17  -2  -1   23.81    6.30
  17  -2  -1    4.57    5.12
 -17  -2   1   21.18   10.70
  17   2  -1   17.78    5.23
 -17   2   1    1.60    6.33
  17   2  -1   18.71    5.16
  16  -2  -1   -1.57    3.25
 -16  -2   1   -9.27    5.30
  16  -2  -1   -0.46    4.20
  16   2  -1   -1.66    3.14
  16   2  -1   -0.89    3.57
  15  -2  -1   19.28    6.68
  15  -2  -1   30.42    8.09
 -15  -2   1   33.65    9.36
  15   2  -1   23.40    6.89
 -15   2   1   19.50   11.12
  14  -2  -1  112.01   11.89
  14  -2  -1  118.46   12.39
 -14  -2   1  107.28   13.82
  14   2  -1  102.56   10.25
 -14   2   1  120.69   15.29
  14   2  -1   97.54   10.67
  13  -2  -1   25.13    6.24
  13  -2  -1   22.67    6.31
 -13  -2   1   18.25    6.82
  13   2  -1   21.31    7.13
 -13   2   1   16.05    6.59
  13   2  -1   22.35    5.04
 -12  -2   1   14.49    5.58
  12  -2  -1    8.47    3.10
  12  -2  -1   16.94    4.93
 -12   2   1   13.35    6.37
  12   2  -1   13.03    3.87
  12   2  -1   24.77    6.65
 -11  -2   1   89.05   11.09
  11  -2  -1   84.87    8.68
  11  -2  -1   84.00    8.36
  11   2  -1   83.18    7.83
  11   2  -1   78.30    7.34
 -10  -2   1  247.65   17.19
  10  -2  -1  235.01   14.01
  10  -2  -1  241.76   13.24
  10   2  -1  246.61   12.62
  10   2  -1  234.32   11.54
 -10   2   1  257.88   18.71
   9  -2  -1  196.40   10.61
   9  -2  -1  206.58   11.78
  -9  -2   1  202.09   14.38
   9   2  -1  170.56   12.10
  -9   2   1  211.21   15.45
   9   2  -1  193.45   10.09
   9   2  -1  187.95    8.68
  -8  -2   1   75.57    8.04
   8  -2  -1   78.55    5.71
   8  -2  -1   75.12    6.32
  -8   2   1   70.19    8.38
   8   2  -1   70.72    6.49
  -7  -2   1  136.29   10.18
   7  -2  -1  142.68    7.98
  -7   2   1  138.08   10.65
  -7   2   1  133.01    6.67
   6  -2  -1  478.57   15.91
   6  -2  -1  406.14   18.42
  -6  -2   1  461.16   19.14
  -6   2   1  481.07   20.31
   5  -2  -1   76.64    4.54
   5  -2  -1   76.58    3.98
  -5  -2   1   73.31    6.09
   5  -2  -1   74.15    5.83
  -5   2   1   71.68    6.41
   4  -2  -1  587.64   19.34
   4  -2  -1  622.74   17.54
  -4  -2   1  596.66   20.24
  -4   2   1  592.29   20.98
  -4   2   1  587.47   19.04
   3  -2  -1  654.62   20.21
   3  -2  -1  702.70   18.84
  -3   2   1  668.83   21.60
   2  -2  -1  530.31   14.98
   1  -2  -1  192.09    6.59
  -1   2   1  185.44    7.22
   0  -2  -1  172.77    5.89
   0  -2   1  164.12    6.16
   0   2  -1  160.79    6.37
   0   2   1  165.70    6.90
   1  -2   1  440.69   13.71
  -1  -2  -1  464.96   13.20
   1   2   1  438.78   14.17
  -1   2  -1  444.72   15.31
   2  -2   1 1074.88   29.51
   2   2   1 1050.85   29.33
   3  -2   1  875.65   25.37
  -3  -2  -1  813.97   26.41
   3  -2   1  868.16   25.41
  -3   2  -1  855.42   25.80
   3   2   1  853.94   24.81
  -4  -2  -1  581.92   19.42
   4  -2   1  609.42   19.64
   4  -2   1  588.82   19.55
  -4  -2  -1  594.48   18.38
   4   2   1  579.32   18.16
  -4   2  -1  589.42   20.03
   4   2   1  594.05   19.02
   4   2   1  549.28   22.21
   5  -2   1    6.95    2.04
  -5  -2  -1    6.32    1.57
   5  -2   1    5.00    1.63
  -5  -2  -1    5.11    1.81
   5   2   1    7.11    1.90
  -5   2  -1    2.15    1.58
  -5   2  -1    6.43    2.69
   6  -2   1  309.75   13.62
  -6  -2  -1  282.34   13.97
   6  -2   1  290.70   13.53
  -6  -2  -1  284.69   11.38
   6   2   1  288.69   12.09
  -6   2  -1  296.00   13.66
   6   2   1  301.14   13.13
  -6   2  -1  295.69   15.43
   7  -2   1   32.75    4.61
  -7  -2  -1   31.89    4.81
  -7  -2  -1   24.96    3.02
   7   2   1   32.36    4.35
  -7   2  -1   28.62    4.62
   7   2   1   25.30    3.61
  -7   2  -1   21.56    4.97
   8  -2   1  238.50   13.34
   8  -2   1  195.65   13.73
  -8  -2  -1  216.49   13.80
  -8   2  -1  238.80   15.65
  -8   2  -1  215.77   12.06
   8   2   1  216.66   11.74
   9  -2   1    3.34    4.80
   9  -2   1   10.31    3.68
   9  -2   1   13.13    3.75
  -9  -2  -1   17.37    5.20
   9   2   1   11.98    3.65
  -9   2  -1    6.11    3.42
  -9   2  -1   12.41    2.99
   9   2   1   12.81    3.36
  10  -2   1   28.15    6.40
  10  -2   1   20.46    5.17
 -10  -2  -1   45.45    7.08
  10   2   1   26.31    5.66
 -10   2  -1   35.96    8.29
  10   2   1   27.21    5.79
  11  -2   1   92.84   10.05
  11  -2   1  101.55   10.25
 -11  -2  -1   87.00   11.08
 -11   2  -1  103.19   12.79
  11   2   1  116.41   10.43
  12  -2   1   55.67   10.00
  12  -2   1   67.81    9.66
 -12  -2  -1   48.29   10.27
  12   2   1   65.95    8.06
  12   2   1   57.59    7.75
 -12   2  -1   54.36   10.90
  13  -2   1   10.10    4.54
  13  -2   1    8.11    5.12
 -13  -2  -1   10.98    5.75
  13   2   1    6.55    3.61
  13   2   1    6.58    4.41
 -13   2  -1   19.70    8.03
 -14  -2  -1   15.25    6.56
  14  -2   1   26.47    8.05
  14  -2   1   17.82    6.44
  14   2   1   21.52    6.15
  14   2   1   23.51    6.34
 -14   2  -1   10.52    6.45
  15  -2   1   45.60   10.30
 -15  -2  -1   56.97   11.62
  15  -2   1   63.50   12.07
  15   2   1   47.38   10.26
 -15   2  -1   49.53   10.34
  15   2   1   64.73   11.81
  16  -2   1   26.44    7.59
 -16  -2  -1   15.77   10.46
  16  -2   1   22.44    7.48
  16   2   1   29.60    7.25
 -16   2  -1   29.15    8.65
  16   2   1   33.51    7.55
  17   2   1    7.72    5.32
  17   2   1    7.85    5.06
 -17   2  -1    3.52    9.88
  18  -2   1   12.16    5.29
  18   2   1    2.95    4.28
  18  -3  -1    3.77    4.47
  18   3  -1   -0.35    4.36
 -18   3   1    1.07    7.55
  17  -3  -1    5.30    4.35
  17  -3  -1   -0.75    3.57
 -17  -3   1  -19.07   12.23
  17   3  -1   -0.68    3.84
  17   3  -1    6.34    3.87
 -17   3   1   -8.98    5.64
  16  -3  -1   -0.74    3.90
  16  -3  -1    3.91    3.74
 -16  -3   1   -2.82    6.66
  16   3  -1   -0.98    3.85
 -16   3   1    4.19    5.73
  16   3  -1    0.49    3.72
  15  -3  -1   36.40    9.34
  15  -3  -1   30.44    7.70
 -15  -3   1   28.03    9.94
 -15   3   1   36.88    9.58
  15   3  -1   28.23    6.46
 -14  -3   1   35.75    8.73
  14  -3  -1   21.12    6.79
  14   3  -1   29.41    6.09
  14   3  -1   29.70    6.04
 -14   3   1   15.78    7.47
  13  -3  -1   64.13    9.00
  13  -3  -1   60.56    9.02
 -13  -3   1   65.16   12.36
 -13   3   1   44.92    9.62
  13   3  -1   56.03    7.52
  12  -3  -1   69.13    8.75
  12  -3  -1   61.16    8.19
 -12  -3   1   78.87   13.69
 -12   3   1   74.35   11.04
  12   3  -1   67.00    7.12
  11  -3  -1  114.69    9.80
  11  -3  -1  113.78   10.47
 -11  -3   1  131.74   13.08
  11   3  -1  113.38    8.39
 -11   3   1  110.31   12.99
  11   3  -1  113.81    8.99
  10  -3  -1  440.48   20.08
  10  -3  -1  480.24   21.61
 -10  -3   1  451.63   24.10
  10   3  -1  458.56   18.10
 -10   3   1  481.61   26.58
  10   3  -1  426.08   24.55
  10   3  -1  423.69   16.69
   9  -3  -1  258.37   13.90
   9  -3  -1  247.64   12.74
  -9  -3   1  234.28   15.57
   9   3  -1  236.45    9.29
  -9   3   1  262.43   17.70
   9   3  -1  245.68   13.38
   8  -3  -1  411.33   16.27
  -8  -3   1  415.98   19.94
   8  -3  -1  411.56   17.26
   8   3  -1  361.00   15.12
   8   3  -1  390.97   13.57
  -8   3   1  403.90   21.27
  -8   3   1  379.35   14.28
  -7  -3   1  359.19   17.29
   7  -3  -1  362.23   14.13
   7  -3  -1  358.26   15.01
  -7   3   1  380.73   19.13
  -6  -3   1  651.30   24.20
   6  -3  -1  650.29   20.68
   6  -3  -1  674.18   21.76
  -6   3   1  663.26   25.90
   5  -3  -1  766.24   23.03
   5  -3  -1  783.34   23.57
  -5  -3   1  779.06   25.85
  -5   3   1  777.94   25.07
  -5   3   1  764.99   27.22
  -4  -3   1   92.56    6.04
   4  -3  -1   98.17    5.32
   4  -3  -1   89.84    4.75
  -4   3   1  100.07    6.95
  -4   3   1   88.83    5.92
   3  -3  -1  453.39   14.13
  -3   3   1  439.62   16.06
  -3   3   1  430.18   15.58
   2  -3  -1  269.30    9.13
  -2   3   1  232.64    9.35
   1  -3  -1  561.54   16.26
  -1   3   1  530.27   17.60
   1   3  -1  547.81   14.55
   1   3  -1  587.38   14.77
   0  -3  -1  195.80    7.14
   0  -3   1  220.99    8.75
   0   3  -1  210.23    8.43
   0   3   1  201.02    8.73
   1  -3   1 1184.16   31.75
  -1  -3  -1 1197.54   30.64
   1   3   1 1120.73   32.49
  -1   3  -1 1183.22   34.26
   2  -3   1  641.23   19.82
   2   3   1  679.89   20.13
  -2   3  -1  617.91   22.29
  -3  -3  -1 1193.08   33.94
   3  -3   1 1329.71   35.56
   3   3   1 1284.72   35.09
  -3   3  -1 1216.26   37.85
  -3   3  -1 1281.21   36.46
   4  -3   1 1195.72   34.54
  -4  -3  -1 1197.24   33.06
   4  -3   1 1241.67   35.20
  -4   3  -1 1213.22   35.84
   4   3   1 1171.97   33.88
   4   3   1 1189.03   35.22
   4   3   1 1177.86   33.98
   5  -3   1   93.16    6.64
   5  -3   1   93.82    6.45
  -5  -3  -1   85.85    5.16
  -5   3  -1   80.55    6.46
  -5   3  -1   91.51    7.58
   5   3   1   91.68    6.15
   5   3   1   86.99    6.01
   6  -3   1  516.89   24.70
   6  -3   1  599.84   21.56
   6  -3   1  539.19   20.24
  -6  -3  -1  555.40   17.66
  -6  -3  -1  540.25   20.90
  -6   3  -1  586.25   23.91
   6   3   1  583.87   20.27
  -6   3  -1  587.95   21.89
   6   3   1  497.28   20.76
   6   3   1  532.23   18.65
   7  -3   1  117.01    9.89
  -7  -3  -1  132.40    9.45
  -7  -3  -1  123.49    6.01
   7  -3   1  125.12    8.71
   7  -3   1  124.03    9.12
   7   3   1  123.37    7.81
  -7   3  -1  138.06    9.63
   7   3   1  137.38    8.85
  -7   3  -1  134.15   10.94
   8  -3   1  180.17   11.37
   8  -3   1  172.33   11.60
   8  -3   1  174.13   12.43
  -8  -3  -1  178.76   12.93
  -8   3  -1  181.07   13.86
   8   3   1  184.05   10.40
  -8   3  -1  170.16   11.16
   9  -3   1   44.03    6.18
  -9  -3  -1   56.79    7.07
   9  -3   1   50.62    6.70
   9  -3   1   42.49    9.71
   9   3   1   44.52    5.90
  -9   3  -1   40.49    5.22
   9   3   1   44.64    5.56
  -9   3  -1   50.74    7.91
  10  -3   1  259.45   16.49
 -10  -3  -1  251.18   16.99
  10  -3   1  257.53   15.86
  10   3   1  241.16   14.71
 -10   3  -1  257.07   19.16
  10   3   1  249.81   14.93
  11  -3   1   18.83    5.69
  11  -3   1   15.89    5.05
 -11  -3  -1   14.77    5.09
 -11   3  -1   21.18    7.13
  11   3   1    9.61    4.12
 -12  -3  -1   16.53    5.97
  12  -3   1    8.78    4.07
 -12   3  -1    3.04    5.01
  12   3   1    7.63    3.95
  13  -3   1   56.40    8.54
 -13  -3  -1   55.75   11.80
  13  -3   1   49.39    9.96
 -13   3  -1   82.97   16.03
  13   3   1   58.78    8.49
  13   3   1   52.44    8.10
  14  -3   1   14.20    5.60
 -14  -3  -1   18.74    6.88
  14  -3   1   18.41    7.20
  14   3   1   12.25    5.55
  14   3   1    5.89    3.55
 -14   3  -1   15.19    7.00
  15  -3   1    6.25    4.56
 -15  -3  -1    3.12    7.24
  15  -3   1   -1.54    3.84
  15   3   1    0.62    4.03
 -15   3  -1   11.63    6.22
  15   3   1   10.56    3.84
  16  -3   1   59.60   11.90
  16  -3   1   72.83   10.45
 -16   3  -1   79.04   14.65
  16   3   1   66.65   10.09
  16   3   1   68.17    9.13
  17  -3   1   25.16    7.59
  17  -3   1   26.15    7.37
 -17   3  -1   11.82    8.93
  17   3   1   29.68   11.03
  18  -4  -1    1.98    4.13
  18   4  -1    0.62    4.02
 -18   4   1    9.97    8.68
  17  -4  -1   -5.11    4.05
  17  -4  -1    4.31    4.17
  17   4  -1   -3.86    4.31
 -17   4   1    4.63    6.95
  16  -4  -1    7.46    4.38
 -16  -4   1   11.69    7.65
  16  -4  -1    9.17    5.82
  16   4  -1   14.18    5.27
  16   4  -1    2.02    3.73
 -16   4   1    9.29    6.47
 -15  -4   1    3.18    6.43
  15  -4  -1   18.55    6.25
  15  -4  -1   13.96    5.76
  15   4  -1    8.80    6.84
  15   4  -1   16.95    5.09
 -15   4   1   29.82   11.00
 -14  -4   1  130.18   13.75
  14  -4  -1  138.07   13.86
  14  -4  -1  136.26   13.84
  14   4  -1  115.27   10.54
 -14   4   1  121.51   16.25
  14   4  -1  129.47   11.48
  13  -4  -1   46.90    9.19
 -13  -4   1   49.09   11.63
  13  -4  -1   53.82    8.19
 -13   4   1   65.98   14.27
  13   4  -1   48.32    9.52
  13   4  -1   41.10    6.80
  12  -4  -1   41.18    8.04
 -12  -4   1   33.94    8.79
  12  -4  -1   42.71    8.65
 -12   4   1   43.61    9.97
  12   4  -1   37.46    5.71
  11  -4  -1   36.67    7.41
  11  -4  -1   35.80    8.28
 -11  -4   1   49.58   10.33
  11   4  -1   33.98    4.95
  11   4  -1   32.59    5.58
 -11   4   1   32.63    9.42
  10  -4  -1   27.05    5.82
  10  -4  -1   28.87    5.61
 -10  -4   1   34.65    7.15
  10   4  -1   28.03    3.78
 -10   4   1   23.81    6.23
  10   4  -1   35.08    5.94
   9  -4  -1  242.89   13.44
  -9  -4   1  252.84   15.82
   9  -4  -1  257.94   14.41
   9   4  -1  232.46   12.37
  -9   4   1  259.15   18.23
   9   4  -1  255.01   11.20
  -9   4   1  243.00   10.70
   8  -4  -1  160.23    9.75
  -8  -4   1  169.32   11.70
  -8   4   1  167.76    9.32
  -8   4   1  169.56   13.39
   7  -4  -1  790.79   26.04
   7  -4  -1  796.85   27.00
  -7  -4   1  791.58   28.91
  -7   4   1  794.28   31.44
   6  -4  -1  900.89   28.00
   6  -4  -1  862.33   26.94
  -6  -4   1  878.13   29.61
  -6   4   1  839.94   28.86
  -6   4   1  884.20   31.91
   5  -4  -1  131.88    7.03
  -5  -4   1  133.48    8.10
   5  -4  -1  140.81    7.65
  -5   4   1  140.70    9.53
  -5   4   1  134.09    8.34
   4  -4  -1  499.12   16.60
  -4  -4   1  474.32   17.03
  -4   4   1  473.43   18.00
  -4   4   1  492.29   18.87
   3  -4  -1  941.90   27.75
   3  -4  -1 1001.03   28.26
  -3   4   1 1004.42   30.31
  -3   4   1 1002.86   30.12
   2  -4  -1 4682.06  118.48
  -2   4   1 4918.05  121.24
   1  -4  -1  769.98   22.80
   1   4  -1  840.58   22.32
  -1   4   1  813.01   25.38
   0  -4   1 1106.45   28.86
   0  -4  -1 1049.84   28.63
   0   4  -1 1120.66   31.18
   0   4   1  990.93   31.17
   1  -4   1 2526.82   64.36
  -1  -4  -1 2506.06   62.76
  -1   4  -1 2581.20   67.97
   1   4   1 2441.52   65.81
   2  -4   1 2376.52   59.07
   2  -4   1 2169.93   58.44
  -2   4  -1 2173.02   59.49
  -2   4  -1 2220.49   62.68
   2   4   1 2259.57   59.24
   3  -4   1  267.64   12.48
   3  -4   1  273.44   11.27
  -3  -4  -1  247.10    9.53
  -3   4  -1  247.88   12.00
  -3   4  -1  247.35   13.10
   3   4   1  234.23   10.44
   4  -4   1  250.01   11.49
  -4  -4  -1  246.52    9.69
   4  -4   1  263.01   11.36
   4   4   1  238.11    9.69
   4   4   1  259.10   10.26
  -4   4  -1  246.94   11.98
   4   4   1  245.23   10.75
   5  -4   1  552.16   19.95
  -5  -4  -1  486.58   18.08
  -5  -4  -1  517.86   16.58
   5  -4   1  539.58   19.31
   5  -4   1  502.42   20.69
  -5   4  -1  542.51   20.54
   5   4   1  494.81   17.93
   5   4   1  538.30   18.67
  -5   4  -1  508.71   21.44
   6  -4   1  978.13   31.22
   6  -4   1  899.39   32.88
  -6  -4  -1  933.37   26.72
  -6  -4  -1  923.46   30.56
   6  -4   1  997.47   32.06
  -6   4  -1  979.43   34.76
  -6   4  -1  942.96   32.51
   6   4   1  916.98   30.15
   6   4   1  942.29   28.72
   6   4   1  991.05   30.53
   7  -4   1  557.61   22.23
  -7  -4  -1  491.48   20.88
   7  -4   1  506.76   22.76
   7  -4   1  528.68   21.09
  -7  -4  -1  476.19   15.18
  -7   4  -1  563.89   22.80
   7   4   1  553.04   20.64
   7   4   1  481.30   22.49
   7   4   1  525.74   19.18
  -7   4  -1  537.76   24.56
   8  -4   1  207.48   13.19
   8  -4   1  199.39   12.29
   8  -4   1  179.77   13.34
  -8  -4  -1  189.40   12.35
  -8   4  -1  192.89   12.50
  -8   4  -1  207.17   15.13
   8   4   1  195.57   10.94
   9  -4   1   17.21    4.43
  -9  -4  -1   12.84    4.13
   9  -4   1   15.18    4.39
   9  -4   1    1.40    5.02
  -9   4  -1   17.08    5.76
   9   4   1   10.85    3.43
  -9   4  -1   11.74    3.44
  10  -4   1   63.83    8.08
  10  -4   1   58.69    7.88
 -10  -4  -1   63.45    8.08
  10   4   1   51.14    6.58
 -10   4  -1   53.59    6.33
 -10   4  -1   71.67   12.69
  10   4   1   59.32    6.80
  11  -4   1   19.12    5.79
  11  -4   1   23.00    6.22
 -11  -4  -1   26.87    6.13
 -11   4  -1   13.01    5.43
  11   4   1   22.96    5.42
 -12  -4  -1  283.71   19.79
  12  -4   1  255.84   18.56
  12   4   1  245.58   16.99
 -12   4  -1  301.46   23.41
  12   4   1  273.35   17.47
  13  -4   1   19.85    6.22
 -13  -4  -1   17.51    7.23
  13  -4   1   22.51    6.63
 -13   4  -1   12.18    6.96
  13   4   1   25.47    6.38
  13   4   1   28.22    6.47
  14  -4   1   26.19    7.54
  14  -4   1   28.16    8.05
 -14  -4  -1   24.73    7.83
 -14   4  -1   29.80    9.18
  14   4   1   25.08    6.31
  14   4   1   17.75    5.49
 -15  -4  -1   20.66    8.79
  15  -4   1   20.87    6.74
  15  -4   1   16.49    6.75
  15   4   1   28.50    7.50
 -15   4  -1   27.47   10.10
  15   4   1   25.20    6.17
  16  -4   1    5.72    4.95
  16  -4   1    6.07    5.18
 -16   4  -1   -3.66    5.69
  16   4   1    9.05    5.77
  16   4   1    9.01    4.13
  17  -4   1    6.31    4.10
  17  -4   1   17.72    7.65
 -17   4  -1   16.90    9.42
  17   4   1    1.21    7.68
  18  -5  -1    2.66    5.58
  18   5  -1    7.47    3.95
 -18   5   1   -1.63    7.11
  17  -5  -1   17.21    6.18
  17  -5  -1   24.29    6.73
 -17   5   1   18.85    9.33
  17   5  -1   12.97    5.71
  17   5  -1   24.21    5.37
 -16  -5   1   35.68    9.49
  16  -5  -1   19.48    6.16
  16  -5  -1   12.14    7.02
 -16   5   1   16.35    8.49
  16   5  -1   26.38    5.71
  16   5  -1    5.53    4.84
 -15  -5   1   67.38   12.87
  15  -5  -1   86.66   11.34
  15  -5  -1   74.88   11.71
  15   5  -1   83.63   10.26
 -15   5   1   57.59   12.57
  15   5  -1   68.72    9.17
  14  -5  -1   58.41   11.42
  14  -5  -1   66.87    9.87
 -14  -5   1   52.40   10.11
  14   5  -1   56.55    7.06
 -14   5   1   44.82   10.09
  14   5  -1   54.99    7.66
  13  -5  -1   15.15    5.49
 -13  -5   1    8.44    6.56
  13  -5  -1   17.66    5.53
  13   5  -1   24.48    5.38
 -12  -5   1   65.21   11.60
  12  -5  -1   64.40    8.45
  12  -5  -1   45.44    8.84
 -12   5   1   79.20   15.20
  12   5  -1   51.95    6.58
  11  -5  -1  185.47   14.14
 -11  -5   1  166.57   14.41
  11  -5  -1  160.08   13.28
 -11   5   1  184.36   17.15
  11   5  -1  170.31   10.21
  11   5  -1  170.47   10.39
  10  -5  -1   89.21    9.27
 -10  -5   1   82.17    9.60
  10  -5  -1   78.42    8.09
  10   5  -1   76.69    5.63
 -10   5   1   78.38   10.64
  10   5  -1   80.87    8.13
   9  -5  -1   71.60    8.94
  -9  -5   1   76.04    8.46
   9  -5  -1   83.34    7.67
   9  -5  -1   69.91    7.55
  -9   5   1   69.63    6.08
   9   5  -1   70.97    5.41
  -9   5   1   70.05    9.53
   9   5  -1   69.38    6.29
  -8  -5   1  326.27   17.32
   8  -5  -1  358.56   16.21
   8  -5  -1  363.60   17.05
   8  -5  -1  307.18   17.14
  -8   5   1  352.35   20.21
   7  -5  -1  334.38   15.43
  -7  -5   1  315.80   15.84
  -7   5   1  337.70   18.50
   6  -5  -1   46.95    4.96
  -6  -5   1   45.10    4.88
   6  -5  -1   42.18    4.47
  -6   5   1   41.33    5.00
  -6   5   1   42.31    5.88
   5  -5  -1  157.56    8.36
  -5  -5   1  159.19    8.77
   5  -5  -1  171.30    9.08
  -5   5   1  164.05   10.56
  -5   5   1  147.73    9.50
  -4  -5   1  612.57   20.43
   4  -5  -1  634.40   20.31
   4  -5  -1  638.11   20.74
  -4   5   1  604.45   22.44
  -4   5   1  594.67   22.21
   3  -5  -1 1574.03   43.15
   3  -5  -1 1641.52   43.55
  -3   5   1 1429.82   47.41
  -3   5   1 1644.00   45.11
  -3   5   1 1608.80   45.95
   2  -5  -1  826.47   24.44
   2  -5  -1  800.52   24.30
  -2   5   1  803.36   26.35
  -2   5   1  801.27   26.60
   2   5  -1  842.84   21.11
   1  -5  -1  644.45   19.70
   1   5  -1  654.88   19.96
  -1   5   1  644.41   22.58
   0  -5  -1  422.08   13.21
   0  -5   1  388.34   13.01
   0   5   1  372.79   15.61
   0   5  -1  409.81   15.68
  -1  -5  -1 1506.73   38.13
   1  -5   1 1459.56   39.75
  -1   5  -1 1461.91   43.76
   1   5   1 1393.03   41.62
  -2  -5  -1   38.20    3.18
   2  -5   1   37.98    3.87
   2  -5   1   38.87    3.65
   2   5   1   34.44    4.02
  -2   5  -1   33.35    3.76
  -2   5  -1   35.25    5.80
   3  -5   1   91.02    6.08
  -3  -5  -1   93.76    5.24
   3  -5   1  100.21    6.93
   3  -5   1   85.50    6.14
  -3   5  -1   99.89    7.02
  -3   5  -1  100.32    8.58
   3   5   1   93.32    6.36
   4  -5   1  249.18   11.99
   4  -5   1  270.66   12.01
   4  -5   1  255.22   12.86
   4   5   1  262.91   11.63
   4   5   1  240.92   10.27
  -4   5  -1  271.89   13.01
   4   5   1  257.55   10.29
  -4   5  -1  235.74   17.55
   5  -5   1  722.45   24.27
  -5  -5  -1  704.69   20.73
  -5  -5  -1  651.84   21.97
   5  -5   1  681.42   25.61
   5  -5   1  687.76   24.48
   5   5   1  690.05   23.20
  -5   5  -1  685.09   25.48
   5   5   1  650.84   22.56
   5   5   1  668.52   21.97
   6  -5   1 1091.52   35.44
   6  -5   1  998.47   48.41
  -6  -5  -1 1038.60   33.08
  -6  -5  -1 1058.17   29.20
   6   5   1 1108.53   33.80
  -6   5  -1 1044.38   45.45
  -6   5  -1 1098.67   36.70
   6   5   1 1058.47   32.80
   6   5   1 1073.59   31.98
   7  -5   1  529.21   23.62
   7  -5   1  572.04   22.66
   7  -5   1  535.22   23.93
  -7  -5  -1  556.10   21.70
  -7   5  -1  584.72   26.13
  -7   5  -1  557.69   23.99
   7   5   1  572.20   21.61
   7   5   1  541.35   20.05
   7   5   1  518.05   20.82
   8  -5   1  210.80   13.52
  -8  -5  -1  185.80   12.03
   8  -5   1  190.55   13.87
   8  -5   1  189.32   12.44
   8   5   1  189.40   10.74
  -8   5  -1  190.22   12.97
  -8   5  -1  182.97   14.78
   8   5   1  208.84   15.42
   9  -5   1  147.75   12.77
   9  -5   1  132.36   11.38
  -9  -5  -1  117.98   10.10
   9  -5   1  142.07   11.33
  -9   5  -1  130.18   10.57
   9   5   1  128.17   10.11
   9   5   1  126.68    9.26
  -9   5  -1  138.03   13.31
  10  -5   1   49.42    7.57
  10  -5   1   55.71    7.18
 -10  -5  -1   43.04    7.35
  10  -5   1   48.07    8.98
  10   5   1   45.13    6.46
 -10   5  -1   52.09   10.23
 -10   5  -1   47.44    6.57
 -11  -5  -1   13.13    4.67
  11  -5   1    7.49    4.77
  11  -5   1    8.55    4.07
 -11   5  -1   14.07    3.39
  11   5   1   13.53    4.48
 -11   5  -1   15.01    6.35
 -12  -5  -1   32.88    8.46
  12  -5   1   61.59    9.30
  12  -5   1   49.65    9.61
 -12   5  -1   45.03   10.43
  12   5   1   65.77    8.29
  12   5   1   58.19    8.22
  13  -5   1  116.57   13.40
 -13  -5  -1   96.16   12.12
  13  -5   1  113.72   13.17
  13   5   1  116.81   11.57
 -13   5  -1  110.23   15.38
  14  -5   1    5.61    5.44
  14  -5   1   11.88    5.64
 -14  -5  -1    9.17    6.53
  14   5   1    9.92    4.84
  14   5   1    2.23    3.39
 -14   5  -1    5.63    5.41
  15  -5   1    5.51    5.66
  15  -5   1    5.96    4.27
  15   5   1   14.93    5.05
 -15   5  -1   16.45    6.61
  15   5   1   12.42    5.62
  16  -5   1    7.87    4.76
  16  -5   1    4.85    4.87
  16   5   1    9.93    4.95
  16   5   1    4.39    3.61
 -16   5  -1   13.03    6.95
  17  -5   1   59.84   13.10
  17  -5   1   64.70   12.61
  17   5   1   61.63   13.17
  17   5   1   51.68    9.99
  18  -6  -1   27.47    8.07
  18   6  -1   -1.57    5.21
 -18   6   1   14.37    8.34
  17  -6  -1    7.90    4.94
  17  -6  -1    7.50    4.92
  17   6  -1   13.03    6.59
 -17   6   1   14.95    8.67
  16  -6  -1    0.05    4.24
  16  -6  -1   10.03    4.47
 -16  -6   1   17.61   10.05
 -16   6   1    7.04    6.83
  16   6  -1    2.30    3.39
  15  -6  -1   28.07    8.24
 -15  -6   1   21.63   11.90
  15  -6  -1   35.37    8.81
  15   6  -1   19.83    5.09
  15   6  -1   38.60    7.20
 -15   6   1   29.83    9.74
  14  -6  -1  145.48   15.14
  14  -6  -1  195.49   16.89
 -14  -6   1  177.93   16.55
  14   6  -1  152.70   11.82
 -14   6   1  172.27   19.95
  14   6  -1  158.65   11.98
 -13  -6   1   32.89    8.90
  13  -6  -1   29.89    7.63
  13  -6  -1   38.68    9.32
  13   6  -1   40.83    6.24
  13   6  -1   39.82    6.06
 -13   6   1   25.81    8.44
 -12  -6   1   15.50    6.08
  12  -6  -1   16.92    5.33
  12  -6  -1   16.00    5.32
 -12   6   1   15.42    6.99
  12   6  -1   29.65    5.35
 -11  -6   1   50.47    9.29
  11  -6  -1   59.25    8.44
  11  -6  -1   61.05    8.11
 -11   6   1   67.98   13.15
  11   6  -1   50.07    5.60
 -10  -6   1  287.82   17.73
  10  -6  -1  303.95   17.92
  10  -6  -1  292.71   17.09
 -10   6   1  268.16   12.88
  10   6  -1  296.71   13.62
 -10   6   1  278.10   20.71
  10   6  -1  272.24   12.21
  10   6  -1  279.27   14.04
   9  -6  -1   49.11    6.43
  -9  -6   1   50.02    6.71
   9  -6  -1   52.65    6.50
   9   6  -1   44.74    4.90
  -9   6   1   39.16    5.26
  -9   6   1   46.41    9.22
   9   6  -1   43.08    4.37
   8  -6  -1  413.45   18.73
  -8  -6   1  427.61   19.83
   8  -6  -1  421.69   20.31
   8  -6  -1  422.62   19.62
  -8   6   1  399.23   22.45
   7  -6  -1  180.05   10.72
  -7  -6   1  175.76   11.07
   7  -6  -1  177.04   11.53
   7  -6  -1  187.04   11.39
  -7   6   1  169.05   12.81
  -7   6   1  208.45   18.51
  -6  -6   1   25.94    4.08
   6  -6  -1   30.86    4.38
   6  -6  -1   38.88    5.06
   6  -6  -1   33.74    4.28
  -6   6   1   39.39    5.20
  -6   6   1   40.21    8.22
   5  -6  -1  144.35    9.28
  -5  -6   1  149.48    8.51
   5  -6  -1  146.34    8.53
   5  -6  -1  149.99    8.93
  -5   6   1  152.79   10.01
  -5   6   1  158.99   10.54
   4  -6  -1   46.20    4.33
   4  -6  -1   45.17    5.55
  -4  -6   1   43.23    4.02
   4  -6  -1   47.44    4.67
  -4   6   1   36.27    4.41
  -4   6   1   41.30    4.78
   3  -6  -1   55.79    4.75
   3  -6  -1   59.01    4.66
  -3   6   1   56.75    5.40
  -3   6   1   52.36    4.93
  -3   6   1   55.07    5.51
   2  -6  -1  139.26    7.33
   2  -6  -1  126.12    7.15
  -2   6   1  133.77    8.41
   2   6  -1  129.44    5.18
   2   6  -1  137.30    6.32
  -2   6   1  132.29    8.97
  -2   6   1  148.19    7.59
   1  -6  -1  316.84   11.93
   1   6  -1  321.94   12.92
  -1   6   1  305.42   14.10
  -1   6   1  314.66   14.80
   0  -6   1   65.23    4.53
   0  -6   1   66.26    4.36
   0  -6  -1   67.56    4.55
   0  -6  -1   64.27    4.18
   0   6  -1   63.50    6.23
   0   6   1   55.67    5.51
   0   6   1   65.67    6.22
   0   6  -1   69.42    5.99
  -1  -6  -1  899.40   26.14
   1  -6   1  899.82   26.99
   1  -6   1  894.02   27.54
  -1   6  -1  912.29   28.76
   1   6   1  898.80   29.62
  -1   6  -1  875.54   30.54
   1   6   1  897.01   28.88
  -1   6  -1  942.75   31.74
  -2  -6  -1  726.60   22.40
   2  -6   1  795.01   24.45
   2  -6   1  763.55   24.09
   2  -6   1  736.18   24.71
  -2   6  -1  749.89   28.63
  -2   6  -1  786.85   25.46
   2   6   1  717.12   24.34
   2   6   1  716.60   29.12
   3  -6   1  263.38   11.93
   3  -6   1  263.58   12.18
   3  -6   1  257.90   12.57
  -3  -6  -1  263.67   10.37
  -3   6  -1  256.26   15.10
   3   6   1  286.68   12.77
   3   6   1  253.17   11.36
  -3   6  -1  263.53   12.86
  -4  -6  -1  115.39    6.11
   4  -6   1  109.65    7.78
   4  -6   1  119.07    7.68
   4  -6   1  118.27    8.36
   4   6   1  110.07    7.50
  -4   6  -1  127.20    8.92
   4   6   1  108.65    7.26
  -4   6  -1   99.21    9.19
  -5  -6  -1  215.17    9.86
   5  -6   1  232.61   13.05
   5  -6   1  236.74   12.61
   5  -6   1  242.28   12.34
  -5  -6  -1  238.03    9.51
   5   6   1  241.04   11.81
   5   6   1  227.65   10.53
  -5   6  -1  233.00   13.41
   5   6   1  237.66   10.33
   6  -6   1  371.25   18.11
  -6  -6  -1  366.74   14.88
  -6  -6  -1  364.63   11.99
   6  -6   1  361.61   17.22
   6  -6   1  375.40   16.97
  -6   6  -1  373.03   19.27
  -6   6  -1  346.74   20.62
   6   6   1  350.39   14.58
   6   6   1  386.18   16.34
   6   6   1  353.37   14.68
   7  -6   1  113.45    9.86
   7  -6   1  114.61    9.22
  -7  -6  -1  108.30    7.85
   7  -6   1  118.53   10.35
   7   6   1  113.55    8.59
  -7   6  -1  100.36   10.20
   7   6   1  118.19    7.82
  -7   6  -1  112.73    9.98
   7   6   1  126.50    8.43
   8  -6   1   65.28    8.67
   8  -6   1   72.13    7.53
   8  -6   1   63.40    7.57
  -8  -6  -1   74.61    6.81
   8   6   1   68.54    8.82
   8   6   1   63.63    6.92
  -8   6  -1   69.34    9.18
   8   6   1   69.23    6.29
  -8   6  -1   66.08    7.84
   9  -6   1  135.59   11.30
   9  -6   1  144.06   12.14
  -9  -6  -1  127.20    9.84
   9  -6   1  121.30   11.97
  -9   6  -1  151.74   14.15
   9   6   1  125.96   10.13
   9   6   1  128.02    9.48
  -9   6  -1  139.57   11.65
  10  -6   1  158.58   13.64
 -10  -6  -1  151.48   12.14
  10  -6   1  120.16   13.53
  10   6   1  147.27   10.94
 -10   6  -1  163.78   16.10
 -10   6  -1  153.50   12.03
 -11  -6  -1  112.67   11.22
  11  -6   1   96.70   11.12
  11  -6   1  111.13   12.25
  11   6   1  103.85   10.00
 -11   6  -1  113.26   14.32
  11   6   1  116.42   12.52
  12  -6   1   34.98    8.50
  12  -6   1   35.57    8.76
 -12  -6  -1   29.38    7.29
 -12   6  -1   55.20   12.33
  12   6   1   39.43    7.69
  12   6   1   29.17    8.23
  13  -6   1   34.74    8.73
  13  -6   1   38.25    9.53
 -13  -6  -1   33.27    8.50
 -13   6  -1   20.87    7.22
  13   6   1   27.25    6.82
 -14  -6  -1    9.13    7.46
  14  -6   1    0.70    3.01
  14  -6   1    4.69    3.91
 -14   6  -1    1.63    3.87
  14   6   1    6.13    3.61
  14   6   1   -0.65    2.78
  15  -6   1   -5.94    4.57
  15  -6   1    8.68    6.04
  15   6   1    5.81    3.93
  15   6   1   -2.53    3.43
 -15   6  -1    9.37    7.78
  16  -6   1    3.60    4.01
  16  -6   1   -6.56    3.96
 -16   6  -1    1.22    6.16
  16   6   1    2.06    4.56
  16   6   1    1.83    3.19
  17  -6   1   11.78    8.39
 -17   6  -1   -0.86    6.77
  17   6   1   14.39    5.78
  17   6   1   12.47    4.78
  18  -7  -1   30.77    8.20
  18   7  -1   29.40    6.04
 -18   7   1   39.73   10.05
  17  -7  -1   12.64    5.59
  17  -7  -1   20.85    6.93
  17   7  -1    3.94    5.86
 -17   7   1   -2.50    6.29
  16  -7  -1   14.24    5.34
  16  -7  -1   24.74    7.79
  16   7  -1   16.34    4.67
 -16   7   1    1.10    6.41
  16   7  -1    8.16    5.02
  15  -7  -1  119.53   14.01
  15  -7  -1  117.31   14.09
 -15   7   1  142.47   18.86
  15   7  -1  109.11   10.30
  15   7  -1  118.42   10.37
  14  -7  -1   37.89    8.68
  14  -7  -1   48.06   10.32
 -14  -7   1   42.61   10.22
 -14   7   1   62.11   14.57
  14   7  -1   40.51    7.07
 -13  -7   1   30.84    8.09
  13  -7  -1   16.11    6.26
  13  -7  -1   25.99    7.02
  13   7  -1   23.14    5.29
 -13   7   1   27.83    9.37
  13   7  -1   37.69    5.59
  12  -7  -1   76.89    9.97
  12  -7  -1   73.56   17.96
 -12  -7   1   65.29   11.38
  12   7  -1   71.09    7.07
 -12   7   1   53.69   11.15
  11  -7  -1  120.69   11.91
 -11  -7   1  120.07   11.54
  11  -7  -1  116.56   11.67
  11   7  -1  115.04    8.45
 -11   7   1  132.77   15.19
 -10  -7   1  113.90   10.86
  10  -7  -1  123.13   11.46
  10  -7  -1  117.87   10.93
  10  -7  -1  120.51   14.66
 -10   7   1  111.52   13.38
  10   7  -1  111.46    7.03
 -10   7   1  108.00    8.80
  10   7  -1  107.83    7.92
  10   7  -1  119.97    8.72
  -9  -7   1   55.92    7.14
   9  -7  -1   42.19    6.78
   9  -7  -1   59.24    9.41
   9  -7  -1   52.06    6.87
  -9   7   1   41.96    6.00
  -9   7   1   50.14   10.14
   9   7  -1   50.37    5.25
   9   7  -1   51.88    5.59
   8  -7  -1   65.62    7.31
  -8  -7   1   52.76    8.33
   8  -7  -1   72.71    7.81
   8  -7  -1   65.32    6.90
  -8   7   1   79.33    9.22
   7  -7  -1   21.20    4.79
   7  -7  -1   18.70    4.48
   7  -7  -1   21.62    4.71
  -7  -7   1   24.69    4.99
  -7   7   1   23.45    6.11
  -7   7   1   17.50    4.73
   6  -7  -1   94.06    9.28
   6  -7  -1   81.30    7.20
  -6  -7   1   79.29    6.63
  -6   7   1   86.36    8.59
  -6   7   1   79.26    7.83
  -5  -7   1  223.81   10.92
   5  -7  -1  241.28   12.31
   5  -7  -1  237.00   11.91
   5  -7  -1  235.34   12.62
  -5   7   1  221.02   13.27
  -5   7   1  247.09   13.76
   4  -7  -1 1070.15   34.19
  -4  -7   1 1086.60   31.71
   4  -7  -1 1085.52   33.45
   4  -7  -1 1067.58   33.09
  -4   7   1  995.65   35.22
  -4   7   1 1104.58   35.19
   3  -7  -1  392.55   16.23
   3  -7  -1  420.25   16.09
   3  -7  -1  427.61   16.33
  -3  -7   1  392.86   12.34
  -3  -7   1  407.52   14.53
   3   7  -1  426.80   13.37
  -3   7   1  384.29   17.53
  -3   7   1  433.80   18.63
  -3   7   1  424.92   16.80
   3   7  -1  401.12   12.87
  -2  -7   1   58.54    3.75
   2  -7  -1   54.33    5.76
   2  -7  -1   57.31    4.95
  -2   7   1   54.17    4.62
  -2   7   1   55.24    6.34
   2   7  -1   63.98    5.17
  -2   7   1   62.69    6.13
   1  -7  -1    5.11    1.62
   1  -7  -1    2.29    1.56
   1  -7  -1    1.98    1.22
  -1  -7   1    5.18    1.37
   1   7  -1    1.24    1.71
   1   7  -1    5.01    2.70
  -1   7   1    3.77    1.60
  -1   7   1    7.51    2.47
  -1   7   1    4.56    2.73
   0  -7  -1  193.53    8.95
   0  -7   1  180.27    8.92
   0  -7   1  186.74    8.52
   0  -7  -1  212.69    8.85
   0   7  -1  198.52   11.25
   0   7   1  183.80   11.56
   0   7  -1  190.63   11.75
   0   7   1  200.60   11.13
   1  -7   1   13.60    2.78
   1  -7   1   17.72    2.78
  -1  -7  -1   15.79    2.20
  -1  -7  -1   16.14    2.27
   1  -7   1   16.63    2.69
   1   7   1   17.61    3.67
  -1   7  -1   14.10    4.18
  -1   7  -1   17.59    3.43
  -1   7  -1   20.67    5.85
   2  -7   1  546.48   19.98
   2  -7   1  541.88   19.26
  -2   7  -1  530.65   23.91
   2   7   1  521.53   19.99
  -2   7  -1  547.65   20.50
  -2   7  -1  521.11   22.86
   2   7   1  528.07   20.92
   3  -7   1  552.19   20.58
   3  -7   1  571.08   20.54
   3  -7   1  538.49   21.19
  -3  -7  -1  559.23   18.36
  -3   7  -1  543.89   21.67
   3   7   1  563.51   26.40
  -3   7  -1  557.45   24.89
   3   7   1  583.07   21.60
   4  -7   1  247.55   12.54
   4  -7   1  230.29   12.65
   4  -7   1  237.78   12.07
  -4  -7  -1  230.87    9.78
  -4   7  -1  219.37   14.41
   4   7   1  232.08   12.14
  -4   7  -1  222.00   12.94
   4   7   1  228.50   11.02
   5  -7   1   23.69    4.66
   5  -7   1   22.05    4.47
   5  -7   1   20.19    4.60
  -5  -7  -1   23.20    2.69
  -5   7  -1   19.17    4.81
   5   7   1   17.03    3.66
  -5   7  -1   19.06    4.38
   5   7   1   21.19    3.93
   6  -7   1  110.09    8.72
   6  -7   1  111.05    9.46
   6  -7   1  114.32    9.25
  -6  -7  -1  104.80    5.17
  -6  -7  -1   85.88    9.88
  -6   7  -1  104.71    9.89
  -6   7  -1  120.11   10.23
   6   7   1  104.59    7.02
   6   7   1  115.14    8.59
   6   7   1  108.43    7.34
  -7  -7  -1  135.65    8.74
   7  -7   1  140.95   10.98
   7  -7   1  134.87   11.17
   7  -7   1  141.74   10.50
   7   7   1  128.43    9.52
  -7   7  -1  145.58   11.83
   7   7   1  141.81    8.93
   7   7   1  137.63    8.98
  -7   7  -1  136.75   12.13
   8  -7   1  129.53   11.31
   8  -7   1  110.84   10.34
  -8  -7  -1   97.49    8.46
   8  -7   1  117.00   10.31
   8   7   1  137.98   10.08
  -8   7  -1  113.43   12.01
  -8   7  -1  132.81   11.45
   8   7   1  117.01    8.60
  -9  -7  -1  183.26   12.10
   9  -7   1  177.11   13.60
   9  -7   1  189.85   14.94
   9  -7   1  184.49   14.17
   9   7   1  179.20   11.76
   9   7   1  181.71   12.59
  -9   7  -1  180.57   13.72
  -9   7  -1  189.85   16.36
  10  -7   1   18.53    5.55
 -10  -7  -1   14.72    4.92
  10  -7   1   27.82    6.80
  10  -7   1   15.92    6.35
 -10   7  -1   25.28    8.17
  10   7   1   30.72    6.47
 -10   7  -1   16.94    5.09
  10   7   1   31.67    5.94
  11  -7   1   17.66    7.03
  11  -7   1   23.63    6.60
 -11  -7  -1   22.28    5.84
  11   7   1   24.60    5.82
 -11   7  -1   15.58    5.96
 -12  -7  -1   85.24   11.05
  12  -7   1   96.98   12.25
  12  -7   1  115.63   12.94
  12   7   1   96.29   10.54
 -12   7  -1  112.05   15.19
 -13  -7  -1   16.11    7.38
  13  -7   1   13.89    5.62
  13  -7   1   37.44   10.43
  13   7   1   28.20    6.54
 -13   7  -1   14.50    6.57
  13   7   1   30.45    7.31
  14  -7   1   21.41   11.35
  14  -7   1   32.73    9.48
  14   7   1   17.95    6.06
 -14   7  -1   31.02   11.08
  15  -7   1   31.67    8.77
  15   7   1   41.00    8.42
 -15   7  -1   41.51   12.22
  16  -7   1    2.46    5.19
  16  -7   1    4.99    5.16
  16   7   1    5.05    4.32
 -16   7  -1   18.28    8.14
  16   7   1    3.66    4.98
  17  -7   1   32.81   11.35
  17  -7   1   20.17    9.37
 -17   7  -1   19.69    9.58
  17   7   1   29.10    6.97
  18  -8  -1    1.28    4.95
 -18   8   1   -4.75    5.56
  17  -8  -1   20.40    7.40
  17  -8  -1    9.25    5.43
 -17   8   1    4.83    7.14
  17   8  -1   12.29    5.11
  16  -8  -1   44.50    9.94
  16  -8  -1   42.01   10.64
  16   8  -1   55.73    8.08
  16   8  -1   52.32    7.56
 -16   8   1   32.50    9.92
  15  -8  -1    6.99    5.04
 -15  -8   1   -2.16    9.86
  15  -8  -1    2.09    3.76
  15   8  -1    1.63    3.33
 -15   8   1   -3.46    4.86
  15   8  -1    8.73    3.91
  14  -8  -1   82.89   11.81
  14  -8  -1   82.51   11.69
 -14  -8   1   67.60   12.03
 -14   8   1   98.99   18.91
  14   8  -1   90.43    8.31
  13  -8  -1  159.87   15.56
 -13  -8   1  135.98   14.05
  13  -8  -1  171.64   16.23
  13   8  -1  157.74   11.66
  13   8  -1  162.78   11.61
 -13   8   1  177.69   20.36
  12  -8  -1   10.91    5.77
 -12  -8   1   11.67    5.81
  12  -8  -1   11.99    5.22
  12   8  -1   15.23    4.69
 -12   8   1    7.31    5.18
 -11  -8   1    6.56    3.50
  11  -8  -1    4.54    2.96
  11  -8  -1    4.55    3.10
 -11   8   1    0.30    3.23
  11   8  -1    3.09    2.62
 -11   8   1   -1.36    3.03
  10  -8  -1    4.85    2.99
  10  -8  -1   14.04    5.16
  10  -8  -1   -1.46    2.30
 -10  -8   1    7.32    3.68
 -10   8   1    2.28    3.28
 -10   8   1   -0.65    2.37
  10   8  -1    5.89    2.43
  10   8  -1    3.91    2.36
  10   8  -1    0.08    3.25
   9  -8  -1   39.23    7.19
  -9  -8   1   46.68    6.32
   9  -8  -1   47.02    7.03
   9  -8  -1   52.95    7.60
   9   8  -1   55.04    5.39
  -9   8   1   32.91    8.51
  -9   8   1   37.27    6.14
   8  -8  -1   17.28    4.59
   8  -8  -1    9.19    3.41
   8  -8  -1   13.79    4.34
  -8   8   1   11.29    3.97
   8   8  -1    6.67    2.41
   7  -8  -1  256.94   15.78
  -7  -8   1  269.33   13.73
   7  -8  -1  259.41   14.47
   7  -8  -1  261.74   15.33
  -7   8   1  243.08   15.61
  -7   8   1  288.18   17.57
   6  -8  -1  266.33   14.20
   6  -8  -1  246.10   13.37
   6  -8  -1  240.66   13.93
  -6  -8   1  261.55   12.61
  -6   8   1  260.19   15.66
  -6   8   1  240.46   14.98
   5  -8  -1  230.80   12.31
   5  -8  -1  228.00   12.55
   5  -8  -1  226.07   12.77
  -5  -8   1  231.12   11.03
  -5   8   1  249.16   14.08
  -5   8   1  218.91   13.77
   4  -8  -1  647.26   24.21
   4  -8  -1  655.95   23.81
  -4  -8   1  639.70   21.46
   4  -8  -1  705.61   24.08
  -4   8   1  648.01   24.71
   4   8  -1  668.43   18.14
  -4   8   1  650.54   25.59
   4   8  -1  664.60   19.90
  -4   8   1  628.80   25.76
  -3  -8   1 1281.43   34.79
   3  -8  -1 1309.49   43.28
  -3  -8   1 1292.17   37.02
   3  -8  -1 1369.31   39.55
   3  -8  -1 1320.88   39.40
  -3   8   1 1254.00   41.85
   3   8  -1 1260.72   34.66
  -3   8   1 1256.40   39.49
   3   8  -1 1406.95   37.80
  -3   8   1 1370.39   43.56
   2  -8  -1   54.72    5.11
  -2  -8   1   59.99    4.17
   2  -8  -1   56.41    4.98
  -2  -8   1   55.01    5.60
  -2   8   1   48.95    5.72
  -2   8   1   52.99    6.10
   2   8  -1   62.71    5.13
  -2   8   1   52.76    6.85
   2   8  -1   66.10    6.18
  -1  -8   1  360.92   19.91
   1  -8  -1  380.36   22.32
   1  -8  -1  430.33   15.75
   1  -8  -1  450.40   15.91
   1   8  -1  438.39   18.59
   1   8  -1  389.39   19.92
  -1   8   1  426.53   19.09
  -1   8   1  445.33   18.72
  -1   8   1  421.84   19.91
   0  -8  -1  491.29   16.19
   0  -8  -1  450.66   16.47
   0  -8   1  455.51   16.80
   0  -8   1  447.09   15.76
   0   8   1  468.93   20.99
   0   8   1  416.12   19.24
   0   8  -1  422.14   19.35
   0   8  -1  454.17   20.66
   0   8  -1  446.01   18.47
  -1  -8  -1   28.96    3.34
   1  -8   1   25.44    3.28
   1  -8   1   27.43    3.76
   1  -8   1   24.78    3.55
  -1  -8  -1   29.44    2.94
  -1   8  -1   27.89    6.46
   1   8   1   25.90    4.77
  -1   8  -1   25.87    4.52
   1   8   1   27.11    5.55
   2  -8   1  442.85   17.31
   2  -8   1  448.36   17.44
  -2  -8  -1  444.99   15.78
   2  -8   1  436.70   17.83
  -2   8  -1  461.05   22.50
  -2   8  -1  441.67   18.69
  -2   8  -1  391.89   28.41
   2   8   1  449.63   19.56
   2   8   1  433.88   18.35
   3  -8   1  746.71   26.24
   3  -8   1  808.33   26.58
   3  -8   1  726.11   26.69
  -3  -8  -1  763.58   23.69
  -3   8  -1  749.00   27.83
   3   8   1  699.71   25.88
  -3   8  -1  806.25   32.09
  -3   8  -1  745.76   29.86
   3   8   1  754.56   27.55
  -4  -8  -1  213.91    9.59
   4  -8   1  209.76   12.05
   4  -8   1  217.70   12.56
   4  -8   1  231.00   12.27
  -4   8  -1  218.10   15.25
   4   8   1  202.71   11.08
  -4   8  -1  238.76   13.78
   4   8   1  211.17   12.28
   5  -8   1  161.43   11.22
   5  -8   1  154.47   10.69
  -5  -8  -1  157.54    7.69
  -5   8  -1  152.62   13.86
   5   8   1  179.65   11.02
  -5   8  -1  158.56   12.45
   5   8   1  150.40    9.30
  -6  -8  -1 1198.01   36.14
   6  -8   1 1255.70   42.03
  -6  -8  -1 1275.38   33.69
   6  -8   1 1292.60   41.71
   6  -8   1 1226.77   42.83
   6   8   1 1264.88   40.60
  -6   8  -1 1227.77   43.95
  -6   8  -1 1266.70   44.64
   6   8   1 1244.75   38.88
   7  -8   1  304.42   16.71
  -7  -8  -1  283.78   13.20
   7  -8   1  299.16   17.67
   7  -8   1  300.58   17.14
  -7   8  -1  280.26   17.66
   7   8   1  303.39   15.80
   7   8   1  299.70   15.77
  -7   8  -1  308.59   19.12
   8  -8   1  310.66   18.95
   8  -8   1  298.37   18.07
  -8  -8  -1  279.48   14.35
   8  -8   1  307.65   17.78
   8   8   1  299.82   16.50
  -8   8  -1  305.58   20.31
  -8   8  -1  325.54   19.43
   8   8   1  307.06   15.47
   9  -8   1   57.67    8.31
   9  -8   1   59.30    8.20
   9  -8   1   71.65   11.39
  -9  -8  -1   60.63   11.12
   9   8   1   55.84    6.69
   9   8   1   53.24    7.10
  -9   8  -1   68.92    8.56
  -9   8  -1   55.56   10.65
  10  -8   1  157.04   13.91
  10  -8   1  155.96   14.22
  10  -8   1  155.68   13.81
 -10  -8  -1  138.30   11.19
 -10   8  -1  156.72   16.24
 -10   8  -1  151.13   13.44
  10   8   1  153.48   11.61
  10   8   1  161.31   12.27
 -11  -8  -1  127.77   11.74
  11  -8   1  120.26   13.22
  11  -8   1  123.41   14.80
  11  -8   1  137.34   13.79
 -11   8  -1  141.47   16.24
  11   8   1  139.84   11.62
  12  -8   1    4.14    3.87
  12  -8   1    7.72    4.64
 -12  -8  -1   14.14    5.64
 -12   8  -1   13.94    7.24
  12   8   1   10.92    4.17
  12   8   1   12.53    4.46
  13  -8   1  133.71   14.87
  13  -8   1  147.39   15.30
  13   8   1  118.80   11.89
  13   8   1  146.98   12.91
 -13   8  -1  145.10   18.56
  14  -8   1    8.19    5.55
  14  -8   1   10.46    6.06
  14   8   1   14.94    5.05
  15  -8   1    5.34    5.46
  15  -8   1   10.96    4.64
  15   8   1    8.98    4.25
 -15   8  -1   -0.17    4.87
  15   8   1    5.34    6.02
  16  -8   1    7.10    5.09
  16  -8   1    1.01    5.24
  16   8   1    9.77    5.03
 -16   8  -1    9.52    7.65
  16   8   1   -0.12    4.00
  17  -8   1   22.72    7.12
  17  -8   1   13.09    6.78
  17   8   1   28.01   11.61
 -17   8  -1   28.22    9.38
  17   8   1   23.21    7.03
  17  -9  -1   31.37    8.15
  17  -9  -1   27.64    7.93
 -17   9   1   16.89   10.16
  17   9  -1   34.74    6.73
  16  -9  -1   26.83    8.33
  16  -9  -1   12.72    6.33
  16   9  -1   19.89    5.52
 -16   9   1    8.53    7.40
  16   9  -1   16.30    5.36
  15  -9  -1    1.25    3.62
  15  -9  -1   -6.54    3.10
  15   9  -1    6.59    3.51
 -15   9   1    0.34    4.60
  15   9  -1    0.88    3.71
  14  -9  -1    9.72    4.60
 -14  -9   1   19.28    7.46
  14  -9  -1   -0.42    4.44
  14   9  -1    7.95    3.33
 -14   9   1    3.01    3.80
  14   9  -1    0.25    2.91
  13  -9  -1  104.56   13.27
 -13  -9   1  115.52   12.32
  13  -9  -1  111.88   13.20
  13   9  -1   95.44    8.73
 -13   9   1   78.38   15.01
  13   9  -1   89.19    9.02
 -12  -9   1   29.17   11.50
  12  -9  -1   47.56   10.46
  12  -9  -1   40.02    9.12
  12   9  -1   34.73    6.71
 -12   9   1   18.71    6.62
  11  -9  -1   50.80    9.64
  11  -9  -1   81.69   10.19
 -11  -9   1   57.71    8.39
 -11   9   1   70.20    7.35
  11   9  -1   60.44    6.44
  11   9  -1   50.25    6.18
 -11   9   1   62.23   13.50
  10  -9  -1  100.83   10.65
  10  -9  -1  101.23   10.91
  10  -9  -1  115.43   11.42
 -10  -9   1   90.04    9.25
  10   9  -1   87.38    6.74
 -10   9   1   88.90    9.29
 -10   9   1   80.61   11.97
  10   9  -1   90.93    7.90
   9  -9  -1   27.97    6.37
   9  -9  -1   29.74    6.11
  -9  -9   1   38.55    6.69
   9  -9  -1   29.33    6.56
  -9   9   1   40.14    9.09
   9   9  -1   32.23    4.41
   9   9  -1   38.49    5.05
  -9   9   1   38.99    7.27
  -8  -9   1  165.38   11.32
   8  -9  -1  153.54   12.23
   8  -9  -1  171.57   12.54
   8  -9  -1  143.01   11.87
  -8   9   1  157.66   13.85
   8   9  -1  159.43    9.51
   8   9  -1  159.24    7.54
  -7  -9   1   96.75    7.79
   7  -9  -1   94.07    8.62
   7  -9  -1   92.56    8.91
   7  -9  -1   98.20    9.26
   7   9  -1   96.24    6.70
  -7   9   1   88.07   10.12
   7   9  -1   89.37    4.91
  -7   9   1   90.12    9.51
   6  -9  -1  326.89   16.93
   6  -9  -1  322.54   16.24
   6  -9  -1  333.42   16.84
  -6  -9   1  312.05   14.27
   6   9  -1  320.06   10.57
  -6   9   1  311.09   18.08
   6   9  -1  314.36   12.70
  -6   9   1  318.66   18.08
  -5  -9   1  400.11   15.80
   5  -9  -1  395.35   18.57
   5  -9  -1  381.95   17.90
   5  -9  -1  338.02   21.34
  -5   9   1  416.01   20.64
  -5   9   1  399.94   21.27
   5   9  -1  413.45   15.04
   5   9  -1  397.93   12.50
  -5   9   1  425.58   20.21
   4  -9  -1  508.30   20.92
  -4  -9   1  506.32   15.20
  -4  -9   1  499.62   18.02
   4  -9  -1  490.95   20.36
   4  -9  -1  502.47   20.32
  -4   9   1  513.56   22.99
  -4   9   1  493.19   22.56
   4   9  -1  534.38   18.72
   4   9  -1  514.15   15.26
  -4   9   1  518.77   21.44
   3  -9  -1 1486.01   44.55
   3  -9  -1 1505.45   45.04
  -3  -9   1 1486.34   39.99
   3  -9  -1 1522.05   44.60
  -3  -9   1 1553.18   42.25
  -3   9   1 1402.74   48.51
  -3   9   1 1484.10   44.79
  -3   9   1 1469.88   47.19
   3   9  -1 1393.70   47.96
  -3   9   1 1563.55   48.45
   3   9  -1 1571.69   44.45
   2  -9  -1  708.87   23.72
  -2  -9   1  674.25   21.26
   2  -9  -1  702.89   23.70
   2  -9  -1  670.64   23.80
  -2   9   1  686.23   26.60
  -2   9   1  633.82   27.54
   2   9  -1  685.81   25.31
   2   9  -1  654.95   23.59
   1  -9  -1   38.48    4.27
   1  -9  -1   39.39    4.34
  -1  -9   1   40.45    3.36
   1  -9  -1   40.61    4.17
  -1  -9   1   41.25    4.09
   1   9  -1   44.17    6.65
  -1   9   1   39.91    5.31
  -1   9   1   41.84    7.38
  -1   9   1   38.19    7.06
   1   9  -1   36.33    5.60
   0  -9   1   56.33    4.66
   0  -9  -1   50.63    4.64
   0  -9  -1   50.89    4.50
   0  -9   1   43.90    4.55
   0   9   1   51.05    6.43
   0   9   1   44.59    6.75
   0   9  -1   44.77    5.10
   0   9  -1   54.09    7.74
   0   9  -1   58.04    7.09
   0   9   1   51.38    5.81
  -1  -9  -1 1244.15   35.16
   1  -9   1 1297.01   37.70
   1  -9   1 1229.67   37.24
   1  -9   1 1278.10   38.38
  -1  -9  -1 1280.93   36.78
   1   9   1 1228.71   39.25
   1   9   1 1244.88   42.20
  -1   9  -1 1312.28   44.84
   1   9   1 1242.18   41.00
  -1   9  -1 1229.17   39.94
  -1   9  -1 1232.29   42.97
   2  -9   1  592.48   21.99
   2  -9   1  589.96   22.57
  -2  -9  -1  596.59   20.20
   2  -9   1  617.81   22.17
  -2   9  -1  624.64   27.99
  -2   9  -1  628.80   24.41
   2   9   1  572.49   24.42
  -2   9  -1  603.82   26.54
   2   9   1  571.54   23.47
   3  -9   1  302.42   15.04
  -3  -9  -1  286.02   12.19
   3  -9   1  306.36   14.61
   3  -9   1  290.88   14.17
  -3   9  -1  292.33   15.77
   3   9   1  282.01   14.55
  -3   9  -1  293.34   18.70
  -3   9  -1  284.83   18.63
   3   9   1  307.48   16.06
  -4  -9  -1  693.34   22.10
   4  -9   1  665.36   25.25
   4  -9   1  673.09   25.67
   4  -9   1  646.49   26.01
   4   9   1  714.07   26.87
  -4   9  -1  653.24   28.05
  -4   9  -1  693.24   28.00
   4   9   1  644.51   24.74
  -4   9  -1  656.88   30.26
  -5  -9  -1  139.09    7.28
   5  -9   1  148.48   10.32
   5  -9   1  131.74   10.07
   5  -9   1  129.81   10.23
   5   9   1  128.63    9.20
   5   9   1  129.02    9.94
  -5   9  -1  129.92   11.07
  -5   9  -1  137.01   12.29
  -6  -9  -1  584.38   17.67
   6  -9   1  537.00   25.16
   6  -9   1  587.84   24.64
  -6  -9  -1  538.91   18.98
   6  -9   1  586.60   25.10
  -6   9  -1  603.79   27.40
   6   9   1  611.75   24.56
   6   9   1  529.80   22.11
  -6   9  -1  579.80   27.10
   7  -9   1   53.11    7.09
  -7  -9  -1   59.41    5.11
   7  -9   1   57.05    7.12
   7  -9   1   51.10    7.34
  -7   9  -1   51.46    7.50
  -7   9  -1   49.33    9.15
   7   9   1   48.77    5.91
   8  -9   1    4.62    3.70
   8  -9   1    1.54    2.07
   8  -9   1    4.98    3.17
  -8  -9  -1   -1.86    2.25
  -8   9  -1    2.10    2.96
   8   9   1    0.85    2.64
   8   9   1    2.69    2.17
  -8   9  -1    7.27    3.87
   9  -9   1   27.05    7.19
  -9  -9  -1   23.76    4.69
   9  -9   1   15.59    5.22
   9  -9   1   24.41    6.18
   9   9   1   18.83    5.22
   9   9   1   21.63    5.07
  -9   9  -1   23.13    7.44
  -9   9  -1   23.50    6.83
  10  -9   1  318.06   21.37
  10  -9   1  331.88   21.56
 -10  -9  -1  276.32   15.43
  10  -9   1  291.48   19.92
 -10   9  -1  297.49   23.08
  10   9   1  308.26   18.20
  10   9   1  317.58   17.92
 -10   9  -1  311.23   20.55
  11  -9   1  111.16   13.03
  11  -9   1  124.52   13.30
  11  -9   1  100.32   13.47
 -11  -9  -1   97.51   10.27
  11   9   1  101.98   10.44
  11   9   1   91.93   10.34
 -11   9  -1  130.15   15.84
  12  -9   1   17.96    6.00
  12  -9   1   19.37    6.35
 -12  -9  -1   17.96    7.97
 -12   9  -1   17.64    5.05
  12   9   1   19.64    5.25
 -12   9  -1   16.18    7.90
  12   9   1   21.07    5.79
  13  -9   1  126.68   14.76
  13  -9   1  121.41   14.87
  13   9   1  138.84   12.78
  13   9   1  119.72   11.63
 -13   9  -1  127.88   18.00
  14  -9   1   66.00   13.40
  14  -9   1   72.29   13.80
 -14   9  -1   93.57   18.84
  14   9   1   69.90    9.67
  15  -9   1   43.08   11.25
  15  -9   1   64.75   13.28
  15   9   1   64.29   10.74
 -15   9  -1   87.47   18.03
  15   9   1   51.21    9.65
  16  -9   1    5.75    5.10
  16  -9   1   -2.54    3.44
 -16   9  -1   15.62    7.60
  16   9   1    6.22    3.96
  16   9   1    6.74    4.35
  17  -9   1   30.09    7.75
  17  -9   1   36.03    9.52
  17   9   1   33.80    6.78
  17 -10  -1   -3.66    5.66
  17 -10  -1   13.06    9.80
  17  10  -1    6.37    4.23
 -17  10   1   -6.12    4.81
  16 -10  -1    1.70    4.86
  16 -10  -1    2.08    5.07
 -16  10   1    0.60    5.63
  16  10  -1    6.07    4.61
  15 -10  -1   92.92   20.93
  15 -10  -1   88.57   12.32
 -15  10   1   76.55   15.94
  15  10  -1   67.02   10.05
  14 -10  -1   72.67   20.85
  14 -10  -1   72.81   11.37
  14  10  -1   74.03    8.63
 -14  10   1   79.89   17.64
  14  10  -1   61.19    7.42
 -13 -10   1  130.19   13.96
  13 -10  -1  170.75   16.62
  13 -10  -1  156.69   15.87
 -13  10   1  175.03   19.92
  13  10  -1  152.42   11.39
  13  10  -1  135.90   11.41
  12 -10  -1  141.88   15.07
 -12 -10   1  128.47   14.94
  12 -10  -1  142.02   14.99
 -12  10   1  167.64   19.02
 -12  10   1  137.47    9.73
  12  10  -1  143.30   10.97
  11 -10  -1  147.02   14.00
 -11 -10   1  119.57   11.64
  11 -10  -1  141.57   13.91
  11 -10  -1  111.31   14.48
 -11  10   1  122.99   10.97
  11  10  -1  120.27    9.67
 -11  10   1  141.12   16.66
  11  10  -1  132.93   10.01
 -10 -10   1  263.24   16.02
  10 -10  -1  268.46   18.66
  10 -10  -1  271.50   19.37
  10 -10  -1  248.86   18.01
  10  10  -1  249.69   13.08
 -10  10   1  264.02   21.25
  10  10  -1  252.77   14.36
 -10  10   1  256.12   16.82
   9 -10  -1  185.88   14.73
   9 -10  -1  197.49   14.79
   9 -10  -1  194.39   15.02
  -9 -10   1  200.69   12.75
   9  10  -1  200.45   12.08
  -9  10   1  202.63   17.55
   9  10  -1  194.06    9.76
   8 -10  -1   20.79    5.57
  -8 -10   1   37.48    6.10
   8 -10  -1   37.08    7.19
   8 -10  -1   52.19    7.43
   8  10  -1   36.08    5.36
   8  10  -1   37.11    3.65
  -8  10   1   25.08    6.68
   7 -10  -1  238.12   14.75
  -7 -10   1  235.72   12.60
   7 -10  -1  240.06   15.09
   7 -10  -1  249.52   15.54
  -7  10   1  237.57   16.79
   7  10  -1  232.97    9.49
   7  10  -1  222.17   12.24
  -7  10   1  211.31   15.80
   6 -10  -1 1128.47   39.22
   6 -10  -1 1067.74   39.08
   6 -10  -1 1178.38   39.24
  -6 -10   1 1105.81   35.01
   6  10  -1 1117.49   35.36
   6  10  -1 1104.27   31.13
  -6  10   1 1207.91   42.07
  -6  10   1 1107.24   41.99
  -5 -10   1   65.84    5.53
   5 -10  -1   65.12    7.02
   5 -10  -1   66.25    7.02
   5 -10  -1   69.28    6.96
  -5  10   1   72.31    8.47
  -5  10   1   75.83    8.04
  -5  10   1   56.87    7.78
   5  10  -1   75.33    4.59
   5  10  -1   69.51    6.62
   5  10  -1   71.98    5.80
   4 -10  -1   23.98    4.81
  -4 -10   1   22.35    2.31
   4 -10  -1   23.28    4.79
   4 -10  -1   13.53    3.37
  -4  10   1   19.70    5.09
  -4  10   1   19.46    4.37
   4  10  -1   23.08    2.58
   4  10  -1   21.05    3.55
   4  10  -1   23.32    4.73
  -3 -10   1  170.70    9.21
   3 -10  -1  178.39   10.57
   3 -10  -1  174.88   10.83
   3 -10  -1  178.06   10.70
  -3 -10   1  169.42    7.98
  -3  10   1  181.83   13.35
  -3  10   1  185.50   12.69
  -3  10   1  169.19   10.54
  -3  10   1  170.71   17.37
   3  10  -1  176.04   11.23
   3  10  -1  180.19   10.03
   2 -10  -1   61.48    5.73
  -2 -10   1   61.49    4.89
   2 -10  -1   67.80    5.98
   2 -10  -1   65.79    5.86
  -2  10   1   63.92    8.22
   2  10  -1   65.61    6.58
   2  10  -1   54.07    7.05
  -2  10   1   70.65    7.71
  -2  10   1   67.06    7.31
   1 -10  -1   53.48    5.11
  -1 -10   1   57.63    4.18
   1 -10  -1   59.47    5.46
  -1 -10   1   60.45    5.14
   1 -10  -1   49.24    5.13
  -1  10   1   51.45    6.41
  -1  10   1   56.22    7.18
   1  10  -1   60.19    6.02
  -1  10   1   45.90    7.25
   1  10  -1   61.02    7.71
   1  10  -1   52.04    6.63
   0 -10   1  118.92    7.88
   0 -10  -1  131.42    7.71
   0 -10  -1  140.83    7.98
   0 -10   1  126.34    7.50
   0 -10  -1  130.27    8.07
   0  10  -1  121.55   10.45
   0  10   1  131.15    9.84
   0  10  -1  121.27   11.44
   0  10  -1  121.26    9.37
   0  10   1  128.94   11.18
   0  10   1  128.32   10.29
   1 -10   1  550.42   20.16
  -1 -10  -1  531.95   17.99
   1 -10   1  534.71   20.21
  -1 -10  -1  535.23   19.35
   1 -10   1  518.47   20.49
  -1  10  -1  569.13   26.53
   1  10   1  505.39   23.84
  -1  10  -1  522.74   24.76
  -1  10  -1  553.19   22.78
   1  10   1  526.15   23.10
   1  10   1  511.59   21.51
   2 -10   1  367.87   15.84
   2 -10   1  361.59   16.02
   2 -10   1  347.69   16.25
  -2 -10  -1  338.47   14.05
   2  10   1  353.63   18.61
  -2  10  -1  361.17   17.84
   2  10   1  329.07   17.15
   2  10   1  331.42   16.14
  -2  10  -1  320.07   20.11
  -2  10  -1  348.10   19.83
   3 -10   1  202.35   12.31
   3 -10   1  206.14   12.09
  -3 -10  -1  213.67   10.22
   3 -10   1  195.14   11.63
  -3  10  -1  220.80   13.87
   3  10   1  190.94   13.27
  -3  10  -1  208.80   16.28
  -3  10  -1  189.35   14.22
   3  10   1  202.44   12.63
   4 -10   1  855.36   31.11
   4 -10   1  852.58   30.83
  -4 -10  -1  880.01   27.23
   4 -10   1  828.83   31.54
  -4  10  -1  852.73   33.59
  -4  10  -1  885.78   36.21
   4  10   1  839.95   30.80
  -4  10  -1  835.82   36.53
   4  10   1  885.71   32.81
  -5 -10  -1   41.58    4.08
   5 -10   1   36.50    5.73
   5 -10   1   43.37    6.29
   5 -10   1   40.57    5.72
   5  10   1   40.81    5.53
   5  10   1   46.65    6.60
  -5  10  -1   36.87    7.92
  -5  10  -1   43.59    6.95
   6 -10   1  557.43   24.29
  -6 -10  -1  558.95   17.15
   6 -10   1  550.63   34.84
   6 -10   1  533.71   25.01
  -6 -10  -1  510.66   17.75
  -6  10  -1  527.16   26.02
   6  10   1  547.15   24.03
  -6  10  -1  533.67   26.42
  -6  10  -1  443.98   28.01
   6  10   1  530.12   24.49
   7 -10   1  179.73   13.29
   7 -10   1  183.89   14.22
  -7 -10  -1  145.47    9.44
   7 -10   1  184.47   13.72
  -7  10  -1  190.00   15.15
   7  10   1  176.77   11.63
   7  10   1  194.81   13.34
  -7  10  -1  175.53   14.84
   8 -10   1   25.00    6.23
   8 -10   1   17.91    5.57
  -8 -10  -1   21.46    4.32
   8 -10   1   34.58    7.17
   8  10   1   32.35    5.89
  -8  10  -1   26.74    7.24
  -8  10  -1   22.23    6.50
   8  10   1   20.67    5.27
  -9 -10  -1   89.06    7.67
   9 -10   1   88.24   10.40
   9 -10   1   79.18   10.19
   9 -10   1   78.93   16.83
  -9  10  -1   85.52   12.06
  -9  10  -1   77.23   10.08
   9  10   1   77.66    9.02
   9  10   1   94.79    9.13
 -10 -10  -1   83.76    8.87
  10 -10   1   96.18   11.56
  10 -10   1   85.70   11.60
  10 -10   1   97.14   11.32
  10  10   1   93.82    9.97
  10  10   1   89.65    9.45
 -10  10  -1   83.84   11.73
 -10  10  -1  107.31   13.54
  11 -10   1  101.60   12.77
  11 -10   1  133.92   18.42
 -11 -10  -1  106.11   13.39
  11 -10   1  144.63   15.77
  11  10   1  123.37   11.62
  11  10   1  115.00   11.70
 -11  10  -1  129.67   16.53
  12 -10   1  156.15   15.79
  12 -10   1  139.17   15.45
 -12  10  -1  146.29   17.90
 -12  10  -1  143.70   12.25
  12  10   1  151.91   13.41
  13 -10   1   37.89   10.38
  13 -10   1   34.71    8.66
 -13  10  -1   58.67   13.55
  13  10   1   52.12    8.02
  13  10   1   48.86    7.56
  14 -10   1   22.81    7.89
  14 -10   1   21.06    6.83
  14  10   1   38.22    8.22
 -14  10  -1   33.23   10.51
  15 -10   1   13.42    5.36
  15 -10   1    5.35    4.86
 -15  10  -1    6.18    6.99
  15  10   1   -1.99    3.63
  15  10   1    6.96    4.48
  16 -10   1   17.35    6.71
  16 -10   1    6.64    5.54
  16  10   1   16.18    4.90
  16  10   1   18.73    4.68
 -16  10  -1   15.32    8.82
  17 -10   1    2.16    4.85
  17 -10   1    2.08    4.74
 -17  10  -1   15.55    6.09
  17  10   1    6.66    4.88
  17 -11  -1    1.41    5.55
  17 -11  -1    1.62    6.30
  17  11  -1    0.17    4.46
 -17  11   1    2.55    5.25
  16 -11  -1    5.49    4.00
  16 -11  -1    8.88    6.03
  16  11  -1   10.37    4.24
 -16  11   1   12.89    6.95
  16  11  -1    6.77    4.28
  15 -11  -1   22.08    9.88
  15 -11  -1   14.15    6.48
 -15  11   1   31.76   11.04
  14 -11  -1   87.09   13.27
  14 -11  -1   89.15   13.56
 -14  11   1  112.75   21.55
  14  11  -1  110.42    9.37
  14  11  -1   87.90    9.58
  13 -11  -1   13.28    5.83
  13 -11  -1    3.57    4.48
 -13 -11   1    1.91    6.39
  13  11  -1   13.41    3.96
  13  11  -1    4.59    4.27
 -13  11   1    3.95    5.32
 -12 -11   1   82.03   10.07
  12 -11  -1   49.57   10.46
  12 -11  -1   57.93   11.11
 -12  11   1   80.63    8.89
 -12  11   1   81.07   16.21
  12  11  -1   92.16    8.85
  12  11  -1   80.02    8.67
  11 -11  -1   76.56   11.03
  11 -11  -1  111.29   12.72
  11 -11  -1   85.12   11.41
 -11 -11   1   72.97    9.03
  11  11  -1   69.14    8.31
 -11  11   1   91.00   13.32
 -11  11   1   86.87    9.91
  11  11  -1   95.94    8.52
 -10 -11   1   20.84    5.31
  10 -11  -1   19.73    5.91
  10 -11  -1   40.88    8.05
  10 -11  -1   16.47    5.30
  10  11  -1   22.19    5.10
 -10  11   1   20.77    7.88
  10  11  -1   15.97    5.07
 -10  11   1   15.58    5.59
  -9 -11   1  143.97   10.96
   9 -11  -1  159.48   13.14
   9 -11  -1  125.14   12.48
   9 -11  -1  142.22   13.13
   9  11  -1  148.34   10.76
  -9  11   1  156.79   15.25
   9  11  -1  128.48    8.26
   9  11  -1  137.89    9.24
   8 -11  -1   13.02    4.38
   8 -11  -1    9.36    3.50
  -8 -11   1   17.84    4.23
   8 -11  -1   15.21    4.94
   8  11  -1   11.96    4.37
   8  11  -1    8.97    2.49
   8  11  -1   14.13    3.09
  -8  11   1   12.39    5.11
   7 -11  -1   66.98    8.38
   7 -11  -1   64.93    7.63
  -7 -11   1   60.41    6.10
   7 -11  -1   68.00    7.88
  -7  11   1   58.47    8.33
   7  11  -1   60.48    4.68
  -7  11   1   64.70    9.04
   7  11  -1   69.07    7.45
   7  11  -1   62.11    5.21
   6 -11  -1  215.35   13.93
  -6 -11   1  210.54   11.15
   6 -11  -1  212.51   13.81
  -6  11   1  196.42   15.18
   6  11  -1  196.20   12.35
   6  11  -1  198.19    9.84
   6  11  -1  208.19    9.31
  -6  11   1  202.56   14.51
   5 -11  -1   23.37    5.19
   5 -11  -1   23.76    5.02
  -5 -11   1   29.60    3.76
   5 -11  -1   35.06    6.12
   5  11  -1   28.28    3.31
   5  11  -1   29.04    5.93
  -5  11   1   25.14    5.52
   5  11  -1   32.83    4.32
  -5  11   1   32.19    6.74
  -5  11   1   23.66    6.14
   4 -11  -1  381.26   17.88
  -4 -11   1  345.19   12.50
  -4 -11   1  349.70   14.55
   4 -11  -1  314.17   16.46
   4 -11  -1  349.68   17.21
   4  11  -1  339.38   15.35
  -4  11   1  337.86   18.04
  -4  11   1  353.82   20.26
   4  11  -1  333.92   17.20
  -4  11   1  344.32   17.33
   3 -11  -1 1000.68   34.13
  -3 -11   1 1001.50   29.65
   3 -11  -1 1035.26   33.90
   3 -11  -1  996.03   33.75
  -3  11   1  926.16   33.19
   3  11  -1  985.28   33.73
  -3  11   1 1007.91   37.26
   3  11  -1 1023.85   36.08
  -3  11   1 1037.55   37.96
  -3  11   1 1006.86   40.40
   2 -11  -1   20.94    4.21
  -2 -11   1   24.18    3.18
   2 -11  -1   24.76    3.85
   2 -11  -1   29.76    4.88
  -2  11   1   16.26    4.93
  -2  11   1   13.68    3.90
  -2  11   1   20.26    5.34
   2  11  -1   14.19    4.89
   2  11  -1   27.56    5.22
  -1 -11   1   21.97    3.41
   1 -11  -1   21.43    3.59
   1 -11  -1   25.46    4.93
   1 -11  -1   22.59    3.56
  -1 -11   1   26.77    3.08
   1  11  -1   22.26    5.77
   1  11  -1   27.08    5.06
  -1  11   1   17.34    4.72
  -1  11   1   21.13    5.57
   1  11  -1   30.98    6.51
  -1  11   1   18.85    4.55
   0 -11  -1  148.71    8.55
   0 -11   1  134.92    8.81
   0 -11  -1  146.08    8.14
   0 -11  -1  149.87    9.14
   0 -11   1  144.83    8.39
   0  11  -1  151.58   13.01
   0  11   1  135.11   12.03
   0  11  -1  139.46   10.27
   0  11  -1  131.56   11.31
   0  11   1  131.39   10.45
   0  11   1  140.76   11.60
   1 -11   1   21.79    3.85
  -1 -11  -1   20.59    3.46
   1 -11   1   17.51    3.74
   1 -11   1   21.98    4.34
  -1 -11  -1   21.06    3.27
   1  11   1   21.62    5.01
  -1  11  -1   23.05    6.16
  -1  11  -1   17.00    5.77
  -1  11  -1   19.68    4.30
   1  11   1   20.77    5.53
   1  11   1   19.55    5.05
  -2 -11  -1  488.81   18.31
   2 -11   1  474.75   19.63
   2 -11   1  489.82   20.03
   2 -11   1  487.36   20.60
   2  11   1  464.17   23.28
  -2  11  -1  470.66   25.72
   2  11   1  456.08   20.62
   2  11   1  463.00   22.07
  -2  11  -1  500.18   25.13
  -2  11  -1  490.86   22.51
   3 -11   1 1176.80   38.10
   3 -11   1 1123.66   38.29
  -3 -11  -1 1133.27   34.46
   3 -11   1 1157.88   37.76
  -3  11  -1 1104.53   44.86
   3  11   1 1085.70   40.51
   3  11   1 1087.37   37.97
  -3  11  -1 1158.06   43.40
   3  11   1 1092.91   39.07
  -3  11  -1 1139.76   40.83
   4 -11   1 1299.08   43.70
  -4 -11  -1 1259.58   38.18
   4 -11   1 1348.55   44.26
   4 -11   1 1300.13   43.01
  -4  11  -1 1327.65   47.37
   4  11   1 1248.87   44.64
   4  11   1 1246.38   43.09
  -4  11  -1 1332.84   46.51
   5 -11   1 1046.81   36.55
   5 -11   1  999.61   36.38
   5 -11   1 1044.52   37.61
  -5 -11  -1 1012.00   30.42
   5  11   1  919.00   34.93
   5  11   1 1029.61   37.65
  -5  11  -1  957.52   40.81
  -5  11  -1  929.21   37.71
  -5  11  -1  963.26   38.92
  -6 -11  -1   60.88    4.49
   6 -11   1   68.55   14.86
   6 -11   1   57.94    7.30
   6 -11   1   59.74    7.70
  -6  11  -1   57.99    8.57
  -6  11  -1   61.32    8.51
   6  11   1   59.35    7.10
  -6  11  -1   64.20    9.89
   6  11   1   48.86    7.78
   7 -11   1  184.77   14.25
   7 -11   1  208.55   15.28
   7 -11   1  203.76   14.41
  -7 -11  -1  183.71    9.34
  -7  11  -1  191.37   15.77
   7  11   1  207.38   14.40
  -7  11  -1  195.89   15.90
   7  11   1  172.94   12.30
   8 -11   1   19.24    5.06
   8 -11   1   16.52    5.14
   8 -11   1   19.09    5.74
  -8 -11  -1   17.10    4.11
   8  11   1   24.18    4.81
   8  11   1   20.09    5.98
  -8  11  -1   12.68    4.85
  -8  11  -1   18.79    6.20
  -9 -11  -1  100.69    8.77
   9 -11   1  123.58   12.80
   9 -11   1  117.54   12.28
   9 -11   1  110.99   12.43
   9  11   1  125.14   10.98
   9  11   1  131.17   12.04
  -9  11  -1  138.03   15.19
  -9  11  -1  121.07   13.24
  10 -11   1   69.39   10.01
  10 -11   1   69.18   11.05
  10 -11   1   64.91   11.88
  10  11   1   47.28    7.60
  10  11   1   68.19   13.25
 -10  11  -1   60.44    9.66
 -10  11  -1   67.50   13.45
  11 -11   1  145.40   17.28
  11 -11   1  155.42   16.99
  11 -11   1  137.08   14.69
 -11  11  -1  154.15   18.06
  11  11   1  157.34   13.58
  11  11   1  151.34   13.26
  12 -11   1    3.86    4.85
  12 -11   1    4.04    3.64
 -12  11  -1   -0.21    4.22
 -12  11  -1   16.94    8.12
  12  11   1   10.67    4.41
  13 -11   1   27.69    8.54
  13 -11   1   24.96    8.11
  13  11   1   28.61    6.83
  13  11   1   42.88    8.27
 -13  11  -1   28.34   10.82
  14 -11   1   10.15    6.32
  14 -11   1    9.49    5.47
  14  11   1   11.50    4.84
 -14  11  -1   -2.06    4.49
  14  11   1   11.40    4.30
  15 -11   1   -5.72    3.41
  15 -11   1   13.39    5.43
  15  11   1    5.97    4.89
 -15  11  -1    2.19    4.94
  16 -11   1    2.69    5.47
  16 -11   1    7.30    5.34
  16  11   1    4.63    4.56
 -16  11  -1   -0.96    5.58
  16  11   1    7.99    4.51
  17 -11   1   -4.37    3.77
  17 -11   1   -7.12    6.91
  17  11   1   -0.65    4.05
 -17  11  -1   -8.47    4.99
  17 -12  -1    1.27    3.81
  17 -12  -1   -5.82    3.77
  17  12  -1    9.42    4.92
 -17  12   1   -1.92    6.16
  16 -12  -1   36.32    9.42
  16 -12  -1   43.40   10.69
  16  12  -1   25.68    5.95
  16  12  -1   42.22    6.70
 -16  12   1   24.87   10.39
  15 -12  -1    4.20    3.85
  15 -12  -1   -3.42    3.24
 -15  12   1   -2.54    4.59
  15  12  -1    4.78    4.07
  14 -12  -1    7.80    5.47
  14 -12  -1   11.26    6.52
  14  12  -1    8.95    4.44
 -14  12   1    4.32    5.46
  14  12  -1    5.39    3.41
  13 -12  -1   68.98   13.85
  13 -12  -1   42.42    8.92
  13  12  -1   45.56    7.01
 -13  12   1   43.80   10.61
  12 -12  -1   42.85   10.07
 -12 -12   1   33.69    8.62
  12 -12  -1   25.16    7.53
  12  12  -1   47.99    6.91
 -12  12   1   46.88   11.89
 -12  12   1   45.76    8.22
  11 -12  -1   44.18   13.99
 -11 -12   1   50.91    8.67
  11 -12  -1   63.23    9.73
  11 -12  -1   35.04    8.54
 -11  12   1   45.58    8.89
 -11  12   1   55.13   12.48
  11  12  -1   45.37    8.22
  11  12  -1   56.66   11.87
  10 -12  -1   13.65    5.39
 -10 -12   1    9.48    3.77
  10 -12  -1    9.61    4.80
  10 -12  -1   19.70    5.89
 -10  12   1    6.41    4.53
  10  12  -1   11.28    3.84
  10  12  -1   12.95    4.42
 -10  12   1   17.67    5.40
   9 -12  -1   61.97   11.89
   9 -12  -1   54.34    8.58
   9 -12  -1   49.93    8.99
  -9 -12   1   48.15    6.42
   9  12  -1   50.02    7.24
  -9  12   1   64.21   12.93
   9  12  -1   50.01    6.53
   8 -12  -1   85.66    9.93
   8 -12  -1   89.34    9.82
   8 -12  -1   97.90    9.94
  -8 -12   1   80.45    7.26
   8  12  -1   76.33    8.79
   8  12  -1   59.53    6.86
   8  12  -1   80.13    6.21
  -8  12   1   76.65   10.42
  -7 -12   1  186.43   11.20
   7 -12  -1  201.33   14.71
   7 -12  -1  181.02   13.88
   7 -12  -1  194.72   14.78
   7  12  -1  183.95   11.18
   7  12  -1  196.50    9.82
  -7  12   1  192.61   15.57
  -7  12   1  199.70   16.29
   6 -12  -1  242.04   15.30
   6 -12  -1  251.41   15.68
   6 -12  -1  240.17   15.57
  -6 -12   1  236.78   12.08
  -6  12   1  260.85   16.82
  -6  12   1  264.32   18.29
   6  12  -1  239.94   12.74
  -6  12   1  256.96   22.68
   6  12  -1  234.23   11.27
   6  12  -1  254.77   15.23
  -5 -12   1 1015.17   32.11
  -5 -12   1 1007.23   27.47
   5 -12  -1 1027.93   36.53
   5 -12  -1 1021.98   36.90
   5 -12  -1 1041.06   36.91
  -5  12   1  960.57   39.77
   5  12  -1  961.03   33.38
  -5  12   1 1031.62   37.86
  -5  12   1  976.59   39.18
   5  12  -1 1013.19   36.69
   4 -12  -1  291.46   15.94
   4 -12  -1  276.69   15.60
  -4 -12   1  284.48   13.28
   4 -12  -1  287.17   15.60
  -4 -12   1  286.17   11.68
  -4  12   1  296.91   16.69
  -4  12   1  301.37   19.75
   4  12  -1  284.06   15.19
   4  12  -1  292.45   17.23
  -4  12   1  315.86   17.89
  -4  12   1  313.77   19.00
  -3 -12   1  884.66   27.55
   3 -12  -1  878.41   31.34
   3 -12  -1  881.21   31.78
   3 -12  -1  926.91   31.68
  -3  12   1  831.69   36.49
  -3  12   1  894.20   35.30
   3  12  -1  863.97   32.45
   3  12  -1  906.17   34.85
  -3  12   1  868.46   31.29
  -3  12   1  919.50   36.02
   2 -12  -1  616.88   22.76
  -2 -12   1  562.10   20.39
   2 -12  -1  572.84   22.93
   2 -12  -1  562.32   22.25
   2  12  -1  564.18   23.96
   2  12  -1  564.97   25.22
  -2  12   1  592.25   26.63
  -2  12   1  537.64   27.65
   2  12  -1  576.23   26.91
  -2  12   1  580.84   26.96
   1 -12  -1 1963.36   56.79
   1 -12  -1 2073.88   58.21
  -1 -12   1 2035.09   54.50
   1 -12  -1 2067.69   56.80
  -1 -12   1 1974.78   56.32
   1  12  -1 1932.39   62.81
   1  12  -1 2044.66   65.32
  -1  12   1 1945.64   65.67
  -1  12   1 1986.70   62.99
  -1  12   1 2074.99   64.68
   1  12  -1 1912.10   60.80
   0 -12   1  387.21   16.00
   0 -12  -1  406.59   16.41
   0 -12   1  406.75   17.42
   0 -12  -1  397.77   17.13
   0 -12  -1  408.71   15.85
   0  12   1  419.28   21.88
   0  12  -1  385.08   21.59
   0  12  -1  391.70   22.89
   0  12  -1  387.49   19.56
   0  12   1  402.53   22.71
   1 -12   1  152.83    9.50
  -1 -12  -1  173.77    9.98
  -1 -12  -1  162.61    8.76
   1 -12   1  172.73   10.87
  -1  12  -1  155.06   14.49
  -1  12  -1  162.31   12.02
  -1  12  -1  141.88   13.34
   1  12   1  172.90   11.75
   1  12   1  169.49   13.29
   1  12   1  168.77   13.99
  -2 -12  -1   60.93    5.70
   2 -12   1   53.48    6.18
   2 -12   1   59.51    6.29
   2 -12   1   68.80    7.12
  -2  12  -1   61.24   10.29
   2  12   1   61.14    8.35
  -2  12  -1   51.29   10.20
   2  12   1   65.91    7.93
   2  12   1   64.08    8.90
  -2  12  -1   56.98    7.51
   3 -12   1  450.11   20.59
   3 -12   1  440.08   20.94
  -3 -12  -1  460.12   18.14
   3 -12   1  475.27   20.72
   3  12   1  462.18   23.79
   3  12   1  448.43   22.29
  -3  12  -1  465.13   23.98
   3  12   1  451.92   20.98
  -3  12  -1  495.69   25.84
  -3  12  -1  476.63   27.08
  -4 -12  -1   29.61    3.87
   4 -12   1   30.72    6.07
   4 -12   1   38.36    7.13
   4 -12   1   22.68    4.99
   4  12   1   31.07    8.35
  -4  12  -1   24.79    7.42
   4  12   1   28.58    5.28
  -4  12  -1   37.70    8.60
   4  12   1   28.27    7.17
  -4  12  -1   36.81    7.73
   5 -12   1  269.92   16.60
   5 -12   1  253.74   15.71
  -5 -12  -1  266.00   11.99
   5 -12   1  238.27   15.52
  -5  12  -1  233.62   18.39
   5  12   1  279.81   17.45
   5  12   1  251.65   15.57
  -5  12  -1  251.11   17.52
  -5  12  -1  245.42   19.07
   6 -12   1  177.28   13.42
   6 -12   1  175.22   13.38
  -6 -12  -1  182.31    8.54
   6 -12   1  172.84   13.45
  -6  12  -1  165.47   15.11
   6  12   1  176.03   13.80
  -6  12  -1  158.58   14.54
  -6  12  -1  187.40   15.10
   6  12   1  171.94   12.64
   7 -12   1  323.45   19.69
   7 -12   1  295.51   18.66
   7 -12   1  290.42   19.05
  -7  12  -1  310.70   21.35
  -7  12  -1  324.32   21.41
   7  12   1  329.09   19.55
   7  12   1  328.85   18.33
   8 -12   1   12.79    4.72
   8 -12   1    8.20    3.74
   8 -12   1    9.88    4.43
  -8  12  -1   13.67    6.02
   8  12   1    7.53    3.68
  -8  12  -1   17.20    5.97
   8  12   1   13.45    5.14
   9 -12   1  106.29   12.03
   9 -12   1  124.35   13.05
   9 -12   1  107.05   13.16
   9  12   1  123.83   11.08
   9  12   1  121.80   11.61
  -9  12  -1  100.86   13.06
  10 -12   1   96.37   13.53
  10 -12   1  100.90   12.64
  10 -12   1   82.42   11.37
  10  12   1   93.69   10.40
  10  12   1   85.83   10.04
 -10  12  -1  116.96   14.64
 -10  12  -1   94.46   12.52
  11 -12   1   45.03    9.38
  11 -12   1   40.15    9.66
  11 -12   1   39.78    9.18
  11  12   1   52.07    9.50
 -11  12  -1   62.79   15.13
  11  12   1   41.71   10.19
  12 -12   1  188.58   18.54
  12 -12   1  175.70   18.19
  12 -12   1  185.76   19.33
  12  12   1  213.55   16.15
 -12  12  -1  213.10   21.94
 -12  12  -1  200.22   15.84
  13 -12   1   15.28    5.76
  13 -12   1   16.47    6.29
 -13  12  -1   12.66    7.37
  13  12   1    4.11    4.85
  13  12   1   22.27    5.67
 -13  12  -1   15.33    6.99
  14 -12   1    2.38    4.25
  14 -12   1    1.54    3.46
 -14  12  -1   10.44    6.46
  14  12   1   -2.22    3.64
  14  12   1    5.58    3.64
  15 -12   1   -0.31    4.79
  15 -12   1    8.48    6.77
 -15  12  -1   13.01    7.39
  15  12   1    8.64    3.85
  16 -12   1   10.87    7.49
  16 -12   1   11.61    5.76
  16  12   1   16.13    8.17
 -16  12  -1   19.66    9.10
  17 -12   1    0.60    5.39
  17  12   1   12.92    5.27
 -17  12  -1    9.61    7.63
  17 -13  -1   13.61    4.71
  17 -13  -1   -3.45    5.98
  17  13  -1    4.83    5.34
 -17  13   1   13.10    6.32
  16 -13  -1    7.81    5.46
  16 -13  -1    5.42    4.31
 -16  13   1    8.89    6.73
  15 -13  -1    9.76    5.60
  15 -13  -1   -3.08    4.14
 -15  13   1    2.38    7.50
  15  13  -1    1.83    3.31
  15  13  -1   -3.98    3.93
  14 -13  -1   29.10    8.74
  14 -13  -1   17.06    6.92
  14  13  -1   26.57    5.63
  14  13  -1   33.28    8.19
 -14  13   1   37.06   12.58
  13 -13  -1   13.04    5.50
  13 -13  -1    5.76    4.80
 -13  13   1   -4.31    4.93
  13  13  -1   16.22    4.27
  12 -13  -1   23.34    7.49
  12 -13  -1   28.95    8.20
 -12  13   1   32.23    7.76
  12  13  -1   29.81    6.68
 -12  13   1   19.72    7.68
  12  13  -1   22.82    5.99
  11 -13  -1  142.51   15.15
  11 -13  -1  161.77   16.09
 -11 -13   1  124.03   11.92
  11 -13  -1  152.66   16.67
  11  13  -1  162.02   12.66
  11  13  -1  143.50   12.10
 -11  13   1  112.54   12.66
 -11  13   1  173.16   18.97
 -10 -13   1   53.38    8.44
  10 -13  -1   54.98    9.70
  10 -13  -1   61.66   11.63
  10 -13  -1   50.38   10.27
 -10  13   1   60.70   13.35
 -10  13   1   40.95    8.62
  10  13  -1   44.85    7.15
  10  13  -1   57.80    7.81
  -9 -13   1   21.14    4.79
   9 -13  -1   20.62    6.64
   9 -13  -1    8.87    5.22
   9 -13  -1   17.63    5.93
   9  13  -1   15.30    5.27
  -9  13   1   16.65    5.88
   9  13  -1   17.08    5.37
   8 -13  -1  234.32   17.17
  -8 -13   1  213.06   12.50
   8 -13  -1  227.05   16.46
   8 -13  -1  217.98   16.23
   8  13  -1  225.35   15.45
  -8  13   1  220.40   18.16
   8  13  -1  204.63   13.25
   7 -13  -1   73.09    8.86
  -7 -13   1   75.34    6.84
   7 -13  -1   79.15    9.27
   7 -13  -1   82.34    9.34
   7  13  -1   79.65    7.85
   7  13  -1   91.09    8.30
   7  13  -1   70.56    9.14
  -7  13   1   77.74   10.49
  -7  13   1   73.04    9.88
   6 -13  -1   90.28    9.30
  -6 -13   1   86.88    7.08
   6 -13  -1   92.86    9.63
   6 -13  -1  100.78    9.70
   6  13  -1   76.16    8.37
  -6  13   1   92.33   11.07
   6  13  -1   81.45   10.31
  -6  13   1   73.54   10.95
   6  13  -1   84.34   12.10
  -6  13   1  101.02   10.23
  -5 -13   1   94.42    7.17
   5 -13  -1  102.18    9.62
   5 -13  -1   84.60    9.02
   5 -13  -1   85.58    8.63
  -5 -13   1   84.86    5.08
  -5  13   1   78.44    9.31
   5  13  -1   75.19    9.21
  -5  13   1   97.05    9.67
   5  13  -1   83.04    8.78
  -5  13   1   87.38   11.00
  -5  13   1   85.21   10.22
   4 -13  -1   18.60    4.74
  -4 -13   1   16.38    3.11
   4 -13  -1   27.30    5.76
   4 -13  -1   16.11    4.08
   4  13  -1   13.38    4.56
   4  13  -1   10.56    5.23
  -4  13   1   11.75    5.88
  -4  13   1   23.79    5.95
  -4  13   1   20.71    4.97
  -4  13   1   13.02    4.52
   3 -13  -1    0.79    1.93
   3 -13  -1    4.28    2.54
   3 -13  -1   -1.40    1.42
  -3 -13   1    1.91    1.70
  -3  13   1    6.47    3.62
  -3  13   1   -1.44    2.27
  -3  13   1   -0.36    1.28
  -3  13   1   -0.49    2.10
   3  13  -1   -1.24    2.18
   3  13  -1   -1.91    2.48
   3  13  -1    2.87    2.72
   2 -13  -1  317.06   15.77
  -2 -13   1  318.58   14.22
   2 -13  -1  316.37   16.17
   2 -13  -1  339.84   15.85
   2  13  -1  296.82   18.19
  -2  13   1  324.74   19.71
  -2  13   1  334.79   19.49
   2  13  -1  319.45   20.08
   2  13  -1  326.55   17.73
  -2  13   1  311.57   20.57
  -1 -13   1  987.99   32.52
   1 -13  -1  958.34   32.62
   1 -13  -1  980.74   33.70
   1 -13  -1 1014.31   32.51
  -1 -13   1 1004.41   32.13
  -1  13   1 1046.64   40.14
   1  13  -1  945.59   40.03
   1  13  -1  990.68   36.69
   1  13  -1  966.42   38.75
  -1  13   1 1024.61   38.99
  -1  13   1  980.43   41.21
   0 -13   1  724.21   27.01
   0 -13   1  766.79   25.90
   0 -13  -1  762.30   25.22
   0 -13  -1  732.18   26.88
   0 -13  -1  759.23   26.00
   0  13   1  787.34   33.29
   0  13  -1  782.37   31.08
   0  13   1  726.90   33.84
   0  13  -1  739.85   34.64
   0  13  -1  705.96   32.71
   1 -13   1 1278.20   40.23
  -1 -13  -1 1316.10   38.42
   1 -13   1 1433.76   44.59
   1 -13   1 1248.60   41.82
  -1 -13  -1 1270.28   40.27
   1  13   1 1252.87   46.66
  -1  13  -1 1238.97   50.16
  -1  13  -1 1321.97   49.42
   1  13   1 1255.79   44.14
  -1  13  -1 1318.11   46.00
   1  13   1 1367.75   49.58
   2 -13   1  526.63   21.67
   2 -13   1  525.28   22.04
   2 -13   1  518.80   22.70
  -2 -13  -1  512.77   20.16
   2  13   1  508.88   23.32
  -2  13  -1  541.17   25.46
   2  13   1  490.44   27.64
  -2  13  -1  499.58   28.61
   2  13   1  492.26   26.28
  -2  13  -1  528.50   27.81
   3 -13   1   33.91    7.18
   3 -13   1   16.48    4.05
  -3 -13  -1   27.97    4.10
   3 -13   1   20.57    4.44
  -3  13  -1   29.50    6.65
   3  13   1   30.60    7.45
  -3  13  -1   29.41    7.12
  -3  13  -1   30.21    9.15
   3  13   1   27.93    6.98
   3  13   1   29.47    7.50
   4 -13   1 1021.05   38.71
   4 -13   1 1056.34   37.98
   4 -13   1 1018.43   37.93
   4  13   1 1136.28   42.61
   4  13   1 1014.39   38.17
   4  13   1 1029.55   39.68
  -4  13  -1 1067.94   43.14
  -4  13  -1 1024.94   45.46
  -4  13  -1 1124.39   42.80
   5 -13   1   12.09    3.87
   5 -13   1    9.38    4.00
   5 -13   1   15.70    4.93
  -5  13  -1   11.47    6.37
   5  13   1    8.28    4.85
   5  13   1   14.68    4.36
  -5  13  -1    6.36    5.24
  -5  13  -1   14.85    5.41
   5  13   1   16.83    5.15
  -6 -13  -1   41.14    4.07
   6 -13   1   50.93    7.48
   6 -13   1   46.49    7.07
   6 -13   1   42.95    8.17
  -6  13  -1   30.51    7.30
  -6  13  -1   45.12   10.09
   6  13   1   41.94    8.25
   6  13   1   56.52    7.30
  -6  13  -1   41.27    8.65
   7 -13   1  253.81   17.44
   7 -13   1  249.04   17.68
   7 -13   1  255.59   17.93
   7  13   1  267.88   17.11
  -7  13  -1  266.06   19.62
   7  13   1  263.70   18.17
  -7  13  -1  254.61   19.85
   8 -13   1  129.71   13.14
   8 -13   1  110.85   12.11
   8 -13   1  133.84   12.96
   8  13   1  115.76   11.60
  -8  13  -1  123.65   13.90
  -8  13  -1  111.43   13.32
   8  13   1  135.00   12.72
   9 -13   1   46.14    9.95
   9 -13   1   34.40    8.70
   9 -13   1   47.62    9.86
  -9  13  -1   41.18   10.39
   9  13   1   40.07    8.39
  -9  13  -1   41.44   10.26
   9  13   1   46.42    8.76
  10 -13   1   14.96    6.18
  10 -13   1   11.06    4.96
  10 -13   1   -1.43    2.96
 -10  13  -1    4.39    4.09
 -10  13  -1    1.79    4.10
  10  13   1    3.82    3.11
  10  13   1    4.89    4.09
  11 -13   1   66.32   17.90
  11 -13   1   48.56   10.33
  11 -13   1   57.13   12.16
  11  13   1   59.03   10.32
  11  13   1   62.81   14.01
 -11  13  -1   62.00   14.06
  12 -13   1   26.10    8.17
  12 -13   1   27.65    8.34
  12 -13   1   26.07    9.33
 -12  13  -1   24.59    6.01
 -12  13  -1   29.51   11.49
  12  13   1   34.02    7.42
  12  13   1   22.50    6.84
  13 -13   1  105.76   23.24
  13 -13   1   83.93   13.03
  13  13   1   84.97   10.02
  13  13   1   82.41   11.00
 -13  13  -1   98.60   19.97
 -13  13  -1   83.21   10.13
  14 -13   1   29.30    8.86
  14 -13   1   22.22    8.50
  14  13   1   17.48    6.05
  14  13   1   31.81    8.21
 -14  13  -1   24.83    9.50
  15 -13   1    8.20    5.59
  15 -13   1    1.52    4.71
 -15  13  -1    2.29    4.97
  15  13   1   -1.44    4.47
  16 -13   1   77.32   11.90
  16 -13   1   63.81   12.01
 -16  13  -1   38.98   10.68
  16  13   1   55.68   11.18
  16  13   1   58.65    9.09
  17 -13   1    1.77    4.17
  17  13   1   -0.87    4.64
  17 -14  -1    1.61    4.77
 -17  14   1   -1.56    4.68
  16 -14  -1   33.30    9.80
  16 -14  -1   41.47    9.15
  16  14  -1   27.12    6.72
 -16  14   1   29.59    9.89
  15 -14  -1   15.62    6.46
  15 -14  -1   10.92    6.77
 -15  14   1   15.21    8.53
  15  14  -1   25.57    5.71
  14 -14  -1   12.92    5.98
  14 -14  -1   12.81    5.93
 -14  14   1   17.46    8.42
  14  14  -1   23.88    5.98
  14  14  -1   12.69    4.66
  13 -14  -1   30.40    9.34
  13 -14  -1   34.26    9.54
  13  14  -1   25.35    6.66
 -13  14   1   39.02   11.40
  12 -14  -1   41.64    9.83
  12 -14  -1   30.95   10.10
  12 -14  -1   33.05    9.23
 -12  14   1   20.51    7.28
  12  14  -1   27.80    6.32
  12  14  -1   32.63    7.23
 -12  14   1   43.93   12.15
  11 -14  -1   26.13    7.66
  11 -14  -1   44.70   10.14
  11 -14  -1   36.57    9.78
  11  14  -1   43.38    7.94
  11  14  -1   27.66    6.61
 -11  14   1   30.15    8.04
 -11  14   1   10.83    6.57
  10 -14  -1  125.90   13.83
 -10 -14   1  120.23   10.37
  10 -14  -1  136.03   14.76
  10 -14  -1  134.00   14.14
  10  14  -1  118.74   11.93
 -10  14   1  150.80   17.23
 -10  14   1  143.71   14.31
  10  14  -1  153.84   12.91
  -9 -14   1   23.19    5.20
   9 -14  -1    6.44    3.95
   9 -14  -1    3.71    3.70
   9 -14  -1   23.09    7.71
   9  14  -1   15.66    4.85
  -9  14   1    7.27    4.59
   9  14  -1   13.84    5.24
  -8 -14   1    9.33    3.52
   8 -14  -1    3.71    3.88
   8 -14  -1    8.29    4.38
  -8  14   1    7.43    4.88
   8  14  -1    5.67    4.27
   8  14  -1   -1.40    3.48
   7 -14  -1  157.00   13.37
  -7 -14   1  143.98    9.71
   7 -14  -1  148.90   13.11
   7 -14  -1  152.04   13.11
  -7  14   1  146.38   14.82
  -7  14   1  136.71   13.37
   7  14  -1  138.29   11.42
   7  14  -1  154.83   13.57
   6 -14  -1  403.92   21.80
   6 -14  -1  408.76   21.72
  -6 -14   1  398.71   17.37
   6 -14  -1  404.26   21.80
  -6  14   1  410.46   22.85
  -6  14   1  369.11   23.14
   6  14  -1  368.27   19.72
   6  14  -1  403.27   22.55
  -6  14   1  399.93   24.88
   5 -14  -1   40.50    6.51
   5 -14  -1   50.21    7.30
  -5 -14   1   42.01    3.93
  -5  14   1   44.27   10.58
  -5  14   1   57.27    7.67
  -5  14   1   55.98   11.08
  -5  14   1   57.00    8.85
   5  14  -1   48.13    6.92
   4 -14  -1 1891.28   58.34
  -4 -14   1 1817.87   51.57
   4 -14  -1 1856.08   58.72
   4 -14  -1 1843.39   58.23
  -4  14   1 1882.51   64.43
  -4  14   1 1930.86   59.20
  -4  14   1 1898.67   62.51
   4  14  -1 1852.35   62.58
  -4  14   1 1870.14   65.68
   4  14  -1 1780.67   59.50
   3 -14  -1 2016.75   67.14
   3 -14  -1 2018.32   60.20
  -3 -14   1 1940.01   55.46
   3 -14  -1 2019.42   60.98
   3  14  -1 1907.16   62.46
  -3  14   1 2138.34   67.60
  -3  14   1 1918.18   68.13
  -3  14   1 2030.79   66.42
   3  14  -1 1844.17   62.91
  -3  14   1 1907.09   59.44
   3  14  -1 2044.15   66.78
   2 -14  -1  753.82   27.22
  -2 -14   1  607.59   27.76
   2 -14  -1  689.30   27.49
   2 -14  -1  750.87   27.52
   2  14  -1  719.16   33.49
  -2  14   1  745.90   41.91
   2  14  -1  672.31   31.13
  -2  14   1  709.03   32.59
  -2  14   1  702.27   34.35
   2  14  -1  705.26   29.79
   1 -14  -1  443.49   19.85
  -1 -14   1  429.86   18.15
  -1 -14   1  415.75   23.63
   1 -14  -1  435.90   18.83
   1 -14  -1  421.12   18.13
   1  14  -1  430.22   24.05
   1  14  -1  403.33   24.72
   1  14  -1  424.01   21.73
  -1  14   1  465.26   24.18
  -1  14   1  436.10   25.72
  -1  14   1  454.04   24.59
   0 -14   1  416.10   18.83
   0 -14   1  421.12   17.42
   0 -14  -1  414.72   16.73
   0 -14  -1  415.30   18.76
   0 -14  -1  400.33   17.31
   0  14   1  407.71   24.70
   0  14  -1  430.33   26.04
   0  14   1  412.48   29.17
   0  14  -1  413.13   24.55
   0  14  -1  414.81   21.85
   1 -14   1  189.67   11.58
  -1 -14  -1  190.10   10.18
  -1 -14  -1  195.24   11.65
   1 -14   1  183.35   11.14
   1 -14   1  198.27   12.52
   1  14   1  204.58   15.76
   1  14   1  183.84   16.00
  -1  14  -1  189.93   17.23
   1  14   1  174.21   13.21
  -1  14  -1  214.42   15.14
   2 -14   1  333.11   16.97
  -2 -14  -1  335.65   15.70
   2 -14   1  338.88   16.71
   2 -14   1  352.31   18.13
  -2  14  -1  321.36   21.99
   2  14   1  356.55   20.85
   2  14   1  303.80   17.97
  -2  14  -1  330.19   23.45
   2  14   1  318.20   21.28
  -2  14  -1  335.69   25.60
  -3 -14  -1    8.11    2.81
   3 -14   1   17.75    6.91
   3 -14   1    9.57    3.70
   3 -14   1   11.70    4.01
   3  14   1    3.48    4.30
   3  14   1   16.58    4.41
  -3  14  -1    9.15    4.99
  -3  14  -1    9.93    4.78
   3  14   1    5.88    4.41
  -3  14  -1   19.12    6.49
  -4 -14  -1  115.55    8.40
   4 -14   1  136.93   11.32
   4 -14   1  108.71   10.00
   4 -14   1  130.08   11.32
  -4  14  -1  133.65   13.55
  -4  14  -1  120.98   14.52
   4  14   1  120.08   12.76
  -4  14  -1  111.17   11.92
   4  14   1  120.07   11.66
   5 -14   1   32.18    7.04
   5 -14   1   41.80    6.65
   5 -14   1   37.87    7.36
  -5 -14  -1   47.55    5.03
   5  14   1   49.30    8.71
  -5  14  -1   54.58    8.86
   5  14   1   50.23    9.04
  -5  14  -1   63.35    9.94
   5  14   1   41.41    8.47
  -5  14  -1   50.33    8.62
   6 -14   1  120.21   11.77
   6 -14   1  118.73   11.68
   6 -14   1  112.33   11.50
  -6 -14  -1  119.89    7.51
  -6  14  -1  130.33   13.10
  -6  14  -1  111.43   14.55
   6  14   1  127.57   11.95
   6  14   1  125.38   12.75
  -6  14  -1  119.67   13.10
   6  14   1  129.12   14.06
   7 -14   1   72.28    9.87
   7 -14   1   80.77   10.04
   7 -14   1   65.96    9.36
   7  14   1   89.75   11.08
   7  14   1   79.71    9.63
  -7  14  -1   84.52   11.20
  -7  14  -1   75.66   11.14
   8 -14   1   51.55   10.46
   8 -14   1   65.29    9.38
   8 -14   1   60.99   11.43
  -8  14  -1   66.70   10.50
   8  14   1   61.49    9.02
   8  14   1   51.85   10.23
   9 -14   1   61.17   11.34
   9 -14   1   50.75   10.02
   9 -14   1   62.87    9.97
  -9  14  -1   86.18   12.64
  -9  14  -1   92.74   12.94
   9  14   1   68.08    9.79
  10 -14   1   93.77   12.45
  10 -14   1   90.86   13.43
  10 -14   1   78.05   11.57
  10  14   1   76.86    9.76
 -10  14  -1   79.41   12.06
  10  14   1   88.99   10.77
 -10  14  -1   62.02   12.43
  11 -14   1   16.80    5.89
  11 -14   1   26.28    8.11
  11 -14   1   36.23    8.98
  11  14   1   23.72    6.67
  11  14   1   16.14    6.31
 -11  14  -1   11.95    6.52
  12 -14   1  121.65   15.18
  12 -14   1  112.71   14.98
  12 -14   1  104.93   16.09
  12  14   1   99.13   11.95
  12  14   1  110.48   12.14
 -12  14  -1  112.19   16.45
 -12  14  -1  117.28   12.56
  13 -14   1  110.94   15.06
  13 -14   1  103.73   14.38
 -13  14  -1  139.81   20.36
  13  14   1   97.78   12.45
 -13  14  -1   89.34   11.28
  14 -14   1    5.91    5.20
 -14  14  -1    7.32    5.49
  14  14   1    7.15    3.72
  15 -14   1   14.22    5.98
 -15  14  -1   -4.32    5.78
  15  14   1   -1.93    3.48
  15  14   1    5.60    4.56
  16 -14   1    7.56    5.58
  16 -14   1   18.70   10.63
 -16  14  -1    6.82    8.65
  16  14   1   -4.68    4.43
  16  14   1    8.96    5.48
  17 -15  -1   17.84    6.85
 -17  15   1   19.10    7.37
  16 -15  -1   55.28   11.55
  16 -15  -1   51.74   10.01
 -16  15   1   43.78   11.86
  15 -15  -1    8.07    5.90
  15 -15  -1    2.24    4.76
  15  15  -1   12.88    5.17
 -15  15   1    5.62    7.18
  15  15  -1    7.23    5.06
  14 -15  -1   12.97    5.68
  14 -15  -1   -4.77    3.93
  14  15  -1    8.60    3.93
  14  15  -1    5.85    4.37
 -14  15   1    6.62    6.77
  13 -15  -1    3.79    5.39
 -13  15   1    4.24    4.67
  13  15  -1    1.73    3.65
  13  15  -1    3.02    4.34
  12 -15  -1  177.70   18.08
  12 -15  -1  156.61   17.55
  12 -15  -1  155.27   18.03
  12  15  -1  159.84   13.43
  12  15  -1  176.07   13.82
 -12  15   1  175.83   20.45
 -12  15   1  172.47   15.42
  11 -15  -1   88.08   17.10
  11 -15  -1   91.57   13.00
  11 -15  -1   87.44   12.53
  11  15  -1   93.52   11.03
 -11  15   1   88.49   12.25
 -11  15   1   75.23   15.62
  10 -15  -1   11.96    5.37
  10 -15  -1   10.19    4.89
  10 -15  -1   29.07    7.49
  10  15  -1   25.17    6.34
 -10  15   1   15.79    7.31
 -10  15   1   19.56    6.69
  10  15  -1   11.72    5.70
   9 -15  -1  592.68   32.19
   9 -15  -1  632.42   33.18
   9 -15  -1  639.60   32.66
   9  15  -1  680.09   31.81
  -9  15   1  668.63   34.71
   9  15  -1  671.43   30.46
   8 -15  -1   -1.51    2.46
   8 -15  -1    6.26    3.75
  -8 -15   1   -5.94    3.00
   8 -15  -1    2.63    3.00
  -8  15   1    1.71    4.49
   8  15  -1    0.82    3.65
   8  15  -1   12.40    4.63
   7 -15  -1   39.91    8.07
   7 -15  -1   18.53    5.72
   7 -15  -1   40.73    8.51
  -7  15   1   29.59    7.33
   7  15  -1   37.09    8.35
  -7  15   1   31.13    8.48
   7  15  -1   30.68    7.39
   6 -15  -1  100.50   10.66
   6 -15  -1   96.94   10.53
   6 -15  -1  106.41   10.85
  -6  15   1  104.46   12.76
   6  15  -1  119.11   12.71
   6  15  -1   94.70   10.52
  -6  15   1   85.01   13.32
  -6  15   1  108.12   11.26
   5 -15  -1  211.92   15.00
   5 -15  -1  220.93   15.08
  -5 -15   1  203.30    9.77
   5 -15  -1  205.76   14.71
  -5  15   1  221.50   15.59
  -5  15   1  232.78   18.23
  -5  15   1  212.36   17.73
   5  15  -1  208.67   15.16
   5  15  -1  223.44   17.18
  -5  15   1  206.33   15.37
   4 -15  -1  512.53   24.08
   4 -15  -1  487.37   23.21
   4 -15  -1  523.75   24.01
  -4 -15   1  492.62   18.80
  -4  15   1  513.65   24.11
  -4  15   1  514.83   26.85
  -4  15   1  480.40   28.36
   4  15  -1  500.10   33.98
  -4  15   1  492.67   27.65
   4  15  -1  476.34   25.20
   3 -15  -1  447.48   20.85
   3 -15  -1  416.57   20.53
   3 -15  -1  429.28   21.20
  -3 -15   1  444.43   18.04
  -3  15   1  458.64   25.76
   3  15  -1  429.85   25.65
  -3  15   1  426.65   24.76
   3  15  -1  428.72   23.97
   3  15  -1  420.67   22.48
  -3  15   1  470.66   27.81
  -3  15   1  431.90   20.90
  -2 -15   1  908.18   31.32
   2 -15  -1  865.72   32.78
   2 -15  -1  937.44   34.38
   2 -15  -1  992.08   33.54
   2  15  -1  927.91   39.29
   2  15  -1  969.85   37.78
  -2  15   1  956.11   42.51
  -2  15   1  930.74   39.57
   2  15  -1  886.80   40.43
  -1 -15   1   32.22    4.44
   1 -15  -1   28.59    4.89
   1 -15  -1   36.78    6.46
   1 -15  -1   25.65    5.25
  -1 -15   1   33.11    4.63
   1  15  -1   24.93    7.62
   1  15  -1   44.62    6.60
  -1  15   1   17.30    5.08
   1  15  -1   38.81    8.92
  -1  15   1   21.15    6.65
  -1  15   1   26.53    6.60
   0 -15  -1  269.18   14.71
   0 -15   1  251.31   14.39
   0 -15  -1  245.75   12.51
   0 -15   1  267.04   13.42
   0 -15  -1  296.27   14.20
   0  15  -1  267.54   20.84
   0  15   1  261.13   18.96
   0  15  -1  269.07   17.57
   0  15   1  287.51   20.94
   0  15  -1  264.36   19.52
  -1 -15  -1  749.82   27.75
  -1 -15  -1  727.46   25.29
   1 -15   1  721.55   26.77
   1 -15   1  748.51   27.66
   1 -15   1  730.46   28.85
   1  15   1  702.83   35.17
  -1  15  -1  715.20   36.87
   1  15   1  747.22   34.35
  -1  15  -1  758.79   33.15
  -1  15  -1  689.81   35.03
   1  15   1  757.56   31.78
  -2 -15  -1  183.13   11.39
   2 -15   1  201.84   13.59
   2 -15   1  176.17   11.74
   2 -15   1  169.46   11.84
   2  15   1  190.57   13.97
  -2  15  -1  180.05   18.10
  -2  15  -1  176.42   16.92
   2  15   1  185.19   15.52
   2  15   1  179.43   16.26
  -2  15  -1  186.12   14.82
  -3 -15  -1  227.21   12.77
   3 -15   1  247.85   14.72
   3 -15   1  219.29   14.49
   3 -15   1  229.50   15.17
   3  15   1  199.86   14.74
  -3  15  -1  232.72   17.38
  -3  15  -1  227.89   20.14
   3  15   1  218.03   16.77
   4 -15   1  113.38   10.76
   4 -15   1  136.76   11.67
   4 -15   1  129.49   11.54
  -4 -15  -1  129.20    9.10
   4  15   1  138.08   13.99
  -4  15  -1  150.24   14.71
  -4  15  -1  133.91   13.40
   4  15   1  139.25   11.51
  -4  15  -1  129.35   15.51
   4  15   1  140.32   12.84
   5 -15   1   76.19    9.19
  -5 -15  -1   61.67    6.09
   5 -15   1   71.77    9.05
   5 -15   1   66.23    8.24
  -5  15  -1   61.13    9.72
  -5  15  -1   78.59   13.37
   5  15   1   70.08   12.57
   5  15   1   66.03    9.59
  -5  15  -1   71.38   11.01
   5  15   1   66.86    9.37
   6 -15   1   82.21   10.34
   6 -15   1   74.53    9.63
  -6 -15  -1   80.43    6.07
   6 -15   1   63.68    9.10
  -6  15  -1   60.45   14.27
  -6  15  -1   69.36   10.45
   6  15   1   62.66    9.97
   6  15   1   78.44   10.11
  -6  15  -1  100.98   16.23
  -6  15  -1   74.97   10.20
   6  15   1   85.46   10.98
   7 -15   1  191.93   15.90
   7 -15   1  169.90   15.51
   7 -15   1  180.92   15.72
  -7  15  -1  183.14   17.40
  -7  15  -1  194.36   17.31
   7  15   1  187.47   16.51
   7  15   1  192.87   15.68
   8 -15   1  187.33   16.46
   8 -15   1  163.13   15.39
   8 -15   1  171.99   16.57
  -8  15  -1  216.51   19.19
  -8  15  -1  190.94   18.80
   8  15   1  204.59   16.95
   8  15   1  170.07   15.49
   9 -15   1   89.06   11.89
   9 -15   1   94.42   12.13
   9 -15   1   84.20   11.57
  -9  15  -1   84.04   12.74
  -9  15  -1   85.02   12.66
   9  15   1   87.59   11.32
   9  15   1   86.62   11.32
  10 -15   1   11.58    5.61
  10 -15   1   15.39    6.84
  10  15   1    6.11    3.88
 -10  15  -1   12.70    5.76
 -10  15  -1   16.41    7.01
  10  15   1   20.47    6.37
  11 -15   1   32.20    8.71
  11 -15   1   23.70    7.98
  11 -15   1   22.51    9.72
  11  15   1   17.88    5.86
 -11  15  -1   22.37    8.01
  11  15   1   31.39    8.22
  12 -15   1   11.40    5.70
  12 -15   1   12.41    5.93
  12 -15   1    3.05    6.63
  12  15   1   11.65    4.80
  12  15   1    3.18    4.45
 -12  15  -1    3.89    4.84
 -12  15  -1    6.22    5.12
  13 -15   1   15.16    7.04
  13 -15   1   21.57    7.79
 -13  15  -1   13.98    6.31
  13  15   1   12.25    5.46
 -13  15  -1    9.33    7.48
  14 -15   1   12.28    6.14
  14 -15   1    7.88    7.09
  14  15   1   21.03    6.67
 -14  15  -1    6.20    6.37
  14  15   1   19.66    5.90
  15 -15   1   13.79    6.73
  15 -15   1    9.92    5.81
 -15  15  -1   10.38    7.43
  15  15   1   20.67    6.03
  15  15   1   15.96    5.81
  16 -15   1   -3.42    5.69
  16 -15   1   -0.78    4.91
  16  15   1    5.70    5.24
 -16  15  -1   10.19    7.09
  16 -16  -1   15.76    7.13
  16 -16  -1    9.38    8.05
 -16  16   1   12.84   10.86
  15 -16  -1   -0.25    4.50
  15 -16  -1   17.86    6.47
  15  16  -1    9.34    5.16
  15  16  -1    1.18    4.76
 -15  16   1    6.64    4.80
  14 -16  -1  -11.46    6.07
  14 -16  -1    8.99    5.06
  14  16  -1    3.99    4.69
 -14  16   1   -3.89    4.68
  13 -16  -1   75.09   12.01
  13 -16  -1   74.17   14.83
 -13  16   1   48.91   12.56
 -13  16   1   64.58    9.42
  13  16  -1   75.47   11.92
  13  16  -1   84.17    9.65
  12 -16  -1    4.92    4.10
  12 -16  -1    4.84    4.45
  12 -16  -1    4.36    6.12
 -12  16   1    9.41    5.04
 -12  16   1   14.97    7.69
  12  16  -1    0.54    3.23
  12  16  -1    6.08    3.19
  11 -16  -1   20.32    8.15
  11 -16  -1   15.49    6.23
  11 -16  -1   21.63    7.21
 -11  16   1   21.31    7.43
  11  16  -1   28.76    7.16
 -11  16   1   23.81    8.26
  11  16  -1   10.09    5.73
  10 -16  -1  178.65   19.64
  10 -16  -1  183.71   17.56
 -10  16   1  176.07   19.04
 -10  16   1  138.70   15.26
  10  16  -1  166.43   15.07
  10  16  -1  160.48   14.74
   9 -16  -1  216.28   18.55
   9 -16  -1  225.96   19.15
   9 -16  -1  235.33   19.35
   9  16  -1  230.76   18.14
   9  16  -1  248.83   18.75
  -9  16   1  240.59   20.40
  -9  16   1  243.71   21.16
   8 -16  -1   16.74    5.73
   8 -16  -1   23.87    6.78
   8 -16  -1   34.49    8.17
   8  16  -1   31.18    7.83
  -8  16   1   34.34   10.04
   8  16  -1   30.47    8.41
   7 -16  -1  299.07   19.90
   7 -16  -1  287.31   19.80
   7 -16  -1  266.38   18.93
   7  16  -1  290.85   21.06
   7  16  -1  279.89   19.30
  -7  16   1  307.66   21.61
   6 -16  -1  109.81   11.52
   6 -16  -1  125.37   12.04
   6 -16  -1  137.78   12.54
   6  16  -1   93.52   11.15
  -6  16   1  128.40   14.48
  -6  16   1  120.27   12.35
   6  16  -1  129.09   13.71
  -6  16   1  113.97   15.21
  -5 -16   1  125.94    7.62
   5 -16  -1  117.94   11.38
   5 -16  -1  139.66   12.05
   5 -16  -1  124.69   11.39
   5  16  -1  116.29   12.08
   5  16  -1  131.60   13.99
  -5  16   1  108.02   12.47
  -5  16   1  115.64   13.65
   5  16  -1  104.41   11.07
  -5  16   1  116.62   13.74
  -5  16   1  126.64   11.92
   4 -16  -1  264.16   16.59
   4 -16  -1  282.27   17.34
  -4 -16   1  291.64   13.49
   4 -16  -1  288.03   17.15
   4  16  -1  266.56   18.98
  -4  16   1  316.95   20.49
  -4  16   1  260.84   20.22
  -4  16   1  271.29   16.93
   4  16  -1  230.05   25.47
   4  16  -1  287.92   21.07
  -4  16   1  261.44   21.08
   3 -16  -1  109.69    9.57
   3 -16  -1  119.23   10.80
  -3 -16   1  118.52    8.61
   3 -16  -1  124.60   10.62
   3  16  -1  110.48   13.30
  -3  16   1  123.84   10.10
  -3  16   1  102.03   13.45
  -3  16   1  132.70   13.61
  -3  16   1  118.26   15.49
   3  16  -1  140.99   12.33
   3  16  -1  116.18   12.52
   2 -16  -1  140.33   11.24
   2 -16  -1  150.82   11.16
   2 -16  -1  142.61   10.52
  -2 -16   1  156.40   10.26
   2  16  -1  140.91   14.24
  -2  16   1  149.13   14.28
  -2  16   1  149.29   14.67
   2  16  -1  144.47   12.75
  -2  16   1  155.95   15.91
   1 -16  -1  180.13   11.84
   1 -16  -1  181.45   11.09
  -1 -16   1  179.82   10.06
   1 -16  -1  179.24   12.37
  -1 -16   1  184.22   11.78
  -1  16   1  168.65   15.51
   1  16  -1  181.05   14.30
   1  16  -1  168.86   17.10
  -1  16   1  160.25   16.28
   1  16  -1  170.62   15.99
   0 -16  -1   29.55    4.79
   0 -16   1   35.94    5.51
   0 -16  -1   38.87    5.50
   0 -16  -1   40.42    5.32
   0 -16   1   49.08    5.41
   0  16  -1   37.56    8.74
   0  16   1   41.03    9.79
   0  16  -1   45.25    7.04
   0  16  -1   39.45    9.93
   0  16   1   39.75    8.70
  -1 -16  -1 1097.49   38.16
   1 -16   1 1140.35   37.36
  -1 -16  -1 1135.71   35.75
   1 -16   1 1149.93   40.05
   1 -16   1 1139.76   38.28
  -1  16  -1 1157.01   45.01
   1  16   1 1125.67   46.26
  -1  16  -1 1178.49   48.99
   1  16   1 1119.35   43.08
   1  16   1 1120.72   48.21
  -1  16  -1 1035.14   48.82
  -2 -16  -1  330.21   16.76
   2 -16   1  331.32   17.88
   2 -16   1  365.65   19.45
   2 -16   1  366.77   18.35
  -2  16  -1  365.22   24.66
  -2  16  -1  362.90   22.43
   2  16   1  376.73   28.49
   2  16   1  355.20   20.68
   2  16   1  357.88   22.85
  -2  16  -1  342.19   25.58
   3 -16   1  215.57   14.63
   3 -16   1  227.08   15.44
   3 -16   1  223.65   14.43
  -3 -16  -1  221.58   13.07
  -3  16  -1  247.73   18.37
  -3  16  -1  224.99   19.54
  -3  16  -1  246.93   21.83
   3  16   1  216.34   15.54
   3  16   1  231.32   18.93
   3  16   1  216.26   17.21
  -4 -16  -1  540.44   22.14
   4 -16   1  535.84   25.47
   4 -16   1  531.51   26.43
   4 -16   1  507.87   25.42
   4  16   1  512.21   28.10
   4  16   1  571.15   30.95
  -4  16  -1  474.77   31.61
  -4  16  -1  558.06   30.21
   4  16   1  537.21   26.63
  -5 -16  -1  389.66   17.37
   5 -16   1  408.72   23.16
   5 -16   1  377.48   21.95
   5 -16   1  366.53   21.31
  -5  16  -1  362.08   24.65
  -5  16  -1  387.77   27.17
   5  16   1  371.46   22.12
   5  16   1  437.24   26.25
   5  16   1  384.46   23.93
  -5  16  -1  373.46   24.50
   6 -16   1    0.13    3.75
  -6 -16  -1    3.70    2.29
   6 -16   1    1.44    2.60
   6 -16   1    2.67    2.99
  -6  16  -1   11.22    4.80
  -6  16  -1    2.79    6.91
   6  16   1    9.93    5.24
   6  16   1    9.76    5.06
  -6  16  -1   19.91    8.84
  -6  16  -1    4.98    3.90
   7 -16   1   34.88    8.31
   7 -16   1   31.50    7.66
   7 -16   1   52.23   10.61
   7  16   1   38.64    9.33
  -7  16  -1   43.52   15.45
   7  16   1   35.08    8.32
   8 -16   1  155.68   15.34
   8 -16   1  145.02   14.65
   8 -16   1  147.51   15.40
  -8  16  -1  151.09   17.23
   8  16   1  162.46   16.06
  -8  16  -1  177.30   17.99
   9 -16   1   37.68    8.83
   9 -16   1   49.08   11.38
   9 -16   1   61.50   18.32
   9  16   1   53.48   10.60
  -9  16  -1   53.75   12.16
  -9  16  -1   42.79   10.74
   9  16   1   45.36   10.13
  10 -16   1   42.47   10.93
  10 -16   1   25.18    7.06
  10 -16   1   25.94    6.94
 -10  16  -1   26.15    8.19
  10  16   1   36.89    8.66
  10  16   1   29.11   10.17
  11 -16   1  122.08   16.25
  11 -16   1  143.95   16.06
  11 -16   1  116.64   14.98
  11  16   1  153.35   15.25
 -11  16  -1  141.05   18.39
  11  16   1  140.47   14.23
  12 -16   1   68.52   11.70
  12 -16   1   62.68   12.96
  12 -16   1   68.56   13.57
  12  16   1   66.42   10.21
 -12  16  -1   73.72   11.63
 -12  16  -1   54.04   12.33
  12  16   1   72.07   10.59
  13 -16   1   51.88   11.87
  13 -16   1   57.00   12.84
  13  16   1   79.20   10.89
 -13  16  -1   51.08    9.41
 -13  16  -1   86.76   18.73
  14 -16   1   39.71   10.37
  14 -16   1   52.58   11.29
 -14  16  -1   45.52   12.89
  14  16   1   41.26    8.40
  14  16   1   39.09    8.09
  15 -16   1   14.27    8.28
  15 -16   1    3.52    5.18
  15  16   1   12.18    4.32
 -15  16  -1   13.75    8.81
  15  16   1   13.86    5.43
  16 -16   1   16.88    6.77
  16 -16   1   16.54    7.56
  16  16   1   29.87    6.79
 -16  16  -1   25.47    9.88
  16 -17  -1   -0.20    5.73
  16 -17  -1   -1.29    4.52
 -16  17   1   -4.48    7.34
  15 -17  -1    7.06    4.77
  15 -17  -1   10.25    6.57
  15  17  -1    0.24    4.83
 -15  17   1    5.92    5.58
  14 -17  -1   60.04   12.75
  14 -17  -1   56.44   13.26
  14  17  -1   44.86    8.77
 -14  17   1   43.57   12.31
  13 -17  -1   13.10    6.76
  13 -17  -1   29.50    9.28
 -13  17   1    2.68    5.17
  13  17  -1   18.38    5.66
  13  17  -1   25.26    7.08
  12 -17  -1  193.57   19.09
  12 -17  -1  161.07   17.79
  12 -17  -1  200.05   19.28
 -12  17   1  191.15   21.57
  12  17  -1  182.23   15.09
  12  17  -1  158.84   14.62
 -12  17   1  171.38   16.73
  11 -17  -1  273.44   22.97
  11 -17  -1  267.20   22.81
  11 -17  -1  269.62   23.42
  11  17  -1  308.81   20.82
 -11  17   1  308.53   23.06
  11  17  -1  271.32   19.82
 -11  17   1  307.73   26.50
  10 -17  -1   -6.96    3.90
  10 -17  -1   11.07    4.96
  10 -17  -1    3.01    3.85
 -10  17   1   -0.32    4.81
  10  17  -1    4.67    4.86
  10  17  -1    5.41    4.02
 -10  17   1    7.35    5.22
   9 -17  -1   47.62    9.62
   9 -17  -1   76.91   11.13
   9 -17  -1   71.84   10.85
  -9  17   1   82.57   11.68
   9  17  -1   60.57   11.52
  -9  17   1   49.43   10.36
   9  17  -1   70.74   10.54
   8 -17  -1   36.17    8.39
   8 -17  -1   38.94    9.15
   8 -17  -1   49.05   10.08
   8  17  -1   42.22    9.41
   8  17  -1   28.16    8.59
  -8  17   1   38.49    9.89
   7 -17  -1  112.61   12.13
   7 -17  -1   98.38   11.53
   7 -17  -1   84.87   12.09
   7  17  -1  105.43   13.43
  -7  17   1   95.05   12.31
   7  17  -1   74.09   11.21
   6 -17  -1   19.21    5.83
   6 -17  -1   17.61    5.23
   6 -17  -1   31.77    7.73
  -6  17   1    8.55   14.24
  -6  17   1   23.73    8.18
   6  17  -1   23.17    7.77
   6  17  -1   22.24    7.12
  -6  17   1   31.95    7.82
   5 -17  -1  294.00   18.49
  -5 -17   1  301.99   13.50
   5 -17  -1  303.74   19.07
   5 -17  -1  293.89   19.09
   5  17  -1  240.72   18.26
   5  17  -1  302.16   21.28
  -5  17   1  308.03   23.28
  -5  17   1  310.21   21.21
  -5  17   1  301.91   23.29
   5  17  -1  286.79   21.95
  -5  17   1  324.24   20.17
   4 -17  -1    6.27    3.29
   4 -17  -1    1.31    2.96
   4 -17  -1   11.76    4.06
  -4 -17   1    1.07    1.69
  -4  17   1   -2.95    2.23
   4  17  -1   -0.15    2.85
   4  17  -1    8.72    4.39
  -4  17   1   -0.45    4.92
   4  17  -1    2.07    4.72
  -4  17   1   -0.34    4.20
  -4  17   1    0.14    2.46
   3 -17  -1   18.59    4.81
  -3 -17   1   21.62    4.63
   3 -17  -1   17.12    4.82
   3 -17  -1   16.02    4.58
  -3  17   1   16.49    6.75
  -3  17   1   25.79    6.78
   3  17  -1   24.07    8.28
  -3  17   1   19.85    5.04
   3  17  -1    5.94    4.79
   2 -17  -1   62.24    7.11
   2 -17  -1   61.01    7.43
  -2 -17   1   57.73    6.44
   2 -17  -1   56.48    7.32
  -2  17   1   56.72    9.02
  -2  17   1   46.92   10.01
  -2  17   1   68.53   10.25
   2  17  -1   62.44   11.66
   2  17  -1   49.03   10.56
   2  17  -1   80.68    9.72
  -1 -17   1   77.46    7.85
   1 -17  -1   85.58    7.86
   1 -17  -1   82.21    8.02
   1 -17  -1   73.27    8.25
  -1 -17   1   58.70    9.91
   1  17  -1  100.52   10.45
  -1  17   1   55.19   10.55
   1  17  -1   87.81   12.97
   1  17  -1   81.77   14.40
  -1  17   1   52.64   10.85
   0 -17   1   59.01    7.20
   0 -17  -1   60.54    7.09
   0 -17   1   64.32    6.86
   0 -17  -1   62.36    6.67
   0 -17  -1   60.83    6.66
   0  17   1   66.40   12.24
   0  17   1   73.62   11.60
   0  17  -1   45.93    9.73
   0  17  -1   70.43    9.23
  -1 -17  -1   82.06    7.45
  -1 -17  -1   82.99    8.25
   1 -17   1   89.13    8.38
   1 -17   1   89.82    9.17
   1 -17   1   84.10    8.03
  -1  17  -1  102.25   11.35
  -1  17  -1   91.67   15.40
   1  17   1  112.82   12.64
   1  17   1   84.01   10.18
  -1  17  -1   87.54   13.42
   1  17   1   96.68   12.99
   2 -17   1  102.76    9.11
   2 -17   1   90.68    9.09
  -2 -17  -1   91.55    8.38
   2 -17   1   86.25    9.41
   2  17   1   95.61   12.11
  -2  17  -1   96.52   13.93
   2  17   1   94.25   12.70
   2  17   1  112.17   11.09
  -2  17  -1   87.91   12.25
  -2  17  -1  101.65   11.63
   3 -17   1   82.52    8.77
   3 -17   1   89.50    9.58
   3 -17   1   94.14    9.72
  -3 -17  -1   91.85    8.28
  -3  17  -1   57.79   12.48
  -3  17  -1   83.54   12.87
   3  17   1   73.05   11.31
   3  17   1   80.82   11.69
   3  17   1   97.78   10.62
  -3  17  -1   84.66   10.86
   4 -17   1  844.70   35.92
   4 -17   1  907.27   36.26
   4 -17   1  924.00   38.00
  -4 -17  -1  894.45   32.32
   4  17   1  934.98   43.30
   4  17   1  893.32   38.41
  -4  17  -1  922.23   43.02
  -4  17  -1  917.28   46.49
  -4  17  -1  916.24   42.14
   4  17   1  866.43   40.26
  -5 -17  -1   26.13    5.23
   5 -17   1   33.77    7.42
   5 -17   1   20.81    5.96
   5 -17   1   23.29    6.66
   5  17   1   24.28    6.90
   5  17   1   17.82    6.81
   5  17   1   16.42    6.37
  -5  17  -1   36.19    9.90
  -5  17  -1   13.48    7.07
  -5  17  -1   21.98    7.41
   6 -17   1   15.47    5.17
   6 -17   1   12.95    6.07
  -6 -17  -1   22.28    4.08
   6 -17   1   17.84    5.75
  -6  17  -1   25.04    9.38
  -6  17  -1   15.82    5.60
   6  17   1   12.32    6.49
   6  17   1   22.88    7.45
   6  17   1   22.07    7.28
  -6  17  -1   14.62    4.89
  -6  17  -1   26.87    9.82
   7 -17   1   26.58    6.42
   7 -17   1   29.46    7.80
   7 -17   1   57.27   11.23
  -7  17  -1   18.21    6.91
   7  17   1   45.76   10.71
   7  17   1   39.15    9.06
  -7  17  -1   26.49    7.15
   8 -17   1  138.30   15.69
   8 -17   1  142.83   14.96
   8 -17   1  130.21   14.36
  -8  17  -1  142.40   17.09
   8  17   1  142.39   15.25
  -8  17  -1  129.42   15.40
   8  17   1  148.58   15.60
   9 -17   1   15.91    7.53
   9 -17   1   13.86    6.39
   9 -17   1    9.07    4.65
   9  17   1    8.69    6.68
   9  17   1   13.20    6.29
  -9  17  -1   19.57    6.81
  -9  17  -1   13.78    6.34
  10 -17   1  164.86   17.38
  10 -17   1  148.79   17.75
  10 -17   1  165.34   17.39
 -10  17  -1  138.57   17.73
  10  17   1  143.23   15.34
  10  17   1  170.82   16.97
  11 -17   1  178.29   18.82
  11 -17   1  185.51   19.30
  11 -17   1  188.52   19.70
 -11  17  -1  186.57   18.88
  11  17   1  201.92   17.61
  11  17   1  207.94   17.86
 -11  17  -1  201.48   22.34
  12 -17   1    7.61    8.53
  12 -17   1   11.43    5.89
  12 -17   1    9.35    6.52
 -12  17  -1    7.15    4.95
 -12  17  -1   15.89    8.99
  12  17   1    9.68    5.74
  12  17   1    0.68    4.09
  13 -17   1   -1.84    4.03
  13 -17   1    7.09    5.64
  13 -17   1   -4.44    8.64
  13  17   1    0.77    4.13
 -13  17  -1    0.50    6.39
 -13  17  -1    4.82    5.80
  14 -17   1    1.36    4.44
  14 -17   1    8.22    6.51
 -14  17  -1   17.63    9.36
  14  17   1   15.48    5.85
  14  17   1    9.67    5.12
  15 -17   1    3.44    5.77
  15 -17   1   -4.91    4.94
  15  17   1    1.03    4.75
 -15  17  -1    0.93    7.59
  15  17   1    4.02    9.02
  16 -17   1   13.89    6.01
 -16  17  -1    0.73    6.33
  16 -18  -1   49.54   11.03
  16 -18  -1   58.00   11.65
 -16  18   1   46.93   13.42
  15 -18  -1   28.36    9.41
  15 -18  -1   32.01    8.47
 -15  18   1   23.84    8.02
  14 -18  -1   17.37    8.65
  14 -18  -1   -3.23    4.02
 -14  18   1    5.51    7.43
  14  18  -1    0.20    3.73
  13 -18  -1    8.86    6.71
  13 -18  -1   13.06    6.19
  13  18  -1   12.11    5.21
 -13  18   1   16.99    6.01
 -13  18   1   10.34    6.46
  13  18  -1   23.37    6.80
  12 -18  -1  138.34   16.88
  12 -18  -1  135.79   16.03
  12 -18  -1  102.48   14.46
  12  18  -1   88.50   11.90
  12  18  -1  108.86   11.89
 -12  18   1   96.69   13.76
 -12  18   1  118.78   17.45
  11 -18  -1   92.14   13.36
  11 -18  -1  102.24   13.79
  11 -18  -1   81.67   12.49
 -11  18   1   53.07   11.92
  11  18  -1   88.40   11.45
  11  18  -1  101.94   12.54
 -11  18   1  100.48   13.88
  10 -18  -1   72.28   13.47
  10 -18  -1   75.57   11.43
  10 -18  -1   75.16   15.19
  10  18  -1   66.56   10.59
 -10  18   1   57.63   12.41
  10  18  -1   78.61   11.35
 -10  18   1   83.87   16.94
   9 -18  -1   21.06    6.74
   9 -18  -1   28.54    8.03
   9 -18  -1   33.72    7.95
   9  18  -1   30.09    8.19
  -9  18   1   30.86    9.18
   9  18  -1   28.23    8.92
  -9  18   1   25.52    8.67
   8 -18  -1   26.48    7.72
   8 -18  -1   30.60    7.93
   8 -18  -1   26.01    7.09
  -8  18   1   23.19    6.93
   8  18  -1   33.13    8.61
  -8  18   1   37.18   10.04
   8  18  -1   31.32    8.79
   7 -18  -1  490.79   28.02
   7 -18  -1  484.39   27.19
   7 -18  -1  509.17   28.03
  -7  18   1  488.31   29.18
   7  18  -1  474.48   28.59
   7  18  -1  495.68   30.43
   6 -18  -1    5.33    3.90
   6 -18  -1   11.59    4.39
   6 -18  -1   12.22    3.94
   6  18  -1   18.47    6.54
  -6  18   1    9.62    8.45
   6  18  -1    9.10    5.67
  -6  18   1   10.24    4.64
   5 -18  -1    3.73    3.28
   5 -18  -1    2.22    2.83
  -5 -18   1    1.53    1.57
   5 -18  -1    3.53    3.24
   5  18  -1    1.71    3.33
   5  18  -1   -0.06    5.20
  -5  18   1    0.14    2.24
  -5  18   1    4.92    3.65
  -5  18   1    9.59    5.59
  -5  18   1    4.44    6.80
   5  18  -1   -3.32    2.87
   4 -18  -1    4.84    3.03
   4 -18  -1   -0.14    3.12
  -4 -18   1   -1.13    1.55
   4 -18  -1   -0.83    2.33
   4  18  -1    0.28    3.75
  -4  18   1   -1.29    4.67
  -4  18   1    0.33    3.96
  -4  18   1   -3.21    2.03
   4  18  -1    4.08    4.59
  -4  18   1   -0.91    1.79
   4  18  -1   -0.42    4.03
   3 -18  -1  484.09   24.57
   3 -18  -1  473.13   23.56
   3 -18  -1  502.97   23.43
  -3 -18   1  476.62   20.81
   3  18  -1  469.75   30.52
  -3  18   1  480.01   28.64
  -3  18   1  497.10   23.58
  -3  18   1  464.77   30.68
  -3  18   1  505.36   30.04
   3  18  -1  466.11   29.00
  -2 -18   1  277.65   15.54
   2 -18  -1  296.27   17.96
   2 -18  -1  297.09   17.12
  -2  18   1  284.79   16.02
  -2  18   1  275.48   21.33
   2  18  -1  266.37   23.02
  -2  18   1  305.93   24.23
   2  18  -1  306.64   20.71
   2  18  -1  260.90   21.47
   1 -18  -1    4.37    2.66
   1 -18  -1   11.06    4.05
  -1 -18   1    7.46    2.74
   1 -18  -1   -0.35    2.26
   1  18  -1    5.09    4.10
   1  18  -1   11.55    5.52
  -1  18   1    9.27    4.98
   1  18  -1    8.40    5.89
   0 -18   1  106.88    8.97
   0 -18  -1  109.65    9.06
   0 -18   1   96.48    9.67
   0 -18  -1   97.71    9.37
   0 -18  -1   79.55    7.70
   0  18  -1  116.82   12.55
   0  18   1  103.55   11.65
   0  18  -1   92.18   13.49
   0  18   1  114.39   14.68
   0  18  -1   98.78   14.43
   0  18   1  100.36   12.96
  -1 -18  -1   57.78    9.40
  -1 -18  -1   73.90    7.92
   1 -18   1   64.20    6.85
   1 -18   1   62.70    7.09
   1 -18   1   54.77    7.34
  -1  18  -1   70.34   14.05
   1  18   1   74.95    9.86
   1  18   1   81.16   11.57
  -1  18  -1   64.89   13.27
   1  18   1   67.38   13.51
  -1  18  -1   64.56    9.48
   2 -18   1  179.48   12.69
  -2 -18  -1  196.68   13.07
   2 -18   1  189.43   14.33
   2 -18   1  195.45   13.65
  -2  18  -1  221.44   19.38
   2  18   1  183.63   18.53
  -2  18  -1  205.68   17.48
   2  18   1  182.20   17.40
   2  18   1  196.03   17.73
  -2  18  -1  184.27   22.78
  -3 -18  -1  173.37   12.02
   3 -18   1  179.87   14.54
   3 -18   1  198.40   13.93
   3 -18   1  166.12   13.08
   3  18   1  166.20   17.31
   3  18   1  157.37   16.35
  -3  18  -1  160.61   19.33
   3  18   1  154.73   14.32
  -3  18  -1  185.76   17.02
  -3  18  -1  184.58   17.91
  -4 -18  -1   29.44    6.04
   4 -18   1   28.06    6.83
   4 -18   1   24.09    5.78
   4 -18   1   26.47    7.33
   4  18   1   27.66    7.87
  -4  18  -1   23.44    7.08
   4  18   1   31.80    9.21
  -4  18  -1   33.46   11.25
   4  18   1   36.48    7.91
  -4  18  -1   19.26    7.27
  -5 -18  -1  242.01   13.87
   5 -18   1  238.31   18.05
   5 -18   1  226.90   17.30
   5 -18   1  247.80   17.47
  -5  18  -1  204.94   22.75
  -5  18  -1  225.01   20.06
   5  18   1  270.54   22.03
  -5  18  -1  221.28   20.10
   5  18   1  231.96   18.12
   5  18   1  233.01   19.59
   6 -18   1   47.50    9.85
   6 -18   1   29.92    7.58
  -6 -18  -1   35.62    4.99
   6 -18   1   42.89    9.64
   6  18   1   33.83    9.51
  -6  18  -1   19.38    9.29
   6  18   1   52.22   11.60
   6  18   1   31.51    9.43
  -6  18  -1   32.37   10.42
  -6  18  -1   53.78   12.17
  -6  18  -1   45.86   12.18
   7 -18   1  129.02   14.34
   7 -18   1  146.34   15.06
   7 -18   1  136.23   14.27
  -7  18  -1  141.11   15.74
   7  18   1  151.31   16.36
   7  18   1  126.60   14.63
  -7  18  -1  129.03   16.76
   8 -18   1   69.61   12.72
   8 -18   1   71.57   10.65
   8 -18   1   63.74   10.40
   8  18   1   61.76   12.39
  -8  18  -1   60.49   12.75
   8  18   1   69.78   13.21
  -8  18  -1   38.95    9.20
   9 -18   1  105.51   14.16
   9 -18   1   89.77   12.83
   9 -18   1   64.54   14.28
  -9  18  -1   92.37   14.73
  -9  18  -1  111.31   15.01
   9  18   1   97.86   13.26
  10 -18   1   57.75   11.32
  10 -18   1   65.31   12.78
  10 -18   1   79.70   15.17
 -10  18  -1   53.57   12.11
  10  18   1   69.26   12.85
  10  18   1   60.48   12.57
  11 -18   1  148.13   17.16
  11 -18   1  168.55   18.45
  11 -18   1  161.92   17.74
 -11  18  -1  163.48   18.33
 -11  18  -1  165.50   20.47
  11  18   1  170.53   16.41
  11  18   1  165.41   16.22
  12 -18   1   17.30    7.02
  12 -18   1   15.00    6.77
  12 -18   1   15.83    6.69
  12  18   1   19.91    6.80
  12  18   1   29.81   11.23
 -12  18  -1   23.93    8.78
  13 -18   1   35.75   10.01
  13 -18   1   48.58   12.59
 -13  18  -1   40.97   13.11
  13  18   1   40.76    9.38
 -13  18  -1   23.40    8.96
  14 -18   1    0.04    4.84
  14 -18   1    7.56    6.00
 -14  18  -1   -0.65    6.57
  14  18   1   -3.97    3.70
  14  18   1   -1.00    3.90
  15 -18   1   -1.61    5.16
  15 -18   1    6.49    5.02
 -15  18  -1    0.33    5.77
  15  18   1    1.36    5.73
  15  18   1    9.23    3.55
  16 -18   1    2.70    5.15
 -16  18  -1    8.16    6.46
  16 -19  -1   -5.35    4.60
 -16  19   1    1.71    5.60
  15 -19  -1   12.40    5.96
  15 -19  -1    4.09    4.87
  15  19  -1   14.26    5.15
  15  19  -1    6.48    5.29
 -15  19   1   15.80    8.38
  14 -19  -1   25.09    8.61
 -14  19   1   14.63    7.25
  14  19  -1   20.92    6.26
  13 -19  -1   52.72   17.47
  13 -19  -1   66.24   14.55
  13 -19  -1   59.85   15.28
  13  19  -1   41.32    8.73
 -13  19   1   56.21   13.70
 -13  19   1   43.95    9.47
  12 -19  -1    7.81    5.72
  12 -19  -1    4.52    5.13
  12 -19  -1   -3.45    7.84
 -12  19   1    4.74    5.01
 -12  19   1   15.52    7.38
  12  19  -1    7.44    5.01
  12  19  -1    2.66    4.07
  11 -19  -1   18.44    6.53
  11 -19  -1   22.01    7.41
  11 -19  -1   17.68    7.21
 -11  19   1    7.10    5.56
 -11  19   1    8.53    5.93
  11  19  -1   18.56    7.48
  11  19  -1   17.78    6.73
  10 -19  -1   43.01   10.63
  10 -19  -1   19.47    7.24
  10 -19  -1   26.95    8.51
 -10  19   1   35.27    9.75
  10  19  -1   40.04    9.89
 -10  19   1   49.84   13.01
  10  19  -1   33.28    8.65
   9 -19  -1  102.35   12.99
   9 -19  -1   96.57   13.47
   9  19  -1  103.82   14.13
  -9  19   1   97.16   14.27
  -9  19   1   93.61   13.99
   9  19  -1   77.10   13.92
   8 -19  -1   33.77    8.03
   8 -19  -1   53.75   11.90
   8 -19  -1   37.98    8.75
  -8  19   1   51.58   11.89
   8  19  -1   47.00   10.99
  -8  19   1   38.50    9.73
   8  19  -1   47.10   10.61
   7 -19  -1   31.82    8.64
   7 -19  -1   32.10    7.13
   7 -19  -1   37.11    8.92
  -7  19   1   61.99   12.84
   7  19  -1   32.26    8.92
   7  19  -1   42.65   10.94
   6 -19  -1   25.55    7.77
   6 -19  -1   20.21    6.70
  -6 -19   1   16.55    2.61
   6 -19  -1    8.20    4.21
  -6  19   1   25.57   10.33
  -6  19   1   21.71    6.97
   6  19  -1   21.15    7.33
   6  19  -1   10.86    6.59
   5 -19  -1   61.55    9.50
   5 -19  -1   83.27   10.08
  -5 -19   1   76.97    6.77
   5 -19  -1   75.83    9.57
  -5  19   1   70.60    9.55
   5  19  -1   45.05    9.66
   5  19  -1   59.09   11.99
   5  19  -1   64.77   12.99
  -5  19   1   46.54   12.64
  -4 -19   1  184.51   11.65
   4 -19  -1  204.59   15.88
   4 -19  -1  190.21   14.92
   4 -19  -1  190.62   14.53
   4  19  -1  199.33   19.76
  -4  19   1  184.77   17.09
  -4  19   1  191.26   19.81
   4  19  -1  163.52   17.05
   4  19  -1  184.54   15.79
  -4  19   1  173.63   14.30
   3 -19  -1  133.76   11.71
   3 -19  -1  133.94   11.99
   3 -19  -1  155.91   13.04
  -3 -19   1  136.56   10.30
  -3  19   1  166.73   15.71
   3  19  -1  135.94   15.80
  -3  19   1  115.98   16.19
  -3  19   1  146.46   12.02
   3  19  -1  165.52   18.09
   2 -19  -1   93.73    9.99
   2 -19  -1   78.38    8.55
  -2 -19   1   78.43    8.27
   2 -19  -1   92.75    9.12
   2  19  -1  108.38   14.01
  -2  19   1   97.96   18.85
  -2  19   1   82.64    8.31
  -2  19   1   91.23   12.54
   2  19  -1  108.76   15.50
  -1 -19   1  174.90   12.63
   1 -19  -1  180.15   13.56
   1 -19  -1  172.81   12.28
   1 -19  -1  162.62   11.29
  -1  19   1  166.13   17.27
   1  19  -1  160.54   15.61
  -1  19   1  172.67   18.64
   1  19  -1  162.16   17.48
   1  19  -1  183.78   19.70
   0 -19  -1   55.75    6.99
   0 -19  -1   48.98    6.54
   0 -19   1   45.53    6.75
   0 -19   1   44.73    6.56
   0 -19  -1   32.32    6.35
   0  19  -1   42.58   11.25
   0  19   1   54.48   10.49
   0  19  -1   37.84   10.53
   0  19   1   46.88   11.25
   0  19  -1   45.13    9.80
   0  19   1   47.37    9.90
  -1 -19  -1   78.07   11.36
  -1 -19  -1   90.43    9.27
   1 -19   1   94.66    8.64
   1 -19   1   98.93   10.24
   1 -19   1   91.56    8.95
   1  19   1   98.42   14.06
   1  19   1   96.35   13.27
   1  19   1   94.43   11.69
  -1  19  -1  112.72   13.03
  -1  19  -1  102.41   14.24
  -1  19  -1   90.57   17.60
   2 -19   1  237.55   14.49
   2 -19   1  223.51   15.88
   2 -19   1  233.09   15.19
  -2 -19  -1  209.93   14.10
   2  19   1  227.16   18.14
  -2  19  -1  212.98   20.20
   2  19   1  233.32   21.30
   2  19   1  208.20   19.55
  -2  19  -1  247.52   20.11
  -2  19  -1  207.27   21.46
   3 -19   1   87.25   10.41
  -3 -19  -1   82.27    8.40
   3 -19   1   79.83    9.47
   3 -19   1   78.11    9.03
   3  19   1   82.84   12.22
   3  19   1  103.44   14.32
  -3  19  -1   64.34   13.14
  -3  19  -1   95.64   12.73
   3  19   1   86.13   18.36
   4 -19   1   63.69    9.31
   4 -19   1   75.22    9.73
  -4 -19  -1   71.61    7.79
   4 -19   1   79.60    9.70
  -4  19  -1   55.28   11.59
   4  19   1   64.47   13.37
   4  19   1   73.37   13.92
   4  19   1   88.15   11.31
  -4  19  -1   69.60   13.79
  -4  19  -1   87.22   15.79
   5 -19   1   44.06    8.21
   5 -19   1   42.75    8.85
   5 -19   1   62.40    9.12
  -5 -19  -1   61.32    7.04
   5  19   1   71.42   13.98
  -5  19  -1   52.42   11.72
  -5  19  -1   69.64   16.21
  -5  19  -1   70.71   13.93
   5  19   1   69.49   14.46
   5  19   1   77.46   12.66
   6 -19   1   72.55   10.87
  -6 -19  -1   82.31    6.85
   6 -19   1   76.21   10.20
   6 -19   1   51.43    9.40
  -6  19  -1   63.59   12.87
  -6  19  -1   71.30   10.91
  -6  19  -1   51.15   11.27
   6  19   1   73.54   14.70
   6  19   1   66.95   13.48
  -6  19  -1   57.65   13.74
   7 -19   1   28.71    8.17
   7 -19   1   35.74    8.99
   7 -19   1   40.51    9.23
  -7  19  -1   34.45    9.74
   7  19   1   39.59    9.76
  -7  19  -1   28.26    7.63
   7  19   1   56.72   12.73
   8 -19   1   34.59    8.19
   8 -19   1   37.05    8.97
   8 -19   1   48.66   11.44
   8  19   1   25.37    8.17
  -8  19  -1   27.59    9.79
  -8  19  -1   29.37    8.40
   8  19   1   37.60   10.49
   9 -19   1   55.39   11.63
   9 -19   1   61.21   12.52
   9 -19   1   42.73    9.31
  -9  19  -1   40.53   11.50
   9  19   1   47.69   11.16
  -9  19  -1   59.87   13.45
   9  19   1   51.67   11.75
  10 -19   1   20.87    7.06
  10 -19   1   29.32    8.94
  10 -19   1   21.42    8.03
  10  19   1   27.44    8.47
  10  19   1   34.45    9.02
 -10  19  -1   32.56    9.90
  11 -19   1   22.63    7.72
  11 -19   1   27.86    9.44
  11 -19   1   26.67    8.11
 -11  19  -1   17.50    8.03
 -11  19  -1   42.44   13.07
  11  19   1   32.12    8.56
  11  19   1   11.29    5.91
  12 -19   1   -5.56    4.22
  12 -19   1   -7.15    8.95
  12 -19   1   -6.13    4.32
  12  19   1    1.18    4.30
 -12  19  -1   -6.64    4.71
  12  19   1   -7.57    3.31
 -12  19  -1    1.90    5.37
  13 -19   1    7.68    5.72
  13 -19   1    5.00    6.43
 -13  19  -1   11.78    7.00
  13  19   1   -5.16    4.07
  13  19   1    6.22    4.77
 -13  19  -1   15.27    8.06
  14 -19   1   35.28    9.47
  14 -19   1   23.35    8.82
  14  19   1   34.23    8.62
 -14  19  -1   19.56    7.10
  14  19   1   34.00    7.12
  15 -19   1   13.35    7.49
  15 -19   1   10.76    7.12
 -15  19  -1    7.61    7.06
  15  19   1    5.26    5.09
  15  19   1   19.74    8.21
  15 -20  -1    4.51    7.38
  15  20  -1   -2.51    5.15
 -15  20   1   16.76    8.17
  14 -20  -1    5.57    6.34
  14 -20  -1   -0.31    4.52
  14  20  -1   10.79    5.57
 -14  20   1   -1.03    4.47
  13 -20  -1   23.28   11.76
  13 -20  -1   12.91    7.11
  13 -20  -1   25.25    8.52
  13  20  -1   16.64    6.69
  13  20  -1   32.99    6.79
 -13  20   1   35.90   10.86
 -13  20   1   31.36    8.42
  12 -20  -1    8.01    5.84
  12 -20  -1   16.52    9.79
  12 -20  -1   29.35    8.73
 -12  20   1   18.86    7.21
  12  20  -1   19.78    6.39
 -12  20   1   17.03    7.59
  12  20  -1   14.85    5.55
  11 -20  -1   70.65   14.23
  11 -20  -1   51.49   11.09
  11 -20  -1   63.79   13.49
 -11  20   1   87.13   18.59
 -11  20   1   80.34   15.55
  11  20  -1   75.05   13.35
  11  20  -1   75.96   13.47
  10 -20  -1   39.98   10.22
  10 -20  -1   50.29   10.75
  10 -20  -1   66.18   12.49
  10  20  -1   42.94   10.16
 -10  20   1   42.20   10.93
 -10  20   1   51.38   11.91
  10  20  -1   46.64   11.26
   9 -20  -1   86.56   12.20
   9 -20  -1   66.53   13.16
   9 -20  -1   83.06   12.34
  -9  20   1   89.50   13.73
  -9  20   1   54.39   11.50
   9  20  -1   88.40   13.10
   9  20  -1   93.78   13.31
   8 -20  -1   96.73   12.55
   8 -20  -1  108.67   13.78
   8 -20  -1   95.91   12.60
   8  20  -1  118.97   14.78
   8  20  -1  140.37   16.31
  -8  20   1  113.65   15.53
  -8  20   1  106.18   14.08
   7 -20  -1   32.49    7.49
   7 -20  -1   38.92    8.32
   7 -20  -1   53.43   10.91
  -7  20   1   37.09    8.23
   7  20  -1   56.59   12.13
   7  20  -1   41.44   10.97
  -6 -20   1   60.85    4.50
   6 -20  -1   65.63    9.77
   6 -20  -1   35.44   11.18
  -6  20   1   90.64   11.99
   6  20  -1   59.59   12.55
  -6  20   1   61.70   14.53
   6  20  -1   80.99   15.48
  -5 -20   1   29.52    4.78
   5 -20  -1   30.42    7.43
   5 -20  -1   19.39    5.66
   5 -20  -1   38.79    8.39
  -5  20   1   26.49    9.03
   5  20  -1   29.20    9.35
   5  20  -1   19.25    7.14
  -5  20   1   15.69    9.97
   5  20  -1   26.32    8.68
  -5  20   1   49.54   10.19
   4 -20  -1   39.67    7.73
   4 -20  -1   42.70    8.73
   4 -20  -1   31.43    7.01
  -4 -20   1   37.49    5.48
  -4  20   1   28.35    6.54
  -4  20   1   58.66   12.09
   4  20  -1   30.88    8.78
   4  20  -1   23.59    6.70
   4  20  -1   54.58   13.08
  -4  20   1   55.28   14.09
  -3 -20   1   67.54    7.51
   3 -20  -1   69.84    9.39
   3 -20  -1   66.75    9.05
   3 -20  -1   66.53    8.45
  -3  20   1   78.63    8.99
   3  20  -1   68.84   14.41
  -3  20   1   70.72   14.24
  -3  20   1   63.61   12.26
   3  20  -1   62.65   13.42
   2 -20  -1  132.70   12.18
  -2 -20   1  134.13   11.10
   2 -20  -1  146.49   11.95
   2 -20  -1  137.24   10.98
   2  20  -1  152.24   18.40
  -2  20   1  148.89   16.27
   2  20  -1  127.22   14.12
   2  20  -1  117.08   15.20
  -2  20   1  136.59   11.13
  -2  20   1  113.99   16.32
  -1 -20   1   25.25    5.62
   1 -20  -1   37.16    6.69
   1 -20  -1   24.45    5.61
   1 -20  -1   31.21    7.22
   1  20  -1   21.03    6.29
   1  20  -1   23.33    9.44
  -1  20   1   15.84    6.36
  -1  20   1   29.70    4.46
  -1  20   1   26.80    8.57
  -1  20   1   27.12    8.79
   1  20  -1   31.28    9.28
   0 -20  -1   48.09    7.00
   0 -20  -1   67.43    7.46
   0 -20   1   55.31    7.35
   0 -20   1   53.42    7.64
   0  20  -1   57.98   13.88
   0  20  -1   46.65   11.88
   0  20   1   41.65   10.35
   0  20  -1   53.90   11.48
   0  20   1   43.04   10.54
   0  20   1   59.70    9.58
   1 -20   1  918.66   34.91
   1 -20   1  895.53   33.13
  -1 -20  -1  934.03   36.26
   1 -20   1  885.20   37.15
   1  20   1  914.59   41.84
  -1  20  -1  997.42   50.89
  -1  20  -1  920.93   46.99
   1  20   1  909.44   45.25
   1  20   1 1007.68   49.25
  -1  20  -1  935.05   44.44
  -2 -20  -1   51.81    7.26
   2 -20   1   57.16    8.20
   2 -20   1   46.85    7.02
   2 -20   1   53.51    8.08
  -2  20  -1   48.85   13.42
   2  20   1   57.77    9.06
   2  20   1   34.15   10.21
  -2  20  -1   70.02   11.30
   2  20   1   48.15   11.67
  -2  20  -1   47.65   13.27
   3 -20   1   23.73    6.13
   3 -20   1   19.50    5.91
   3 -20   1   17.65    5.61
  -3 -20  -1   17.77    5.10
   3  20   1    8.05    6.26
  -3  20  -1   27.18   10.12
   3  20   1   34.05    8.68
  -3  20  -1   14.95    7.16
  -3  20  -1    9.41    5.01
   3  20   1   13.60    7.02
   4 -20   1  316.35   21.49
   4 -20   1  321.81   20.05
   4 -20   1  301.12   19.93
  -4 -20  -1  331.92   18.09
   4  20   1  306.59   22.45
   4  20   1  307.86   24.44
  -4  20  -1  328.19   32.61
  -4  20  -1  309.42   25.15
  -4  20  -1  350.50   26.56
   4  20   1  327.33   26.15
   5 -20   1   71.87   12.42
  -5 -20  -1   68.03    7.68
   5 -20   1   67.27    9.43
   5 -20   1   46.09   10.55
  -5  20  -1   42.53    9.31
  -5  20  -1   60.41   13.64
  -5  20  -1   50.80   15.26
   5  20   1   68.04   14.40
   5  20   1   49.29   11.37
  -5  20  -1   41.44   10.69
   5  20   1   87.00   13.89
   6 -20   1    3.09    4.31
   6 -20   1   -3.50    2.96
  -6 -20  -1    6.38    2.55
   6 -20   1    2.50    3.66
  -6  20  -1    8.99   11.29
   6  20   1    2.42    3.66
  -6  20  -1   -4.10    9.33
  -6  20  -1    5.89    4.28
  -6  20  -1   -2.11    2.59
   7 -20   1   80.31   12.53
   7 -20   1   61.88   11.64
   7 -20   1   85.45   11.09
  -7  20  -1   92.91   13.02
  -7  20  -1   66.22   13.89
   7  20   1   85.13   12.84
   7  20   1   84.96   13.01
   8 -20   1   88.71   12.41
   8 -20   1   96.54   12.77
   8 -20   1   98.40   16.89
  -8  20  -1   74.66   16.22
  -8  20  -1  101.42   14.28
   8  20   1   87.94   13.22
   9 -20   1  154.70   16.83
   9 -20   1  155.52   17.50
   9 -20   1  149.97   17.16
   9  20   1  155.75   18.01
   9  20   1  146.70   16.32
  -9  20  -1  163.21   20.32
  -9  20  -1  167.15   18.99
  10 -20   1    3.20    4.53
  10 -20   1    4.47    4.93
 -10  20  -1   -1.39    2.94
  10  20   1    1.26    4.35
  10  20   1   -7.20    3.03
  11 -20   1   86.44   16.24
  11 -20   1   71.53   15.34
  11 -20   1   65.27   14.18
 -11  20  -1   65.62   17.42
  11  20   1   58.27   12.18
 -11  20  -1   74.79   15.17
  11  20   1   61.13   12.50
  12 -20   1   16.44    7.50
  12 -20   1    2.93    4.46
  12 -20   1    6.52    5.74
  12  20   1   11.45    6.07
  12  20   1   11.64    5.71
 -12  20  -1   23.98    8.69
 -12  20  -1   12.37    6.83
  13 -20   1   28.58   11.17
  13 -20   1   11.81    7.02
  13 -20   1    7.31    7.62
  13  20   1   13.48    4.86
 -13  20  -1    6.98    5.30
 -13  20  -1   13.24    5.94
  13  20   1   16.81    6.08
  14 -20   1   49.52   10.97
  14 -20   1   50.99   12.48
  14  20   1   33.91    8.02
  14  20   1   49.94    8.54
 -14  20  -1   38.15   13.18
  15 -20   1   15.55    8.09
  15 -20   1   12.86    7.61
 -15  20  -1   16.46    6.81
  15  20   1    5.64    5.65
  15 -21  -1   -2.12    4.49
  15 -21  -1    7.48    6.63
  15  21  -1   -5.95    4.73
 -15  21   1    1.50    5.13
  14 -21  -1   15.24    6.72
  14 -21  -1   15.97    6.42
 -14  21   1    6.13    6.21
  14  21  -1    2.99    5.73
  13 -21  -1    6.91    5.52
  13 -21  -1   28.89   10.18
  13 -21  -1   25.20    8.07
  13  21  -1   30.04    7.71
  13  21  -1   13.28    6.41
 -13  21   1   13.13    7.41
 -13  21   1   21.86    6.65
  12 -21  -1  104.29   15.22
  12 -21  -1  108.40   15.03
  12 -21  -1   93.54   14.43
  12  21  -1  104.47   12.95
  12  21  -1  100.83   12.96
 -12  21   1   99.99   14.17
 -12  21   1  133.57   18.11
  11 -21  -1    5.46    5.00
  11 -21  -1    0.74    6.52
  11 -21  -1    0.18    4.87
  11  21  -1    6.84    5.75
 -11  21   1   -1.52    3.64
 -11  21   1   -0.34    5.15
  11  21  -1    4.17    4.49
  10 -21  -1    2.20    4.27
  10 -21  -1   16.67    6.74
  10 -21  -1   19.25    7.10
 -10  21   1    5.21    7.01
 -10  21   1    7.82    5.07
  10  21  -1    7.56    5.61
  10  21  -1   17.49    7.76
   9 -21  -1   56.40   12.18
   9 -21  -1   60.54   12.26
   9 -21  -1   28.88    7.60
  -9  21   1   66.12   15.01
  -9  21   1   50.40   11.94
   9  21  -1   50.24   11.66
   9  21  -1   43.45   11.01
   8 -21  -1   26.73    7.45
   8 -21  -1   26.21    8.10
   8 -21  -1   43.05   11.39
  -8  21   1   12.26    5.88
  -8  21   1   28.96    9.94
   8  21  -1   24.91    8.91
   7 -21  -1   -2.34    4.31
   7 -21  -1    6.33    5.22
   7 -21  -1    7.50    4.09
   7  21  -1   13.09    6.39
  -7  21   1    7.39    4.41
  -7  21   1    8.88    5.39
   7  21  -1    8.23    4.79
   6 -21  -1    6.85    4.25
   6 -21  -1    0.59    4.37
  -6 -21   1    6.51    2.19
   6 -21  -1    6.19    4.01
   6  21  -1    7.77    6.03
  -6  21   1   28.48   13.37
   6  21  -1   -0.65    4.68
  -6  21   1    2.49    3.42
   5 -21  -1    2.42    4.06
   5 -21  -1    5.64    3.93
  -5 -21   1   -1.13    1.94
   5 -21  -1   -1.20    2.96
   5  21  -1   13.91    5.50
  -5  21   1    1.46    2.95
   5  21  -1   -0.85    4.62
  -5  21   1    3.41    8.68
   5  21  -1    5.13    4.48
  -5  21   1  -11.50    5.58
   4 -21  -1   20.18    6.36
   4 -21  -1   29.79    8.17
   4 -21  -1   13.57    4.83
  -4 -21   1   22.06    4.86
  -4  21   1   15.58    4.83
   4  21  -1   29.16    9.33
  -4  21   1   18.25   10.14
  -4  21   1   16.25    8.21
  -3 -21   1   48.91    6.32
   3 -21  -1   49.00    9.46
   3 -21  -1   34.66    6.84
   3 -21  -1   32.30    7.22
   3  21  -1   33.82   10.30
   3  21  -1   47.85    9.32
  -3  21   1   39.14    7.65
  -3  21   1   48.53   12.73
   3  21  -1   23.91   10.39
  -3  21   1   27.07    8.84
   2 -21  -1   14.39    4.61
  -2 -21   1   11.88    4.14
   2 -21  -1   30.66    7.91
   2 -21  -1   24.50    6.14
   2  21  -1   14.33    7.52
   2  21  -1   19.91    7.76
  -2  21   1   13.77    4.27
  -2  21   1   16.18    7.42
  -2  21   1   21.82    7.95
  -1 -21   1    3.33    2.83
   1 -21  -1    6.99    3.92
   1 -21  -1   -3.94    3.14
   1 -21  -1    2.60    2.97
   1  21  -1    3.08    5.49
   1  21  -1    8.05    5.43
  -1  21   1    3.64    2.11
  -1  21   1   15.10    7.19
  -1  21   1   11.10    5.30
   1  21  -1   12.46    6.66
  -1  21   1    7.15    4.45
   0 -21   1   12.74    3.98
   0 -21  -1   15.24    4.88
   0 -21  -1   10.64    3.94
   0  21   1   17.66    7.66
   0  21   1    6.08    5.94
   0  21  -1   18.11    7.56
   0  21   1   18.00    8.20
   0  21  -1   12.15    7.35
   0  21  -1   10.54    5.13
   0  21   1   18.17    4.19
   1 -21   1   64.39    9.29
   1 -21   1   84.97    9.80
   1 -21   1   91.04   10.31
  -1 -21  -1   87.99    9.65
  -1  21  -1   84.49   17.75
   1  21   1   69.63   14.18
  -1  21  -1   66.60   12.84
  -1  21  -1   90.02   12.85
   1  21   1   88.88    7.03
   1  21   1   99.13   14.45
   1  21   1  102.96   13.04
   2 -21   1  123.80   12.80
   2 -21   1  114.65   12.11
  -2 -21  -1  113.29   10.77
   2 -21   1  110.78   11.58
   2  21   1  115.65   13.66
  -2  21  -1  131.40   16.25
   2  21   1   98.89   15.38
  -2  21  -1  112.72   20.89
   2  21   1  126.28   15.77
  -2  21  -1  130.51   15.72
   3 -21   1   67.78    9.85
  -3 -21  -1   80.55    8.88
   3 -21   1   83.42   10.20
   3 -21   1   78.39    8.71
   3  21   1   59.15   13.36
  -3  21  -1   65.36   15.49
   3  21   1   70.52   14.94
  -3  21  -1   67.56   15.56
   3  21   1   74.84   11.39
  -3  21  -1   51.46   11.00
   4 -21   1  134.57   13.45
   4 -21   1  163.52   13.73
   4 -21   1  153.00   16.60
  -4 -21  -1  135.05   11.42
  -4  21  -1  142.30   19.29
  -4  21  -1  144.23   17.42
   4  21   1  157.19   17.87
   4  21   1  152.80   18.06
   4  21   1  159.82   16.16
  -4  21  -1  156.00   18.77
   5 -21   1   -0.07    4.43
  -5 -21  -1    4.37    3.30
   5 -21   1    1.24    3.43
   5 -21   1    2.39    3.55
   5  21   1    3.84    5.25
  -5  21  -1    2.69    4.04
  -5  21  -1    9.95    5.32
   5  21   1    8.05    4.85
   5  21   1    5.10    4.06
  -5  21  -1   13.42    7.88
  -6 -21  -1  142.01    9.83
   6 -21   1  129.30   14.00
   6 -21   1  159.91   16.14
   6 -21   1  136.63   14.32
  -6  21  -1  125.69   17.22
  -6  21  -1  119.67   17.64
   6  21   1  115.56   15.46
  -6  21  -1  145.13   23.13
  -6  21  -1  123.62   14.81
   6  21   1  129.67   16.70
   7 -21   1   29.34    7.57
   7 -21   1   30.98    7.72
   7 -21   1   41.44   10.99
  -7  21  -1   59.27   12.96
  -7  21  -1   36.68   11.40
   7  21   1   37.34   10.59
   7  21   1   39.55   10.76
   8 -21   1   58.05   11.80
   8 -21   1   74.85   14.02
   8 -21   1   75.67   19.28
   8  21   1   61.96   13.43
  -8  21  -1   45.85   10.26
   8  21   1   63.27   13.77
   9 -21   1  104.17   14.29
   9 -21   1  107.70   14.03
   9 -21   1  116.44   13.98
   9  21   1  102.29   14.44
  -9  21  -1  104.73   15.26
   9  21   1   98.59   15.07
  10 -21   1   41.75    9.26
  10 -21   1   63.07   13.28
  10 -21   1   60.49   12.33
  10  21   1   52.45   12.15
 -10  21  -1   70.36   16.37
  10  21   1   42.37   11.76
  11 -21   1    4.41    5.17
  11 -21   1    6.87    6.51
  11 -21   1    5.02    4.73
  11  21   1    8.15    5.98
  11  21   1   -0.21    5.19
 -11  21  -1   10.10    6.09
 -11  21  -1    4.60    6.38
  12 -21   1   14.07    7.44
  12 -21   1   13.09    8.02
  12  21   1   12.53    6.68
 -12  21  -1   11.92    7.82
 -12  21  -1   12.07    6.21
  13 -21   1   -5.65    5.87
  13 -21   1   17.52    9.28
  13 -21   1    3.81    5.77
  13  21   1   -2.61    4.09
 -13  21  -1   19.27    7.05
  13  21   1   15.20    5.66
 -13  21  -1   15.37    7.93
  14 -21   1   12.17    5.23
 -14  21  -1   12.45    6.55
  14  21   1    4.72    4.86
  15 -21   1    6.63    5.23
  15  21   1   11.72    4.58
 -15  21  -1    7.41    6.40
  15 -22  -1   16.00    6.12
  15  22  -1    3.73    4.34
 -15  22   1   -3.97    6.38
  14 -22  -1    3.54    4.90
  14 -22  -1   18.34    6.84
 -14  22   1    6.89    5.61
  13 -22  -1   18.02    8.17
  13 -22  -1   15.28    8.53
  13 -22  -1    4.78    7.87
 -13  22   1    3.84    6.30
 -13  22   1   -2.74    6.63
  13  22  -1   19.01    6.05
  13  22  -1    5.57    5.62
  12 -22  -1    5.04    7.30
  12 -22  -1   -2.65    3.93
 -12  22   1    4.78    5.67
 -12  22   1   13.77    7.35
  12  22  -1    0.82    4.41
  11 -22  -1   16.72    8.18
  11 -22  -1   36.53    9.93
  11 -22  -1   35.57    9.36
 -11  22   1   51.22   13.14
  11  22  -1   26.65    9.13
  11  22  -1   24.43    8.81
 -11  22   1   37.10   10.26
  10 -22  -1   -0.11    4.59
  10 -22  -1   18.95    7.02
  10 -22  -1   13.72    6.78
 -10  22   1    8.67    5.07
 -10  22   1    8.17    5.36
  10  22  -1   16.22    6.43
  10  22  -1   14.23    5.24
   9 -22  -1    9.16    6.14
   9 -22  -1    5.55    6.47
   9 -22  -1    9.11    5.56
  -9  22   1    5.53    5.84
  -9  22   1    5.18    5.32
   9  22  -1    8.27    5.37
   9  22  -1   10.40    6.61
   8 -22  -1   25.29    7.36
   8 -22  -1   43.61   10.31
   8 -22  -1   43.22   12.54
  -8  22   1   27.72    7.94
  -8  22   1   30.45    9.49
   8  22  -1   36.59   10.34
   8  22  -1   27.35    8.55
   7 -22  -1  166.44   15.98
   7 -22  -1  137.53   15.10
   7 -22  -1  144.43   15.52
  -7  22   1  142.57   16.05
  -7  22   1  147.76   18.05
   7  22  -1  146.29   17.84
   7  22  -1  146.43   32.29
   6 -22  -1   34.96    8.56
  -6 -22   1   32.88    4.07
   6 -22  -1   45.12    9.55
   6 -22  -1   27.52    7.10
  -6  22   1   39.24    9.14
  -6  22   1   23.31    8.09
   6  22  -1   45.61   13.05
  -6  22   1   50.05   16.64
   6  22  -1   36.95   10.53
  -5 -22   1   44.79    6.01
   5 -22  -1   34.24    7.57
   5 -22  -1   29.00    6.97
   5 -22  -1   29.59    7.40
  -5  22   1   34.48    9.76
  -5  22   1   40.06   10.38
  -5  22   1   25.37   12.33
  -5  22   1   42.10    9.56
   5  22  -1   52.56   12.53
   5  22  -1   29.42    9.44
   4 -22  -1   94.50   10.58
  -4 -22   1  108.35    9.56
   4 -22  -1  106.33   12.01
   4 -22  -1  103.38   11.97
   4  22  -1   80.62   12.90
   4  22  -1   79.12   14.93
   4  22  -1   95.54   15.21
  -4  22   1  101.71   19.15
  -4  22   1   93.75   11.06
  -4  22   1  108.00   15.17
   3 -22  -1   18.59    5.98
  -3 -22   1   14.69    4.29
   3 -22  -1   10.63    4.52
  -3  22   1   10.99    7.45
  -3  22   1   29.73   10.95
  -3  22   1   12.88    6.57
  -3  22   1   16.05    5.08
   3  22  -1   37.34   11.23
   3  22  -1   21.10    8.89
   3  22  -1   29.87    8.80
  -2 -22   1   91.19    9.62
   2 -22  -1   87.05    9.31
   2 -22  -1   63.01    9.44
   2 -22  -1   74.01   19.07
   2  22  -1   75.04   16.13
  -2  22   1   93.45   13.74
  -2  22   1   91.48   12.90
  -2  22   1   83.85    9.40
  -2  22   1   70.32   14.68
   1 -22  -1    5.83    3.54
   1 -22  -1    7.61    4.58
  -1 -22   1    1.27    3.07
   1 -22  -1    2.61    2.45
   1  22  -1   -2.90    4.26
  -1  22   1    4.47    3.76
   1  22  -1    8.54    4.25
  -1  22   1    5.10    4.06
   1  22  -1   -0.37    4.92
  -1  22   1   -2.92    2.56
  -1  22   1    5.11    4.69
   0 -22   1   11.26    4.47
   0 -22  -1    8.27    4.25
   0 -22  -1   11.90    6.29
   0  22   1    6.79    5.29
   0  22   1   13.43    6.30
   0  22  -1   11.32    7.86
   0  22  -1   -1.29    3.87
   0  22   1    8.27    5.41
  -1 -22  -1  906.51   36.73
   1 -22   1  801.66   34.62
   1 -22   1  897.79   40.69
   1  22   1  873.27   46.35
   1  22   1  798.15   29.72
  -1  22  -1  843.76   47.05
   1  22   1  922.67   44.08
   1  22   1  969.29   50.45
  -1  22  -1  876.53   50.21
  -1  22  -1  944.96   46.71
   2 -22   1  240.45   16.62
   2 -22   1  222.83   16.57
   2 -22   1  200.92   19.99
  -2 -22  -1  234.34   16.23
  -2  22  -1  226.04   21.51
  -2  22  -1  244.14   23.81
  -2  22  -1  240.72   25.30
   2  22   1  253.27   20.73
   2  22   1  249.13   24.04
   2  22   1  250.42   27.15
   3 -22   1   85.45    9.82
   3 -22   1  109.12   11.80
  -3 -22  -1   91.12   10.25
   3 -22   1   92.12   11.52
   3  22   1   83.59   13.05
   3  22   1   82.96   16.90
  -3  22  -1   61.10   13.43
   3  22   1   96.34   14.92
  -3  22  -1   66.64   15.57
   4 -22   1   93.17   11.47
   4 -22   1  105.89   12.34
   4 -22   1   99.52   12.05
  -4 -22  -1   78.97   16.43
   4  22   1   92.79   13.51
   4  22   1   88.73   16.54
   4  22   1   70.84   14.62
  -4  22  -1   66.45   16.31
  -4  22  -1  102.54   18.32
  -4  22  -1   87.36   14.11
   5 -22   1  197.21   17.61
  -5 -22  -1  188.97   16.90
   5 -22   1  196.74   17.29
   5 -22   1  182.06   16.28
   5  22   1  221.98   22.72
  -5  22  -1  223.83   19.37
  -5  22  -1  206.44   25.27
   5  22   1  193.04   18.16
   5  22   1  191.75   20.41
  -5  22  -1  211.72   22.22
  -5  22  -1  200.79   22.08
   6 -22   1   42.39    9.43
   6 -22   1   48.14   11.34
   6 -22   1   34.53    9.05
  -6 -22  -1   36.61    5.91
   6  22   1   25.48    8.93
  -6  22  -1   44.73   13.23
  -6  22  -1   41.58   15.25
  -6  22  -1   36.24   16.35
   6  22   1   34.59   10.62
   7 -22   1  233.24   20.85
   7 -22   1  229.65   20.01
   7 -22   1  216.72   18.98
   7  22   1  242.89   23.36
  -7  22  -1  216.67   21.03
  -7  22  -1  219.84   24.17
   7  22   1  264.88   24.68
   8 -22   1   34.04    8.67
   8 -22   1   63.43   12.79
   8 -22   1   59.15   12.68
   8  22   1   68.41   15.01
   8  22   1   46.62   11.47
  -8  22  -1   44.52   12.18
   9 -22   1   13.96    6.17
   9 -22   1   14.32    6.23
   9 -22   1   17.54    5.94
  -9  22  -1    9.54    6.01
   9  22   1    9.57    6.50
   9  22   1    9.07    7.17
  10 -22   1   -0.78    4.55
  10 -22   1    6.01    5.70
  10 -22   1    8.29    5.76
 -10  22  -1   -0.48    3.02
 -10  22  -1    7.78    6.32
  10  22   1   -4.63    3.61
  10  22   1    5.47    5.32
  11 -22   1   34.08   11.50
  11 -22   1   38.46   11.46
  11 -22   1   52.82   13.05
  11  22   1   31.35    9.64
 -11  22  -1   48.15   12.11
  11  22   1   24.96    8.72
 -11  22  -1   17.55    7.33
  12 -22   1   11.42    8.93
  12 -22   1   12.71    7.38
  12 -22   1   13.13    7.76
 -12  22  -1    1.68    4.70
 -12  22  -1   14.03    7.70
  12  22   1   22.48    8.44
  12  22   1    7.90    4.85
  13 -22   1   38.97   11.05
  13 -22   1   30.63    7.98
  13 -22   1   41.54   12.05
  13  22   1   18.76    6.78
 -13  22  -1   24.77    8.75
 -13  22  -1   29.66    8.68
  13  22   1   27.72    7.03
  14 -22   1   27.95    9.00
  14 -22   1   19.60    9.21
  14  22   1   21.12    6.83
  14  22   1   36.48    8.13
 -14  22  -1   30.63   12.05
  15 -23  -1    8.32    7.68
 -15  23   1    3.18    5.44
  15  23  -1   -4.51    4.37
  14 -23  -1    1.08    6.63
 -14  23   1    6.04    5.92
  14  23  -1    3.71    5.21
  13 -23  -1    5.62    6.69
  13 -23  -1    9.15    9.82
  13 -23  -1   -2.08    5.58
  13  23  -1   10.55    4.61
 -13  23   1    6.72    6.91
 -13  23   1    1.23    5.31
  13  23  -1    6.92    5.94
  12 -23  -1   -0.38    5.99
  12 -23  -1    6.18    5.28
  12 -23  -1   14.44    7.33
  12  23  -1    2.51    6.32
 -12  23   1    2.44    5.94
 -12  23   1    5.18    5.76
  12  23  -1    5.80    5.25
  11 -23  -1    4.48    6.87
  11 -23  -1    8.40    5.84
  11 -23  -1    6.66    7.93
  11  23  -1   14.85    6.99
 -11  23   1   11.01    7.39
  11  23  -1    9.85    6.43
 -11  23   1    4.85    6.10
  10 -23  -1   -8.38    3.55
  10 -23  -1   -0.85    5.42
  10 -23  -1   -7.22    4.02
  10  23  -1   -1.89    4.58
 -10  23   1   -1.54    3.46
 -10  23   1   -4.72    4.83
  10  23  -1    0.91    4.63
   9 -23  -1   91.89   16.58
   9 -23  -1   50.80   11.53
   9 -23  -1   42.63   10.09
  -9  23   1   54.97   11.82
   9  23  -1   48.66   12.31
   9  23  -1   53.56   13.39
  -9  23   1   51.23   13.61
   8 -23  -1  122.94   15.37
   8 -23  -1  140.93   16.31
   8 -23  -1  146.00   15.57
   8  23  -1  125.30   17.28
   8  23  -1  138.71   17.64
  -8  23   1  125.09   17.33
  -8  23   1  114.22   15.09
   7 -23  -1   13.32    5.04
   7 -23  -1   11.48    6.13
   7 -23  -1    9.32    5.48
   7  23  -1    4.66    5.72
  -7  23   1    5.35    5.20
   7  23  -1   -1.51    3.68
  -7  23   1   12.69    7.20
   6 -23  -1   37.69    9.21
  -6 -23   1   31.14    4.11
   6 -23  -1   25.18    8.04
   6 -23  -1   43.12    9.74
  -6  23   1   36.45   19.52
   6  23  -1   49.24   12.16
   6  23  -1   29.16   10.63
  -6  23   1   17.44    7.08
  -6  23   1   28.78    7.55
   5 -23  -1   26.41    7.66
   5 -23  -1   34.74    8.68
   5 -23  -1   33.76    9.13
  -5 -23   1   24.64    5.58
  -5  23   1   40.33   11.62
   5  23  -1   41.41   10.43
   5  23  -1   20.05    8.15
  -5  23   1   -0.26    9.47
  -5  23   1   24.27    7.54
   5  23  -1   19.19    8.27
  -5  23   1   32.50   13.39
   4 -23  -1   85.66   11.60
  -4 -23   1   74.78   10.97
   4 -23  -1   68.10    8.69
   4 -23  -1   84.83   11.54
  -4  23   1   97.93   14.52
  -4  23   1   82.87   10.42
   4  23  -1   80.07   14.30
   4  23  -1   67.31   15.24
  -4  23   1   94.15   19.44
  -4  23   1  109.22   17.93
   4  23  -1   73.25   15.70
   3 -23  -1   37.69    8.22
  -3 -23   1   48.14    7.00
   3 -23  -1   37.71    7.74
   3 -23  -1   43.92    9.12
   3  23  -1   30.01    8.50
  -3  23   1   57.99   10.55
  -3  23   1   57.80   15.10
   3  23  -1   67.52   15.89
   3  23  -1   38.19   11.99
  -3  23   1   60.23   13.49
  -3  23   1   43.68   11.89
   2 -23  -1  318.68   21.25
   2 -23  -1  303.52   19.61
   2 -23  -1  297.30   17.96
  -2 -23   1  330.43   19.35
  -2  23   1  339.72   29.25
   2  23  -1  331.00   29.76
  -2  23   1  251.63   31.53
  -2  23   1  314.65   19.00
   2  23  -1  289.52   26.43
  -2  23   1  334.78   26.83
   1 -23  -1   -3.44    1.99
  -1 -23   1    1.83    2.66
   1 -23  -1   -5.97    4.28
   1  23  -1   -6.43    3.55
   1  23  -1   -4.24    4.28
  -1  23   1   -4.34    2.64
  -1  23   1    6.87    5.84
  -1  23   1    3.71    5.18
  -1  23   1   -0.19    5.22
   0 -23   1   67.54    9.57
   0 -23  -1   57.60    8.58
   0  23   1   77.25   14.98
   0  23  -1   67.68   17.20
   0  23   1   50.70   12.22
   0  23   1   72.76    7.56
   0  23  -1   79.78   16.54
   0  23  -1   60.16   14.67
   0  23   1   72.17   16.95
   1 -23   1  536.74   28.12
  -1 -23  -1  517.70   26.68
  -1  23  -1  548.96   35.44
   1  23   1  503.07   32.45
  -1  23  -1  462.62   36.40
   1  23   1  546.94   36.22
   1  23   1  549.94   37.77
   1  23   1  474.09   20.42
   2 -23   1   50.04   10.29
  -2 -23  -1   45.53    7.39
   2 -23   1   33.46    6.50
   2 -23   1   26.76    7.51
  -2  23  -1   28.35   10.64
   2  23   1   44.54   11.52
   2  23   1   30.47   10.36
   2  23   1   38.97   10.16
  -2  23  -1   23.80    9.77
   3 -23   1   38.12    8.86
  -3 -23  -1   42.24    8.45
   3 -23   1   36.96    9.42
   3 -23   1   52.20    8.48
  -3  23  -1   46.28   13.20
  -3  23  -1   41.21   13.73
   3  23   1   41.81    9.98
  -3  23  -1   25.66    9.42
   3  23   1   29.24   10.54
   3  23   1   37.88   11.42
   4 -23   1   67.71   10.45
   4 -23   1   88.39   11.29
   4 -23   1   56.17    9.92
  -4 -23  -1   66.96    8.56
  -4  23  -1   53.32   12.22
  -4  23  -1   50.98   15.61
  -4  23  -1   66.02   14.74
  -4  23  -1   62.03   12.16
   4  23   1   51.29   13.23
   4  23   1   65.02   12.97
   4  23   1   60.43   14.49
   5 -23   1   18.31    6.07
   5 -23   1   28.80    8.52
  -5 -23  -1   30.85    6.66
  -5  23  -1   35.36   11.19
  -5  23  -1   17.77    7.21
   5  23   1   27.56   10.34
   5  23   1   22.65    8.99
  -5  23  -1   23.20   10.64
   5  23   1   29.40   10.54
  -5  23  -1   27.51    8.14
   6 -23   1   72.92   13.94
   6 -23   1   79.78   11.26
  -6 -23  -1   72.93    7.36
   6 -23   1   82.22   11.89
   6  23   1  103.38   28.03
   6  23   1   46.44   12.22
  -6  23  -1   44.86    9.73
   7 -23   1   80.58   14.44
   7 -23   1   51.65   11.70
   7 -23   1   43.15   10.47
  -7  23  -1   49.33   14.14
   7  23   1   52.68   13.07
   7  23   1   62.70   14.88
  -7  23  -1   60.17   13.33
   8 -23   1   57.12   12.27
   8 -23   1   39.07    9.30
   8 -23   1   26.00    7.89
   8  23   1   41.93   11.45
  -8  23  -1   33.10   10.00
   8  23   1   27.91    9.87
   9 -23   1   45.47   10.57
   9 -23   1   28.79    7.97
   9 -23   1   40.17   10.05
   9  23   1   40.39   10.58
   9  23   1   28.12   10.69
  -9  23  -1   21.10    8.85
  10 -23   1  112.93   17.82
  10 -23   1  116.57   15.86
  10 -23   1   86.03   18.77
 -10  23  -1  124.63   17.33
 -10  23  -1  133.48   17.64
  10  23   1  110.12   21.96
  10  23   1  103.42   15.88
  11 -23   1   39.09   11.38
  11 -23   1   59.13   12.22
  11 -23   1   48.53   12.76
  11  23   1   42.86   11.77
 -11  23  -1   48.13   11.91
  11  23   1   40.83   10.32
 -11  23  -1   56.87   15.26
  12 -23   1   34.26   10.35
  12 -23   1   23.12   10.38
  12 -23   1   22.73    8.47
  12  23   1   31.84    9.48
  12  23   1   17.78    7.66
 -12  23  -1   42.27   11.64
 -12  23  -1   23.24    9.37
  13 -23   1    7.86    7.36
  13 -23   1    1.57   10.10
  13 -23   1    5.98    5.02
 -13  23  -1    6.19    8.83
 -13  23  -1   15.46    7.10
  13  23   1   -3.26    3.96
  13  23   1   15.75    6.20
  14 -23   1   21.64   10.49
  14 -23   1    6.61    7.56
  14  23   1   12.12    5.22
 -14  23  -1   20.76    6.75
  14 -24  -1   12.85    6.72
  14 -24  -1   11.09    7.22
  14  24  -1   16.75    6.83
 -14  24   1    5.29    7.41
  13 -24  -1   17.56    8.06
  13 -24  -1   10.54    6.58
  13 -24  -1   24.15   11.13
 -13  24   1   14.74    8.75
 -13  24   1   30.97    9.76
  13  24  -1   24.43    7.77
  13  24  -1   35.14    7.91
  12 -24  -1    2.08    6.47
  12 -24  -1   -0.03    4.63
  12 -24  -1    1.00    6.38
  12  24  -1   -2.75    7.00
 -12  24   1   -4.32    5.40
  12  24  -1    2.45    5.87
  11 -24  -1   67.81   13.78
  11 -24  -1   43.56   11.66
  11 -24  -1   79.08   15.61
 -11  24   1   51.32   12.24
 -11  24   1   64.70   13.81
  11  24  -1   67.53   13.50
  11  24  -1   62.02   14.83
  10 -24  -1   19.32    8.25
  10 -24  -1   10.64    6.80
  10 -24  -1   14.96    7.86
  10  24  -1   16.56    7.78
 -10  24   1    4.47    5.47
 -10  24   1   19.19    7.40
  10  24  -1    3.03    6.32
   9 -24  -1   88.14   13.53
   9 -24  -1  119.32   15.35
   9  24  -1  121.94   16.87
  -9  24   1   79.42   15.88
   9  24  -1  109.43   15.99
  -9  24   1  108.69   15.09
   8 -24  -1    7.93    4.94
   8 -24  -1    8.64    4.80
   8 -24  -1   -0.65    4.13
   8  24  -1   10.69    5.85
  -8  24   1    6.87    4.75
   8  24  -1    3.44    5.59
  -8  24   1   12.00    7.19
   7 -24  -1   52.16   11.40
   7 -24  -1   31.49   12.09
   7 -24  -1   24.15    7.55
  -7  24   1   31.32   11.12
   7  24  -1   38.15   11.00
  -7  24   1   30.17    9.10
   7  24  -1   21.61    6.94
   6 -24  -1   82.65   12.41
   6 -24  -1   98.71   12.48
   6 -24  -1   89.06   12.81
   6  24  -1   79.54   16.33
   6  24  -1   89.72   17.50
  -6  24   1  103.35   13.09
  -6  24   1  101.72   15.88
   5 -24  -1   36.04    8.03
  -5 -24   1   45.97    6.62
   5 -24  -1   35.42    8.66
   5 -24  -1   41.61    9.42
   5  24  -1   41.24   11.58
   5  24  -1   38.59   11.28
  -5  24   1   44.89   13.73
  -5  24   1   67.23   15.31
   5  24  -1   40.69   11.35
  -5  24   1   53.16   11.32
  -5  24   1   69.06   16.23
  -4 -24   1   65.39    8.25
   4 -24  -1   77.65   14.19
   4 -24  -1   62.63    9.48
   4  24  -1   61.38   14.74
  -4  24   1   77.31   16.47
  -4  24   1   76.31   10.20
  -4  24   1   38.47   15.21
  -4  24   1   64.57   14.53
   4  24  -1   58.24   14.76
   4  24  -1   56.98   11.72
   3 -24  -1  112.93   13.18
  -3 -24   1  143.84   12.24
   3 -24  -1  136.16   12.14
   3 -24  -1  131.65   14.38
   3  24  -1  161.85   18.07
  -3  24   1   92.90   18.32
  -3  24   1  122.64   12.26
  -3  24   1  131.23   17.87
   3  24  -1  138.27   19.87
   3  24  -1  120.23   17.30
  -3  24   1  127.73   17.01
   2 -24  -1   12.49    5.13
   2 -24  -1   24.47    7.18
  -2 -24   1   28.81    7.48
   2  24  -1   15.12    8.06
  -2  24   1   19.57    5.45
   2  24  -1   27.94    9.35
   2  24  -1   25.52   10.27
  -2  24   1   32.69    9.95
  -2  24   1   27.93   10.84
  -2  24   1   20.93    8.98
   1 -24  -1   92.50   11.56
   1 -24  -1   76.26   13.31
  -1 -24   1  107.11   11.22
   1  24  -1   73.17   15.46
  -1  24   1  116.16   15.83
  -1  24   1   75.05   16.25
   1  24  -1   86.68   19.05
  -1  24   1   84.81    9.04
  -1  24   1  112.32   17.33
   0 -24   1   27.25    6.84
   0 -24  -1   29.42    6.72
   0  24  -1   42.64   13.71
   0  24   1   28.42   10.39
   0  24   1   31.18    9.85
   0  24   1   44.91   11.21
   0  24   1   42.98    5.94
   0  24  -1   39.80   12.24
   1 -24   1   16.98    6.19
  -1 -24  -1   17.04    5.74
   1  24   1    9.33    6.57
   1  24   1   42.63   10.13
   1  24   1   14.20    7.50
   1  24   1   16.62    7.66
  -1  24  -1   27.32   10.41
  -1  24  -1    9.49    6.64
  -2 -24  -1   48.64    7.82
   2 -24   1   39.59   10.01
   2 -24   1   39.76    8.56
  -2  24  -1   44.57   12.95
  -2  24  -1   40.39   12.38
  -2  24  -1   54.59   14.78
   2  24   1   41.61   13.90
   2  24   1   56.86   14.91
   2  24   1   44.46   11.94
   3 -24   1  241.48   19.64
   3 -24   1  216.24   16.20
  -3 -24  -1  245.76   17.27
   3  24   1  236.59   21.63
  -3  24  -1  251.37   24.92
   3  24   1  239.26   24.12
  -3  24  -1  216.14   23.22
   3  24   1  250.63   25.64
  -3  24  -1  238.47   26.04
   4 -24   1   31.37    7.58
   4 -24   1   44.86   10.72
  -4 -24  -1   45.07    7.10
   4 -24   1   49.87   11.05
  -4  24  -1   50.45   12.69
  -4  24  -1   26.91    9.10
   4  24   1   55.16   15.51
  -4  24  -1   52.14   16.38
   4  24   1   89.74   16.37
   4  24   1   37.69   11.34
   5 -24   1   95.79   13.54
   5 -24   1   75.16   10.87
  -5 -24  -1   93.86    9.86
   5 -24   1   80.37   12.13
  -5  24  -1   86.47   19.93
  -5  24  -1   86.77   18.87
  -5  24  -1  124.94   20.32
  -5  24  -1   82.45   12.38
   5  24   1   88.77   17.61
   5  24   1   93.69   16.41
   6 -24   1  115.41   14.18
   6 -24   1  106.44   14.57
  -6 -24  -1  122.58    9.45
   6 -24   1  112.55   13.42
   6  24   1  126.92   17.51
   6  24   1  135.48   19.00
  -6  24  -1  113.21   17.48
  -6  24  -1  121.23   15.18
   7 -24   1   56.04   11.49
   7 -24   1   78.87   14.62
   7  24   1   70.98   16.60
   7  24   1   61.37   14.61
  -7  24  -1   76.11   15.07
   8 -24   1   15.55    7.07
   8 -24   1    3.00    6.20
   8 -24   1    6.95    6.10
  -8  24  -1   16.83    7.70
   8  24   1    9.67    5.14
   8  24   1    6.51    5.46
   9 -24   1  224.02   21.66
   9 -24   1  255.43   23.70
   9 -24   1  243.84   21.58
   9  24   1  267.67   25.61
   9  24   1  265.10   24.46
  -9  24  -1  273.13   26.69
  10 -24   1    1.30    4.40
  10 -24   1   -5.72    3.75
  10 -24   1   17.84    8.46
 -10  24  -1   10.72    6.14
  10  24   1    4.22    4.03
  10  24   1    4.83    5.69
 -10  24  -1    4.87    5.28
  11 -24   1   12.91    8.15
  11 -24   1   21.72    7.40
  11 -24   1   21.05    7.93
  11  24   1   18.03    7.84
 -11  24  -1   22.37    8.87
  11  24   1   16.37    6.46
 -11  24  -1   14.16    7.98
  12 -24   1    3.86    7.67
  12 -24   1   24.49    9.96
  12 -24   1   19.45    9.27
  12  24   1   11.06    7.91
 -12  24  -1   15.99    7.33
  12  24   1   13.72    7.34
 -12  24  -1    9.04    8.05
  13 -24   1   21.62    8.90
  13 -24   1    6.81    6.43
  13 -24   1   30.59   10.80
 -13  24  -1   17.84    7.49
  13  24   1   10.35    6.69
  13  24   1   17.75    6.40
 -13  24  -1   15.34    8.10
  14 -24   1   13.04    6.29
 -14  24  -1    2.46    6.07
  14  24   1   -9.95    4.38
  14 -25  -1    8.68    6.88
 -14  25   1   15.47    9.55
  14  25  -1   15.04    6.23
  13 -25  -1   22.27    8.35
  13 -25  -1   23.05    7.60
  13 -25  -1   31.27    9.69
 -13  25   1   41.95   11.00
 -13  25   1   35.42   11.18
  12 -25  -1   76.47   15.59
  12 -25  -1   86.06   15.93
  12 -25  -1  103.36   17.24
  12  25  -1   80.60   14.35
  12  25  -1   88.66   13.02
 -12  25   1   59.30   13.34
 -12  25   1   87.57   13.62
  11 -25  -1   69.51   13.58
  11 -25  -1   54.79   12.91
  11 -25  -1   55.45   11.78
 -11  25   1   42.75   11.68
  11  25  -1   83.06   12.74
  11  25  -1   74.62   14.01
 -11  25   1   86.48   17.77
  10 -25  -1   55.93   12.52
  10 -25  -1   32.40    9.39
  10 -25  -1   49.57   12.15
 -10  25   1   32.09   10.26
  10  25  -1   40.49   11.27
  10  25  -1   37.92    9.84
 -10  25   1   57.86   14.32
   9 -25  -1   35.93   10.91
   9 -25  -1   50.26   10.54
  -9  25   1   37.32   11.57
   9  25  -1   36.84   10.78
  -9  25   1   31.90   13.35
   9  25  -1   40.78   12.06
   8 -25  -1   26.23    8.22
   8 -25  -1   21.58    8.22
   8 -25  -1   31.75    9.54
   8  25  -1   28.97   10.54
   8  25  -1   39.09   11.56
  -8  25   1   29.17    8.21
  -8  25   1   19.41    9.61
   7 -25  -1    8.12    5.41
   7 -25  -1    4.07    5.97
   7 -25  -1   10.80    6.20
   7  25  -1    5.18    4.35
  -7  25   1   10.40    5.38
  -7  25   1    6.60    5.88
   7  25  -1    1.37    5.35
   6 -25  -1   36.40   10.55
   6 -25  -1   41.26    9.53
   6 -25  -1   39.23    9.10
  -6  25   1   18.72    6.58
  -6  25   1   35.74   11.65
   6  25  -1   25.12    9.80
   5 -25  -1   57.06   12.81
   5 -25  -1   60.37   11.26
  -5 -25   1   49.16    6.87
   5  25  -1   35.16   11.68
   5  25  -1   43.60   11.71
  -5  25   1   68.46   14.99
  -5  25   1   35.10    7.93
   5  25  -1   17.37   11.77
  -5  25   1   26.92   14.82
  -5  25   1   30.92    8.97
   4 -25  -1  115.37   12.26
   4 -25  -1  102.71   12.37
  -4 -25   1  103.67   10.56
   4 -25  -1   98.70   13.06
   4  25  -1   73.95   15.59
  -4  25   1   88.28   16.59
  -4  25   1  136.32   17.60
  -4  25   1   99.79   12.03
   4  25  -1  125.70   17.49
  -4  25   1   64.54   14.25
   4  25  -1  123.07   32.04
   3 -25  -1  166.60   14.90
  -3 -25   1  179.66   14.19
   3 -25  -1  160.66   16.29
   3 -25  -1  146.62   15.37
  -3  25   1  160.05   19.26
   3  25  -1  183.56   22.21
  -3  25   1  160.81   20.56
  -3  25   1  179.63   22.76
   3  25  -1  157.26   19.69
   3  25  -1  202.31   23.84
  -3  25   1  190.95   20.75
   2 -25  -1  104.77   12.89
   2 -25  -1  108.29   13.66
  -2 -25   1   89.26   10.54
   2  25  -1  117.84   21.66
  -2  25   1  107.10   11.33
   2  25  -1   89.42   18.70
  -2  25   1  119.74   16.27
   2  25  -1   92.99   13.99
  -2  25   1  125.17   21.17
  -2  25   1   69.63   14.95
   1 -25  -1   32.25    8.48
  -1 -25   1   28.25    7.60
   1  25  -1   33.37   11.50
  -1  25   1   37.00   11.06
  -1  25   1   15.17    8.17
   1  25  -1   29.72   11.26
  -1  25   1   30.98    6.62
  -1  25   1   28.56   10.04
   0 -25   1  378.97   23.76
   0 -25  -1  393.73   24.09
   0  25   1  387.36   29.74
   0  25   1  417.18   34.05
   0  25   1  365.76   18.98
   0  25   1  385.51   30.79
   0  25  -1  396.95   32.81
   0  25  -1  408.64   35.11
   1 -25   1 1087.53   46.41
  -1  25  -1 1124.14   61.90
  -1  25  -1 1115.32   58.73
   1  25   1 1175.40   61.25
   1  25   1 1131.76   57.41
  -2 -25  -1 1044.54   43.04
   2 -25   1 1052.94   45.67
   2  25   1  983.60   53.91
  -2  25  -1 1095.96   57.15
   2  25   1 1106.52   59.11
  -2  25  -1 1135.28   61.57
   2  25   1  992.32   50.99
   3 -25   1  333.67   23.94
   3 -25   1  310.85   20.40
  -3 -25  -1  332.12   21.08
   3  25   1  328.15   27.62
  -3  25  -1  333.32   31.83
  -3  25  -1  308.53   29.34
   3  25   1  335.94   29.02
  -3  25  -1  331.45   22.80
  -3  25  -1  343.71   30.56
   3  25   1  307.54   29.30
   4 -25   1  527.10   31.69
   4 -25   1  484.16   29.82
   4 -25   1  518.38   27.39
  -4 -25  -1  538.60   26.90
  -4  25  -1  592.93   40.60
   4  25   1  506.62   36.81
  -4  25  -1  554.76   37.45
  -4  25  -1  557.05   32.02
  -4  25  -1  497.39   39.68
   4  25   1  544.75   35.40
  -5 -25  -1  214.74   15.24
   5 -25   1  260.28   21.74
   5 -25   1  215.46   18.28
   5 -25   1  206.14   18.84
   5  25   1  174.22   20.44
  -5  25  -1  210.75   24.20
   5  25   1  239.88   25.07
   5  25   1  234.47   24.02
  -5  25  -1  203.77   24.32
  -5  25  -1  223.79   29.85
  -5  25  -1  229.34   20.75
   6 -25   1    5.30    4.55
   6 -25   1    4.83    5.59
   6 -25   1   35.10    8.33
  -6 -25  -1   18.57    4.66
  -6  25  -1   25.61    8.33
   6  25   1   19.79    8.29
   6  25   1   17.72    9.18
   7 -25   1  280.46   23.77
   7 -25   1  273.63   21.60
   7 -25   1  249.75   21.57
   7  25   1  297.22   26.79
   7  25   1  313.31   28.81
  -7  25  -1  282.49   24.57
   8 -25   1   15.70    6.44
   8 -25   1   14.33    6.84
   8 -25   1   18.78    8.18
  -8  25  -1   12.72    6.86
   8  25   1   17.63    7.97
   8  25   1   26.55    9.09
   9 -25   1   28.09   12.96
   9 -25   1   28.74   10.91
   9 -25   1   24.14    8.84
  -9  25  -1   19.49    9.65
   9  25   1   27.46    8.75
   9  25   1   30.91    9.61
  10 -25   1   10.70    8.05
  10 -25   1   41.37    9.25
  10 -25   1   22.18    8.15
  10  25   1   27.55    9.88
 -10  25  -1   34.76   11.62
 -10  25  -1   18.75    8.10
  10  25   1   22.06    7.53
  11 -25   1   51.27   11.85
  11 -25   1   52.66   12.37
  11 -25   1   27.16    9.62
  11  25   1   32.52    9.73
 -11  25  -1   33.90   10.66
  11  25   1   33.38    9.96
 -11  25  -1   14.10    9.29
  12 -25   1   -8.38    5.88
  12 -25   1    0.15    6.34
  12 -25   1    0.91    6.83
 -12  25  -1   -0.18    5.24
  12  25   1    9.04    5.65
  12  25   1    7.54    6.53
 -12  25  -1    3.11    4.47
  13 -25   1   -2.77    8.56
  13 -25   1   13.98    6.58
  13 -25   1   -8.06    8.16
  13  25   1   19.88    6.82
  13  25   1   10.24    4.81
 -13  25  -1    2.65    7.09
 -13  25  -1   -1.29    5.45
  13 -26  -1   33.42    9.94
  13 -26  -1   16.70    9.38
  13 -26  -1   24.70    8.87
 -13  26   1   14.80    9.57
  13  26  -1   19.58    7.65
  13  26  -1   24.71    8.97
 -13  26   1    1.19    7.57
  12 -26  -1   33.10    9.80
  12 -26  -1   11.49    8.27
  12 -26  -1    5.34    7.66
 -12  26   1   20.70    8.67
 -12  26   1   26.11    8.24
  12  26  -1   10.77    6.13
  12  26  -1   20.81    7.54
  11 -26  -1   21.58    7.95
  11 -26  -1    8.85    6.59
  11 -26  -1    5.04    6.28
  11  26  -1   -1.96    6.99
 -11  26   1   23.46   10.43
  11  26  -1   12.66    7.37
 -11  26   1    7.46    6.34
  10 -26  -1   36.45    9.47
  10 -26  -1   31.06    8.69
  10 -26  -1   14.79    7.11
 -10  26   1   40.52   12.15
 -10  26   1   33.14   12.06
  10  26  -1   51.18   13.57
  10  26  -1   34.63    9.74
   9 -26  -1    9.18    5.64
   9 -26  -1   -0.71    5.82
   9 -26  -1   10.18    7.97
   9  26  -1    8.73    5.30
  -9  26   1   19.19    8.27
  -9  26   1    8.63    7.70
   9  26  -1   12.15    8.52
   8 -26  -1  115.56   15.90
   8 -26  -1  110.77   15.75
   8 -26  -1  116.90   14.59
   8  26  -1  139.43   18.08
  -8  26   1  108.81   17.38
   8  26  -1   92.86   18.12
  -8  26   1  113.81   16.33
   7 -26  -1   66.82   12.54
   7 -26  -1   91.14   14.43
   7 -26  -1   77.61   13.40
   7  26  -1   84.45   18.09
   7  26  -1   96.50   20.61
  -7  26   1   92.40   17.10
  -7  26   1   69.00   14.98
   6 -26  -1  189.44   19.13
   6 -26  -1  181.59   16.54
   6 -26  -1  158.17   16.95
   6  26  -1  170.60   22.56
  -6  26   1  178.10   21.31
   6  26  -1  185.98   22.28
  -6  26   1  163.12   17.15
   5 -26  -1  208.05   17.22
  -5 -26   1  221.36   13.97
   5 -26  -1  213.60   19.99
   5 -26  -1  213.75   18.52
   5  26  -1  230.62   26.49
   5  26  -1  210.07   24.16
  -5  26   1  186.20   18.17
  -5  26   1  265.24   24.62
  -5  26   1  181.06   28.98
  -5  26   1  194.68   23.35
   4 -26  -1  136.84   15.99
   4 -26  -1  131.72   13.53
  -4 -26   1  151.75   12.87
   4 -26  -1  133.46   15.49
  -4  26   1  148.35   20.58
   4  26  -1  148.88   20.27
   4  26  -1  148.25   18.95
  -4  26   1  120.00   22.03
  -4  26   1  152.51   14.84
   4  26  -1  113.94   21.83
  -4  26   1  160.24   19.80
   3 -26  -1  210.96   19.07
  -3 -26   1  216.01   15.99
   3 -26  -1  221.62   17.86
  -3  26   1  175.62   23.49
  -3  26   1  201.64   16.39
   3  26  -1  187.96   22.13
   3  26  -1  228.05   34.34
  -3  26   1  231.48   23.46
   3  26  -1  232.56   25.46
  -3  26   1  228.03   24.65
   2 -26  -1   32.38    8.18
  -2 -26   1   46.13    8.77
  -2  26   1   66.13   18.03
  -2  26   1   61.75    9.26
   2  26  -1   60.82   16.72
  -2  26   1   49.98   12.77
  -2  26   1   39.72   10.91
   2  26  -1   47.37   14.04
  -1 -26   1  196.28   16.34
   1 -26  -1  193.05   17.12
  -1  26   1  205.09   22.73
   1  26  -1  223.97   25.37
  -1  26   1  198.77   14.12
   1  26  -1  205.86   21.33
  -1  26   1  161.36   22.10
   1  26  -1  191.30   23.86
  -1  26   1  220.37   23.60
   0 -26   1  943.06   41.52
   0 -26  -1  951.40   41.74
   0  26   1  998.77   51.28
   0  26  -1  945.43   54.07
   0  26  -1  916.92   56.05
   0  26   1  855.81   33.86
   0  26   1  913.30   54.35
  -1 -26  -1  642.29   32.59
   1 -26   1  641.71   33.69
   1  26   1  628.23   42.18
  -1  26  -1  648.03   45.99
  -1  26  -1  657.11   44.05
   1  26   1  670.28   40.83
   1  26   1  660.56   45.03
   2 -26   1  961.05   43.20
  -2 -26  -1  865.65   39.13
  -2  26  -1  861.81   54.14
  -2  26  -1  891.62   52.30
   2  26   1  951.73   49.62
   2  26   1  883.44   53.71
   2  26   1  913.79   51.75
   3 -26   1  380.21   26.28
  -3 -26  -1  426.01   24.30
  -3  26  -1  364.31   35.40
   3  26   1  413.85   31.64
   3  26   1  415.31   33.50
  -3  26  -1  364.69   31.69
  -3  26  -1  408.27   26.10
   3  26   1  393.86   35.87
   4 -26   1    3.65    5.57
   4 -26   1   17.23    6.79
   4 -26   1    0.43    7.66
  -4 -26  -1    6.19    3.97
   4  26   1    2.70    4.76
  -4  26  -1   16.10   10.47
  -4  26  -1    7.68    4.39
  -4  26  -1    2.74   10.48
   4  26   1    6.69    5.17
   5 -26   1    0.82    6.78
   5 -26   1   26.94    8.74
   5 -26   1   19.30    7.59
  -5 -26  -1   13.23    4.56
   5  26   1   12.32    8.17
  -5  26  -1   10.14   12.35
   5  26   1   14.27    7.74
  -5  26  -1    8.79   12.73
  -5  26  -1    8.87    5.07
   5  26   1    4.23    9.24
   6 -26   1  119.34   14.44
  -6 -26  -1  126.31    9.33
   6 -26   1  126.27   16.04
   6 -26   1  130.59   15.87
   6  26   1  122.10   18.51
   6  26   1  120.88   17.34
  -6  26  -1  158.95   17.42
   7 -26   1  118.42   15.43
   7 -26   1  132.19   15.32
   7 -26   1  115.84   15.46
   7  26   1  151.74   19.32
   7  26   1  148.40   20.18
  -7  26  -1  120.97   16.30
   8 -26   1   43.10   11.21
   8 -26   1   47.40   11.51
   8 -26   1   32.44    9.07
   8  26   1   37.50   13.13
   8  26   1   45.75   12.21
  -8  26  -1   28.21    8.33
   9 -26   1  135.75   17.68
   9 -26   1  139.05   15.67
   9 -26   1  128.91   17.92
   9  26   1  160.14   19.69
   9  26   1  157.00   20.10
  -9  26  -1  125.21   17.44
  -9  26  -1  151.00   19.62
  10 -26   1   19.94    7.46
  10 -26   1   38.57   11.33
  10 -26   1   25.75   11.39
 -10  26  -1    1.07    6.93
 -10  26  -1   33.00   12.02
  10  26   1   17.92    8.53
  10  26   1   27.78    8.85
  11 -26   1   19.93    6.82
  11 -26   1    9.64    6.09
  11 -26   1    7.34    8.65
  11  26   1   -1.46    6.03
  11  26   1   13.17    6.83
 -11  26  -1    5.26    6.84
 -11  26  -1   13.00    7.59
  12 -26   1    4.48    5.89
  12 -26   1   -1.99    7.28
  12  26   1    6.84    6.70
 -12  26  -1   -3.55    3.94
 -12  26  -1    8.46    5.95
  12  26   1    4.52    5.86
  13 -26   1    5.46    7.92
  13 -26   1   13.80    7.52
  13  26   1   19.53    6.95
 -13  26  -1   18.53    8.31
 -13  26  -1   22.05    9.30
  13 -27  -1    5.09    6.07
 -13  27   1   -2.76    7.74
 -13  27   1   -9.35    5.38
  13  27  -1    7.50    5.97
  12 -27  -1   -4.17    6.51
  12 -27  -1    4.14    6.93
  12  27  -1   -2.12    4.88
  12  27  -1   -2.68    5.40
 -12  27   1   -0.38    5.92
 -12  27   1   -0.77    5.44
  11 -27  -1   -1.68    4.64
  11 -27  -1   -7.50    5.25
  11 -27  -1    1.74    7.06
  11  27  -1   -7.86    4.33
 -11  27   1    2.53    5.90
  11  27  -1   21.99    6.88
 -11  27   1    1.67    5.49
  10 -27  -1   41.72   11.72
  10 -27  -1    8.59    6.35
  10 -27  -1   30.93    9.43
  10  27  -1   18.14    8.76
 -10  27   1   27.42   10.60
 -10  27   1   28.03    9.40
  10  27  -1   26.00    8.35
   9 -27  -1   33.05    8.64
   9 -27  -1   40.46   11.10
   9 -27  -1   66.82   14.77
   9  27  -1   44.90   11.96
   9  27  -1   38.36   12.62
  -9  27   1   34.34   11.18
  -9  27   1   49.99   14.42
   8 -27  -1   -4.35    6.22
   8 -27  -1    3.83    5.22
   8  27  -1   -3.55    5.40
   8  27  -1   -3.72    5.08
  -8  27   1   12.94    6.47
   7 -27  -1   25.50    7.99
   7 -27  -1   22.31    7.95
   7 -27  -1   22.42    7.71
   7  27  -1   33.67   11.98
   7  27  -1   22.03    9.54
  -7  27   1   28.26    8.45
  -7  27   1   39.20   13.73
   6 -27  -1   38.13    9.44
   6 -27  -1   18.08    6.87
   6 -27  -1   26.02    8.23
   6  27  -1   42.02   11.64
  -6  27   1   25.96    7.79
   6  27  -1   34.49   10.78
  -6  27   1   55.48   14.47
   5 -27  -1  107.83   14.26
   5 -27  -1  131.83   14.37
   5 -27  -1  111.85   15.04
  -5 -27   1  124.27   10.45
   5  27  -1   82.50   17.98
  -5  27   1   98.86   20.79
  -5  27   1   86.76   19.26
   5  27  -1   92.28   18.98
  -5  27   1  126.98   14.41
  -5  27   1  126.72   18.80
   4 -27  -1   54.74   10.83
   4 -27  -1   44.78   14.78
  -4 -27   1   51.89    7.51
   4 -27  -1   38.67   10.47
   4  27  -1   52.68   15.37
   4  27  -1   65.93   16.37
   4  27  -1   51.08   14.24
  -4  27   1   56.74   10.57
  -4  27   1   72.99   17.80
  -4  27   1   34.02   11.39
  -4  27   1   68.00   16.25
  -3 -27   1  120.81   11.97
   3 -27  -1  113.77   14.25
  -3  27   1  116.60   12.97
  -3  27   1   98.76   17.90
   3  27  -1  128.10   18.57
  -3  27   1  128.08   18.53
   3  27  -1  137.05   21.11
   3  27  -1  144.95   19.90
  -3  27   1  151.92   20.83
  -2 -27   1   31.33    8.08
   2 -27  -1   38.92    9.76
   2  27  -1   21.23    9.33
  -2  27   1   33.24   11.22
  -2  27   1    5.48    8.58
   2  27  -1   48.10   14.10
  -2  27   1   55.52   14.12
  -2  27   1   24.62    7.25
   2  27  -1   20.83    9.48
   1 -27  -1  242.01   20.01
  -1 -27   1  222.65   18.24
  -1  27   1  226.69   24.37
   1  27  -1  262.06   27.59
  -1  27   1  254.47   28.15
  -1  27   1  282.75   27.36
  -1  27   1  225.19   16.02
   1  27  -1  230.11   23.61
   0 -27   1  163.72   16.02
   0 -27  -1  187.45   16.74
   0  27   1  158.62   20.49
   0  27   1  162.10   21.50
   0  27  -1  105.65   21.16
   0  27   1  196.42   23.74
   0  27  -1  169.46   22.01
   0  27  -1  186.96   21.06
  -1 -27  -1 1019.93   44.76
  -1  27  -1 1041.91   60.87
   1  27   1 1086.42   58.13
  -1  27  -1 1060.06   58.86
   1  27   1 1062.92   55.17
  -2 -27  -1  234.31   18.85
   2 -27   1  279.74   21.90
   2  27   1  259.32   24.33
  -2  27  -1  236.54   18.86
  -2  27  -1  270.02   29.65
  -2  27  -1  297.37   29.01
   2  27   1  273.49   27.55
   2  27   1  252.65   27.23
  -3 -27  -1  100.28   11.63
   3 -27   1  113.01   13.94
  -3  27  -1   82.14   17.36
  -3  27  -1  106.70   13.45
   3  27   1  127.42   19.02
  -3  27  -1  115.48   21.18
   3  27   1  109.14   16.86
   3  27   1  124.59   17.69
   4 -27   1   64.48   13.98
  -4 -27  -1   41.17    8.19
   4  27   1   58.38   15.53
  -4  27  -1   67.77   17.68
   4  27   1   39.35   11.58
  -4  27  -1   66.43   10.42
   4  27   1   58.50   14.59
  -4  27  -1   59.98   13.94
   5 -27   1  110.96   15.61
   5 -27   1  105.21   16.59
   5 -27   1  121.84   15.30
  -5 -27  -1  113.78   10.95
   5  27   1  156.86   19.24
  -5  27  -1  113.34   14.42
   5  27   1  126.39   23.01
  -5  27  -1  124.21   22.46
  -5  27  -1   82.19   21.15
   5  27   1  124.33   19.27
  -6 -27  -1   14.65    4.42
   6 -27   1   12.69    6.75
   6 -27   1    6.75    8.00
   6 -27   1   12.52    6.85
   6  27   1   18.25    8.62
  -6  27  -1   11.44    5.33
   6  27   1   21.22    8.29
   7 -27   1   22.27    9.15
   7 -27   1   22.54    7.64
   7 -27   1   41.74   11.27
   7  27   1   16.29    8.00
   7  27   1   44.33   13.20
  -7  27  -1   13.08    5.51
  -7  27  -1   31.90    9.19
   8 -27   1   88.01   16.74
   8 -27   1   62.45   13.20
   8 -27   1   96.49   26.82
   8  27   1  119.07   17.86
  -8  27  -1   83.73   18.74
   8  27   1  100.64   15.56
   9 -27   1   23.80    7.78
   9 -27   1   17.97    8.08
   9 -27   1   24.90    9.01
   9  27   1   23.82    9.05
  -9  27  -1   27.92    9.34
  -9  27  -1   39.04   11.96
   9  27   1   33.03   17.53
  10 -27   1    3.73    5.25
  10 -27   1   23.20    9.44
  10 -27   1    7.83    6.67
  10  27   1   10.70    6.03
  10  27   1    0.76    6.58
 -10  27  -1    2.99    8.27
 -10  27  -1   13.44    6.75
  11 -27   1    8.45    6.91
  11 -27   1    5.30    8.07
  11 -27   1    1.59    5.58
  11  27   1   10.60    5.98
 -11  27  -1   10.13    7.87
 -11  27  -1   -1.81    4.87
  11  27   1    9.49    7.31
  12 -27   1   -0.91    6.30
  12 -27   1   -1.25    7.91
  12 -27   1   -2.73    9.90
 -12  27  -1   -0.17    5.03
 -12  27  -1   -4.35    3.81
  12  27   1   11.80    8.36
  12  27   1   -4.77    4.75
  13 -27   1   32.20   11.69
  13 -27   1   17.23    7.47
  13  27   1   16.52    6.91
 -13  27  -1   11.64    6.81
 -13  27  -1    6.89    7.38
  13 -28  -1   22.15    6.99
  13 -28  -1    3.24    7.97
  13  28  -1    1.48    4.55
 -13  28   1   -2.29    5.14
  12 -28  -1   16.99    6.56
  12 -28  -1   16.61    8.87
  12 -28  -1   -3.95   10.35
  12  28  -1   16.28    7.67
  12  28  -1   21.93    7.12
 -12  28   1    4.41    7.47
 -12  28   1    3.04    7.21
  11 -28  -1   22.06   10.45
  11 -28  -1   18.08    8.14
  11 -28  -1   21.95    8.30
 -11  28   1   25.75   10.30
  11  28  -1   40.36   10.94
 -11  28   1   53.78   13.00
  11  28  -1   43.96   11.00
  10 -28  -1   53.79   10.85
  10 -28  -1   57.15   12.54
  10 -28  -1   45.03   10.65
 -10  28   1   35.80    9.77
  10  28  -1   41.24   12.50
  10  28  -1   50.95   13.44
 -10  28   1   46.88   13.06
   9 -28  -1   31.77    9.17
   9 -28  -1   32.52    9.86
  -9  28   1   26.65    9.24
   9  28  -1   53.11   18.34
  -9  28   1   42.88   11.19
   9  28  -1   38.34   11.38
   8 -28  -1  -12.62    5.80
   8 -28  -1   -1.88    4.47
   8 -28  -1   -1.23    5.18
  -8  28   1   -2.21    4.56
   8  28  -1    3.45    4.72
   7 -28  -1   35.42    9.50
   7 -28  -1   60.06   12.03
   7 -28  -1   79.15   19.08
   7  28  -1   46.12   13.47
  -7  28   1   42.59   15.70
  -7  28   1   68.39   13.73
   6 -28  -1   30.38    8.57
   6 -28  -1   35.08   10.20
   6 -28  -1   15.78    7.55
   6  28  -1   30.95   10.62
  -6  28   1   33.27    8.96
  -6  28   1   32.04   12.08
   6  28  -1   18.72    8.68
   5 -28  -1   13.55    8.51
  -5 -28   1   14.82    4.72
   5 -28  -1   14.08    7.12
   5 -28  -1   25.06    9.12
   5  28  -1   15.10    9.04
   5  28  -1   27.05    9.34
  -5  28   1   41.05    8.83
  -5  28   1   20.97   26.57
  -5  28   1    2.91   15.76
  -5  28   1   17.00    7.30
  -4 -28   1  334.53   20.00
   4 -28  -1  301.65   24.28
  -4  28   1  305.40   28.84
  -4  28   1  332.41   33.57
   4  28  -1  299.60   28.30
  -4  28   1  327.71   29.17
   4  28  -1  334.11   31.85
   4  28  -1  332.59   32.23
  -4  28   1  297.55   21.69
   3 -28  -1   73.39   11.17
  -3 -28   1   70.68    9.55
   3  28  -1   86.58   17.62
  -3  28   1   71.45   19.86
   3  28  -1   85.04   20.42
  -3  28   1   86.02   11.24
  -3  28   1   69.66   14.82
   3  28  -1   38.67   11.84
  -3  28   1   75.93   18.69
  -2 -28   1    4.03    4.07
   2 -28  -1    5.24    3.63
  -2  28   1    4.89    6.70
   2  28  -1    4.66    8.36
   2  28  -1    5.06    8.22
  -2  28   1    2.59    4.30
  -2  28   1    5.66    5.49
   2  28  -1    8.35    6.05
  -1 -28   1  309.90   21.54
   1 -28  -1  287.06   22.02
  -1  28   1  280.40   27.78
   1  28  -1  327.18   32.98
  -1  28   1  280.34   17.83
   1  28  -1  294.31   29.55
  -1  28   1  328.22   43.78
  -1  28   1  348.16   30.36
   1  28  -1  304.22   26.93
   1  28  -1  285.65   18.63
   0 -28   1  503.04   28.80
   0 -28  -1  463.56   28.39
   0  28   1  472.52   35.47
   0  28   1  449.15   37.89
   0  28   1  452.56   36.33
   0  28  -1  463.43   34.77
   0  28  -1  440.62   38.43
   0  28  -1  472.94   25.29
   0  28  -1  459.00   37.63
   1 -28   1   28.14    7.45
  -1 -28  -1   49.17   10.24
  -1  28  -1   48.75   14.23
   1  28   1   65.19   14.20
  -1  28  -1   33.16   12.23
  -1  28  -1   36.47    7.56
   1  28   1   44.90   13.22
  -1  28  -1   56.99   14.08
   1  28   1   37.61   11.32
   2 -28   1   11.23    4.61
  -2 -28  -1   15.48    5.83
   2  28   1   21.11   11.05
  -2  28  -1   18.80    8.35
  -2  28  -1   18.42    5.88
  -2  28  -1   25.15    9.48
   2  28   1   23.40    8.63
   2  28   1   48.75   15.01
  -2  28  -1   15.86   13.05
  -3 -28  -1  170.97   15.09
   3 -28   1  177.11   17.80
   3  28   1  194.74   22.96
  -3  28  -1  193.04   24.16
   3  28   1  168.88   21.83
   3  28   1  187.28   24.37
  -3  28  -1  164.48   16.29
   4 -28   1   27.95    9.33
  -4 -28  -1   37.93    7.86
  -4  28  -1   34.42    9.15
   4  28   1   36.21   13.47
  -4  28  -1   11.39   13.95
  -4  28  -1   17.20   11.31
   4  28   1   33.36   12.15
   4  28   1   40.13   13.59
   5 -28   1   10.94   11.11
   5 -28   1    5.56   14.68
  -5 -28  -1   41.39    7.03
   5 -28   1   49.44   11.58
   5  28   1   30.97   10.05
   5  28   1   46.41   13.88
  -5  28  -1   78.72   22.26
  -5  28  -1   43.91   16.28
   5  28   1   81.16   17.02
  -5  28  -1   22.57    6.78
   6 -28   1   56.01   10.83
   6 -28   1   49.61   13.40
   6 -28   1   63.31   14.03
   6  28   1   67.86   16.67
  -6  28  -1   54.32   11.84
   6  28   1   90.53   20.25
  -6  28  -1   69.80   14.00
   7 -28   1   17.26    8.38
   7 -28   1    3.63   11.32
   7 -28   1   19.33    7.60
   7  28   1   15.15    8.74
   7  28   1   15.87    8.81
  -7  28  -1   27.32   11.04
  -7  28  -1    8.38    6.62
   8 -28   1   49.07   12.82
   8 -28   1   34.24   10.02
   8 -28   1   31.40    8.60
   8  28   1   58.15   14.49
   8  28   1   65.35   15.35
  -8  28  -1   43.40   11.98
  -8  28  -1   58.40   15.54
   9 -28   1   24.57   11.53
   9 -28   1   21.03    7.32
   9 -28   1   27.50    7.97
   9  28   1   25.42   11.32
   9  28   1   11.56    7.32
  -9  28  -1   15.43    8.20
  -9  28  -1   34.90   10.68
  10 -28   1   -2.72    9.71
  10 -28   1  -10.33    6.66
  10 -28   1    7.05    5.61
 -10  28  -1    5.88    5.30
 -10  28  -1   -6.97    4.51
  10  28   1   -5.57    5.77
  10  28   1    9.10    5.51
  11 -28   1    1.52   11.34
  11 -28   1   12.85    9.48
  11 -28   1    5.74    8.49
 -11  28  -1   23.50   10.69
  11  28   1   12.23    6.79
 -11  28  -1   15.86    7.05
  11  28   1   11.08    6.93
  12 -28   1    3.81    6.34
  12 -28   1   10.47    7.92
  12  28   1   -5.43    7.58
 -12  28  -1   -3.62    7.02
 -12  28  -1    1.99    7.51
  12  28   1   -1.57    4.29
  12 -29  -1   16.09    7.83
  12 -29  -1   11.80    7.02
 -12  29   1   14.74    7.37
 -12  29   1   23.82    8.33
  12  29  -1   22.00    7.61
  11 -29  -1   10.52    9.31
  11 -29  -1   14.54   11.20
  11 -29  -1    7.27    8.79
 -11  29   1   14.80    7.31
 -11  29   1    6.43    7.44
  11  29  -1   17.50    7.47
  11  29  -1   -2.78    5.44
  10 -29  -1   31.08    7.58
  10 -29  -1   49.42   11.57
  10 -29  -1   38.39   11.88
  10  29  -1   72.96   14.62
 -10  29   1   52.69   11.96
 -10  29   1   35.39    9.38
  10  29  -1   60.23   13.81
   9 -29  -1   14.56    7.54
   9 -29  -1    0.18    8.68
   9 -29  -1    0.92    3.99
   9  29  -1    2.58    7.17
  -9  29   1    5.43    6.17
   9  29  -1    7.46    6.35
  -9  29   1   19.96    7.21
   8 -29  -1   29.43    9.45
   8 -29  -1   23.31   11.11
   8 -29  -1   15.49    8.11
   8  29  -1   15.14    9.79
  -8  29   1   31.00    8.07
   8  29  -1   23.37   13.49
  -8  29   1   16.59    7.95
   7 -29  -1    6.92    5.54
   7 -29  -1    1.67    8.48
   7 -29  -1    9.79    9.60
  -7  29   1   20.52   10.33
  -7  29   1   30.71    8.27
   7  29  -1   15.81    7.06
   7  29  -1   10.75    8.36
   6 -29  -1   99.54   16.51
   6 -29  -1   82.64   14.03
   6 -29  -1   80.38   21.71
   6  29  -1   60.42   18.95
   6  29  -1   65.32   17.30
  -6  29   1   47.55   14.76
  -6  29   1   96.32   12.44
  -5 -29   1   58.24    7.44
   5 -29  -1   71.20   14.00
   5  29  -1   48.02   13.52
   5  29  -1   40.82   14.24
  -5  29   1   60.61   11.89
  -5  29   1   71.25   18.07
   4 -29  -1  207.73   20.12
  -4 -29   1  183.89   14.52
  -4  29   1  199.11   30.93
   4  29  -1  202.12   22.82
   4  29  -1  186.85   25.47
  -4  29   1  218.60   24.99
   4  29  -1  203.98   24.70
  -4  29   1  209.00   24.47
  -4  29   1  169.67   16.22
   3 -29  -1   25.84    7.47
  -3 -29   1    7.73    3.22
   3  29  -1    7.27    8.25
  -3  29   1   12.42    8.13
  -3  29   1   13.10    5.66
  -3  29   1   20.96    9.08
  -3  29   1   16.53   11.44
   3  29  -1   19.45   10.67
   3  29  -1   22.46   10.71
   2 -29  -1   33.33    8.89
  -2 -29   1   35.87    8.18
  -2  29   1   29.99    8.87
  -2  29   1   35.87    8.48
  -2  29   1   27.18   12.29
  -2  29   1   57.34   14.54
   2  29  -1   63.82   16.90
   2  29  -1   72.77   14.05
   2  29  -1   43.67   13.00
   1 -29  -1   48.13   10.66
  -1 -29   1   39.41    8.91
  -1  29   1   52.39   15.25
  -1  29   1   60.22   14.56
   1  29  -1   33.34    7.29
   1  29  -1   44.38   12.95
  -1  29   1   53.27   14.01
   1  29  -1   38.76   12.31
   1  29  -1   72.56   18.65
   0 -29  -1   26.48    8.49
   0 -29   1   33.73    9.32
   0  29   1   21.50   10.45
   0  29  -1    7.83    8.27
   0  29   1   36.59   11.65
   0  29  -1    4.47    7.57
   0  29  -1   24.22    6.17
   0  29   1   17.74    8.80
  -1 -29  -1   15.36    5.65
   1 -29   1   10.57    3.96
  -1  29  -1   13.81   10.65
   1  29   1   17.14    8.23
  -1  29  -1   -0.15    7.11
  -1  29  -1   21.51    6.66
   1  29   1   18.05   11.07
   1  29   1   24.96    9.83
  -1  29  -1   15.24    7.95
   2 -29   1    4.83    3.76
  -2 -29  -1    0.82    3.77
   2  29   1    6.57    7.05
  -2  29  -1    4.81    6.32
  -2  29  -1   -9.42    7.53
   2  29   1   -2.13    7.07
  -2  29  -1   -0.15    7.38
  -2  29  -1    5.67    4.58
  -3 -29  -1  127.39   13.16
   3 -29   1  120.96   15.66
  -3  29  -1  112.71   13.18
  -3  29  -1  137.43   19.46
   3  29   1   97.88   20.10
  -3  29  -1   94.18   20.37
   3  29   1  105.70   21.46
   3  29   1  113.60   20.45
  -3  29  -1   89.79   18.39
   4 -29   1   21.52    7.85
  -4 -29  -1   14.95    5.90
  -4  29  -1   20.57    6.66
   4  29   1   16.80    8.88
  -4  29  -1   28.01   13.96
   4  29   1   18.45    9.47
  -4  29  -1   21.28    9.31
  -4  29  -1   16.65   10.08
   5 -29   1    8.24    4.70
  -5 -29  -1   16.25    5.32
   5  29   1    8.00    5.82
   5  29   1   22.03    8.72
  -5  29  -1   10.46    6.52
   5  29   1    1.27   14.75
  -5  29  -1    8.51    7.75
  -5  29  -1    7.14   17.69
   6 -29   1   50.36   12.33
   6  29   1   38.42   10.52
  -6  29  -1   31.05   11.16
   6  29   1   41.51   13.29
  -6  29  -1   52.06   15.72
   7 -29   1   17.04    7.80
   7 -29   1    9.48   11.41
   7  29   1   -0.41    7.04
  -7  29  -1    8.11    5.40
  -7  29  -1    8.63    6.51
   7  29   1    1.37    4.85
   8 -29   1    7.50    9.57
   8 -29   1   14.64    5.91
   8  29   1    4.50    6.66
   8  29   1   15.74    9.11
  -8  29  -1    8.44    5.46
  -8  29  -1    8.93    4.82
   9 -29   1    7.66    6.46
   9 -29   1  -20.40   13.24
   9 -29   1    8.77    8.09
  -9  29  -1    4.41    6.30
   9  29   1   13.48    6.78
  10 -29   1    4.37   14.53
  10 -29   1   30.92   10.26
  10 -29   1   19.68    8.78
 -10  29  -1   41.40   12.38
 -10  29  -1   24.21    9.75
  10  29   1   32.88   10.30
  10  29   1   38.21   10.43
  11 -29   1    5.08    6.62
  11 -29   1   13.37    9.05
  11  29   1    6.03    9.24
 -11  29  -1   34.86   13.56
 -11  29  -1    7.83    7.28
  12 -29   1  -13.85    7.88
  12 -29   1   -1.46    5.69
 -12  29  -1    9.83    8.15
  12  29   1   12.40    6.48
 -12  29  -1    6.35    7.85
  12 -30  -1    0.91    7.48
  12 -30  -1    9.59    7.07
  12  30  -1   10.18    5.80
 -12  30   1   12.60    7.15
 -12  30   1   12.47    7.90
  11 -30  -1    5.49    6.98
  11 -30  -1   -0.40    8.68
 -11  30   1   10.20    7.13
  11  30  -1   28.61    9.22
  11  30  -1    9.74    7.53
 -11  30   1   26.26    9.63
  10 -30  -1   15.46   10.43
  10 -30  -1    1.01    5.36
  10  30  -1    9.21    8.68
 -10  30   1   -0.15    6.10
 -10  30   1    7.91    6.44
  10  30  -1    4.40    5.94
   9 -30  -1   -3.54    5.86
   9 -30  -1  -11.23    7.11
   9 -30  -1   20.53   12.46
  -9  30   1   -0.84    3.99
   9  30  -1   -3.40    5.84
  -9  30   1    8.05    6.02
   9  30  -1    0.99    7.87
   8 -30  -1   39.34   12.62
   8 -30  -1   38.56    8.61
   8 -30  -1   44.62   15.82
   8  30  -1   65.83   13.94
  -8  30   1   66.94   14.40
   8  30  -1   63.83   16.16
   7 -30  -1   17.79    9.47
   7 -30  -1   11.00    5.16
  -7  30   1   14.37    5.85
   7  30  -1    4.45    6.26
   7  30  -1   21.51    6.60
  -7  30   1   12.81    7.27
   6 -30  -1   80.42   12.92
   6  30  -1   63.82   16.57
   6  30  -1   85.68   19.54
  -6  30   1   77.19   11.32
  -6  30   1   55.91   15.94
   5 -30  -1   11.26    5.65
  -5 -30   1   11.43    4.50
   5  30  -1   26.38   11.00
  -5  30   1   12.92    8.59
   5  30  -1    3.27    7.32
  -5  30   1    8.15    5.20
  -4 -30   1   97.75   10.70
   4 -30  -1   86.46   13.20
  -4  30   1   80.43   20.89
   4  30  -1   86.17   14.87
  -4  30   1   85.60   18.07
   4  30  -1   70.43   18.99
   4  30  -1   72.11   16.31
  -4  30   1   79.70   11.46
  -4  30   1   73.47   16.26
   3 -30  -1   18.41    6.33
  -3 -30   1   22.33    6.33
  -3  30   1    2.28    6.05
  -3  30   1   13.43    6.12
   3  30  -1   12.98    9.06
   3  30  -1   15.08    9.83
   3  30  -1   31.60   13.23
  -3  30   1   39.62   15.50
  -3  30   1   23.05   10.16
   2 -30  -1   73.11   14.61
  -2 -30   1   75.08   10.66
  -2  30   1   60.79   11.22
   2  30  -1   89.75   19.78
  -2  30   1   60.48   14.37
   2  30  -1   75.27   17.58
   2  30  -1   37.49   15.64
  -2  30   1   56.01   14.64
  -2  30   1  107.89   22.30
   1 -30  -1   -1.27    2.96
  -1 -30   1    6.96    4.72
  -1  30   1   -1.95    5.66
  -1  30   1   -6.40    4.30
   1  30  -1   16.65    7.62
   1  30  -1   -3.10    4.78
  -1  30   1   -8.13    8.02
   1  30  -1   -1.12    7.87
   0 -30  -1  107.92   13.76
   0 -30   1  123.68   14.03
   0  30  -1   97.72   20.07
   0  30  -1  153.10   22.71
   0  30   1  126.15   18.87
   0  30   1  143.86   19.56
   0  30   1  156.07   28.27
   0  30  -1  131.08   18.71
   0  30  -1  108.66   11.68
   1 -30   1   31.53    8.11
  -1 -30  -1   56.74   11.45
   1  30   1   61.69   16.34
  -1  30  -1   17.42    9.66
   1  30   1   34.89   11.79
  -1  30  -1   36.35    8.58
   1  30   1   23.19   11.70
  -1  30  -1   46.98   13.77
  -1  30  -1   37.40   13.04
   2 -30   1  159.09   17.48
  -2 -30  -1  184.39   17.07
   2  30   1  215.45   22.00
  -2  30  -1  205.97   23.76
  -2  30  -1  203.34   17.03
  -2  30  -1  197.62   26.44
   2  30   1  194.94   26.19
  -2  30  -1  205.94   25.07
   2  30   1  213.69   24.74
   3 -30   1   22.83    6.92
  -3 -30  -1   42.86    9.76
   3  30   1   28.86   11.24
  -3  30  -1   14.11   14.47
  -3  30  -1   42.16    9.35
   3  30   1   28.55   10.90
  -3  30  -1   54.37   12.06
  -3  30  -1   20.18   10.04
   3  30   1   42.92   12.79
  -4 -30  -1   11.89    4.97
   4 -30   1   20.50    8.57
   4  30   1   10.54    9.60
  -4  30  -1   36.85   17.85
   4  30   1    7.80    6.37
  -4  30  -1    5.32    6.27
  -4  30  -1   11.80    6.64
  -4  30  -1   18.66   10.76
  -5 -30  -1   17.82    5.45
   5 -30   1   21.63    6.56
   5  30   1   33.26   12.54
  -5  30  -1   25.65   11.60
   5  30   1   -3.65    7.74
   6 -30   1    4.85    5.60
  -6  30  -1    3.40    3.75
   6  30   1   13.37    9.11
   6  30   1    9.20    7.72
  -6  30  -1   16.22    8.77
   7 -30   1   34.95   11.38
  -7  30  -1   48.26   12.65
   7  30   1   30.89   17.01
  -7  30  -1   33.06    9.67
   7  30   1   26.38    8.34
   8 -30   1    3.20   12.73
   8 -30   1   14.65    6.24
   8  30   1    2.79    4.93
  -8  30  -1    5.47    8.22
   8  30   1   10.55    8.18
  -8  30  -1   13.88    7.79
   9 -30   1   10.21    6.93
   9 -30   1  -13.17   10.32
   9  30   1    3.54    6.77
  -9  30  -1    6.43    8.35
  -9  30  -1    5.51    6.30
   9  30   1   13.16    7.53
  10 -30   1    4.14   10.68
 -10  30  -1   12.77    6.56
  10  30   1   10.17    7.75
  10  30   1    9.55    6.71
 -10  30  -1   13.71    7.21
  11 -30   1   -3.39    4.27
  11 -30   1  -19.33   10.11
  11  30   1   -5.07    4.91
 -11  30  -1   -0.14    5.50
 -11  30  -1   -5.37    4.82
  11  30   1    9.00    8.02
  11 -31  -1   -5.47   11.13
  11 -31  -1   12.28    6.74
 -11  31   1   13.14    7.59
  11  31  -1    7.15    6.45
 -11  31   1    9.19    7.07
  10 -31  -1   13.82    7.64
  10 -31  -1    6.52   10.79
  10  31  -1    9.85    7.42
  10  31  -1   18.37    8.68
 -10  31   1   18.47    8.77
 -10  31   1   -4.66    7.51
   9 -31  -1    5.07    5.89
   9 -31  -1  -20.50   11.05
   9  31  -1   24.89    9.12
  -9  31   1   10.20    7.25
   9  31  -1   20.32    8.61
  -9  31   1   12.33    5.69
   8 -31  -1   21.24    7.18
  -8  31   1   11.81    7.90
   8  31  -1   32.79   10.60
   8  31  -1   34.15   10.41
  -8  31   1   24.48    7.25
   7 -31  -1   52.38   13.27
  -7  31   1   39.43   12.46
  -7  31   1   46.14   10.20
   7  31  -1   54.09   15.50
   7  31  -1   43.59   14.63
   6 -31  -1    9.47    4.72
  -6  31   1    4.53    6.51
   6  31  -1   16.98    8.54
   6  31  -1   15.88   11.97
  -6  31   1   -5.67    5.54
   5 -31  -1   40.19   10.32
   5  31  -1   57.35   16.12
  -5  31   1   41.14    8.15
   5  31  -1   53.09   14.23
  -5  31   1   80.19   18.43
   4 -31  -1  121.85   15.56
  -4 -31   1  129.50   12.07
   4  31  -1  170.38   21.25
  -4  31   1   85.21   19.38
  -4  31   1  128.90   20.33
  -4  31   1  148.33   14.56
   4  31  -1  125.95   23.78
  -4  31   1   97.44   23.67
   4  31  -1  138.57   20.63
   3 -31  -1   14.67    7.66
  -3 -31   1   23.59    6.70
   3  31  -1   54.95   18.21
  -3  31   1   62.57   17.36
  -3  31   1   25.86   15.48
   3  31  -1   40.69   16.01
  -3  31   1   41.43    8.87
  -3  31   1   28.48   11.17
   2 -31  -1    5.52    4.84
  -2 -31   1   17.78    5.66
   2  31  -1    7.12    9.32
   2  31  -1   30.00   10.64
  -2  31   1   14.14    9.76
  -2  31   1   30.34   12.42
  -2  31   1   18.06    8.88
   2  31  -1   15.93    9.14
   1 -31  -1    6.84    4.99
  -1 -31   1   16.06    5.92
  -1  31   1   27.01    9.67
   1  31  -1    9.79    7.83
   1  31  -1   15.43   10.09
  -1  31   1   20.43   11.03
   1  31  -1   -1.14    9.93
  -1  31   1   18.06   11.89
   0 -31  -1   45.04    9.92
   0 -31   1   57.50   11.86
   0  31   1   58.04   17.25
   0  31  -1   54.65   14.82
   0  31   1   50.92   14.20
   0  31   1   29.27   10.20
   0  31  -1   67.44   13.07
   0  31  -1   38.26   14.02
   0  31  -1   61.44   16.90
   1 -31   1   38.89    8.91
  -1 -31  -1   71.41   10.88
  -1  31  -1   91.65   19.86
  -1  31  -1   55.93   14.74
   1  31   1   65.71   16.07
   1  31   1   82.63   18.77
   1  31   1   33.03   10.56
  -1  31  -1   66.56   10.49
  -1  31  -1   60.11   16.64
   2 -31   1   18.95    7.22
  -2 -31  -1   32.78    9.26
  -2  31  -1   47.21   14.47
   2  31   1   17.97    9.04
   2  31   1   28.29   10.74
  -2  31  -1   31.80   11.61
  -2  31  -1   25.60    7.32
  -2  31  -1   50.30   15.33
   2  31   1   30.38   11.59
  -3 -31  -1   25.26    7.10
   3 -31   1   21.96    6.86
   3  31   1   34.54   10.07
  -3  31  -1   38.72   15.34
   3  31   1   46.32   13.96
  -3  31  -1   26.36    7.31
  -3  31  -1   37.76   12.33
   3  31   1   14.63    8.35
  -4 -31  -1    5.95    4.40
   4 -31   1   -1.06    3.71
   4  31   1    0.89    3.15
   4  31   1   11.89    8.35
   4  31   1   20.24    9.36
  -4  31  -1  -24.50   17.78
  -4  31  -1  -11.44    9.97
  -4  31  -1   16.67   10.33
  -4  31  -1    4.51    7.12
  -5 -31  -1  141.36   11.45
   5 -31   1  167.93   18.98
  -5  31  -1  153.64   16.47
  -5  31  -1  178.58   22.52
   5  31   1  180.17   23.66
   5  31   1  170.62   23.72
   6 -31   1   20.28    8.11
   6  31   1   38.50   20.39
   6  31   1   33.01   11.47
  -6  31  -1   30.89   10.48
  -6  31  -1   18.71    6.07
   7 -31   1    4.12    5.13
  -7  31  -1    3.16    5.65
   7  31   1   -8.51    6.37
   7  31   1    5.55    5.99
  -7  31  -1   10.20    6.67
   8 -31   1   58.45   12.19
  -8  31  -1   71.66   17.03
  -8  31  -1   54.53   10.95
   8  31   1   86.69   17.81
   8  31   1   72.40   14.75
   9 -31   1   55.68   12.80
  -9  31  -1   46.49   12.72
  -9  31  -1   32.72    9.30
   9  31   1   31.22   10.83
   9  31   1   48.34   13.82
  10 -31   1    5.17    4.54
 -10  31  -1   11.53    8.06
 -10  31  -1   13.84    6.70
  10  31   1   -0.12    5.89
  10  31   1    3.60    6.84
  11 -31   1   16.31    6.18
 -11  31  -1   17.92    6.60
  11  31   1   12.33    7.30
 -11  31  -1   11.85    6.71
  10  32  -1   12.16    7.43
  10  32  -1   13.35    7.76
 -10  32   1   16.03    8.03
 -10  32   1   16.11    7.17
   9 -32  -1   -0.77    5.34
   9  32  -1    6.80    9.22
  -9  32   1   -0.21    5.82
   9  32  -1   10.83    5.70
  -9  32   1   -0.74    5.33
   8 -32  -1   -4.92    5.41
   8  32  -1    0.66    8.04
  -8  32   1    3.79    5.68
  -8  32   1    5.59    6.26
   8  32  -1   -4.77    5.38
   7 -32  -1   24.27    8.72
   7  32  -1   17.65    9.87
   7  32  -1   16.76    8.99
  -7  32   1   15.88    9.14
  -7  32   1    5.10    6.82
  -6  32   1   50.90    9.50
  -6  32   1   32.87   12.47
   6  32  -1   44.03   12.79
   6  32  -1   26.04    9.54
   5 -32  -1   26.73    8.84
   5  32  -1   25.54   12.30
  -5  32   1   15.31    7.04
  -5  32   1    7.31    6.92
   5  32  -1   19.78    9.88
  -4 -32   1    9.66    5.14
   4 -32  -1    6.44    4.76
   4  32  -1   18.82   10.01
  -4  32   1   20.15   21.36
  -4  32   1    6.46    7.25
   4  32  -1    7.82    7.12
  -4  32   1    2.23    6.06
  -3 -32   1   10.89    5.20
   3 -32  -1    2.91    4.72
  -3  32   1    1.37    5.47
  -3  32   1   22.03   15.49
   3  32  -1   -0.55    9.20
   3  32  -1    6.08    7.06
   3  32  -1   11.91   11.17
  -3  32   1   21.99   10.10
   2 -32  -1   12.36    5.38
  -2 -32   1   28.06    7.20
   2  32  -1   11.10    7.66
  -2  32   1    9.00   13.23
  -2  32   1    4.53    6.33
   2  32  -1    7.53   10.74
  -2  32   1   20.15   14.55
   2  32  -1   42.20   13.69
   1 -32  -1   96.22   13.47
  -1 -32   1   86.24   11.93
   1  32  -1  107.24   21.94
   1  32  -1   77.75   17.71
  -1  32   1   90.70   22.05
  -1  32   1   87.78   29.99
   1  32  -1  106.87   22.01
  -1  32   1  109.77   21.52
   0 -32   1   75.44   10.89
   0 -32  -1   78.84   11.74
   0  32  -1   68.58   17.47
   0  32   1   92.37   28.41
   0  32   1   58.48   16.12
   0  32  -1   73.42   19.97
   0  32  -1   74.07   18.97
   0  32   1   41.42   14.59
  -1 -32  -1   32.17    8.04
   1 -32   1   30.60    8.15
   1  32   1   29.65   13.46
  -1  32  -1   99.59   23.86
   1  32   1   37.40   10.27
  -1  32  -1   38.63   18.24
   1  32   1   31.83   11.22
  -1  32  -1   42.58    9.53
  -1  32  -1   34.21   13.39
   2 -32   1   -0.38    2.36
  -2 -32  -1    1.11    3.22
  -2  32  -1    5.48    4.69
  -2  32  -1    2.91   13.19
   2  32   1    5.60    9.68
   2  32   1   -8.16    6.20
  -2  32  -1   -0.09    6.36
   3 -32   1    5.75    3.87
  -3 -32  -1    9.33    5.04
  -3  32  -1    2.69   16.70
   3  32   1   -6.69    7.71
   3  32   1   -3.76    4.32
  -3  32  -1   13.61    7.75
   3  32   1   10.55    9.09
  -3  32  -1   16.15    5.56
  -3  32  -1   11.25    9.55
  -4 -32  -1    1.50    3.94
   4 -32   1   -1.65    3.59
  -4  32  -1   -9.44   24.74
   4  32   1    8.31    6.94
   4  32   1    0.43    5.99
  -4  32  -1    9.53    4.59
  -4  32  -1    7.48    7.52
  -4  32  -1  -19.16   12.19
  -5 -32  -1    4.85    9.05
   5 -32   1    5.11    5.43
   5  32   1   13.88    6.39
  -5  32  -1   17.10    5.69
   5  32   1    7.51   11.12
  -5  32  -1    0.13    6.35
   6 -32   1   64.79   14.08
  -6  32  -1   35.38   10.51
   6  32   1   41.34   14.52
   6  32   1   81.36   20.09
  -6  32  -1   34.01    7.85
   7 -32   1   30.30    9.70
  -7  32  -1   22.02    9.06
  -7  32  -1   28.92   12.22
   7  32   1   17.47    8.20
   7  32   1    0.52    8.17
   8 -32   1    1.89    4.38
   8  32   1   14.21    7.25
  -8  32  -1   19.85    8.35
  -8  32  -1    5.20    5.40
   8  32   1   -1.95    5.91
   9 -32   1   40.12   11.05
  -9  32  -1   11.38    7.42
   9  32   1   12.83    8.84
  -9  32  -1   17.59    9.18
  10 -32   1   -4.02    4.13
 -10  32  -1    8.77    5.97
 -10  32  -1    3.17    6.03
  10  32   1   -3.42    5.19
  10 -33  -1    8.06    6.37
  10  33  -1    9.91    7.48
 -10  33   1   14.41    8.80
   9 -33  -1   30.14    8.12
   9  33  -1   58.02   17.03
  -9  33   1   26.78   12.60
  -9  33   1   33.08    9.99
   9  33  -1   35.95   12.20
   8 -33  -1   22.53    8.00
  -8  33   1   15.09    7.83
   8  33  -1    8.83    9.35
  -8  33   1   24.05    8.85
   8  33  -1   20.98    8.27
   7 -33  -1   13.57    5.71
   7  33  -1   -0.04    6.05
  -7  33   1   18.80    8.84
   7  33  -1   12.46    9.39
  -7  33   1   21.47    7.10
   6 -33  -1   -1.39    4.16
   6  33  -1    1.38    9.53
  -6  33   1   12.82    5.63
   6  33  -1   -4.67    5.46
  -6  33   1   11.22    8.82
   5 -33  -1    1.48    3.29
  -5  33   1   -1.15    5.91
   5  33  -1  -12.87    7.99
  -5  33   1    6.30    7.80
   5  33  -1    4.17    5.32
  -4 -33   1    5.84    4.92
   4 -33  -1    3.56    3.96
   4  33  -1   -0.27    9.71
   4  33  -1   -0.92    4.85
  -4  33   1   15.76   10.09
  -4  33   1   14.35    8.32
  -3 -33   1   24.37    6.48
   3 -33  -1   19.02    8.08
   3  33  -1   21.84    9.93
   3  33  -1    5.82    9.56
   3  33  -1   33.77   15.24
  -3  33   1   19.79   11.86
  -3  33   1   19.44    9.38
  -3  33   1   39.76   18.63
   2 -33  -1    8.97    5.12
  -2 -33   1   16.51    6.28
   2  33  -1   23.80   10.17
  -2  33   1   37.34   16.50
  -2  33   1    8.62    9.16
  -2  33   1   12.35    9.85
   2  33  -1   24.98   12.44
   2  33  -1   -1.53    8.77
   1 -33  -1   76.75   12.23
  -1 -33   1   69.23   10.72
   1  33  -1   81.21   19.42
  -1  33   1   66.38   19.51
  -1  33   1   90.12   18.83
   1  33  -1   90.62   21.19
   1  33  -1   57.41   14.58
  -1  33   1   93.31   19.68
   0 -33   1   31.51    9.33
   0 -33  -1   29.57    9.24
   0  33   1   19.03   10.98
   0  33   1   20.19    9.57
   0  33  -1   19.31   11.84
   0  33  -1   12.88    9.72
   0  33  -1   10.74    8.69
   0  33   1    5.46   10.05
   1 -33   1   -2.74    2.71
  -1 -33  -1   -4.97    4.23
  -1  33  -1    2.16    6.39
   1  33   1   -4.43   10.19
   1  33   1    7.04    5.54
  -1  33  -1   17.10    9.84
  -1  33  -1  -11.34    9.95
   1  33   1   -9.48    5.42
   2 -33   1   21.85    7.15
  -2 -33  -1   21.63    6.97
   2  33   1   29.61   13.17
  -2  33  -1   27.49   11.11
  -2  33  -1   17.48   15.06
   2  33   1   49.73   14.97
  -2  33  -1   27.90    7.63
   2  33   1   44.43   13.40
  -2  33  -1   26.68   12.13
   3 -33   1    9.68    4.98
  -3 -33  -1    9.34    4.74
   3  33   1   11.74   14.84
  -3  33  -1    1.45   11.62
   3  33   1   35.37    9.67
  -3  33  -1   23.51    7.00
  -3  33  -1   56.70   30.28
   3  33   1   19.85    8.68
  -3  33  -1   30.24   12.55
   4 -33   1    1.84    3.85
  -4 -33  -1    3.24    4.15
   4  33   1    3.81    5.36
   4  33   1    3.86   11.02
  -4  33  -1    0.26    6.29
  -4  33  -1    3.62    5.38
   4  33   1   -2.34    7.73
  -4  33  -1    3.52   30.97
   5 -33   1   21.08    8.28
   5  33   1   31.36   12.82
   5  33   1   14.57    9.95
  -5  33  -1   23.65    8.19
   6 -33   1    1.93    4.90
   6  33   1    0.73    4.85
  -6  33  -1   -1.90    5.78
   6  33   1    6.41    9.07
  -6  33  -1    2.45    6.85
   7 -33   1   56.15   13.68
  -7  33  -1   25.95    8.29
  -7  33  -1   30.78   10.85
   7  33   1   49.67   13.62
   7  33   1   15.91    7.27
   8 -33   1    5.94    4.92
  -8  33  -1   12.09    6.54
   8  33   1   -1.94    5.13
  -8  33  -1   21.47    6.92
   8  33   1   -1.37    5.94
   9 -33   1    4.88    5.26
  -9  33  -1   20.52    6.15
  -9  33  -1    5.51    8.17
   9  33   1   -4.64    7.22
   9  33   1    8.98    6.48
   9 -34  -1    4.32    4.21
  -9  34   1   -0.30    7.36
  -9  34   1   -5.01    6.38
   9  34  -1    7.16    5.86
   8 -34  -1    7.63    6.09
  -8  34   1   14.71    8.25
   8  34  -1   23.06   17.95
   7 -34  -1    1.82    5.45
  -7  34   1   23.78    9.64
   7  34  -1   -1.71    9.07
  -7  34   1    0.20    5.03
   7  34  -1   10.26    7.85
   6 -34  -1   37.65   10.98
   6  34  -1   54.05   14.58
  -6  34   1   16.01    6.53
  -6  34   1   24.53    9.26
   6  34  -1   57.24   14.37
   5 -34  -1   24.96    8.28
   5  34  -1   29.17   11.89
  -5  34   1   28.70   13.87
   5  34  -1   29.81   11.45
  -5  34   1   19.45   11.65
  -4 -34   1   13.64    6.48
   4 -34  -1    9.53    5.88
  -4  34   1   26.13   10.55
   4  34  -1   10.48    7.96
   4  34  -1   12.90    8.95
  -3 -34   1   34.85    7.14
   3 -34  -1   30.91   10.09
  -3  34   1   19.05   15.06
   3  34  -1   27.94   14.46
   3  34  -1   48.72   13.55
  -3  34   1   98.01   31.84
  -3  34   1   53.95   16.66
   3  34  -1   44.56   12.44
   2 -34  -1   -2.04    3.52
  -2 -34   1    4.44    3.86
   2  34  -1   -7.59    5.59
   2  34  -1   12.72    8.64
  -2  34   1   -2.81    9.54
  -2  34   1    6.03    6.62
  -2  34   1   24.20   18.66
   2  34  -1   27.30   11.72
   1 -34  -1    7.44    5.40
  -1 -34   1   10.65    5.28
   1  34  -1   15.10    7.77
  -1  34   1   11.79   17.41
   1  34  -1   29.83   10.95
   1  34  -1   19.84   13.31
  -1  34   1   -8.41    6.40
  -1  34   1   30.17   11.22
   0 -34  -1    9.33    5.73
   0 -34   1   -0.07    3.06
   0  34  -1   13.02    8.56
   0  34  -1   -7.57   16.73
   0  34   1   -1.55    6.47
   0  34   1   12.85   15.08
   0  34   1    7.15    5.76
   0  34  -1    0.06    7.92
  -1 -34  -1    3.80    3.57
   1 -34   1   -4.04    3.10
  -1  34  -1    2.32    8.16
   1  34   1    9.08    8.08
   1  34   1    4.82    5.73
  -1  34  -1   -7.49    5.29
   1  34   1  -21.50    9.96
  -1  34  -1    6.21   15.58
  -2 -34  -1   24.73    6.65
   2 -34   1   18.83    7.85
  -2  34  -1   -0.12   11.26
   2  34   1    5.40    9.09
  -2  34  -1   20.87   16.46
   2  34   1   17.33    8.85
   2  34   1    2.75    7.14
  -3 -34  -1   12.87    5.41
   3 -34   1    7.97    4.65
  -3  34  -1   19.54    8.96
   3  34   1    5.66    9.52
  -3  34  -1   -3.97   13.62
  -3  34  -1   15.52    8.00
  -3  34  -1    5.13   23.47
   3  34   1    4.70   11.59
   3  34   1    2.90    5.68
   4 -34   1    3.27    4.71
  -4 -34  -1   10.13    5.25
   4  34   1   -6.16    5.18
  -4  34  -1    8.01    5.59
   4  34   1   -4.38    8.50
  -4  34  -1    6.84   10.13
   5 -34   1    0.66    4.66
   5  34   1   13.16    7.00
   5  34   1   17.03   10.30
  -5  34  -1   -1.35    7.75
  -5  34  -1    4.70    6.42
   6 -34   1   17.55    6.63
  -6  34  -1   16.27    8.33
  -6  34  -1   34.80   10.91
   6  34   1   26.91   10.41
   6  34   1   19.12    8.46
   7  34   1    9.56    9.91
  -7  34  -1   14.42    6.66
  -7  34  -1    9.12    7.07
   7  34   1   13.29    8.20
   8 -34   1    5.30    5.16
  -8  34  -1   20.10    7.42
  -8  34  -1   12.97    6.27
   8  34   1    7.14    9.63
   8  34   1    6.97    7.51
   9 -34   1   20.77    6.60
  -9  34  -1   28.04    9.22
   9  34   1   14.48    7.98
  -9  34  -1   22.36    8.91
   8 -35  -1   70.50   14.12
   8  35  -1   58.88   14.94
   8  35  -1   41.06   11.36
  -8  35   1   47.89   12.36
  -8  35   1   63.07   13.89
   7 -35  -1    0.32    5.06
   7  35  -1   -5.05   13.36
  -7  35   1   -2.91    7.02
   6 -35  -1   12.43    6.39
   6  35  -1   10.73    7.48
   6  35  -1    2.25    7.62
  -6  35   1    9.79    6.82
   5 -35  -1   23.87    7.37
  -5  35   1    6.61    5.94
   5  35  -1   -9.07    8.50
   5  35  -1    9.29    7.17
   4 -35  -1   20.90    8.30
   4  35  -1   14.99    9.32
  -4  35   1   14.55    7.56
   4  35  -1   -1.12    8.63
  -3 -35   1   20.08    6.28
   3 -35  -1   44.11   11.01
  -3  35   1   17.89    7.02
   3  35  -1   26.59    8.10
   3  35  -1   27.72   12.78
  -3  35   1   39.62   23.36
   3  35  -1   29.77   13.45
   2 -35  -1   20.53    7.51
  -2 -35   1   22.36    6.66
  -2  35   1    9.49   18.94
   2  35  -1   23.17   11.81
  -2  35   1   67.50   20.35
   2  35  -1   12.54    7.44
  -2  35   1   27.98    9.13
   2  35  -1   33.46   12.76
   1 -35  -1   12.05    5.87
  -1 -35   1   23.03    6.44
   1  35  -1  -10.73   10.87
  -1  35   1   17.01    7.38
  -1  35   1   52.72   15.83
   1  35  -1   50.41   12.72
   1  35  -1   15.39   10.33
  -1  35   1   15.45   10.46
   0 -35  -1   15.43    6.31
   0 -35   1    1.70    4.24
   0  35  -1  -13.43   10.41
   0  35   1   11.02   11.74
   0  35  -1   -3.02    7.72
   0  35   1   -8.93    8.13
   0  35  -1   15.20    9.22
   0  35   1   10.98    8.84
  -1 -35  -1    8.77    4.19
  -1  35  -1    4.33   11.24
   1  35   1   15.06    9.47
  -1  35  -1  -13.74   13.39
   1  35   1   28.66   12.32
   1  35   1    4.30    7.91
  -1  35  -1    5.86    7.69
  -2 -35  -1   12.19    6.05
   2 -35   1   31.28    9.14
  -2  35  -1   -0.05   18.86
   2  35   1   15.89   11.39
   2  35   1   12.35    7.66
  -2  35  -1    7.64    6.98
  -2  35  -1    5.43   11.38
   2  35   1    2.76    9.08
   3 -35   1   16.51    7.15
  -3 -35  -1   15.63    6.11
   3  35   1   30.18   15.73
   3  35   1   17.59    9.43
  -3  35  -1   33.02   12.16
  -3  35  -1    8.69   15.78
   3  35   1    2.29    9.83
  -4 -35  -1    5.77    7.93
   4 -35   1   -4.97    2.59
  -4  35  -1  -13.34    7.93
  -4  35  -1   -3.92    6.27
   4  35   1    5.41    6.58
   4  35   1    8.85   10.34
   5 -35   1   12.42    6.25
   5  35   1    5.55    6.65
  -5  35  -1    7.22    6.53
  -5  35  -1   15.58    9.24
   5  35   1   -3.98    8.66
   6 -35   1    5.08    4.36
   6  35   1   -1.73    7.13
   6  35   1   13.51    9.04
  -6  35  -1   -6.89    5.69
  -6  35  -1   12.74    7.59
   7 -35   1   -2.49    4.40
   7  35   1   -9.61    4.31
  -7  35  -1   -0.39    6.43
  -7  35  -1    1.73    6.37
   7  35   1   15.79    8.83
   8 -35   1    6.16    5.78
   8  35   1    0.99    5.96
  -8  35  -1   -4.78    6.79
  -8  35  -1   13.63    7.87
   7 -36  -1   35.29   10.20
   7  36  -1   -4.58   16.00
  -7  36   1   35.04   10.65
   7  36  -1    9.06    7.84
   6 -36  -1   12.89    7.16
   6  36  -1    0.75    4.68
  -6  36   1    5.20    9.06
   5 -36  -1    4.30    5.85
  -5  36   1   -3.62    5.77
   5  36  -1   -1.79    9.04
   5  36  -1    6.89    7.16
   4 -36  -1    5.87    4.86
   4  36  -1   -6.91    7.70
  -4  36   1   11.04    8.65
   4  36  -1   25.14   10.23
   3 -36  -1   15.63    7.09
  -3 -36   1   -0.42    6.02
   3  36  -1   -0.54    5.84
  -3  36   1   13.53    8.05
   3  36  -1   11.03    9.63
   2 -36  -1   -0.81    3.52
  -2 -36   1   -1.08    4.12
   2  36  -1    4.41   10.29
   2  36  -1   -3.45   12.26
  -2  36   1    7.54    9.30
  -2  36   1  -18.08   13.20
   2  36  -1    5.20    6.90
  -1 -36   1    4.89    4.74
   1 -36  -1    4.33    4.05
  -1  36   1   -3.57    5.77
  -1  36   1   18.71   18.27
   1  36  -1    4.28    8.42
   1  36  -1   15.34   12.94
   1  36  -1   20.83   10.93
   0 -36  -1    9.85    5.46
   0 -36   1   11.44    5.97
   0  36  -1   -1.23    7.79
   0  36   1   -2.52    8.18
   0  36  -1    5.40    9.50
   0  36   1   44.69   16.22
   0  36  -1   28.55   16.76
   0  36   1   10.01    9.97
   1 -36   1   -1.15    4.09
  -1 -36  -1   11.61    5.07
   1  36   1    7.98    9.76
   1  36   1    3.95    8.23
  -1  36  -1   -4.66    8.29
  -1  36  -1    0.03   13.71
   1  36   1   11.80    7.54
  -1  36  -1   19.38    9.07
   2 -36   1    6.96    4.83
  -2 -36  -1    4.54    4.82
  -2  36  -1    7.80   13.73
   2  36   1   12.43    8.86
   2  36   1   11.96    9.11
  -2  36  -1   12.20    7.45
   2  36   1   -6.59    9.74
  -2  36  -1  -30.10   21.25
  -3 -36  -1    2.21    4.72
   3 -36   1   -2.17    4.55
   3  36   1   10.45   12.70
   3  36   1    7.16   12.71
  -3  36  -1   14.26    8.50
   3  36   1   -4.03    5.09
   4  36   1   26.08    8.73
  -4  36  -1   50.11   12.92
   4  36   1   35.50   11.39
   5 -36   1   75.52   12.15
  -5  36  -1   83.81   16.97
   5  36   1   82.61   23.05
  -5  36  -1   79.59   19.08
   6 -36   1   24.15    7.80
  -6  36  -1   49.71    7.69
   6  36   1   27.56   12.00
  -6  36  -1   42.97   13.16
   6  36   1   29.47   11.48
   7 -36   1   19.88    6.93
  -7  36  -1   24.07    8.56
  -7  36  -1    3.76   10.47
   7  36   1   27.81   10.42
   6 -37  -1    7.65    5.07
   6  37  -1   -4.63    6.88
  -6  37   1   -2.66    7.75
   5 -37  -1   18.20    7.45
   5  37  -1   32.35   13.74
  -5  37   1   29.02   11.27
   5  37  -1    5.26    6.75
   4  37  -1   49.15   22.27
   4  37  -1   35.49   13.91
  -4  37   1   39.72   13.42
   3 -37  -1   -0.30    3.57
  -3  37   1   12.98    6.96
   3  37  -1    5.30   14.13
   3  37  -1    0.78    9.24
   2 -37  -1    0.72    4.77
  -2 -37   1    8.95    6.70
  -2  37   1    2.09   17.57
  -2  37   1   34.54   11.12
   2  37  -1   20.94   13.05
   2  37  -1  -22.38   11.49
   2  37  -1    4.44    7.31
  -1 -37   1   15.54    6.37
   1 -37  -1   -5.79    3.60
  -1  37   1    2.06   25.42
   1  37  -1   -4.54    9.96
   1  37  -1   21.61   11.89
   1  37  -1    3.76   12.90
  -1  37   1   17.52   11.22
   0 -37   1   39.58    9.93
   0 -37  -1   41.17    8.29
   0  37   1   33.11   18.62
   0  37  -1   88.44   27.50
   0  37   1   19.95   20.66
   0  37   1   51.27   16.63
   0  37  -1   31.63   10.81
   1 -37   1    5.48    5.16
  -1 -37  -1    1.17    4.50
   1  37   1  -14.75   14.98
  -1  37  -1    2.77   21.24
   1  37   1   -4.93   11.57
  -1  37  -1   -1.25    8.53
   1  37   1  -18.73    8.71
  -1  37  -1   -0.30   12.79
   2 -37   1   19.42    7.22
  -2 -37  -1   31.66   10.87
  -2  37  -1    7.60    9.16
   2  37   1   20.55   16.37
  -2  37  -1   30.78   17.40
   2  37   1   22.48   12.72
   2  37   1   35.87   15.32
   3 -37   1   -5.28    3.06
  -3 -37  -1    0.43    5.91
   3  37   1   -5.64    6.34
   3  37   1   21.01   21.83
   4 -37   1   -2.54    5.60
  -4  37  -1   10.04    8.23
   4  37   1  -17.68   10.96
   4  37   1    7.07    9.22
   5 -37   1   41.25    9.58
   5  37   1   27.98   16.08
  -5  37  -1   68.81   16.00
   5  37   1   18.42    9.68
   6 -37   1   55.88   11.34
  -6  37  -1   37.42   11.37
   6  37   1   34.94   12.14
   5 -38  -1    6.03    4.41
   5  38  -1  -14.73    6.11
  -5  38   1   -2.53    6.59
   4 -38  -1   29.60    8.78
  -4  38   1   51.18   15.65
   4  38  -1   33.52   12.29
   3 -38  -1    6.16    5.33
   3  38  -1   17.65   22.15
   3  38  -1    8.64   10.26
  -3  38   1   20.39    8.15
   2 -38  -1   -0.19    4.55
  -2 -38   1    3.48    5.54
   2  38  -1    6.34   12.42
   2  38  -1   -1.74    7.77
   2  38  -1    2.06   13.10
  -2  38   1   32.54   13.46
   1 -38  -1   60.59   11.30
  -1 -38   1   58.28    9.38
  -1  38   1   80.54   17.16
   1  38  -1   62.01   14.41
   1  38  -1   28.35   12.80
  -1  38   1   37.15   16.29
   1  38  -1   26.25   18.37
   0 -38  -1   17.40    6.08
   0 -38   1   28.54    7.44
   0  38  -1    9.21   11.60
   0  38   1   25.36   12.89
   0  38   1   41.48   13.10
   0  38  -1   19.41   11.01
   1 -38   1   10.65    5.15
   1  38   1   15.31   10.40
  -1  38  -1  -22.85   10.99
   1  38   1   13.78   20.92
  -1  38  -1   -3.50    6.19
   2 -38   1   -0.59    3.84
  -2 -38  -1    8.26    6.02
   2  38   1    5.67   10.17
  -2  38  -1   25.61    9.05
   2  38   1    0.07   12.26
   3 -38   1   23.04    8.40
   3  38   1   10.86    8.09
  -3  38  -1   46.53   12.46
   4 -38   1    7.07    4.10
  -4  38  -1   10.81    9.02
   4  38   1    3.01    7.28
   3 -39  -1   12.35    6.17
   3  39  -1    1.45    9.24
  -3  39   1   24.54    8.65
   2 -39  -1   11.79    5.70
  -2  39   1   27.47   11.01
   2  39  -1   22.43   10.80
  -1 -39   1  101.47   10.94
   1 -39  -1  112.66   12.66
  -1  39   1  144.85   23.38
   1  39  -1   71.58   16.61
   1  39  -1   76.93   14.80
  -1  39   1   88.18   33.37
   0 -39  -1   42.17    8.69
   0 -39   1   52.38    9.94
   0  39  -1   44.57   11.06
[truncated: 2,753,138 more chars]
