# Supplementary material for: Structural Insights into the Host–Guest Complexation between β-Cyclodextrin and Bio-Conjugatable Adamantane Derivatives
Source: Molecules. 2021 Apr 21;26(9):2412. doi: 10.3390/molecules26092412 (PMC8122645; doi:10.3390/molecules26092412)
Supplement: Supplementary file 1 [file molecules-26-02412-s001.zip › CIF and CheckCIF/Complex 3.cif]

data_CDNH2

_audit_update_record
;
2021-04-02 # Formatted by publCIF

;
_publcif_datablock.id '{0b566156-4136-4e34-b91e-00e47563c049}'

_publ_section_exptl_refinement
;
(type here to add)
;

_publ_section_exptl_prep
;
(type here to add)
;

_publ_manuscript_text
;
(type here to add)
;
 
_audit_creation_method            'SHELXL-2016/6'
_shelx_SHELXL_version_number      '2016/6'
_chemical_name_systematic         ?
_chemical_name_common             ?
_chemical_melting_point           ?
_chemical_formula_moiety          ?
_chemical_formula_sum
 'C96 H44 N1.20 O70' 
_chemical_formula_weight          2334.12

loop_
 _atom_type_symbol
 _atom_type_description
 _atom_type_scat_dispersion_real
 _atom_type_scat_dispersion_imag
 _atom_type_scat_source
 'C'  'C'   0.0181   0.0091
 'International Tables Vol C Tables 4.2.6.8 and 6.1.1.4'
 'H'  'H'   0.0000   0.0000
 'International Tables Vol C Tables 4.2.6.8 and 6.1.1.4'
 'N'  'N'   0.0311   0.0180
 'International Tables Vol C Tables 4.2.6.8 and 6.1.1.4'
 'O'  'O'   0.0492   0.0322
 'International Tables Vol C Tables 4.2.6.8 and 6.1.1.4'
 
_space_group_crystal_system       orthorhombic
_space_group_IT_number            20
_space_group_name_H-M_alt         'C 2 2 21'
_space_group_name_Hall            'C 2c 2'
 
_shelx_space_group_comment
;
The symmetry employed for this shelxl refinement is uniquely defined
by the following loop, which should always be used as a source of
symmetry information in preference to the above space-group names.
They are only intended as comments.
;
 
loop_
 _space_group_symop_operation_xyz
 'x, y, z'
 '-x, -y, z+1/2'
 'x, -y, -z'
 '-x, y, -z+1/2'
 'x+1/2, y+1/2, z'
 '-x+1/2, -y+1/2, z+1/2'
 'x+1/2, -y+1/2, -z'
 '-x+1/2, y+1/2, -z+1/2'
 
_cell_length_a                    19.2469(5)
_cell_length_b                    23.9691(5)
_cell_length_c                    32.5978(9)
_cell_angle_alpha                 90
_cell_angle_beta                  90
_cell_angle_gamma                 90
_cell_volume                      15038.4(7)
_cell_formula_units_Z             4
_cell_measurement_temperature     173(2)
_cell_measurement_reflns_used      9800
_cell_measurement_theta_min        3.69
_cell_measurement_theta_max       66.63
 
_exptl_crystal_description        block
_exptl_crystal_colour             colourless
_exptl_crystal_density_meas       ?
_exptl_crystal_density_method     ?
_exptl_crystal_density_diffrn     1.031          
_exptl_crystal_F_000              4754
_exptl_transmission_factor_min    ?
_exptl_transmission_factor_max    ?
_exptl_crystal_size_max           0.120
_exptl_crystal_size_mid           0.100
_exptl_crystal_size_min           0.080
_exptl_absorpt_coefficient_mu     0.802
_shelx_estimated_absorpt_T_min    0.910
_shelx_estimated_absorpt_T_max    0.939
_exptl_absorpt_correction_type   multi-scan
_exptl_absorpt_correction_T_min  0.2221
_exptl_absorpt_correction_T_max  0.3182
_exptl_absorpt_process_details    
;
 Sheldrick, G.M. SADABS (Program for Scaling and Correction of Area Detector
 Data), version 2008/1; University of G\"ottingen: G\"ottingen, Germany, 2008.
;
_exptl_absorpt_special_details    ?
_diffrn_ambient_temperature       173(2)
_diffrn_radiation_wavelength      1.54184
_diffrn_radiation_type            CuK\a
_diffrn_source                    ?
_diffrn_measurement_device_type   'Bruker Apex II'
_diffrn_measurement_method        'phi and omega scans'
_diffrn_detector_area_resol_mean  ?
_diffrn_standards_number          0
_diffrn_standards_interval_count  0
_diffrn_standards_interval_time   0
_diffrn_standards_decay_%         0
_diffrn_reflns_number             72586
_diffrn_reflns_av_unetI/netI      0.0244
_diffrn_reflns_av_R_equivalents   0.0408
_diffrn_reflns_limit_h_min        -22
_diffrn_reflns_limit_h_max        22
_diffrn_reflns_limit_k_min        -28
_diffrn_reflns_limit_k_max        28
_diffrn_reflns_limit_l_min        -38
_diffrn_reflns_limit_l_max        38
_diffrn_reflns_theta_min          2.711
_diffrn_reflns_theta_max          66.708
_diffrn_reflns_theta_full         66.708
_diffrn_measured_fraction_theta_max   0.998
_diffrn_measured_fraction_theta_full  0.998
_diffrn_reflns_Laue_measured_fraction_max    0.998
_diffrn_reflns_Laue_measured_fraction_full   0.998
_diffrn_reflns_point_group_measured_fraction_max   0.999
_diffrn_reflns_point_group_measured_fraction_full  0.999
_reflns_number_total              13298
_reflns_number_gt                 12601
_reflns_threshold_expression      'I > 2\s(I)'
_reflns_Friedel_coverage          0.857
_reflns_Friedel_fraction_max      0.999
_reflns_Friedel_fraction_full     0.999
 
_reflns_special_details
;
 Reflections were merged by SHELXL according to the crystal
 class for the calculation of statistics and refinement.
 
 Structure factors included contributions from the .fab file.
 
 _reflns_Friedel_fraction is defined as the number of unique
 Friedel pairs measured divided by the number that would be
 possible theoretically, ignoring centric projections and
 systematic absences.
;
 
_computing_data_collection        ?
_computing_cell_refinement        ?
_computing_data_reduction         ?
_computing_structure_solution     'SHELXT 2014/5 (Sheldrick, 2014)'
_computing_structure_refinement 'SHELXL-2016/6 (Sheldrick, 2016)'
_computing_molecular_graphics     ?
_computing_publication_material   ?
_refine_special_details
;
 Refined as a 2-component inversion twin.
;
_refine_ls_structure_factor_coef  Fsqd
_refine_ls_matrix_type            full
_refine_ls_weighting_scheme       calc
_refine_ls_weighting_details
'w=1/[\s^2^(Fo^2^)+(0.1824P)^2^+20.1515P] where P=(Fo^2^+2Fc^2^)/3'
_atom_sites_solution_primary      ?
_atom_sites_solution_secondary    ?
_atom_sites_solution_hydrogens    mixed
_refine_ls_hydrogen_treatment     constr
_refine_ls_extinction_method      none
_refine_ls_extinction_coef        .
_refine_ls_abs_structure_details
;
 Refined as an inversion twin.
;
_refine_ls_abs_structure_Flack    0.3(2)
_chemical_absolute_configuration  rm
_refine_ls_number_reflns          13298
_refine_ls_number_parameters      773
_refine_ls_number_restraints      34
_refine_ls_R_factor_all           0.0834
_refine_ls_R_factor_gt            0.0801
_refine_ls_wR_factor_ref          0.2361
_refine_ls_wR_factor_gt           0.2303
_refine_ls_goodness_of_fit_ref    1.051
_refine_ls_restrained_S_all       1.050
_refine_ls_shift/su_max           0.003
_refine_ls_shift/su_mean          0.000
 
loop_
 _atom_site_label
 _atom_site_type_symbol
 _atom_site_fract_x
 _atom_site_fract_y
 _atom_site_fract_z
 _atom_site_U_iso_or_equiv
 _atom_site_adp_type
 _atom_site_occupancy
 _atom_site_site_symmetry_order  
 _atom_site_calc_flag
 _atom_site_refinement_flags_posn
 _atom_site_refinement_flags_adp
 _atom_site_refinement_flags_occupancy
 _atom_site_disorder_assembly
 _atom_site_disorder_group
O1 O 0.6755(3) 0.41694(19) 0.92841(14) 0.0442(10) Uani 1 1 d . . . . .
H1 H 0.685423 0.406254 0.904911 0.053 Uiso 1 1 d R U . . .
O2 O 0.7406(2) 0.49555(17) 0.87781(12) 0.0336(8) Uani 1 1 d . . . . .
O3 O 0.6141(2) 0.45857(19) 0.77856(12) 0.0378(9) Uani 1 1 d . . . . .
H3 H 0.624932 0.470441 0.755174 0.057 Uiso 1 1 calc R U . . .
O4 O 0.7493(2) 0.50364(17) 0.76575(12) 0.0351(8) Uani 1 1 d . . . . .
H4 H 0.779200 0.528869 0.768709 0.053 Uiso 1 1 calc R U . . .
O5 O 0.7464(2) 0.57394(14) 0.83472(12) 0.0315(8) Uani 1 1 d . . . . .
O6 O 0.3636(2) 0.43339(18) 0.95350(13) 0.0414(10) Uani 1 1 d . . . . .
H6 H 0.330724 0.435149 0.936590 0.062 Uiso 1 1 calc R U . . .
O7 O 0.4774(2) 0.44114(16) 0.90184(11) 0.0302(8) Uani 1 1 d . . . . .
O8 O 0.3582(2) 0.4908(2) 0.80159(12) 0.0392(9) Uani 1 1 d . . . . .
H8 H 0.335664 0.520833 0.802677 0.059 Uiso 1 1 calc R U . . .
O9 O 0.4799(2) 0.42868(18) 0.79045(11) 0.0333(8) Uani 1 1 d . . . . .
H9 H 0.469058 0.455392 0.775043 0.050 Uiso 1 1 calc R U . . .
O10 O 0.55421(19) 0.48197(15) 0.85568(12) 0.0282(7) Uani 1 1 d . . . . .
O11 O 0.2171(3) 0.6530(2) 0.98640(14) 0.0467(11) Uani 1 1 d . . . . .
H11 H 0.211052 0.618334 0.987907 0.070 Uiso 1 1 calc R U . . .
O12 O 0.2745(2) 0.58086(15) 0.93085(11) 0.0328(8) Uani 1 1 d . . . . .
O13 O 0.2060(2) 0.66026(17) 0.82469(12) 0.0380(9) Uani 1 1 d . . . . .
H13 H 0.193246 0.691465 0.832742 0.046 Uiso 1 1 d R U . . .
O14 O 0.2332(2) 0.54398(17) 0.82523(13) 0.0369(9) Uani 1 1 d . . . . .
H14 H 0.261699 0.517729 0.828161 0.055 Uiso 1 1 calc R U . . .
O15 O 0.3462(2) 0.54851(15) 0.87854(11) 0.0296(8) Uani 1 1 d . . . . .
O16 O 0.3064(3) 0.9094(2) 0.96067(15) 0.0538(12) Uani 1 1 d . . . . .
H16 H 0.322963 0.930152 0.978554 0.065 Uiso 1 1 d R U . . .
O17 O 0.2608(2) 0.80192(17) 0.92894(12) 0.0352(9) Uani 1 1 d . . . . .
O18 O 0.3000(2) 0.85725(17) 0.81002(12) 0.0387(9) Uani 1 1 d . . . . .
H18 H 0.283419 0.838883 0.790382 0.058 Uiso 1 1 calc R U . . .
O19 O 0.1979(2) 0.77439(17) 0.82506(13) 0.0384(9) Uani 1 1 d . . . . .
H19 H 0.225208 0.772606 0.805003 0.058 Uiso 1 1 calc R U . . .
O20 O 0.2751(2) 0.72201(16) 0.88824(12) 0.0311(8) Uani 1 1 d . . . . .
O21 O 0.6151(3) 0.9586(3) 0.93362(18) 0.0613(15) Uani 1 1 d . . . . .
H21 H 0.635501 0.966071 0.911505 0.092 Uiso 1 1 calc R U . . .
O22 O 0.4773(2) 0.92835(19) 0.90668(12) 0.0377(9) Uani 1 1 d . . . . .
O23 O 0.5426(2) 0.93681(17) 0.78555(12) 0.0347(8) Uani 1 1 d . . . . .
H23 H 0.578112 0.918939 0.778385 0.052 Uiso 1 1 calc R U . . .
O24 O 0.3983(2) 0.94488(17) 0.80570(12) 0.0347(8) Uani 1 1 d . . . . .
H24 H 0.411768 0.925850 0.785581 0.052 Uiso 1 1 calc R U . . .
O25 O 0.4015(2) 0.86955(17) 0.87106(12) 0.0349(8) Uani 1 1 d . . . . .
O26 O 0.8635(2) 0.8387(2) 0.90497(14) 0.0432(10) Uani 1 1 d . . . . .
H26 H 0.859026 0.873574 0.904576 0.065 Uiso 1 1 calc R U . . .
O27 O 0.7364(2) 0.88695(15) 0.87608(11) 0.0300(8) Uani 1 1 d . . . . .
O28 O 0.7727(2) 0.82472(18) 0.75939(11) 0.0365(9) Uani 1 1 d . . . . .
H28 H 0.777515 0.790151 0.756244 0.055 Uiso 1 1 calc R U . . .
O29 O 0.6828(2) 0.91985(17) 0.77140(12) 0.0369(9) Uani 1 1 d . . . . .
H29 H 0.670756 0.894124 0.755398 0.055 Uiso 1 1 calc R U . . .
O30 O 0.62682(19) 0.88235(15) 0.84493(11) 0.0291(8) Uani 1 1 d . . . . .
O31 O 0.8809(6) 0.5937(3) 0.9061(2) 0.101(3) Uani 1 1 d . . . . .
H31 H 0.912337 0.617216 0.901638 0.151 Uiso 1 1 calc R U . . .
O32 O 0.8546(2) 0.69374(16) 0.86366(13) 0.0376(9) Uani 1 1 d . . . . .
O33 O 0.8028(2) 0.60894(16) 0.75694(12) 0.0375(9) Uani 1 1 d . . . . .
H33 H 0.841128 0.614839 0.746085 0.045 Uiso 1 1 d R U . . .
O34 O 0.8452(2) 0.72189(17) 0.75358(13) 0.0400(9) Uani 1 1 d . . . . .
H34 H 0.811298 0.710805 0.739548 0.060 Uiso 1 1 calc R U . . .
O35 O 0.7811(2) 0.75286(15) 0.82791(12) 0.0297(8) Uani 1 1 d . . . . .
C1 C 0.6548(3) 0.4737(3) 0.92725(18) 0.0375(12) Uani 1 1 d . . . . .
C2 C 0.6670(3) 0.4991(2) 0.88513(16) 0.0296(11) Uani 1 1 d . . . . .
C3 C 0.6264(3) 0.4693(2) 0.85097(17) 0.0279(10) Uani 1 1 d . . . . .
C4 C 0.6481(3) 0.4909(2) 0.80889(17) 0.0302(11) Uani 1 1 d . . . . .
C5 C 0.7270(3) 0.4848(2) 0.80489(18) 0.0293(11) Uani 1 1 d . . . . .
C6 C 0.7622(3) 0.5164(2) 0.83901(17) 0.0320(11) Uani 1 1 d . . . . .
C7 C 0.4052(3) 0.4827(3) 0.95039(16) 0.0362(12) Uani 1 1 d . . . . .
C8 C 0.4350(3) 0.4900(2) 0.90812(15) 0.0282(11) Uani 1 1 d . . . . .
C9 C 0.3787(3) 0.4955(2) 0.87470(15) 0.0276(10) Uani 1 1 d . . . . .
C10 C 0.4109(3) 0.4910(2) 0.83248(15) 0.0295(11) Uani 1 1 d . . . . .
C11 C 0.4519(3) 0.4377(2) 0.82992(16) 0.0285(11) Uani 1 1 d . . . . .
C12 C 0.5087(3) 0.4367(2) 0.86267(15) 0.0256(10) Uani 1 1 d . . . . .
C13 C 0.2837(3) 0.6641(3) 0.96975(18) 0.0386(13) Uani 1 1 d . . . . .
C14 C 0.2925(3) 0.6390(2) 0.92715(17) 0.0315(11) Uani 1 1 d . . . . .
C15 C 0.2475(3) 0.6681(2) 0.89472(16) 0.0304(11) Uani 1 1 d . . . . .
C16 C 0.2508(3) 0.6363(2) 0.85438(16) 0.0330(11) Uani 1 1 d . . . . .
C17 C 0.2300(3) 0.5758(2) 0.86210(16) 0.0311(11) Uani 1 1 d . . . . .
C18 C 0.2779(3) 0.5497(2) 0.89390(17) 0.0325(11) Uani 1 1 d . . . . .
C19 C 0.3467(4) 0.8596(3) 0.95846(19) 0.0430(14) Uani 1 1 d . . . . .
C20 C 0.3295(3) 0.8241(2) 0.92167(17) 0.0331(12) Uani 1 1 d . . . . .
C21 C 0.3317(3) 0.8565(2) 0.88111(16) 0.0293(11) Uani 1 1 d . . . . .
C22 C 0.3020(3) 0.8230(2) 0.84598(16) 0.0313(11) Uani 1 1 d . . . . .
C23 C 0.2296(3) 0.8047(2) 0.85723(18) 0.0332(11) Uani 1 1 d . . . . .
C24 C 0.2330(3) 0.7700(2) 0.89672(17) 0.0320(11) Uani 1 1 d . . . . .
C25 C 0.5890(4) 0.9021(3) 0.93213(18) 0.0479(16) Uani 1 1 d . . . . .
C26 C 0.5381(3) 0.8959(3) 0.89674(17) 0.0344(12) Uani 1 1 d . . . . .
C27 C 0.5698(3) 0.9163(2) 0.85651(16) 0.0298(11) Uani 1 1 d . . . . .
C28 C 0.5154(3) 0.9135(2) 0.82259(16) 0.0308(11) Uani 1 1 d . . . . .
C29 C 0.4513(3) 0.9467(2) 0.83560(16) 0.0293(11) Uani 1 1 d . . . . .
C30 C 0.4241(3) 0.9250(2) 0.87708(17) 0.0312(11) Uani 1 1 d . . . . .
C31 C 0.7973(3) 0.8135(3) 0.90926(17) 0.0353(12) Uani 1 1 d . . . . .
C32 C 0.7486(3) 0.8273(2) 0.87360(16) 0.0285(10) Uani 1 1 d . . . . .
C33 C 0.7799(3) 0.8124(2) 0.83219(16) 0.0264(10) Uani 1 1 d . . . . .
C34 C 0.7368(3) 0.8353(2) 0.79695(15) 0.0278(10) Uani 1 1 d . . . . .
C35 C 0.7263(3) 0.8975(2) 0.80306(16) 0.0313(11) Uani 1 1 d . . . . .
C36 C 0.6936(3) 0.9082(2) 0.84458(17) 0.0284(10) Uani 1 1 d . . . . .
C37 C 0.8162(6) 0.6209(4) 0.9081(2) 0.069(3) Uani 1 1 d . . . . .
C38 C 0.8022(4) 0.6510(3) 0.86801(18) 0.0431(15) Uani 1 1 d . . . . .
C39 C 0.8026(3) 0.6116(2) 0.83055(16) 0.0295(11) Uani 1 1 d . . . . .
C40 C 0.7948(3) 0.6449(2) 0.79147(17) 0.0339(12) Uani 1 1 d . . . . .
C41 C 0.8507(3) 0.6888(2) 0.78982(19) 0.0365(12) Uani 1 1 d . . . . .
C42 C 0.8461(3) 0.7261(2) 0.82728(19) 0.0358(12) Uani 1 1 d . . . . .
N1 N 0.5631(7) 0.6444(6) 1.0493(4) 0.0556(11) Uani 0.5 1 d D . P . .
H1A H 0.572957 0.609376 1.054893 0.067 Uiso 0.5 1 calc R U P . .
H1B H 0.555419 0.668157 1.069418 0.067 Uiso 0.5 1 calc R U P . .
C43 C 0.5593(9) 0.6634(7) 1.0061(5) 0.0556(11) Uani 0.5 1 d D . P . .
C44 C 0.4842(9) 0.6828(7) 0.9963(5) 0.0556(11) Uani 0.5 1 d D . P . .
C45 C 0.4824(9) 0.7060(7) 0.9520(5) 0.0556(11) Uani 0.5 1 d D . P . .
C46 C 0.5304(9) 0.7516(7) 0.9465(5) 0.0556(11) Uani 0.5 1 d D . P . .
C47 C 0.6032(9) 0.7387(7) 0.9588(5) 0.0556(11) Uani 0.5 1 d D . P . .
C48 C 0.6052(9) 0.7134(7) 1.0034(5) 0.0556(11) Uani 0.5 1 d D . P . .
C49 C 0.5741(9) 0.6161(7) 0.9783(5) 0.0556(11) Uani 0.5 1 d D . P . .
C50 C 0.5771(9) 0.6413(7) 0.9333(5) 0.0556(11) Uani 0.5 1 d D . P . .
C51 C 0.6369(9) 0.6971(7) 0.9349(4) 0.0556(11) Uani 0.5 1 d D . P . .
C52 C 0.5009(9) 0.6573(7) 0.9236(5) 0.0556(11) Uani 0.5 1 d D . P . .
N2 N 0.380(3) 0.616(3) 0.766(2) 0.087(10) Uani 0.1 1 d D . P A -1
C53 C 0.445(3) 0.647(2) 0.7576(18) 0.087(10) Uani 0.1 1 d D . P A -1
C54 C 0.438(3) 0.688(3) 0.7219(19) 0.087(10) Uani 0.1 1 d D . P A -1
C55 C 0.505(3) 0.723(3) 0.7157(19) 0.087(10) Uani 0.1 1 d D . P A -1
C56 C 0.523(4) 0.752(2) 0.754(2) 0.087(10) Uani 0.1 1 d D . P A -1
C57 C 0.525(3) 0.716(3) 0.7904(18) 0.087(10) Uani 0.1 1 d D . P A -1
C58 C 0.459(3) 0.679(3) 0.7960(18) 0.087(10) Uani 0.1 1 d D . P A -1
C59 C 0.501(4) 0.607(2) 0.745(2) 0.087(10) Uani 0.1 1 d D . P A -1
C60 C 0.571(3) 0.642(3) 0.744(2) 0.087(10) Uani 0.1 1 d D . P A -1
C61 C 0.580(3) 0.676(3) 0.7915(19) 0.087(10) Uani 0.1 1 d D . P A -1
C62 C 0.562(3) 0.680(3) 0.7058(19) 0.087(10) Uani 0.1 1 d D . P A -1
 
loop_
 _atom_site_aniso_label
 _atom_site_aniso_U_11
 _atom_site_aniso_U_22
 _atom_site_aniso_U_33
 _atom_site_aniso_U_23
 _atom_site_aniso_U_13
 _atom_site_aniso_U_12
O1 0.055(3) 0.041(2) 0.036(2) 0.0068(18) 0.0019(19) 0.003(2)
O2 0.033(2) 0.0341(19) 0.0333(19) 0.0044(16) -0.0026(16) 0.0000(16)
O3 0.035(2) 0.053(2) 0.0249(18) -0.0007(17) 0.0031(15) -0.0142(18)
O4 0.039(2) 0.0335(19) 0.0330(19) -0.0035(15) 0.0058(17) -0.0118(17)
O5 0.0325(19) 0.0200(17) 0.042(2) -0.0005(15) 0.0025(16) 0.0003(14)
O6 0.045(2) 0.041(2) 0.038(2) 0.0085(18) 0.0065(18) 0.0095(19)
O7 0.0305(19) 0.0343(19) 0.0259(18) 0.0007(15) 0.0043(15) 0.0067(15)
O8 0.036(2) 0.054(2) 0.0275(19) -0.0052(17) -0.0068(16) 0.0094(18)
O9 0.034(2) 0.043(2) 0.0227(17) -0.0047(15) 0.0062(15) -0.0074(17)
O10 0.0256(18) 0.0248(17) 0.0343(18) -0.0007(14) 0.0028(15) 0.0015(14)
O11 0.047(3) 0.056(3) 0.037(2) -0.006(2) 0.0019(19) 0.014(2)
O12 0.046(2) 0.0235(17) 0.0290(18) 0.0047(15) 0.0050(16) 0.0043(16)
O13 0.050(3) 0.033(2) 0.0318(19) 0.0022(16) -0.0086(18) 0.0068(17)
O14 0.044(2) 0.0314(19) 0.035(2) -0.0033(16) -0.0005(18) 0.0040(17)
O15 0.034(2) 0.0250(17) 0.0300(18) 0.0009(14) 0.0028(15) 0.0008(15)
O16 0.067(3) 0.048(3) 0.047(2) -0.015(2) -0.008(2) 0.003(2)
O17 0.042(2) 0.0339(19) 0.0301(18) -0.0006(16) 0.0023(17) 0.0003(17)
O18 0.050(2) 0.036(2) 0.0291(19) 0.0111(17) -0.0080(18) -0.0127(18)
O19 0.044(2) 0.033(2) 0.038(2) 0.0004(17) -0.0067(18) -0.0014(17)
O20 0.0332(19) 0.0268(18) 0.0334(18) 0.0019(15) 0.0019(16) 0.0018(15)
O21 0.049(3) 0.074(4) 0.062(3) -0.024(3) -0.024(2) 0.004(3)
O22 0.031(2) 0.055(3) 0.0269(18) -0.0107(18) -0.0013(15) 0.0011(18)
O23 0.035(2) 0.041(2) 0.0284(19) 0.0023(16) 0.0000(15) 0.0005(17)
O24 0.0281(19) 0.041(2) 0.035(2) 0.0012(17) -0.0018(16) 0.0042(16)
O25 0.0292(19) 0.038(2) 0.037(2) -0.0009(17) 0.0036(16) -0.0007(16)
O26 0.033(2) 0.053(3) 0.044(2) -0.005(2) -0.0120(18) 0.0070(19)
O27 0.032(2) 0.0292(18) 0.0286(17) -0.0035(14) -0.0023(15) 0.0015(15)
O28 0.046(2) 0.039(2) 0.0245(18) -0.0016(15) 0.0018(16) 0.0140(18)
O29 0.044(2) 0.035(2) 0.0323(19) 0.0036(16) -0.0065(17) 0.0061(17)
O30 0.0251(18) 0.0280(17) 0.0343(18) -0.0022(14) -0.0007(15) -0.0027(14)
O31 0.182(9) 0.052(3) 0.067(4) 0.008(3) -0.065(5) 0.002(5)
O32 0.047(2) 0.0281(18) 0.037(2) 0.0014(16) -0.0154(18) -0.0046(17)
O33 0.048(2) 0.032(2) 0.032(2) -0.0011(16) 0.0057(18) -0.0052(18)
O34 0.051(3) 0.035(2) 0.035(2) 0.0044(17) 0.0001(18) -0.0013(18)
O35 0.0322(19) 0.0256(18) 0.0314(18) -0.0010(14) -0.0038(15) -0.0035(14)
C1 0.044(3) 0.040(3) 0.029(3) -0.001(2) -0.001(2) -0.004(3)
C2 0.029(3) 0.031(3) 0.028(3) -0.003(2) 0.002(2) -0.002(2)
C3 0.026(3) 0.025(2) 0.032(3) -0.004(2) -0.001(2) 0.0029(19)
C4 0.027(3) 0.029(3) 0.034(3) -0.004(2) -0.002(2) -0.003(2)
C5 0.027(3) 0.023(2) 0.038(3) -0.001(2) 0.003(2) -0.0036(19)
C6 0.040(3) 0.024(2) 0.032(3) 0.001(2) -0.002(2) 0.002(2)
C7 0.042(3) 0.043(3) 0.024(3) -0.002(2) 0.000(2) 0.007(2)
C8 0.031(3) 0.030(3) 0.024(2) -0.0068(19) 0.001(2) 0.002(2)
C9 0.028(3) 0.034(3) 0.021(2) 0.001(2) 0.003(2) 0.000(2)
C10 0.034(3) 0.035(3) 0.019(2) -0.001(2) 0.001(2) 0.001(2)
C11 0.027(2) 0.034(3) 0.025(2) -0.005(2) 0.004(2) -0.006(2)
C12 0.026(2) 0.024(2) 0.027(2) -0.0005(18) 0.0038(19) -0.0010(19)
C13 0.046(3) 0.039(3) 0.031(3) -0.002(2) 0.001(2) 0.006(3)
C14 0.038(3) 0.031(3) 0.025(2) -0.001(2) -0.004(2) 0.005(2)
C15 0.037(3) 0.027(3) 0.027(3) 0.004(2) 0.002(2) 0.006(2)
C16 0.042(3) 0.030(3) 0.027(2) 0.001(2) -0.002(2) 0.000(2)
C17 0.032(3) 0.031(3) 0.030(3) 0.000(2) 0.000(2) -0.004(2)
C18 0.034(3) 0.032(3) 0.032(3) 0.005(2) 0.005(2) 0.003(2)
C19 0.056(4) 0.041(3) 0.032(3) 0.005(2) -0.002(3) -0.001(3)
C20 0.037(3) 0.034(3) 0.028(3) 0.003(2) -0.001(2) -0.002(2)
C21 0.030(3) 0.031(3) 0.027(3) 0.004(2) 0.001(2) 0.001(2)
C22 0.037(3) 0.032(3) 0.025(2) 0.006(2) 0.001(2) 0.001(2)
C23 0.036(3) 0.025(2) 0.039(3) -0.001(2) -0.002(2) -0.001(2)
C24 0.034(3) 0.028(3) 0.034(3) -0.003(2) 0.002(2) 0.005(2)
C25 0.049(4) 0.065(4) 0.030(3) -0.003(3) -0.014(3) 0.000(3)
C26 0.033(3) 0.042(3) 0.028(3) -0.003(2) -0.005(2) 0.001(2)
C27 0.029(3) 0.031(3) 0.030(3) -0.005(2) -0.002(2) 0.002(2)
C28 0.025(3) 0.038(3) 0.029(3) 0.002(2) -0.001(2) 0.003(2)
C29 0.028(3) 0.034(3) 0.026(2) -0.001(2) -0.004(2) 0.005(2)
C30 0.028(3) 0.032(3) 0.033(3) 0.000(2) 0.002(2) 0.000(2)
C31 0.040(3) 0.042(3) 0.024(2) 0.000(2) -0.004(2) 0.008(2)
C32 0.028(2) 0.026(2) 0.031(3) 0.000(2) -0.005(2) 0.000(2)
C33 0.027(2) 0.023(2) 0.029(2) 0.0003(19) -0.001(2) -0.0016(19)
C34 0.027(3) 0.035(3) 0.021(2) 0.000(2) -0.0006(19) -0.001(2)
C35 0.030(3) 0.035(3) 0.029(3) 0.003(2) -0.004(2) -0.002(2)
C36 0.020(2) 0.027(2) 0.039(3) -0.003(2) -0.003(2) -0.0016(19)
C37 0.121(8) 0.052(4) 0.032(3) 0.005(3) -0.027(4) -0.014(5)
C38 0.064(4) 0.037(3) 0.029(3) 0.004(2) -0.011(3) -0.018(3)
C39 0.032(3) 0.026(2) 0.030(2) -0.003(2) -0.005(2) -0.002(2)
C40 0.048(3) 0.025(3) 0.029(3) 0.000(2) -0.002(2) -0.002(2)
C41 0.040(3) 0.031(3) 0.039(3) 0.002(2) 0.001(2) 0.001(2)
C42 0.036(3) 0.030(3) 0.042(3) -0.003(2) -0.006(2) 0.003(2)
N1 0.062(3) 0.057(2) 0.048(2) 0.014(2) -0.005(2) 0.014(2)
C43 0.062(3) 0.057(2) 0.048(2) 0.014(2) -0.005(2) 0.014(2)
C44 0.062(3) 0.057(2) 0.048(2) 0.014(2) -0.005(2) 0.014(2)
C45 0.062(3) 0.057(2) 0.048(2) 0.014(2) -0.005(2) 0.014(2)
C46 0.062(3) 0.057(2) 0.048(2) 0.014(2) -0.005(2) 0.014(2)
C47 0.062(3) 0.057(2) 0.048(2) 0.014(2) -0.005(2) 0.014(2)
C48 0.062(3) 0.057(2) 0.048(2) 0.014(2) -0.005(2) 0.014(2)
C49 0.062(3) 0.057(2) 0.048(2) 0.014(2) -0.005(2) 0.014(2)
C50 0.062(3) 0.057(2) 0.048(2) 0.014(2) -0.005(2) 0.014(2)
C51 0.062(3) 0.057(2) 0.048(2) 0.014(2) -0.005(2) 0.014(2)
C52 0.062(3) 0.057(2) 0.048(2) 0.014(2) -0.005(2) 0.014(2)
N2 0.07(2) 0.12(3) 0.071(17) 0.04(2) -0.019(15) 0.01(2)
C53 0.07(2) 0.12(3) 0.071(17) 0.04(2) -0.019(15) 0.01(2)
C54 0.07(2) 0.12(3) 0.071(17) 0.04(2) -0.019(15) 0.01(2)
C55 0.07(2) 0.12(3) 0.071(17) 0.04(2) -0.019(15) 0.01(2)
C56 0.07(2) 0.12(3) 0.071(17) 0.04(2) -0.019(15) 0.01(2)
C57 0.07(2) 0.12(3) 0.071(17) 0.04(2) -0.019(15) 0.01(2)
C58 0.07(2) 0.12(3) 0.071(17) 0.04(2) -0.019(15) 0.01(2)
C59 0.07(2) 0.12(3) 0.071(17) 0.04(2) -0.019(15) 0.01(2)
C60 0.07(2) 0.12(3) 0.071(17) 0.04(2) -0.019(15) 0.01(2)
C61 0.07(2) 0.12(3) 0.071(17) 0.04(2) -0.019(15) 0.01(2)
C62 0.07(2) 0.12(3) 0.071(17) 0.04(2) -0.019(15) 0.01(2)
 
_geom_special_details
;
 All esds (except the esd in the dihedral angle between two l.s. planes)
 are estimated using the full covariance matrix.  The cell esds are taken
 into account individually in the estimation of esds in distances, angles
 and torsion angles; correlations between esds in cell parameters are only
 used when they are defined by crystal symmetry.  An approximate (isotropic)
 treatment of cell esds is used for estimating esds involving l.s. planes.
;
 
loop_
 _geom_bond_atom_site_label_1
 _geom_bond_atom_site_label_2
 _geom_bond_distance
 _geom_bond_site_symmetry_2
 _geom_bond_publ_flag
O1 C1 1.417(8) . ?
O1 H1 0.8300 . ?
O2 C6 1.422(7) . ?
O2 C2 1.440(7) . ?
O3 C4 1.416(7) . ?
O3 H3 0.8400 . ?
O4 C5 1.420(7) . ?
O4 H4 0.8400 . ?
O5 C39 1.414(7) . ?
O5 C6 1.419(6) . ?
O6 C7 1.430(8) . ?
O6 H6 0.8400 . ?
O7 C12 1.416(6) . ?
O7 C8 1.442(6) . ?
O8 C10 1.430(7) . ?
O8 H8 0.8400 . ?
O9 C11 1.412(6) . ?
O9 H9 0.8400 . ?
O10 C12 1.413(6) . ?
O10 C3 1.431(6) . ?
O11 C13 1.417(8) . ?
O11 H11 0.8400 . ?
O12 C18 1.418(7) . ?
O12 C14 1.441(7) . ?
O13 C16 1.418(7) . ?
O13 H13 0.8300 . ?
O14 C17 1.425(7) . ?
O14 H14 0.8400 . ?
O15 C18 1.407(7) . ?
O15 C9 1.422(7) . ?
O16 C19 1.426(9) . ?
O16 H16 0.8299 . ?
O17 C24 1.405(7) . ?
O17 C20 1.445(7) . ?
O18 C22 1.432(6) . ?
O18 H18 0.8400 . ?
O19 C23 1.414(7) . ?
O19 H19 0.8400 . ?
O20 C15 1.413(7) . ?
O20 C24 1.433(7) . ?
O21 C25 1.447(10) . ?
O21 H21 0.8400 . ?
O22 C30 1.409(7) . ?
O22 C26 1.443(7) . ?
O23 C28 1.430(7) . ?
O23 H23 0.8400 . ?
O24 C29 1.411(7) . ?
O24 H24 0.8400 . ?
O25 C30 1.412(7) . ?
O25 C21 1.418(7) . ?
O26 C31 1.417(8) . ?
O26 H26 0.8400 . ?
O27 C36 1.411(7) . ?
O27 C32 1.452(6) . ?
O28 C34 1.429(6) . ?
O28 H28 0.8400 . ?
O29 C35 1.434(7) . ?
O29 H29 0.8400 . ?
O30 C27 1.419(7) . ?
O30 C36 1.427(6) . ?
O31 C37 1.407(15) . ?
O31 H31 0.8400 . ?
O32 C42 1.427(7) . ?
O32 C38 1.444(8) . ?
O33 C40 1.426(7) . ?
O33 H33 0.8301 . ?
O34 C41 1.426(7) . ?
O34 H34 0.8400 . ?
O35 C42 1.406(7) . ?
O35 C33 1.435(6) . ?
C1 C2 1.521(8) . ?
C2 C3 1.536(7) . ?
C3 C4 1.524(8) . ?
C4 C5 1.531(7) . ?
C5 C6 1.508(8) . ?
C7 C8 1.503(7) . ?
C8 C9 1.543(7) . ?
C9 C10 1.514(7) . ?
C10 C11 1.504(8) . ?
C11 C12 1.528(7) . ?
C13 C14 1.523(8) . ?
C14 C15 1.534(7) . ?
C15 C16 1.522(7) . ?
C16 C17 1.525(7) . ?
C17 C18 1.522(8) . ?
C19 C20 1.508(9) . ?
C20 C21 1.534(7) . ?
C21 C22 1.511(8) . ?
C22 C23 1.506(8) . ?
C23 C24 1.534(8) . ?
C25 C26 1.520(8) . ?
C26 C27 1.526(8) . ?
C27 C28 1.524(7) . ?
C28 C29 1.529(7) . ?
C29 C30 1.540(7) . ?
C31 C32 1.529(7) . ?
C32 C33 1.520(7) . ?
C33 C34 1.520(7) . ?
C34 C35 1.516(8) . ?
C35 C36 1.514(8) . ?
C37 C38 1.517(9) . ?
C38 C39 1.545(8) . ?
C39 C40 1.511(7) . ?
C40 C41 1.507(8) . ?
C41 C42 1.515(8) . ?
N1 C43 1.482(18) . ?
N1 H1A 0.8800 . ?
N1 H1B 0.8800 . ?
C43 C49 1.48(2) . ?
C43 C48 1.49(2) . ?
C43 C44 1.55(2) . ?
C44 C45 1.549(19) . ?
C45 C46 1.44(2) . ?
C45 C52 1.53(2) . ?
C46 C47 1.49(2) . ?
C47 C51 1.42(2) . ?
C47 C48 1.57(2) . ?
C49 C50 1.588(19) . ?
C50 C52 1.55(2) . ?
C50 C51 1.77(2) . ?
N2 C53 1.48(3) . ?
C53 C59 1.48(4) . ?
C53 C58 1.49(4) . ?
C53 C54 1.54(3) . ?
C54 C55 1.55(3) . ?
C55 C56 1.45(4) . ?
C55 C62 1.54(4) . ?
C56 C57 1.48(3) . ?
C57 C61 1.43(4) . ?
C57 C58 1.57(3) . ?
C59 C60 1.59(3) . ?
C60 C62 1.54(3) . ?
C60 C61 1.76(4) . ?
 
loop_
 _geom_angle_atom_site_label_1
 _geom_angle_atom_site_label_2
 _geom_angle_atom_site_label_3
 _geom_angle
 _geom_angle_site_symmetry_1
 _geom_angle_site_symmetry_3
 _geom_angle_publ_flag
C1 O1 H1 109.6 . . ?
C6 O2 C2 114.5(4) . . ?
C4 O3 H3 109.5 . . ?
C5 O4 H4 109.5 . . ?
C39 O5 C6 117.7(4) . . ?
C7 O6 H6 109.5 . . ?
C12 O7 C8 115.5(4) . . ?
C10 O8 H8 109.5 . . ?
C11 O9 H9 109.5 . . ?
C12 O10 C3 117.2(4) . . ?
C13 O11 H11 109.5 . . ?
C18 O12 C14 115.3(4) . . ?
C16 O13 H13 109.3 . . ?
C17 O14 H14 109.5 . . ?
C18 O15 C9 117.4(4) . . ?
C19 O16 H16 109.1 . . ?
C24 O17 C20 115.2(4) . . ?
C22 O18 H18 109.5 . . ?
C23 O19 H19 109.5 . . ?
C15 O20 C24 119.4(4) . . ?
C25 O21 H21 109.5 . . ?
C30 O22 C26 113.9(4) . . ?
C28 O23 H23 109.5 . . ?
C29 O24 H24 109.5 . . ?
C30 O25 C21 117.8(4) . . ?
C31 O26 H26 109.5 . . ?
C36 O27 C32 114.1(4) . . ?
C34 O28 H28 109.5 . . ?
C35 O29 H29 109.5 . . ?
C27 O30 C36 116.8(4) . . ?
C37 O31 H31 109.5 . . ?
C42 O32 C38 112.7(4) . . ?
C40 O33 H33 109.3 . . ?
C41 O34 H34 109.5 . . ?
C42 O35 C33 118.0(4) . . ?
O1 C1 C2 111.4(5) . . ?
O2 C2 C1 106.2(5) . . ?
O2 C2 C3 110.7(4) . . ?
C1 C2 C3 112.9(5) . . ?
O10 C3 C4 106.9(4) . . ?
O10 C3 C2 108.6(4) . . ?
C4 C3 C2 110.9(4) . . ?
O3 C4 C3 108.5(4) . . ?
O3 C4 C5 110.3(4) . . ?
C3 C4 C5 108.4(5) . . ?
O4 C5 C6 111.5(4) . . ?
O4 C5 C4 110.3(5) . . ?
C6 C5 C4 109.6(5) . . ?
O5 C6 O2 111.5(4) . . ?
O5 C6 C5 108.6(4) . . ?
O2 C6 C5 110.4(4) . . ?
O6 C7 C8 112.1(4) . . ?
O7 C8 C7 104.6(4) . . ?
O7 C8 C9 111.5(4) . . ?
C7 C8 C9 112.8(5) . . ?
O15 C9 C10 108.8(4) . . ?
O15 C9 C8 108.8(4) . . ?
C10 C9 C8 110.4(4) . . ?
O8 C10 C11 109.3(4) . . ?
O8 C10 C9 110.5(4) . . ?
C11 C10 C9 109.0(4) . . ?
O9 C11 C10 112.4(4) . . ?
O9 C11 C12 111.2(4) . . ?
C10 C11 C12 110.5(4) . . ?
O7 C12 O10 110.6(4) . . ?
O7 C12 C11 108.9(4) . . ?
O10 C12 C11 108.6(4) . . ?
O11 C13 C14 112.1(5) . . ?
O12 C14 C13 106.2(4) . . ?
O12 C14 C15 111.2(5) . . ?
C13 C14 C15 112.7(5) . . ?
O20 C15 C16 108.2(4) . . ?
O20 C15 C14 107.8(5) . . ?
C16 C15 C14 110.1(4) . . ?
O13 C16 C15 111.1(5) . . ?
O13 C16 C17 109.7(5) . . ?
C15 C16 C17 108.8(4) . . ?
O14 C17 C18 109.2(5) . . ?
O14 C17 C16 111.0(4) . . ?
C18 C17 C16 110.1(5) . . ?
O15 C18 O12 110.8(5) . . ?
O15 C18 C17 109.4(4) . . ?
O12 C18 C17 109.5(5) . . ?
O16 C19 C20 113.2(5) . . ?
O17 C20 C19 106.1(5) . . ?
O17 C20 C21 110.6(5) . . ?
C19 C20 C21 113.2(5) . . ?
O25 C21 C22 107.5(4) . . ?
O25 C21 C20 109.7(4) . . ?
C22 C21 C20 111.9(4) . . ?
O18 C22 C23 110.0(5) . . ?
O18 C22 C21 109.0(4) . . ?
C23 C22 C21 108.7(5) . . ?
O19 C23 C22 111.6(5) . . ?
O19 C23 C24 111.2(4) . . ?
C22 C23 C24 108.8(5) . . ?
O17 C24 O20 111.5(5) . . ?
O17 C24 C23 110.4(4) . . ?
O20 C24 C23 107.3(4) . . ?
O21 C25 C26 109.9(5) . . ?
O22 C26 C25 107.5(5) . . ?
O22 C26 C27 110.1(5) . . ?
C25 C26 C27 111.4(5) . . ?
O30 C27 C26 110.7(4) . . ?
O30 C27 C28 108.2(4) . . ?
C26 C27 C28 109.6(5) . . ?
O23 C28 C27 110.1(4) . . ?
O23 C28 C29 109.0(4) . . ?
C27 C28 C29 109.2(4) . . ?
O24 C29 C28 112.0(4) . . ?
O24 C29 C30 110.5(4) . . ?
C28 C29 C30 110.0(4) . . ?
O22 C30 O25 111.8(4) . . ?
O22 C30 C29 109.6(4) . . ?
O25 C30 C29 107.5(4) . . ?
O26 C31 C32 112.6(5) . . ?
O27 C32 C33 110.2(4) . . ?
O27 C32 C31 105.6(4) . . ?
C33 C32 C31 112.5(4) . . ?
O35 C33 C32 109.0(4) . . ?
O35 C33 C34 107.1(4) . . ?
C32 C33 C34 111.7(4) . . ?
O28 C34 C35 110.6(4) . . ?
O28 C34 C33 108.6(4) . . ?
C35 C34 C33 109.1(4) . . ?
O29 C35 C36 109.7(4) . . ?
O29 C35 C34 110.5(4) . . ?
C36 C35 C34 109.8(4) . . ?
O27 C36 O30 111.3(4) . . ?
O27 C36 C35 110.3(4) . . ?
O30 C36 C35 108.0(4) . . ?
O31 C37 C38 109.8(8) . . ?
O32 C38 C37 107.3(6) . . ?
O32 C38 C39 110.7(5) . . ?
C37 C38 C39 112.8(6) . . ?
O5 C39 C40 110.0(4) . . ?
O5 C39 C38 108.1(5) . . ?
C40 C39 C38 110.0(4) . . ?
O33 C40 C41 108.5(5) . . ?
O33 C40 C39 109.5(4) . . ?
C41 C40 C39 109.2(5) . . ?
O34 C41 C40 111.4(5) . . ?
O34 C41 C42 109.6(5) . . ?
C40 C41 C42 109.9(5) . . ?
O35 C42 O32 109.8(5) . . ?
O35 C42 C41 109.4(5) . . ?
O32 C42 C41 110.1(5) . . ?
C43 N1 H1A 120.0 . . ?
C43 N1 H1B 120.0 . . ?
H1A N1 H1B 120.0 . . ?
C49 C43 N1 109.7(12) . . ?
C49 C43 C48 117.8(14) . . ?
N1 C43 C48 106.0(13) . . ?
C49 C43 C44 106.4(14) . . ?
N1 C43 C44 109.4(13) . . ?
C48 C43 C44 107.4(12) . . ?
C45 C44 C43 108.7(13) . . ?
C46 C45 C52 110.7(14) . . ?
C46 C45 C44 111.9(14) . . ?
C52 C45 C44 106.6(12) . . ?
C45 C46 C47 114.3(13) . . ?
C51 C47 C46 115.3(15) . . ?
C51 C47 C48 103.0(12) . . ?
C46 C47 C48 110.6(13) . . ?
C43 C48 C47 110.5(14) . . ?
C43 C49 C50 106.3(12) . . ?
C52 C50 C49 104.5(12) . . ?
C52 C50 C51 115.9(12) . . ?
C49 C50 C51 106.5(12) . . ?
C47 C51 C50 104.4(13) . . ?
C45 C52 C50 106.5(14) . . ?
N2 C53 C59 110(4) . . ?
N2 C53 C58 105(3) . . ?
C59 C53 C58 115(4) . . ?
N2 C53 C54 113(3) . . ?
C59 C53 C54 106(3) . . ?
C58 C53 C54 109(3) . . ?
C53 C54 C55 112(3) . . ?
C56 C55 C62 109(3) . . ?
C56 C55 C54 110(3) . . ?
C62 C55 C54 105(3) . . ?
C55 C56 C57 115(3) . . ?
C61 C57 C56 116(4) . . ?
C61 C57 C58 102(3) . . ?
C56 C57 C58 114(3) . . ?
C53 C58 C57 110(3) . . ?
C53 C59 C60 106(3) . . ?
C62 C60 C59 105(3) . . ?
C62 C60 C61 117(3) . . ?
C59 C60 C61 107(3) . . ?
C57 C61 C60 102(3) . . ?
C55 C62 C60 108(3) . . ?
 
_refine_diff_density_max    1.295
_refine_diff_density_min   -0.574
_refine_diff_density_rms    0.148


# start Validation Reply Form
_vrf_PLAT097_ALERT_2_B
;
PROBLEM: Large Reported Max.  (Positive) Residual Density    1.30 eA-3  
RESPONSE: This might be caused by residual absorption artefacts or other model
errors. The exact cause of this particular issue is not clear.
;
_vrf_PLAT250_ALERT_2_B
;
PROBLEM: Large U3/U1 Ratio for Average U(i,j) Tensor .      4.4 Note 
RESPONSE: This might be caused by the unresolved slight disoder of the guest
 molecule.
;
_vrf_PLAT416_ALERT_2_B
;
PROBLEM:
Short Intra D-H..H-D       H8       ..H14      .       1.65 Ang.  
                                                      x,y,z  =      1_555 Check 
Short Inter D-H..H-D       H3       ..H9       .       2.09
 Ang.  
                                                1-x,y,3/2-z  =      4_656 Check 
Short Inter D-H..H-D       H6       ..H26      .       1.89
 Ang.  
                                            -1/2+x,-1/2+y,z  =      5_445 Check 
Short Inter D-H..H-D       H9       ..H9       .       2.02
 Ang.  
                                                1-x,y,3/2-z  =      4_656 Check 
Short Inter D-H..H-D       H19      ..H28      .       2.04
 Ang.  
                                                1-x,y,3/2-z  =      4_656 Check
RESPONSE: These issues might be caused by the wrong locations of the H
 atoms. We have managed to place these H atoms in several other locations but
 with limited success.
;
_vrf_PLAT420_ALERT_2_B 
;
PROBLEM: 
D-H Bond Without Acceptor  O1       --H1       .     Please Check 
D-H Bond Without Acceptor  O6       --H6       .     Please
 Check 
D-H Bond Without Acceptor  O16      --H16      .     Please
 Check 
D-H Bond Without Acceptor  O21      --H21      .     Please
 Check 
D-H Bond Without Acceptor  O33      --H33      .     Please
 Check 
RESPONSE: These O-H donors are not able to associate with suitable H-bonding
 acceptors as the SQUEEZE routine has been implemented which removed the guest
 (H-bonding acceptor/donor) water molecules.
;

# end Validation Reply Form

_shelx_res_file
;
TITL CDNH2 IN C2221
    CDNH2.res
    created by SHELXL-2016/6 at 09:02:32 on 02-Apr-2021
CELL  1.54184   19.2469   23.9691   32.5978    90.000    90.000    90.000
ZERR        4    0.0005    0.0005    0.0009     0.000     0.000     0.000
LATT  -7
SYMM             - X ,            - Y ,    0.50000 + Z
SYMM               X ,            - Y ,            - Z
SYMM             - X ,              Y ,    0.50000 - Z
SFAC  C  H  N  O
UNIT  384 176 4.8 280

L.S. 25 0  139
FMAP 2
PLAN -20
ACTA
BOND $H
EADP N1 C43 C44 C45 C46 C47 C48 C49 C50 C51 C52
EADP N2 C53 C54 C55 C56 C57 C58 C59 C60 C61 C62
TEMP -100.15
SIZE 0.12 0.08 0.10
TWIN
ABIN
WGHT    0.182400   20.151499
BASF   0.30616
FVAR       0.14309
O1    4    0.675519    0.416939    0.928413    11.00000    0.05500    0.04121 =
         0.03630    0.00683    0.00192    0.00335

AFIX   3
H1    2    0.685423    0.406254    0.904911    11.00000   -1.20000
AFIX   0

O2    4    0.740646    0.495546    0.877811    11.00000    0.03339    0.03406 =
         0.03326    0.00441   -0.00256   -0.00003
O3    4    0.614065    0.458571    0.778555    11.00000    0.03495    0.05341 =
         0.02494   -0.00071    0.00307   -0.01416
AFIX  83
H3    2    0.624932    0.470441    0.755174    11.00000   -1.50000
AFIX   0
O4    4    0.749321    0.503644    0.765748    11.00000    0.03878    0.03347 =
         0.03305   -0.00348    0.00577   -0.01178
AFIX  83
H4    2    0.779200    0.528869    0.768709    11.00000   -1.50000
AFIX   0
O5    4    0.746430    0.573935    0.834716    11.00000    0.03251    0.02002 =
         0.04189   -0.00052    0.00247    0.00031
O6    4    0.363584    0.433392    0.953499    11.00000    0.04533    0.04106 =
         0.03775    0.00848    0.00651    0.00948
AFIX  83
H6    2    0.330724    0.435149    0.936590    11.00000   -1.50000
AFIX   0
O7    4    0.477386    0.441141    0.901836    11.00000    0.03054    0.03431 =
         0.02585    0.00073    0.00434    0.00669
O8    4    0.358159    0.490838    0.801586    11.00000    0.03591    0.05410 =
         0.02752   -0.00517   -0.00679    0.00939
AFIX  83
H8    2    0.335664    0.520833    0.802677    11.00000   -1.50000
AFIX   0
O9    4    0.479895    0.428680    0.790447    11.00000    0.03445    0.04273 =
         0.02269   -0.00469    0.00621   -0.00744
AFIX  83
H9    2    0.469058    0.455392    0.775043    11.00000   -1.50000
AFIX   0
O10   4    0.554214    0.481973    0.855680    11.00000    0.02563    0.02477 =
         0.03430   -0.00073    0.00278    0.00146
O11   4    0.217083    0.652982    0.986399    11.00000    0.04660    0.05594 =
         0.03743   -0.00611    0.00189    0.01448
AFIX  83
H11   2    0.211052    0.618334    0.987907    11.00000   -1.50000
AFIX   0
O12   4    0.274546    0.580861    0.930846    11.00000    0.04579    0.02353 =
         0.02902    0.00470    0.00499    0.00426
O13   4    0.206018    0.660256    0.824692    11.00000    0.04964    0.03257 =
         0.03183    0.00221   -0.00862    0.00680

AFIX   3
H13   2    0.193246    0.691465    0.832742    11.00000   -1.20000
AFIX   0

O14   4    0.233222    0.543985    0.825226    11.00000    0.04419    0.03142 =
         0.03522   -0.00334   -0.00050    0.00400
AFIX  83
H14   2    0.261699    0.517729    0.828161    11.00000   -1.50000
AFIX   0
O15   4    0.346199    0.548506    0.878541    11.00000    0.03373    0.02499 =
         0.03003    0.00088    0.00280    0.00078
O16   4    0.306367    0.909415    0.960674    11.00000    0.06659    0.04823 =
         0.04659   -0.01542   -0.00818    0.00307
AFIX   3
H16   2    0.322963    0.930152    0.978554    11.00000   -1.20000
AFIX   0

O17   4    0.260808    0.801915    0.928937    11.00000    0.04165    0.03392 =
         0.03008   -0.00057    0.00234    0.00032
O18   4    0.300013    0.857255    0.810017    11.00000    0.05042    0.03644 =
         0.02914    0.01108   -0.00803   -0.01268
AFIX  83
H18   2    0.283419    0.838883    0.790382    11.00000   -1.50000
AFIX   0
O19   4    0.197905    0.774387    0.825063    11.00000    0.04449    0.03271 =
         0.03806    0.00044   -0.00675   -0.00137
AFIX  83
H19   2    0.225208    0.772606    0.805003    11.00000   -1.50000
AFIX   0
O20   4    0.275133    0.722011    0.888235    11.00000    0.03322    0.02676 =
         0.03338    0.00194    0.00192    0.00178
O21   4    0.615106    0.958606    0.933616    11.00000    0.04859    0.07372 =
         0.06168   -0.02425   -0.02447    0.00376
AFIX  83
H21   2    0.635501    0.966071    0.911505    11.00000   -1.50000
AFIX   0
O22   4    0.477274    0.928345    0.906682    11.00000    0.03075    0.05528 =
         0.02694   -0.01067   -0.00132    0.00112
O23   4    0.542587    0.936810    0.785554    11.00000    0.03454    0.04123 =
         0.02844    0.00233    0.00000    0.00049
AFIX  83
H23   2    0.578112    0.918939    0.778385    11.00000   -1.50000
AFIX   0
O24   4    0.398287    0.944877    0.805704    11.00000    0.02815    0.04149 =
         0.03451    0.00118   -0.00183    0.00423
AFIX  83
H24   2    0.411768    0.925850    0.785581    11.00000   -1.50000
AFIX   0
O25   4    0.401512    0.869550    0.871059    11.00000    0.02916    0.03798 =
         0.03747   -0.00093    0.00365   -0.00073
O26   4    0.863495    0.838717    0.904974    11.00000    0.03333    0.05274 =
         0.04356   -0.00524   -0.01201    0.00698
AFIX  83
H26   2    0.859026    0.873574    0.904576    11.00000   -1.50000
AFIX   0
O27   4    0.736428    0.886954    0.876080    11.00000    0.03226    0.02918 =
         0.02856   -0.00354   -0.00233    0.00154
O28   4    0.772708    0.824720    0.759387    11.00000    0.04577    0.03914 =
         0.02451   -0.00155    0.00176    0.01397
AFIX  83
H28   2    0.777515    0.790151    0.756244    11.00000   -1.50000
AFIX   0
O29   4    0.682759    0.919847    0.771401    11.00000    0.04360    0.03469 =
         0.03230    0.00365   -0.00655    0.00615
AFIX  83
H29   2    0.670756    0.894124    0.755398    11.00000   -1.50000
AFIX   0
O30   4    0.626825    0.882350    0.844930    11.00000    0.02511    0.02803 =
         0.03431   -0.00219   -0.00075   -0.00272
O31   4    0.880908    0.593666    0.906090    11.00000    0.18213    0.05224 =
         0.06744    0.00793   -0.06463    0.00247
AFIX  83
H31   2    0.912337    0.617216    0.901638    11.00000   -1.50000
AFIX   0
O32   4    0.854628    0.693739    0.863663    11.00000    0.04727    0.02806 =
         0.03748    0.00138   -0.01535   -0.00460
O33   4    0.802814    0.608937    0.756942    11.00000    0.04839    0.03171 =
         0.03249   -0.00108    0.00568   -0.00518
AFIX   3
H33   2    0.841128    0.614839    0.746085    11.00000   -1.20000
AFIX   0

O34   4    0.845200    0.721888    0.753581    11.00000    0.05073    0.03466 =
         0.03459    0.00435    0.00006   -0.00132
AFIX  83
H34   2    0.811298    0.710805    0.739548    11.00000   -1.50000
AFIX   0
O35   4    0.781133    0.752863    0.827912    11.00000    0.03225    0.02560 =
         0.03138   -0.00100   -0.00379   -0.00354

C1    1    0.654756    0.473651    0.927252    11.00000    0.04404    0.03966 =
         0.02878   -0.00114   -0.00136   -0.00380
C2    1    0.667013    0.499079    0.885129    11.00000    0.02913    0.03119 =
         0.02837   -0.00278    0.00197   -0.00194
C3    1    0.626418    0.469337    0.850972    11.00000    0.02622    0.02534 =
         0.03216   -0.00407   -0.00144    0.00290
C4    1    0.648080    0.490863    0.808891    11.00000    0.02715    0.02937 =
         0.03420   -0.00447   -0.00175   -0.00258
C5    1    0.726993    0.484757    0.804886    11.00000    0.02681    0.02284 =
         0.03830   -0.00085    0.00290   -0.00364
C6    1    0.762228    0.516412    0.839014    11.00000    0.03972    0.02407 =
         0.03208    0.00054   -0.00203    0.00207
C7    1    0.405152    0.482662    0.950391    11.00000    0.04197    0.04285 =
         0.02374   -0.00224    0.00033    0.00731
C8    1    0.435016    0.489997    0.908116    11.00000    0.03137    0.02963 =
         0.02371   -0.00681    0.00126    0.00238
C9    1    0.378664    0.495453    0.874702    11.00000    0.02823    0.03360 =
         0.02087    0.00052    0.00329    0.00013
C10   1    0.410914    0.491033    0.832480    11.00000    0.03433    0.03468 =
         0.01949   -0.00063    0.00116    0.00109
C11   1    0.451905    0.437705    0.829920    11.00000    0.02707    0.03353 =
         0.02484   -0.00497    0.00402   -0.00561
C12   1    0.508687    0.436688    0.862670    11.00000    0.02595    0.02388 =
         0.02694   -0.00047    0.00376   -0.00102
C13   1    0.283681    0.664102    0.969750    11.00000    0.04601    0.03859 =
         0.03107   -0.00211    0.00134    0.00600
C14   1    0.292466    0.639019    0.927146    11.00000    0.03824    0.03073 =
         0.02547   -0.00096   -0.00399    0.00489
C15   1    0.247487    0.668106    0.894723    11.00000    0.03705    0.02721 =
         0.02683    0.00399    0.00234    0.00598
C16   1    0.250850    0.636271    0.854383    11.00000    0.04238    0.03006 =
         0.02651    0.00079   -0.00190   -0.00034
C17   1    0.229979    0.575785    0.862097    11.00000    0.03214    0.03112 =
         0.03016    0.00031    0.00036   -0.00366
C18   1    0.277907    0.549713    0.893903    11.00000    0.03359    0.03234 =
         0.03162    0.00485    0.00500    0.00263
C19   1    0.346686    0.859612    0.958464    11.00000    0.05647    0.04071 =
         0.03190    0.00494   -0.00151   -0.00087
C20   1    0.329534    0.824086    0.921670    11.00000    0.03722    0.03418 =
         0.02783    0.00313   -0.00129   -0.00248
C21   1    0.331710    0.856513    0.881112    11.00000    0.03039    0.03073 =
         0.02683    0.00356    0.00113    0.00103
C22   1    0.302015    0.822984    0.845982    11.00000    0.03730    0.03164 =
         0.02499    0.00648    0.00080    0.00118
C23   1    0.229613    0.804682    0.857226    11.00000    0.03586    0.02478 =
         0.03890   -0.00085   -0.00178   -0.00125
C24   1    0.233046    0.769965    0.896721    11.00000    0.03392    0.02839 =
         0.03371   -0.00269    0.00180    0.00500
C25   1    0.588964    0.902057    0.932126    11.00000    0.04863    0.06532 =
         0.02960   -0.00288   -0.01443   -0.00044
C26   1    0.538145    0.895945    0.896736    11.00000    0.03293    0.04224 =
         0.02816   -0.00285   -0.00485    0.00059
C27   1    0.569763    0.916347    0.856507    11.00000    0.02883    0.03100 =
         0.02952   -0.00512   -0.00194    0.00197
C28   1    0.515390    0.913466    0.822588    11.00000    0.02546    0.03813 =
         0.02868    0.00186   -0.00100    0.00347
C29   1    0.451271    0.946745    0.835605    11.00000    0.02752    0.03380 =
         0.02645   -0.00095   -0.00364    0.00532
C30   1    0.424086    0.925022    0.877077    11.00000    0.02830    0.03188 =
         0.03347    0.00046    0.00205    0.00010
C31   1    0.797281    0.813520    0.909261    11.00000    0.03961    0.04188 =
         0.02446    0.00047   -0.00353    0.00779
C32   1    0.748644    0.827283    0.873597    11.00000    0.02828    0.02573 =
         0.03140    0.00026   -0.00510    0.00031
C33   1    0.779922    0.812420    0.832191    11.00000    0.02661    0.02339 =
         0.02915    0.00030   -0.00094   -0.00157
C34   1    0.736776    0.835329    0.796947    11.00000    0.02669    0.03541 =
         0.02128   -0.00005   -0.00060   -0.00147
C35   1    0.726333    0.897474    0.803064    11.00000    0.02981    0.03467 =
         0.02949    0.00337   -0.00383   -0.00224
C36   1    0.693619    0.908170    0.844576    11.00000    0.02012    0.02655 =
         0.03862   -0.00258   -0.00337   -0.00161
C37   1    0.816246    0.620887    0.908061    11.00000    0.12147    0.05190 =
         0.03239    0.00514   -0.02696   -0.01370
C38   1    0.802188    0.651038    0.868005    11.00000    0.06360    0.03717 =
         0.02860    0.00427   -0.01059   -0.01802
C39   1    0.802581    0.611560    0.830546    11.00000    0.03233    0.02646 =
         0.02966   -0.00266   -0.00457   -0.00187
C40   1    0.794773    0.644910    0.791466    11.00000    0.04755    0.02515 =
         0.02887    0.00025   -0.00226   -0.00220
C41   1    0.850717    0.688849    0.789823    11.00000    0.03992    0.03061 =
         0.03883    0.00202    0.00112    0.00095
C42   1    0.846101    0.726093    0.827279    11.00000    0.03582    0.02980 =
         0.04179   -0.00278   -0.00586    0.00258
N1    3    0.563079    0.644415    1.049329    10.50000    0.06246    0.05665 =
         0.04769    0.01353   -0.00480    0.01353
AFIX  93
H1A   2    0.572957    0.609376    1.054893    10.50000   -1.20000
H1B   2    0.555419    0.668157    1.069418    10.50000   -1.20000
AFIX   0
C43   1    0.559346    0.663435    1.006142    10.50000    0.06246    0.05665 =
         0.04769    0.01353   -0.00480    0.01353
C44   1    0.484169    0.682787    0.996324    10.50000    0.06246    0.05665 =
         0.04769    0.01353   -0.00480    0.01353
C45   1    0.482405    0.705956    0.951991    10.50000    0.06246    0.05665 =
         0.04769    0.01353   -0.00480    0.01353
C46   1    0.530409    0.751605    0.946514    10.50000    0.06246    0.05665 =
         0.04769    0.01353   -0.00480    0.01353
C47   1    0.603187    0.738682    0.958840    10.50000    0.06246    0.05665 =
         0.04769    0.01353   -0.00480    0.01353
C48   1    0.605156    0.713369    1.003406    10.50000    0.06246    0.05665 =
         0.04769    0.01353   -0.00480    0.01353
C49   1    0.574115    0.616123    0.978346    10.50000    0.06246    0.05665 =
         0.04769    0.01353   -0.00480    0.01353
C50   1    0.577058    0.641337    0.933345    10.50000    0.06246    0.05665 =
         0.04769    0.01353   -0.00480    0.01353
C51   1    0.636904    0.697128    0.934928    10.50000    0.06246    0.05665 =
         0.04769    0.01353   -0.00480    0.01353
C52   1    0.500914    0.657277    0.923584    10.50000    0.06246    0.05665 =
         0.04769    0.01353   -0.00480    0.01353
SAME N1 > C52
PART -1
N2    3    0.380321    0.615988    0.766034    10.10000    0.06583    0.12481 =
         0.07107    0.03987   -0.01857    0.00761

C53   1    0.445136    0.646977    0.757593    10.10000    0.06583    0.12481 =
         0.07107    0.03987   -0.01857    0.00761
C54   1    0.437943    0.688466    0.721862    10.10000    0.06583    0.12481 =
         0.07107    0.03987   -0.01857    0.00761
C55   1    0.505138    0.723477    0.715719    10.10000    0.06583    0.12481 =
         0.07107    0.03987   -0.01857    0.00761
C56   1    0.523261    0.752252    0.753518    10.10000    0.06583    0.12481 =
         0.07107    0.03987   -0.01857    0.00761
C57   1    0.525470    0.716147    0.790408    10.10000    0.06583    0.12481 =
         0.07107    0.03987   -0.01857    0.00761
C58   1    0.459271    0.678737    0.795994    10.10000    0.06583    0.12481 =
         0.07107    0.03987   -0.01857    0.00761
C59   1    0.500594    0.607286    0.745373    10.10000    0.06583    0.12481 =
         0.07107    0.03987   -0.01857    0.00761
C60   1    0.570584    0.642423    0.743529    10.10000    0.06583    0.12481 =
         0.07107    0.03987   -0.01857    0.00761
C61   1    0.580050    0.675594    0.791463    10.10000    0.06583    0.12481 =
         0.07107    0.03987   -0.01857    0.00761
C62   1    0.562189    0.680409    0.705788    10.10000    0.06583    0.12481 =
         0.07107    0.03987   -0.01857    0.00761
PART 0
HKLF 4 1  1.0000  0.0000  1.0000 -1.0000  0.0000  1.0000  0.0000 -1.0000  0.0000


REM  CDNH2 IN C2221
REM R1 =  0.0801 for   12601 Fo > 4sig(Fo)  and  0.0834 for all   13298 data
REM    773 parameters refined using     34 restraints

END

WGHT      0.1779     20.8557

REM Highest difference peak  1.295,  deepest hole -0.574,  1-sigma level  0.148
Q1    1   0.6203  0.6612  0.9269  11.00000  0.05    1.19
Q2    1   0.6275  0.6906  0.9956  11.00000  0.05    1.00
Q3    1   0.6234  0.7131  0.9556  11.00000  0.05    0.83
Q4    1   0.4780  0.6510  0.7137  11.00000  0.05    0.80
Q5    1   0.5405  0.6531  0.9162  11.00000  0.05    0.73
Q6    1   0.5581  0.6199  0.9373  11.00000  0.05    0.69
Q7    1   0.5723  0.7456  0.9449  11.00000  0.05    0.69
Q8    1   0.4246  0.7011  0.7612  11.00000  0.05    0.67
Q9    1   0.5172  0.7290  0.7074  11.00000  0.05    0.67
Q10   1   0.6019  0.6302  0.9743  11.00000  0.05    0.62
Q11   1   0.4340  0.6562  0.7477  11.00000  0.05    0.62
Q12   1   0.5016  0.6900  0.7990  11.00000  0.05    0.62
Q13   1   0.5920  0.7260  1.0054  11.00000  0.05    0.62
Q14   1   0.5029  0.6953  0.9989  11.00000  0.05    0.61
Q15   1   0.4635  0.6312  1.0001  11.00000  0.05    0.60
Q16   1   0.4288  0.6979  0.7267  11.00000  0.05    0.57
Q17   1   0.4808  0.6482  0.9374  11.00000  0.05    0.56
Q18   1   0.7350  0.0477  0.0224  11.00000  0.05    0.55
Q19   1   0.6803  0.4912  0.9530  11.00000  0.05    0.54
Q20   1   0.2027  0.6680  0.9025  11.00000  0.05    0.53
;
_shelx_res_checksum   72334

_shelx_hkl_file
;
  -2   0   0  179.02    6.31
   2   0   0  184.94    6.38
   3   0   0 8570.15  247.65
  -4   0   0  484.38   15.74
   4   0   0  446.93   16.05
  -5   0   0   18.28    2.98
  -6   0   0 1239.16   38.79
   6   0   0 1213.38   35.81
  -7   0   0    9.68    1.41
  -7   0   0   10.81    3.08
  -7   0   0   18.49    2.78
  -8   0   0  107.72    4.88
  -8   0   0  112.80    8.27
  -8   0   0  102.87    4.16
   8   0   0  104.21    3.83
  -9   0   0    1.24    3.79
  -9   0   0    5.98    1.44
   9   0   0    5.61    1.75
  -9   0   0    4.24    2.16
 -10   0   0  163.25    6.75
 -10   0   0  162.70   12.69
 -10   0   0  168.07    6.51
  10   0   0  162.52    5.52
  10   0   0  157.76    6.02
 -10   0   0  151.11    6.21
 -11   0   0   19.64    2.52
 -11   0   0   25.13    7.61
  11   0   0   25.29    2.13
 -11   0   0   25.43    3.58
 -11   0   0   27.83    3.42
 -12   0   0   74.03    5.00
  12   0   0   74.18    3.73
 -12   0   0   64.66    4.36
 -12   0   0   60.82   11.41
  12   0   0   70.14    3.27
 -13   0   0   27.88   19.31
 -13   0   0   16.08    2.85
  13   0   0   20.00    2.68
 -13   0   0   17.00    2.32
 -13   0   0   19.31    8.61
  13   0   0   15.24    1.75
 -14   0   0    6.02   11.44
  14   0   0    1.24    1.50
 -14   0   0    1.87    2.10
 -14   0   0   -0.16    1.75
  15   0   0   -0.99    1.36
 -15   0   0   -2.10    1.65
 -15   0   0    0.25    2.02
 -16   0   0    1.73    1.34
 -16   0   0    8.27    2.22
  16   0   0    3.17    1.07
  17   0   0    7.70    1.16
 -17   0   0    9.07    1.38
 -17   0   0   10.07    2.50
   1  -1   0  301.82    9.41
   1   1   0  300.69    9.22
  -1   1   0  313.25    9.40
  -2  -1   0  380.56   11.90
   2  -1   0  372.88   12.11
   2   1   0  359.80   11.91
  -2   1   0  407.16   12.19
  -3  -1   0 3342.71   98.94
   3  -1   0 3396.55   99.29
   3   1   0 3448.73   99.15
  -3   1   0 3402.08   99.18
   4  -1   0 2900.94   85.01
  -4  -1   0 2821.99   84.42
  -4   1   0 2992.37   84.79
   4   1   0 2767.76   84.71
  -5   1   0   12.36    2.56
  -6  -1   0  157.66    7.70
   6   1   0  135.40    5.03
  -6   1   0  155.98    7.90
  -7  -1   0  429.86   13.75
   7  -1   0  421.88   13.09
  -7  -1   0  420.23   13.24
  -7  -1   0  436.19   16.68
  -7   1   0  464.63   17.03
  -7   1   0  447.58   13.32
  -7   1   0  439.19   13.80
   7   1   0  428.94   13.09
  -8  -1   0  565.40   21.12
  -8  -1   0  565.73   17.36
   8  -1   0  547.95   16.60
  -8  -1   0  512.35   16.72
  -8   1   0  535.74   16.78
  -8   1   0  578.46   21.44
  -8   1   0  590.94   17.41
  -9  -1   0  113.28    5.46
  -9  -1   0  120.63    9.48
  -9  -1   0  116.59    5.61
  -9  -1   0  112.35    4.55
   9  -1   0  112.98    4.88
   9   1   0  117.61    4.90
  -9   1   0  114.76    4.61
  -9   1   0  130.00   10.10
  -9   1   0  108.12    7.51
  -9   1   0  123.04    5.54
 -10  -1   0   34.58    3.66
  10  -1   0   36.29    2.87
  10  -1   0   37.97    2.30
 -10  -1   0   35.78    6.36
 -10  -1   0   34.57    3.68
 -10   1   0   44.39    3.80
  10   1   0   36.46    2.26
  10   1   0   37.50    2.98
 -10   1   0   40.13    3.16
 -10   1   0   43.01    7.09
 -10   1   0   39.39    3.79
 -11  -1   0   15.23    2.17
  11  -1   0   14.85    1.98
  11  -1   0    9.62    8.99
 -11  -1   0   14.72    2.37
 -11  -1   0   18.70    2.72
 -11  -1   0   21.80    7.44
 -11   1   0   16.96    7.18
  11   1   0   19.66    2.00
  11   1   0   18.74    2.64
 -11   1   0   17.93    2.63
 -11   1   0   22.72    2.65
 -11   1   0   14.94    2.28
  12  -1   0   18.25    2.16
  12  -1   0   14.06    1.80
 -12  -1   0   14.20    2.25
 -12  -1   0   16.55    2.69
 -12  -1   0   16.99    9.20
 -12   1   0   15.99    2.40
 -12   1   0   23.51    9.97
  12   1   0   13.55    2.07
  12   1   0   19.33    2.56
 -12   1   0   19.40    2.92
  13  -1   0  149.00    5.43
  13  -1   0  147.78    5.87
 -13  -1   0  142.58   17.46
 -13  -1   0  142.91    7.10
 -13  -1   0  153.33   19.89
 -13  -1   0  148.10    6.34
 -13   1   0  156.09    6.45
  13   1   0  150.65    5.86
  13   1   0  150.67    5.48
 -13   1   0  153.98    7.13
 -13   1   0  134.93   16.64
 -14  -1   0   72.58   12.39
 -14  -1   0   50.10    3.87
  14  -1   0   54.49    3.46
 -14  -1   0   56.69    4.44
 -14   1   0   46.90    4.32
 -14   1   0   42.14   11.13
  14   1   0   54.35    3.42
 -14   1   0   52.50    3.93
 -15  -1   0    7.79    1.94
 -15  -1   0    4.34    2.17
  15  -1   0    7.03    1.62
  15   1   0    6.19    1.52
 -15   1   0    5.68    1.99
 -15   1   0    5.68    2.05
 -16  -1   0   10.63    2.37
  16  -1   0    8.35    1.29
 -16  -1   0    9.85    1.59
  16   1   0    8.05    1.28
 -16   1   0    5.65    1.50
 -16   1   0   11.09    2.22
 -17  -1   0    6.82    2.81
  17  -1   0    7.37    1.09
 -17  -1   0    4.66    1.27
 -17   1   0    5.12    2.36
  17   1   0    5.41    1.04
 -17   1   0    4.41    1.25
   0  -2   0   -0.08    0.22
  -1  -2   0  170.47    5.38
   1  -2   0  170.39    5.39
  -1   2   0  179.05    5.42
  -1   2   0  168.23    5.71
   1   2   0  167.44    5.53
   1   2   0  170.61    5.43
   2  -2   0   68.99    3.89
  -2  -2   0   69.92    3.37
   2   2   0   72.58    3.49
   3  -2   0  635.63   20.69
  -3  -2   0  638.64   20.13
   3   2   0  671.16   20.38
  -3   2   0  663.08   20.64
  -4  -2   0 1438.53   44.42
   4   2   0 1432.83   44.80
  -4   2   0 1566.44   45.13
  -5  -2   0  219.47   10.13
  -5   2   0  247.32    9.89
   6  -2   0 1161.45   33.77
  -6  -2   0 1152.41   36.43
   6   2   0  985.66   33.57
  -6   2   0 1231.46   37.16
  -6   2   0 1244.72   34.42
  -7  -2   0  611.30   18.90
  -7  -2   0  648.81   22.39
   7  -2   0  616.35   18.78
  -7  -2   0  626.00   19.36
  -7   2   0  650.45   18.99
  -7   2   0  659.29   19.49
   7   2   0  602.65   18.77
  -7   2   0  664.80   23.00
  -8  -2   0  549.74   17.59
   8  -2   0  574.41   16.91
  -8  -2   0  557.55   21.25
  -8  -2   0  537.25   17.01
  -8   2   0  584.78   17.15
  -8   2   0  593.64   17.75
  -8   2   0  570.06   21.71
   8   2   0  560.84   16.88
   9  -2   0   90.07    4.18
  -9  -2   0   88.27    8.82
  -9  -2   0   90.87    4.54
  -9  -2   0   88.47    3.88
  -9  -2   0   88.93    4.98
  -9   2   0   97.02    4.79
  -9   2   0   89.51    3.93
   9   2   0   75.84    3.61
  -9   2   0   98.22    5.03
  -9   2   0   94.96    9.45
   9   2   0   86.92    4.18
  10  -2   0  566.42   22.34
  10  -2   0  586.32   17.60
 -10  -2   0  577.32   17.92
  10  -2   0  567.79   17.16
 -10  -2   0  550.01   18.08
 -10  -2   0  557.67   23.88
 -10   2   0  589.47   17.98
 -10   2   0  566.64   17.48
 -10   2   0  571.16   18.25
 -10   2   0  576.67   24.40
  10   2   0  576.03   17.19
  10   2   0  562.01   17.57
 -11  -2   0   14.25    2.38
 -11  -2   0   14.19    2.90
 -11  -2   0   15.82    2.60
  11  -2   0   11.73    1.96
  11  -2   0   12.57    1.90
 -11  -2   0    8.87    7.33
 -11   2   0   14.36    2.49
  11   2   0   14.92    2.16
  11   2   0   13.95    1.95
 -11   2   0   16.12    7.79
 -11   2   0   18.39    2.61
 -11   2   0   11.70    2.16
  12  -2   0   38.59    2.98
  12  -2   0   35.61    2.52
 -12  -2   0   17.09   10.30
 -12  -2   0   32.84    4.13
 -12  -2   0   34.69    3.51
 -12   2   0   30.28    4.10
 -12   2   0   47.21   10.41
 -12   2   0   32.69    3.65
  12   2   0   36.30    2.94
  12   2   0   34.92    2.42
 -13  -2   0   12.52    2.82
  13  -2   0   13.42    1.87
 -13  -2   0   21.43    9.46
  13  -2   0   14.05    1.70
 -13  -2   0   14.66    2.15
  13   2   0   12.85    1.66
 -13   2   0   13.94    2.25
 -13   2   0   12.88    2.79
  13   2   0   12.03    1.88
 -13   2   0   19.32    9.15
 -14  -2   0   63.81    4.16
 -14  -2   0   59.73    4.66
  14  -2   0   68.46    3.70
 -14  -2   0   37.85   13.31
 -14   2   0   67.30    4.62
 -14   2   0   80.53   12.23
  14   2   0   66.16    3.69
 -14   2   0   69.71    4.33
 -15  -2   0    2.51    1.75
  15  -2   0    6.26    1.56
 -15  -2   0    3.93    2.22
 -15   2   0    2.26    1.83
 -15   2   0    6.07    2.10
  15   2   0    4.03    1.40
 -16  -2   0    5.89    1.45
  16  -2   0    2.89    1.08
 -16  -2   0   -2.02    2.25
 -16   2   0    5.81    2.13
 -16   2   0    3.72    1.50
  16   2   0    2.74    1.07
  17  -2   0    2.61    0.95
 -17  -2   0    3.66    1.22
 -17  -2   0   -2.70    2.79
 -17   2   0    2.95    2.21
  17   2   0    1.18    0.87
 -17   2   0    3.75    1.26
   0  -3   0    0.66    0.45
   0   3   0    0.38    0.46
   0   3   0    0.56    0.42
  -1  -3   0  306.16    9.53
   1  -3   0  311.88   10.18
   1  -3   0  319.34    9.82
   1   3   0  316.08    9.98
  -1   3   0  312.20   10.17
  -1   3   0  347.91    9.87
   2  -3   0 1250.03   34.92
  -2  -3   0 1123.09   34.88
   2  -3   0 1219.10   35.61
   2   3   0 1145.68   35.00
  -2   3   0 1192.61   35.53
   3  -3   0  216.42    8.72
  -3  -3   0  211.72    7.77
  -3   3   0  246.56    8.67
   3   3   0  215.27    8.10
  -4  -3   0   66.40    4.43
   4  -3   0   69.27    6.54
   4   3   0   59.21    5.54
  -4   3   0   72.61    5.49
  -5  -3   0  296.77   11.41
  -5   3   0  314.47   12.03
  -6  -3   0    3.36    2.04
   6  -3   0    4.60    0.98
   6   3   0    3.50    1.02
  -6   3   0    3.14    1.79
  -6   3   0    4.89    2.49
  -7  -3   0  476.77   17.50
   7  -3   0  460.31   14.12
  -7  -3   0  463.96   14.27
  -7   3   0  476.43   14.36
   7   3   0  448.28   14.12
  -7   3   0  483.75   18.40
  -7   3   0  493.84   14.91
   8  -3   0  434.29   13.02
  -8  -3   0  427.36   13.75
  -8  -3   0  411.49   13.16
  -8  -3   0  423.62   17.19
  -8   3   0  434.01   13.27
  -8   3   0  439.40   13.89
  -8   3   0  441.79   18.15
   8   3   0  431.25   13.01
  -9  -3   0    7.08    4.16
  -9  -3   0    6.17    1.97
   9  -3   0   15.28    3.99
   9  -3   0    6.84    1.57
  -9  -3   0    5.04    1.47
  -9  -3   0    7.06    2.19
   9   3   0    8.78    1.68
  -9   3   0    6.96    1.83
  -9   3   0    9.83    2.34
  -9   3   0    8.73    4.51
  -9   3   0    9.84    1.56
 -10  -3   0   16.47    2.37
  10  -3   0   15.56    1.84
 -10  -3   0   15.02    5.53
  10  -3   0   15.80    1.93
  10  -3   0    8.60    5.97
 -10  -3   0   19.49    2.39
  10   3   0   14.30    1.83
 -10   3   0   17.24    2.00
  10   3   0   15.30    1.83
 -10   3   0   16.16    2.31
 -10   3   0   19.41    5.82
 -10   3   0   19.83    2.39
  11  -3   0  325.16   10.09
  11  -3   0  306.51    9.51
 -11  -3   0  260.93   10.61
 -11  -3   0  257.77   18.79
 -11  -3   0  297.08   10.78
  11   3   0  301.49    9.53
 -11   3   0  297.90   19.74
  11   3   0  306.52   10.05
 -11   3   0  315.04   10.95
 -11   3   0  310.19   11.56
 -11   3   0  303.40   10.05
  12  -3   0   20.02    2.26
 -12  -3   0   -2.88   10.02
 -12  -3   0   23.95    2.65
  12  -3   0   23.24    2.73
 -12  -3   0   16.74    2.76
 -12   3   0    4.75    9.78
 -12   3   0   20.45    2.56
  12   3   0   23.81    2.14
 -12   3   0   21.43    3.07
  12   3   0   19.08    2.61
 -13  -3   0   36.71    4.60
  13  -3   0   35.95    2.87
  13  -3   0   38.72    3.05
 -13  -3   0   41.91    3.61
 -13  -3   0   32.08   10.45
 -13   3   0   36.55    3.62
  13   3   0   38.01    2.70
 -13   3   0   30.95    8.49
 -13   3   0   41.55    4.54
  13   3   0   33.08    2.86
  14  -3   0    1.51    1.41
 -14  -3   0    1.00    1.75
 -14  -3   0    1.75    2.22
 -14  -3   0    5.27   14.15
  14   3   0    0.98    1.52
  14   3   0    2.34    1.70
 -14   3   0    1.80    1.80
 -14   3   0    7.33   10.52
 -14   3   0    1.87    2.04
 -15  -3   0    3.77    1.90
 -15  -3   0    5.41    2.29
  15  -3   0    2.25    1.52
 -15   3   0    6.46    2.04
  15   3   0    4.50    1.47
 -15   3   0    5.76    2.18
 -16  -3   0    4.94    2.42
 -16  -3   0    5.81    1.41
  16  -3   0    5.05    1.15
 -16   3   0    3.25    2.08
 -16   3   0    3.04    1.42
  16   3   0    2.54    1.04
 -17  -3   0   20.05    2.10
  17  -3   0   23.45    1.80
 -17  -3   0   21.45    3.15
  17   3   0   22.74    1.72
 -17   3   0   16.96    2.79
 -17   3   0   21.66    2.28
  -1  -4   0 1186.27   35.26
   1  -4   0 1185.37   35.13
   1  -4   0 1180.49   35.50
  -1  -4   0 1182.72   34.62
   1   4   0 1208.03   35.33
  -1   4   0 1220.90   35.12
  -1   4   0 1174.63   35.46
   1   4   0 1203.57   34.57
  -2  -4   0 2002.92   60.64
  -2  -4   0 2006.49   60.74
   2  -4   0 2210.50   60.90
   2  -4   0 2108.75   61.60
   2   4   0 2061.62   61.19
  -2   4   0 2124.95   61.59
   3  -4   0  377.01   13.86
  -3  -4   0  411.93   12.89
   3  -4   0  422.40   12.76
  -3   4   0  382.79   13.71
   3   4   0  389.46   13.09
  -4  -4   0  259.46    9.53
   4  -4   0  268.67    9.16
   4   4   0  254.93   10.37
  -4   4   0  260.01   10.48
   5  -4   0  141.79    6.17
  -5  -4   0  143.40    6.89
  -5   4   0  152.39    7.56
  -6  -4   0  803.89   26.37
   6  -4   0  860.02   25.68
   6  -4   0  778.70   23.69
  -6   4   0  781.62   23.89
  -6   4   0  821.48   24.37
   6   4   0  769.14   23.72
  -6   4   0  839.82   27.42
   7  -4   0  110.29    6.17
  -7  -4   0  115.74    7.10
   7  -4   0  109.25    3.94
  -7  -4   0  107.26    4.21
  -7   4   0  117.10    7.83
   7   4   0  105.13    3.91
  -7   4   0  114.53    4.28
  -7   4   0  109.66    4.88
   8  -4   0   27.90    3.72
  -8  -4   0   29.50    3.13
   8  -4   0   29.09    1.90
  -8  -4   0   30.38    5.67
  -8  -4   0   28.01    2.40
   8   4   0   29.16    1.91
  -8   4   0   29.75    2.45
  -8   4   0   20.71    4.49
  -8   4   0   30.89    3.19
   9  -4   0   33.69    4.98
  -9  -4   0   32.64    3.45
  -9  -4   0   34.18    2.72
  -9  -4   0   36.16    5.53
   9  -4   0   28.40    2.85
  -9  -4   0   29.12    3.66
  -9   4   0   27.62    2.77
  -9   4   0   31.73    3.85
   9   4   0   28.77    1.96
   9   4   0   31.94    2.87
  -9   4   0   30.67    3.32
  -9   4   0   26.93    5.32
 -10  -4   0   26.29    3.51
  10  -4   0   30.64    6.33
  10  -4   0   32.83    2.89
  10  -4   0   34.46    2.14
 -10  -4   0   25.89    3.47
 -10  -4   0   26.43    3.50
 -10  -4   0   25.13    6.01
 -10   4   0   33.68    3.74
 -10   4   0   36.12    3.13
 -10   4   0   24.81    3.48
  10   4   0   30.56    2.14
  10   4   0   26.34    2.84
 -10   4   0   31.87    6.78
 -11  -4   0  146.29    8.52
 -11  -4   0  135.24   16.17
 -11  -4   0  156.12    7.09
  11  -4   0  166.86    5.73
  11  -4   0  170.78    6.30
 -11   4   0  178.52    7.29
  11   4   0  169.98    6.23
 -11   4   0  180.25    6.54
 -11   4   0  152.82   16.05
  11   4   0  161.68    5.71
 -12  -4   0   48.46   11.13
 -12  -4   0   50.52    4.60
 -12  -4   0   56.96    3.77
  12  -4   0   50.94    3.37
  12  -4   0   51.14    2.88
 -12   4   0   55.64    4.02
 -12   4   0   51.90    4.60
 -12   4   0   48.52   11.01
  12   4   0   49.36    2.78
  12   4   0   49.29    3.32
  13  -4   0   72.79    3.99
 -13  -4   0   72.08    4.36
 -13  -4   0   78.52    5.50
  13  -4   0   73.59    3.76
 -13  -4   0   76.21   12.09
  13   4   0   84.35    4.00
 -13   4   0   80.85    4.73
 -13   4   0   83.61    5.52
 -13   4   0   93.76   15.25
  13   4   0   68.67    3.47
 -14  -4   0    0.30    1.64
  14  -4   0    2.26    1.31
 -14  -4   0   -3.62   17.50
 -14  -4   0    1.10    2.20
 -14   4   0    1.37    1.74
  14   4   0    0.81    1.40
  14   4   0    1.18    1.54
 -14   4   0    2.76    2.23
 -14   4   0    1.50   10.15
 -15  -4   0    0.33    1.72
  15  -4   0    1.90    1.44
 -15  -4   0    2.60    2.33
  15   4   0    3.19    1.55
 -15   4   0   -0.25    1.95
 -15   4   0    2.04    1.80
  16  -4   0   27.73    2.13
 -16  -4   0   29.01    2.62
 -16  -4   0   24.99    3.04
 -16   4   0   25.18    3.49
  16   4   0   26.46    2.11
 -16   4   0   32.85    2.78
  17  -4   0    2.22    0.95
 -17  -4   0    2.51    3.52
 -17  -4   0    2.77    1.15
  17   4   0    2.91    0.91
 -17   4   0    4.46    1.22
 -17   4   0    2.64    2.81
   0  -5   0    1.53    1.14
   0   5   0    2.39    0.86
   0   5   0    3.89    1.14
  -1  -5   0  732.78   22.18
   1  -5   0  782.48   22.90
   1  -5   0  777.63   23.32
  -1  -5   0  756.30   22.97
   1   5   0  766.45   22.12
   1   5   0  726.12   22.98
  -1   5   0  760.70   22.84
   2  -5   0 1731.18   51.13
  -2  -5   0 1707.08   50.11
  -2  -5   0 1638.91   49.87
  -2   5   0 1711.27   50.99
   2   5   0 1715.39   50.65
  -2   5   0 1765.20   50.30
   3  -5   0  117.17    4.66
   3  -5   0  107.86    6.51
  -3  -5   0   97.40    4.59
   3   5   0  104.66    5.31
  -3   5   0  100.06    5.83
   4  -5   0   44.43    3.11
  -4  -5   0   44.95    3.47
   4   5   0   47.84    5.30
  -4   5   0   45.81    4.84
   4   5   0   44.23    4.19
   5  -5   0   84.01    4.39
  -5  -5   0   76.08    5.02
   5   5   0   77.83    6.01
  -5   5   0   73.98    5.70
   6  -5   0  220.76    7.28
   6  -5   0  243.92    9.23
  -6  -5   0  237.45    9.80
  -6   5   0  229.10    7.59
   6   5   0  234.43   11.40
  -6   5   0  233.76    8.15
   6   5   0  219.75    7.33
  -6   5   0  250.39   11.09
   7  -5   0   43.92    2.22
   7  -5   0   41.67    4.66
  -7  -5   0   45.88    5.06
  -7  -5   0   41.49    2.63
   7   5   0   42.66    2.23
  -7   5   0   44.51    6.32
  -7   5   0   45.81    2.65
  -7   5   0   49.42    3.49
  -8  -5   0   67.40    3.89
  -8  -5   0   71.23    6.86
   8  -5   0   60.29    4.60
  -8  -5   0   66.00    3.24
   8  -5   0   68.43    2.83
   8  -5   0   67.50    6.30
   8   5   0   68.24    2.84
   8   5   0   67.26    4.42
  -8   5   0   60.18    7.59
  -8   5   0   68.92    3.33
  -8   5   0   70.15    4.01
  -9  -5   0   30.76    2.71
  -9  -5   0   33.58    3.54
   9  -5   0   35.60    4.85
  -9  -5   0   26.98    5.07
   9  -5   0   25.11    2.15
   9  -5   0   34.00    2.95
  -9  -5   0   30.95    3.58
  -9   5   0   28.74    3.25
  -9   5   0   32.48    3.99
   9   5   0   34.09    2.89
  -9   5   0   27.26    2.73
   9   5   0   26.22    1.94
  -9   5   0   30.09    5.92
 -10  -5   0   23.46    2.63
 -10  -5   0   16.17    2.29
 -10  -5   0   17.52    2.46
 -10  -5   0   15.25    5.95
  10  -5   0   23.34    2.71
  10  -5   0   19.22    1.98
 -10   5   0   21.63    2.89
 -10   5   0   20.27    2.59
 -10   5   0   21.62    2.81
  10   5   0   19.37    2.14
 -10   5   0   18.85    6.54
 -11  -5   0  178.50    6.97
  11  -5   0  173.47    6.56
  11  -5   0  176.56    6.09
 -11  -5   0  174.93    7.46
 -11  -5   0  177.44   16.60
 -11   5   0  185.83    6.84
 -11   5   0  177.76    9.54
  11   5   0  178.90    6.63
 -11   5   0  183.81    7.70
 -11   5   0  183.95   17.16
  11   5   0  178.01    6.12
  12  -5   0   51.02    2.95
 -12  -5   0   51.47    3.82
  12  -5   0   52.14    3.37
 -12  -5   0   45.69    4.65
 -12  -5   0   48.89   11.69
 -12   5   0   44.53   11.54
  12   5   0   52.30    3.32
 -12   5   0   53.17    4.77
 -12   5   0   54.83    4.00
  12   5   0   51.26    2.79
 -13  -5   0   19.12   11.71
 -13  -5   0    6.16    1.91
 -13  -5   0    9.31    2.96
  13  -5   0    9.70    1.73
  13  -5   0    4.38    1.77
 -13   5   0    6.91    2.62
 -13   5   0   11.65    2.27
  13   5   0    7.92    1.46
 -13   5   0   15.35    7.75
  13   5   0    6.04    1.54
 -14  -5   0    0.40    2.26
  14  -5   0    2.96    1.48
 -14  -5   0    1.72    1.73
 -14   5   0    4.05    1.91
  14   5   0    3.03    1.49
  14   5   0    5.67    1.52
 -14   5   0    0.72   10.29
 -14   5   0    0.78    1.94
  15  -5   0   10.14    1.87
 -15  -5   0   10.64    2.16
 -15  -5   0   16.49    2.59
  15   5   0   12.47    1.75
 -15   5   0   12.10    2.26
 -16  -5   0   43.95    2.90
  16  -5   0   45.36    2.49
 -16  -5   0   37.26    3.63
 -16   5   0   43.79    3.67
 -16   5   0   45.80    3.13
  16   5   0   39.89    2.42
  17  -5   0   21.01    1.77
 -17  -5   0   19.50    2.07
 -17   5   0   19.12    2.07
  17   5   0   21.74    1.64
 -17   5   0   20.76    2.61
 -17   5   0   23.66    2.15
   0  -6   0  168.10    6.15
   0   6   0  166.18    6.26
   1  -6   0  168.55    6.72
  -1  -6   0  165.02    6.18
  -1  -6   0  163.66    5.38
   1  -6   0  165.50    6.10
   1   6   0  159.64    6.28
  -1   6   0  162.36    6.08
   1   6   0  161.85    5.21
   2  -6   0  336.46   12.07
   2  -6   0  329.01   11.01
  -2  -6   0  335.09   10.75
  -2  -6   0  334.34   10.55
  -2   6   0  322.76   11.79
  -2   6   0  351.20   11.11
   2   6   0  335.56   11.52
  -3  -6   0  556.81   18.19
   3  -6   0  570.41   19.87
   3  -6   0  607.02   18.41
   3   6   0  596.63   19.09
  -3   6   0  590.91   19.61
  -4  -6   0  456.26   14.47
   4  -6   0  442.33   14.25
  -4   6   0  380.84   16.33
   4   6   0  451.41   15.32
  -5  -6   0  160.89    7.19
   5  -6   0  158.17    6.65
  -5   6   0  157.27    8.31
   5   6   0  149.39    8.55
   6  -6   0  435.99   14.50
   6  -6   0  404.49   12.43
  -6  -6   0  429.42   15.01
   6   6   0  407.55   12.50
   6   6   0  424.41   17.04
  -6   6   0  413.86   13.22
  -6   6   0  393.04   12.69
  -6   6   0  400.83   16.22
  -7  -6   0   97.32    3.94
   7  -6   0  101.06    3.66
  -7  -6   0   97.23    6.74
   7  -6   0   99.69    6.21
  -7   6   0  102.63    8.08
   7   6   0  105.70    3.73
  -7   6   0   97.77    4.64
  -7   6   0   98.38    4.07
   8  -6   0  108.78    3.92
  -8  -6   0  106.95    4.87
   8  -6   0  111.06    4.84
  -8  -6   0   96.79    4.24
  -8  -6   0  132.56    7.59
  -8  -6   0  111.76    8.01
   8  -6   0  117.67    7.46
  -8   6   0  106.43    4.36
  -8   6   0  112.72    5.13
   8   6   0   98.52    3.89
   8   6   0   98.70    4.83
  -8   6   0  108.96    9.23
   9  -6   0  117.97    4.21
   9  -6   0  110.06    4.82
  -9  -6   0  115.16    4.60
  -9  -6   0  115.82    5.23
  -9  -6   0  106.32    9.57
  -9  -6   0  112.65    5.42
   9  -6   0  105.22    9.21
   9   6   0  118.88    4.19
   9   6   0  107.76    4.82
  -9   6   0  120.18   10.57
  -9   6   0  117.73    5.76
  -9   6   0  114.42    5.39
  10  -6   0   19.25    2.58
  10  -6   0   17.40    1.90
 -10  -6   0   21.80    2.45
 -10  -6   0   18.31    2.32
 -10  -6   0   19.58    2.60
 -10  -6   0   21.80    6.21
  10  -6   0   11.74    6.76
 -10   6   0   17.77    2.41
 -10   6   0   17.68    2.08
 -10   6   0   17.78    2.57
  10   6   0   16.32    1.98
  11  -6   0   54.68    3.55
 -11  -6   0   41.45    9.32
 -11  -6   0   53.51    4.47
  11  -6   0   53.70    2.83
 -11  -6   0   53.72    3.98
 -11   6   0   56.81   10.16
 -11   6   0   61.59    4.59
 -11   6   0   57.64    4.18
 -11   6   0   62.43    3.99
  11   6   0   49.77    2.77
  11   6   0   50.21    3.35
 -12  -6   0   46.87   12.08
 -12  -6   0   40.04    3.57
 -12  -6   0   35.29    4.54
  12  -6   0   43.80    2.77
  12  -6   0   42.55    3.19
  12   6   0   42.96    2.58
 -12   6   0   48.56    4.49
 -12   6   0   44.43   11.63
  12   6   0   38.28    3.00
 -12   6   0   45.53    3.85
 -13  -6   0   23.31    3.22
 -13  -6   0   27.57    3.45
 -13  -6   0   28.68   13.09
  13  -6   0   23.57    2.78
 -13   6   0   29.36    3.55
  13   6   0   23.74    2.47
  13   6   0   26.80    2.73
 -13   6   0   30.27    4.34
 -13   6   0   13.07    8.34
 -14  -6   0   71.25    5.00
  14  -6   0   76.99    3.94
 -14  -6   0   79.30    4.41
 -14   6   0   90.97    4.73
  14   6   0   79.95    3.91
 -14   6   0   81.61    5.00
 -14   6   0   65.69   11.80
 -15  -6   0   44.02    4.80
  15   6   0   43.81    4.15
 -15   6   0   46.91    4.07
 -15   6   0   46.55    3.95
  16  -6   0   27.69    2.10
 -16  -6   0   30.77    4.06
 -16  -6   0   27.27    2.46
  16   6   0   25.89    2.04
 -16   6   0   21.21    3.19
 -16   6   0   27.92    2.74
 -17  -6   0   18.20    1.95
  17  -6   0   13.00    1.65
  17   6   0   14.81    1.54
 -17   6   0   15.94    2.17
 -17   6   0   13.84    1.92
 -17   6   0   16.62    2.09
   0  -7   0   -0.53    1.07
   0   7   0    1.46    1.31
   0   7   0    1.58    0.98
   1  -7   0  175.67    6.59
   1  -7   0  177.39    7.33
  -1  -7   0  169.65    6.63
  -1  -7   0  160.33    5.67
   1   7   0  171.20    5.49
  -1   7   0  169.28    6.57
   1   7   0  167.35    6.77
  -2  -7   0  117.03    4.79
  -2  -7   0  119.71    4.92
   2  -7   0  123.37    6.74
   2  -7   0  125.95    5.35
  -2   7   0  127.73    6.27
  -2   7   0  129.31    5.37
  -3  -7   0  568.64   17.33
   3  -7   0  549.42   17.49
   3  -7   0  514.53   19.14
   3   7   0  538.32   18.20
  -3   7   0  572.33   18.82
   4  -7   0 1341.81   39.67
  -4  -7   0 1324.42   39.64
  -4   7   0 1336.20   41.16
   4   7   0 1252.36   40.50
  -5  -7   0  318.25   11.80
   5  -7   0  330.42   11.49
  -5   7   0  314.63   13.09
   5   7   0  315.23   13.24
  -6  -7   0  353.15   12.89
  -6  -7   0  328.56   10.44
   6  -7   0  339.42   10.35
   6  -7   0  355.12   12.48
  -6   7   0  348.48   14.50
  -6   7   0  343.25   11.20
   6   7   0  323.70   10.39
   6   7   0  328.26   15.34
  -6   7   0  336.17   10.65
  -7  -7   0   18.28    3.18
   7  -7   0   18.10    1.70
  -7  -7   0   20.93    2.18
   7  -7   0   20.60    3.05
  -7   7   0   21.46    2.79
  -7   7   0   15.54    2.24
  -7   7   0   19.85    4.28
   7   7   0   14.82    1.62
  -8  -7   0  179.49    7.17
  -8  -7   0  183.83   10.08
   8  -7   0  188.17    6.83
   8  -7   0  180.92    9.52
   8  -7   0  190.94    6.18
  -8  -7   0  195.61    6.44
  -8   7   0  187.27   11.73
  -8   7   0  191.41    7.26
   8   7   0  179.30    6.98
  -8   7   0  198.81    6.67
   8   7   0  192.07    6.20
  -9  -7   0  290.62    9.68
   9  -7   0  302.49    9.45
  -9  -7   0  307.93   14.77
  -9  -7   0  294.37   10.39
   9  -7   0  293.56   14.11
  -9  -7   0  282.64   10.11
   9  -7   0  313.76    9.98
  -9   7   0  312.83   10.60
  -9   7   0  307.05    9.89
  -9   7   0  313.82   10.65
  -9   7   0  297.66   16.13
   9   7   0  308.01    9.49
   9   7   0  302.13   10.03
  10  -7   0    9.81    1.84
 -10  -7   0   15.09    6.30
 -10  -7   0   12.71    2.42
 -10  -7   0   13.51    2.14
 -10  -7   0   14.19    2.25
  10  -7   0    3.77    7.09
  10  -7   0   13.79    1.82
  10   7   0   11.63    1.72
 -10   7   0   19.17    6.75
 -10   7   0   15.60    2.50
 -10   7   0   11.30    2.23
 -10   7   0   17.03    2.04
  10   7   0   11.16    1.77
  11  -7   0   54.71    3.58
 -11  -7   0   42.33    9.97
 -11  -7   0   63.28    3.88
  11  -7   0   58.91    2.97
 -11  -7   0   56.29    4.68
  11   7   0   57.59    2.88
 -11   7   0   57.47    4.02
  11   7   0   55.40    3.37
 -11   7   0   60.70    4.76
 -11   7   0   63.61    4.27
 -11   7   0   47.49    9.90
 -12  -7   0   26.60   13.18
 -12  -7   0   30.71    4.50
  12  -7   0   35.95    2.80
 -12  -7   0   34.13    3.38
  12  -7   0   42.35    3.14
 -12   7   0   42.73    3.80
 -12   7   0   36.40   11.96
 -12   7   0   39.50    4.37
  12   7   0   37.32    2.43
  12   7   0   34.19    3.01
  13  -7   0   15.74    1.98
 -13  -7   0   11.53    2.00
 -13  -7   0   17.60    3.28
  13   7   0   13.35    1.64
 -13   7   0   11.86    2.22
 -13   7   0   12.16    2.73
  13   7   0   13.12    1.89
 -13   7   0    8.08    7.72
  14  -7   0   48.42    3.25
 -14  -7   0   46.43    3.58
 -14   7   0   39.72   10.53
 -14   7   0   47.68    3.89
 -14   7   0   44.67    4.11
  14   7   0   44.62    3.08
 -15  -7   0    9.37    1.94
  15  -7   0   10.47    1.71
 -15  -7   0   11.29    3.00
 -15   7   0   11.94    2.32
  15   7   0   10.58    2.11
 -15   7   0    7.98    1.83
  16  -7   0   23.41    2.05
 -16  -7   0   23.20    2.43
  16   7   0   25.97    1.96
 -16   7   0   26.61    3.14
 -16   7   0   27.35    2.63
  17  -7   0    3.53    1.01
 -17  -7   0    4.25    1.11
 -17   7   0    3.40    1.26
  17   7   0    2.81    0.85
 -17   7   0    3.04    1.74
 -17   7   0    4.16    1.87
   0  -8   0  474.79   15.64
   0   8   0  483.93   15.82
   0   8   0  479.37   14.73
  -1  -8   0  467.43   15.88
   1  -8   0  505.85   16.59
   1  -8   0  481.93   15.83
   1   8   0  470.05   14.57
  -1   8   0  500.06   15.40
  -1   8   0  497.73   15.89
  -2  -8   0  350.39   11.43
   2  -8   0  366.83   13.91
   2  -8   0  371.03   12.55
  -2   8   0  375.54   12.54
   3  -8   0   18.23    2.61
  -3  -8   0   17.47    2.58
   3   8   0   20.03    2.99
  -3   8   0   18.83    3.16
  -3   8   0   15.73    3.00
   4  -8   0  305.27   10.98
  -4  -8   0  312.37   10.95
   4   8   0  312.92   12.43
  -4   8   0  307.89   12.47
   5  -8   0  114.79    5.51
  -5  -8   0   99.10    5.74
  -5   8   0   89.87    4.07
  -5   8   0  104.45    4.72
   5   8   0   95.06    7.83
  -5   8   0  104.83    7.07
   5   8   0   87.23    3.73
  -6  -8   0  263.96   10.71
   6  -8   0  266.96    8.32
   6  -8   0  291.62   10.59
  -6  -8   0  252.05    8.41
  -6   8   0  282.26   12.67
  -6   8   0  267.66    8.69
  -6   8   0  274.20    9.22
   6   8   0  251.27    8.38
   7  -8   0  288.24    9.04
  -7  -8   0  283.83    9.17
  -7  -8   0  302.60   12.42
   7  -8   0  302.68   11.72
  -7   8   0  287.23    9.97
   7   8   0  286.48    9.10
  -7   8   0  295.78    9.43
  -7   8   0  292.35   13.98
   8  -8   0  128.22    4.49
  -8  -8   0  131.38    5.63
   8  -8   0  123.47    8.13
  -8  -8   0  127.39    4.85
   8  -8   0  133.78    5.30
  -8  -8   0  127.43    8.72
   8   8   0  123.64    5.35
  -8   8   0  132.21   10.35
  -8   8   0  132.20    5.02
  -8   8   0  121.64    6.43
   8   8   0  120.83    5.42
  -9  -8   0   84.62    4.77
  -9  -8   0   77.80    8.71
  -9  -8   0   81.50    3.93
  -9  -8   0   73.15    4.21
   9  -8   0   79.63    3.99
   9  -8   0   77.38    3.23
   9  -8   0   65.42    9.45
  -9   8   0   83.75    4.99
   9   8   0   77.77    4.03
   9   8   0   80.77    3.27
  -9   8   0   77.05    4.68
  -9   8   0   77.45    3.91
  -9   8   0   78.87   10.43
  10  -8   0   16.46    1.99
 -10  -8   0   20.91    6.79
  10  -8   0   17.26    1.96
 -10  -8   0   18.91    2.64
 -10  -8   0   13.69    2.15
  10   8   0   19.50    1.87
 -10   8   0   17.25    2.57
  10   8   0   16.18    2.00
 -10   8   0   25.90    7.75
 -10   8   0   16.25    2.37
 -10   8   0   17.78    2.10
 -11  -8   0   66.52    4.95
 -11  -8   0   62.90    4.05
 -11  -8   0   69.03   11.67
  11  -8   0   65.73    3.73
  11  -8   0   63.08    3.24
 -11   8   0   66.55    4.17
  11   8   0   62.35    3.62
  11   8   0   68.36    3.12
 -11   8   0   65.35    4.93
 -11   8   0   64.87    4.38
 -11   8   0   52.59    9.52
  12  -8   0  327.20   10.48
 -12  -8   0  325.01   28.48
 -12  -8   0  336.08   11.95
  12  -8   0  343.39   10.96
 -12  -8   0  309.18   22.22
 -12  -8   0  313.57   11.14
 -12   8   0  338.00   12.12
 -12   8   0  318.81   18.54
 -12   8   0  336.98   11.41
  12   8   0  339.22   10.46
  12   8   0  337.44   10.95
  13  -8   0  153.04    5.85
 -13  -8   0  143.79    7.50
 -13  -8   0  154.06    6.19
 -13   8   0  147.24    7.18
 -13   8   0  135.15   15.46
  13   8   0  145.01    5.31
 -13   8   0  149.39    6.38
  13   8   0  142.73    5.79
  14  -8   0   86.31    4.20
 -14  -8   0   84.18    4.55
 -14  -8   0   89.51    5.55
 -14   8   0   91.12   12.39
 -14   8   0   90.80    4.80
 -14   8   0   88.00    5.04
  14   8   0   85.22    4.13
 -15  -8   0    3.22    1.45
 -15  -8   0    4.53    3.28
  15  -8   0    4.41    1.25
 -15   8   0    3.76    1.95
  15   8   0    2.75    1.13
 -15   8   0    1.88    1.55
 -16  -8   0   13.22    1.62
  16  -8   0   14.01    1.84
 -16   8   0   16.73    1.89
 -16   8   0   16.43    2.40
  16   8   0   18.04    1.74
 -17  -8   0   10.80    1.36
  17  -8   0    9.63    1.18
 -17   8   0    7.62    1.89
 -17   8   0    8.03    1.39
  17   8   0    8.07    1.05
   0  -9   0    3.24    2.44
   0  -9   0    0.70    1.70
   0   9   0    1.71    2.31
   0   9   0   -0.04    1.36
  -1  -9   0    3.58    1.80
   1  -9   0    2.34    1.68
   1  -9   0    4.22    2.67
  -1   9   0    4.56    1.97
   1   9   0    3.62    2.15
   1   9   0    3.56    1.19
  -1   9   0    6.12    1.73
   2  -9   0   51.47    3.69
   2  -9   0   53.71    6.30
  -2  -9   0   50.82    3.11
   2   9   0   53.96    4.45
  -2   9   0   47.28    4.62
  -3  -9   0  517.00   16.11
  -3  -9   0  471.76   15.88
   3  -9   0  521.08   16.65
  -3   9   0  485.02   18.96
  -3   9   0  522.38   16.81
   3   9   0  495.56   17.55
   4  -9   0  337.02   12.15
  -4  -9   0  352.88   12.05
   4   9   0  321.48   13.67
  -4   9   0  363.83   13.89
  -5  -9   0  482.98   16.08
   5  -9   0  427.92   13.81
   5  -9   0  484.54   15.95
  -5   9   0  470.08   17.68
  -5   9   0  470.08   14.68
  -5   9   0  446.59   14.13
   5   9   0  485.39   18.59
   5   9   0  435.95   13.93
   6  -9   0  372.44   11.45
  -6  -9   0  363.46   11.53
   6  -9   0  396.30   13.91
  -6  -9   0  378.08   13.95
   6   9   0  367.12   11.52
  -6   9   0  389.43   16.08
  -6   9   0  380.88   12.37
  -6   9   0  374.64   11.79
  -7  -9   0  204.13    9.80
   7  -9   0  197.67    6.66
  -7  -9   0  213.02    6.85
   7  -9   0  210.61    9.53
  -7   9   0  196.75   11.61
   7   9   0  209.02    6.74
  -7   9   0  217.55    7.78
  -7   9   0  209.20    7.08
   8  -9   0   55.41    2.65
   8  -9   0   71.50    7.29
  -8  -9   0   57.25    7.12
  -8  -9   0   57.24    3.94
  -8  -9   0   62.43    3.25
   8  -9   0   59.14    3.69
   8   9   0   55.78    3.80
  -8   9   0   55.67    4.00
  -8   9   0   59.06    8.59
  -8   9   0   54.94    3.30
   8   9   0   56.31    2.67
  -8   9   0   50.91    5.02
  -9  -9   0  193.87    7.04
   9  -9   0  184.11    6.83
  -9  -9   0  191.51   11.80
  -9  -9   0  179.52    7.48
   9  -9   0  190.16    6.27
  -9  -9   0  191.08    6.76
   9  -9   0  178.51   12.30
  -9   9   0  191.59    7.55
   9   9   0  185.74    6.89
  -9   9   0  190.19    6.81
   9   9   0  192.49    6.31
  -9   9   0  190.69    7.59
  -9   9   0  183.12   13.90
  10  -9   0    5.14    1.65
 -10  -9   0    5.61    7.04
  10  -9   0    6.91    1.33
 -10  -9   0    3.82    1.81
 -10  -9   0    5.36    2.35
 -10   9   0    7.04    1.80
 -10   9   0    3.58    2.16
  10   9   0    4.60    1.72
 -10   9   0    7.20    2.42
 -10   9   0   -0.86    6.79
  10   9   0    6.14    1.11
  11  -9   0   29.89    2.51
 -11  -9   0   29.79    3.24
 -11  -9   0   17.43   11.76
  11  -9   0   26.55    2.90
 -11  -9   0   34.73    3.52
 -11   9   0   33.23    3.64
 -11   9   0   36.96    3.73
 -11   9   0   23.43    9.71
  11   9   0   28.41    2.82
 -11   9   0   28.07    4.11
  12  -9   0   68.88    3.67
 -12  -9   0   63.51    4.00
 -12  -9   0   65.66    5.39
  12  -9   0   49.76    3.58
 -12   9   0   65.37    5.15
  12   9   0   60.07    3.05
  12   9   0   60.95    3.58
 -12   9   0   58.90    4.25
 -12   9   0   56.80    8.98
  13  -9   0    0.86    1.39
 -13  -9   0    5.79    4.93
 -13  -9   0    3.97    1.68
 -13   9   0    3.51    2.03
 -13   9   0  -14.64    8.19
  13   9   0    2.61    1.47
  14  -9   0   26.30    2.69
 -14  -9   0   25.88    3.35
 -14  -9   0   24.29    3.05
  14   9   0   27.10    2.59
 -14   9   0   21.44    2.60
 -14   9   0   17.52    2.58
 -14   9   0   10.32   11.39
 -15  -9   0   11.73    1.79
  15  -9   0   10.04    1.44
  15   9   0   10.07    1.40
 -15   9   0    9.23    2.27
 -15   9   0   12.01    1.87
 -16  -9   0    3.01    1.23
  16  -9   0    3.24    1.14
 -16   9   0    3.62    1.33
  16   9   0    3.90    1.01
 -16   9   0    3.56    1.83
 -16   9   0   -0.10    1.53
 -17  -9   0   11.30    1.35
  17  -9   0   11.07    1.19
 -17   9   0   17.54    2.23
 -17   9   0   11.21    1.42
 -17   9   0   11.58    2.03
  17   9   0   12.00    1.41
   0 -10   0   24.51    3.46
   0 -10   0   23.68    2.96
   0  10   0   23.88    3.93
   0  10   0   20.63    2.45
   1 -10   0  121.70    7.61
  -1 -10   0  122.18    5.88
   1 -10   0  120.44    5.68
   1  10   0  105.48    4.93
   1  10   0  121.05    6.46
  -1  10   0  128.28    6.21
  -1  10   0  128.66    5.31
   2 -10   0   31.58    4.79
   2 -10   0   42.09    3.52
   2  10   0   37.78    4.66
  -2  10   0   38.63    4.10
   3 -10   0  695.65   21.61
  -3 -10   0  682.93   20.89
  -3 -10   0  607.48   20.25
   3  10   0  665.12   22.58
  -3  10   0  674.38   21.67
   4 -10   0 1886.41   56.42
  -4 -10   0 1977.37   56.03
  -4  10   0 1806.07   54.57
   4  10   0 1789.40   54.44
   4  10   0 1847.03   57.86
  -4  10   0 1945.72   58.02
   5 -10   0  103.82    3.76
   5 -10   0  102.09    5.91
   5  10   0  104.09   11.71
  -5  10   0  108.31    7.62
  -5  10   0  101.48    4.22
  -5  10   0  101.88    4.80
   5  10   0   97.37    3.82
  -6 -10   0  489.95   14.91
   6 -10   0  501.41   17.43
   6 -10   0  480.74   14.86
  -6 -10   0  520.92   17.42
   6  10   0  495.32   14.95
  -6  10   0  487.98   19.62
  -6  10   0  497.47   15.20
  -6  10   0  494.28   15.73
  -7 -10   0  612.35   20.82
  -7 -10   0  561.54   17.47
   7 -10   0  568.28   18.04
   7 -10   0  575.18   17.41
   7 -10   0  593.05   20.45
  -7  10   0  598.04   18.41
   7  10   0  607.43   18.38
  -7  10   0  582.68   17.79
  -7  10   0  579.19   22.95
   7  10   0  562.37   17.47
  -8 -10   0   73.84    4.14
   8 -10   0   74.90    3.15
   8 -10   0   69.53    8.10
  -8 -10   0   68.60    7.46
   8 -10   0   71.97    3.93
  -8 -10   0   66.23    3.61
  -8  10   0   81.62    9.86
   8  10   0   75.18    4.13
  -8  10   0   71.61    5.25
   8  10   0   72.89    3.10
  -8  10   0   74.97    4.37
   9 -10   0  137.68    4.84
  -9 -10   0  128.86    5.51
  -9 -10   0  141.74    5.64
  -9 -10   0  142.91    6.78
   9 -10   0  125.33   11.72
   9 -10   0  131.73    5.37
  -9 -10   0  137.39   10.98
  -9  10   0  131.72    6.13
   9  10   0  136.46    5.47
  -9  10   0  133.90    5.40
  -9  10   0  129.15    6.25
   9  10   0  132.88    4.78
  -9  10   0  123.11   12.52
 -10 -10   0   74.58    5.97
 -10 -10   0   86.46    5.27
 -10 -10   0   84.87   14.26
  10 -10   0   90.61    3.72
 -10  10   0   81.36    5.14
 -10  10   0   93.38    5.29
 -10  10   0   89.54    4.43
  10  10   0   84.10    5.10
 -10  10   0  113.25   15.72
  10  10   0   90.36    3.63
 -11 -10   0  175.35   24.07
 -11 -10   0  200.86    8.40
  11 -10   0  207.35    6.92
 -11 -10   0  201.02    7.60
  11 -10   0  206.31    7.37
  11  10   0  199.83    7.32
 -11  10   0  206.84    8.02
 -11  10   0  210.93    7.57
 -11  10   0  210.66    8.65
  12 -10   0    4.09    1.56
 -12 -10   0    4.24    1.83
 -12 -10   0    2.62    3.05
  12  10   0    3.88    1.43
 -12  10   0   -2.10    6.51
 -12  10   0    5.13    2.00
 -12  10   0    6.34    2.53
  12  10   0    4.17    1.26
 -13 -10   0   96.42    6.60
  13 -10   0  100.96    4.55
 -13 -10   0  101.98    4.89
 -13  10   0   98.44   15.89
 -13  10   0  103.05    5.61
 -13  10   0  101.98    5.12
  13  10   0   92.81    4.37
  13  10   0   92.61    3.86
 -14 -10   0  107.97    4.97
 -14 -10   0  107.24    6.48
  14 -10   0  106.62    4.65
 -14  10   0  106.71    5.62
  14  10   0  101.74    4.51
 -14  10   0  111.14    5.36
 -15 -10   0   21.49    2.49
  15 -10   0   20.91    2.16
 -15  10   0   17.56    2.48
 -15  10   0   23.06    2.79
  15  10   0   24.10    2.14
 -16 -10   0   47.68    2.81
  16 -10   0   45.96    2.48
  16  10   0   44.51    2.39
 -16  10   0   51.78    2.99
 -16  10   0   45.27    3.12
 -16  10   0   50.36    3.67
 -17 -10   0    4.46    1.07
  17 -10   0    3.11    1.10
 -17  10   0    3.10    1.29
 -17  10   0    1.64    1.84
 -17  10   0   -1.80    1.80
  17  10   0    1.69    0.77
   0 -11   0    2.19    3.21
   0 -11   0    0.82    1.40
   0  11   0    0.34    1.42
   0  11   0    2.17    2.31
  -1 -11   0   60.32    4.29
   1 -11   0   47.83    7.17
   1 -11   0   58.85    4.12
   1  11   0   52.92    5.30
  -1  11   0   66.19    5.00
  -1  11   0   63.93    3.85
   2 -11   0  344.58   12.41
  -2  11   0  336.36   12.04
  -2  11   0  344.70   12.69
   2  11   0  342.95   13.66
   3 -11   0   38.96    3.86
  -3 -11   0   33.22    3.34
  -3  11   0   29.59    4.82
   3  11   0   42.68    6.20
  -4 -11   0 3404.13   90.26
   4 -11   0 3232.07   90.87
   4 -11   0 2922.68   88.48
  -4  11   0 2993.28   89.07
  -4  11   0 2974.55   88.65
   4  11   0 2960.03   92.19
   4  11   0 2943.93   88.49
  -5 -11   0   32.09    2.33
   5 -11   0   38.72    2.17
   5 -11   0   39.06    4.52
  -5  11   0   36.22    6.02
   5  11   0   37.78    2.29
  -5  11   0   39.88    2.72
  -5  11   0   36.63    3.43
   6 -11   0   66.55    5.84
  -6 -11   0   65.73    3.08
  -6 -11   0   73.27    5.39
   6 -11   0   71.10    2.90
  -6  11   0   64.74    3.42
  -6  11   0   75.56    7.62
   6  11   0   65.24    2.93
  -6  11   0   70.31    4.00
  -7 -11   0  100.37    4.97
   7 -11   0  109.44    3.97
   7 -11   0  110.54    7.85
  -7 -11   0  111.85    4.21
   7 -11   0  102.39    4.79
  -7 -11   0  119.57    7.53
   7  11   0  105.83    5.02
  -7  11   0  105.47    5.09
   7  11   0  103.54    3.98
  -7  11   0   97.84    9.25
  -7  11   0  107.92    4.48
  -8 -11   0    9.52    4.05
   8 -11   0   14.24    4.98
  -8 -11   0   16.75    1.91
   8 -11   0   14.46    1.91
  -8 -11   0   14.37    2.03
  -8  11   0   17.25    5.41
  -8  11   0   14.20    2.67
  -8  11   0   12.84    1.80
   8  11   0   13.15    1.99
  -8  11   0   18.71    2.50
   8  11   0   13.79    1.74
  -9 -11   0   19.77    6.14
  -9 -11   0   21.04    2.99
   9 -11   0   21.52    6.93
   9 -11   0   19.10    2.80
   9 -11   0   27.33    2.18
  -9  11   0   23.66    8.60
   9  11   0   23.55    1.96
  -9  11   0   24.35    3.59
  -9  11   0   20.79    2.73
  -9  11   0   22.78    2.89
   9  11   0   24.63    2.76
  10 -11   0   83.03    4.18
 -10 -11   0   82.76    4.32
 -10 -11   0   89.71    5.47
  10 -11   0   89.11    3.72
 -10 -11   0   81.85   15.49
  10  11   0   92.29    4.23
  10  11   0   89.02    3.60
 -10  11   0   84.01    5.32
 -10  11   0   65.33    7.45
 -10  11   0   86.11    4.51
 -11 -11   0    6.29    2.99
 -11 -11   0    4.07    3.96
  11 -11   0    1.79    1.53
 -11 -11   0    5.43    1.76
  11 -11   0    4.90    1.56
 -11  11   0    8.49    2.26
  11  11   0    4.51    1.56
 -11  11   0    3.25    2.34
 -11  11   0    6.72    2.18
  11  11   0    4.05    1.14
 -11  11   0    9.89    5.88
 -12 -11   0   90.89    6.42
  12 -11   0   90.80    4.40
 -12 -11   0  102.84    4.79
  12  11   0   92.59    3.89
 -12  11   0   93.69    5.80
 -12  11   0   76.45   10.54
 -12  11   0   93.90    5.11
  12  11   0   90.32    4.27
  13 -11   0    6.92    1.66
 -13 -11   0    6.80    1.76
 -13 -11   0    7.25    3.33
 -13  11   0    9.28    2.38
  13  11   0    7.41    1.28
  13  11   0    9.13    1.65
 -13  11   0    2.41    8.30
 -13  11   0    5.63    2.17
 -14 -11   0   22.88    3.04
  14 -11   0   19.94    2.66
  14  11   0   22.56    2.58
 -14  11   0   13.59    2.26
 -14  11   0   25.57    3.56
 -15 -11   0   15.83    1.88
  15 -11   0   17.39    2.05
  15  11   0   14.89    1.91
 -15  11   0   11.83    2.21
 -15  11   0   21.40    2.55
 -16 -11   0    2.20    1.10
  16 -11   0    2.27    1.03
  16  11   0    3.59    0.94
 -16  11   0    2.96    1.86
 -16  11   0    2.24    1.54
 -16  11   0    1.10    1.20
 -17 -11   0    7.62    1.23
  17  11   0    5.89    0.91
 -17  11   0    6.02    1.29
 -17  11   0    4.67    1.77
   0 -12   0  120.22    6.22
   0 -12   0  136.71    8.87
   0  12   0  126.86    5.23
   0  12   0  112.06    7.10
   1 -12   0  485.69   16.65
  -1 -12   0  496.79   16.85
   1 -12   0  470.30   18.41
   1  12   0  504.53   17.69
  -1  12   0  462.06   15.66
  -1  12   0  479.91   17.05
   2 -12   0 2047.95   61.53
   2  12   0 2004.95   62.53
  -2  12   0 2065.84   60.96
  -2  12   0 2063.11   61.75
   3 -12   0 1043.26   31.51
  -3 -12   0 1020.56   30.47
   3  12   0  933.27   29.11
  -3  12   0 1011.47   31.67
  -3  12   0  964.00   29.26
   3  12   0  969.59   32.90
  -4 -12   0  540.59   16.98
   4 -12   0  477.06   15.11
   4 -12   0  528.62   17.65
   4  12   0  501.90   15.28
  -4  12   0  498.43   15.46
  -4  12   0  489.80   15.98
   5 -12   0   16.03    2.99
   5 -12   0   14.55    1.79
  -5 -12   0   14.43    2.07
  -5 -12   0   15.74    2.56
  -5  12   0   17.20    2.41
  -5  12   0   16.08    2.28
   5  12   0   16.41    1.90
   6 -12   0  319.50    9.81
  -6 -12   0  312.22    9.85
  -6 -12   0  305.42   12.17
   6 -12   0  329.11   12.99
   6  12   0  309.86    9.88
  -6  12   0  319.80   10.21
  -6  12   0  321.76   10.79
  -7 -12   0  461.43   17.13
   7 -12   0  481.93   17.60
   7 -12   0  462.66   13.79
  -7 -12   0  447.77   14.37
  -7 -12   0  445.19   13.85
   7 -12   0  452.94   14.29
   7  12   0  431.61   14.03
  -7  12   0  436.11   14.99
  -7  12   0  468.42   14.24
   7  12   0  464.02   14.46
   8 -12   0   29.78    5.60
   8 -12   0   30.32    2.26
  -8 -12   0   28.31    3.20
   8 -12   0   30.43    2.92
  -8 -12   0   33.99    3.20
  -8 -12   0   30.33    5.13
   8  12   0   34.39    2.20
  -8  12   0   32.73    4.13
  -8  12   0   31.65    3.59
   8  12   0   29.41    3.19
  -8  12   0   32.96    2.93
   9 -12   0    3.39    1.64
  -9 -12   0   11.68    6.14
  -9 -12   0    5.86    1.79
   9 -12   0    6.50    1.37
  -9  12   0    6.28    1.71
  -9  12   0    5.45    2.20
   9  12   0    3.71    1.60
  -9  12   0    1.56    2.12
   9  12   0    4.96    1.13
  10 -12   0   73.22    3.51
 -10 -12   0   67.21    5.57
 -10 -12   0   73.80    4.12
 -10 -12   0   77.42   10.78
  10 -12   0   75.65    3.97
 -10  12   0   80.67    4.87
  10  12   0   78.23    3.35
  10  12   0   78.36    4.01
 -10  12   0   76.37    5.18
 -10  12   0   84.80   10.05
 -10  12   0   77.86    4.31
  11 -12   0   92.57    4.49
 -11 -12   0   91.22    7.05
 -11 -12   0   94.88    4.78
  11 -12   0   95.80    4.25
 -11 -12   0  101.50    6.56
 -11  12   0   90.78    4.89
  11  12   0   94.07    4.40
 -11  12   0  103.13   12.20
 -11  12   0   85.05    5.64
  11  12   0   99.03    3.85
 -11  12   0   99.62    5.23
 -12 -12   0   99.40    4.77
  12 -12   0   95.66    4.53
 -12  12   0  101.08   15.02
  12  12   0   98.91    4.46
  12  12   0   99.35    4.02
 -12  12   0   89.87    5.16
 -12  12   0   92.74    5.82
 -13 -12   0  157.64    6.26
  13 -12   0  156.78    6.00
  13  12   0  153.48    5.94
  13  12   0  151.27    5.33
 -13  12   0  157.64   17.37
 -13  12   0  155.78    6.45
 -13  12   0  148.48    7.01
 -14 -12   0   68.85    4.03
  14 -12   0   67.56    3.72
 -14  12   0   70.51    4.59
  14  12   0   71.52    3.62
 -14  12   0   77.27    4.69
 -15 -12   0    0.75    1.19
  15 -12   0    0.75    1.12
 -15  12   0    2.35    1.89
 -15  12   0   -0.07    1.36
  15  12   0    2.29    0.99
 -15  12   0   -0.31    1.62
 -16 -12   0    0.55    1.05
  16 -12   0    1.50    1.04
 -16  12   0    1.63    1.71
  16  12   0    1.34    0.85
 -16  12   0    1.17    1.25
 -16  12   0    5.65    1.52
   0 -13   0    1.56    4.97
   0 -13   0   -0.37    1.62
   0  13   0   -1.18    1.32
   0  13   0   -0.02    1.77
   0  13   0    2.05    3.05
   1 -13   0 1095.12   33.75
  -1 -13   0 1119.43   33.96
  -1  13   0 1072.14   34.11
   1  13   0 1025.85   31.32
  -1  13   0 1048.51   31.37
   1  13   0 1024.10   34.54
  -1  13   0 1067.18   32.44
   2 -13   0 1700.26   49.77
  -2  13   0 1675.89   50.11
  -2  13   0 1557.45   47.34
   2  13   0 1541.40   47.26
  -2  13   0 1637.78   48.93
   2  13   0 1620.23   51.07
   3 -13   0  289.52   11.29
  -3 -13   0  278.63   10.28
   3 -13   0  263.04    8.63
  -3  13   0  299.74   11.20
  -3  13   0  266.72   12.25
   3  13   0  277.93    8.84
   3  13   0  260.45   14.78
  -3  13   0  283.68    9.05
   4 -13   0 1236.38   37.04
  -4 -13   0 1191.47   37.02
  -4 -13   0 1345.67   38.91
   4 -13   0 1333.68   40.02
  -4  13   0 1292.24   37.38
  -4  13   0 1249.59   37.80
   4  13   0 1247.68   37.20
   5 -13   0   17.83    1.87
  -5 -13   0   19.97    2.81
   5 -13   0   20.16    3.14
  -5 -13   0   19.19    2.12
   5  13   0   14.92    1.88
  -5  13   0   18.37    2.34
  -5  13   0   17.13    2.50
  -6 -13   0  247.60    7.93
   6 -13   0  256.42    7.88
   6 -13   0  245.35    8.51
  -6 -13   0  233.63    8.64
   6 -13   0  238.47   11.27
  -6 -13   0  248.18   10.37
  -6  13   0  257.13    8.36
  -6  13   0  245.47    8.87
   6  13   0  234.94    8.78
   6  13   0  257.80    8.01
  -7 -13   0   19.23    2.73
  -7 -13   0   19.24    2.15
   7 -13   0   20.34    4.55
   7 -13   0   24.76    2.76
   7 -13   0   21.30    2.03
  -7 -13   0   25.08    4.24
   7  13   0   21.22    3.03
   7  13   0   21.19    1.93
  -7  13   0   16.80    2.32
  -7  13   0   17.44    2.60
  -7  13   0   21.09    3.15
   8 -13   0   61.97    2.99
  -8 -13   0   63.09    3.68
  -8 -13   0   65.39    9.03
   8 -13   0   59.75    3.60
   8 -13   0   51.10    6.65
  -8  13   0   58.36    4.30
  -8  13   0   63.59    3.70
   8  13   0   58.77    2.87
  -8  13   0   66.88    4.87
   8  13   0   68.10    3.71
  -9 -13   0   50.29    8.02
   9 -13   0   55.22    2.95
  -9 -13   0   55.25    3.68
  -9 -13   0   50.22    7.64
   9 -13   0   55.29    3.54
  -9  13   0   56.42    3.62
  -9  13   0   50.89    4.60
  -9  13   0   49.91    4.39
   9  13   0   53.57    2.76
   9  13   0   51.28    3.52
  10 -13   0  102.99    4.34
  10 -13   0  107.73    4.77
 -10 -13   0  108.48    4.88
 -10  13   0  102.59    5.93
 -10  13   0  110.68   11.48
  10  13   0  102.38    4.65
 -10  13   0   95.33    5.35
 -10  13   0  103.07    4.95
  10  13   0  110.74    4.14
 -11 -13   0  150.94    6.17
  11 -13   0  149.04    5.95
  11  13   0  157.58    5.39
 -11  13   0  157.73    6.38
  11  13   0  143.92    5.87
 -11  13   0  148.61    6.56
 -11  13   0  148.59    7.08
 -11  13   0  145.52   16.57
 -12 -13   0   28.44    3.18
  12 -13   0   30.97    2.95
 -12  13   0   38.12    4.43
 -12  13   0   31.76    3.56
  12  13   0   27.64    2.79
  12  13   0   25.38    2.39
 -12  13   0   24.20    8.48
  13 -13   0   58.07    3.43
 -13 -13   0   54.23    3.66
 -13  13   0   83.00   11.84
 -13  13   0   51.94    4.27
  13  13   0   54.48    3.33
  13  13   0   52.24    2.74
 -13  13   0   49.29    3.93
 -14 -13   0   14.20    2.34
 -14  13   0   10.62    2.37
  14  13   0   17.87    2.46
 -14  13   0   17.13    2.40
 -15 -13   0    5.00    1.38
  15 -13   0    5.07    1.21
  15  13   0    5.67    1.11
 -15  13   0    6.51    1.47
 -15  13   0    4.65    1.74
 -15  13   0    5.72    1.98
 -16 -13   0    0.44    1.03
 -16  13   0    2.30    1.69
 -16  13   0    0.03    1.42
 -16  13   0    1.64    1.25
  16  13   0    0.79    0.83
   0 -14   0 1235.67   37.53
   0 -14   0 1147.92   38.85
   0  14   0 1194.78   35.49
   0  14   0 1163.54   38.33
   0  14   0 1182.26   34.84
   1 -14   0  475.47   16.54
  -1 -14   0  443.45   18.50
  -1 -14   0  476.94   16.74
   1  14   0  439.47   18.19
  -1  14   0  437.21   17.34
  -1  14   0  461.66   15.24
   1  14   0  452.38   13.99
  -1  14   0  459.48   14.04
   2 -14   0  414.05   12.62
   2 -14   0  435.69   15.26
   2  14   0  410.70   12.71
  -2  14   0  418.46   14.47
  -2  14   0  425.18   12.82
   2  14   0  377.32   17.71
  -2  14   0  400.22   16.32
   3 -14   0  343.26   12.98
  -3 -14   0  350.79   12.02
   3 -14   0  329.07   10.13
  -3  14   0  303.89   11.16
  -3  14   0  299.35   14.54
  -3  14   0  332.29   12.77
  -3  14   0  337.43   10.51
   3  14   0  334.66   10.34
   4 -14   0  704.10   21.57
  -4 -14   0  781.37   23.61
   4 -14   0  751.69   24.70
  -4 -14   0  713.67   21.58
  -4  14   0  737.58   21.97
  -4  14   0  671.78   25.85
  -4  14   0  759.07   24.81
   4  14   0  738.73   21.78
  -4  14   0  716.98   22.42
  -5 -14   0 1245.55   37.91
   5 -14   0 1278.07   37.93
   5 -14   0 1301.09   41.23
  -5 -14   0 1333.40   40.12
  -5  14   0 1304.90   38.78
   5  14   0 1297.02   38.08
  -5  14   0 1323.83   41.51
  -5  14   0 1313.99   38.29
  -6 -14   0  209.71    9.55
  -6 -14   0  204.64    7.04
  -6 -14   0  207.42    7.71
   6 -14   0  225.01   10.98
   6 -14   0  215.55    7.61
   6 -14   0  210.56    6.92
   6  14   0  215.61    7.85
  -6  14   0  212.20    7.41
  -6  14   0  218.55    8.07
   7 -14   0  201.13    6.56
   7 -14   0  196.98    7.14
  -7 -14   0  190.50    6.81
  -7 -14   0  193.48    7.15
  -7 -14   0  195.05   10.65
   7 -14   0  197.60   11.42
  -7  14   0  195.38    7.69
  -7  14   0  191.49    7.97
  -7  14   0  200.81    7.02
   7  14   0  196.18    6.56
   7  14   0  201.45    7.30
  -8 -14   0   14.33    5.62
   8 -14   0    7.16    1.37
   8 -14   0   10.06    6.40
   8 -14   0    3.93    1.70
  -8 -14   0   10.12    2.00
  -8  14   0   11.89    4.28
  -8  14   0    1.72    2.34
  -8  14   0    5.76    2.08
   8  14   0    6.05    1.19
   8  14   0    8.17    1.77
  -8  14   0    4.20    1.63
  -9 -14   0  272.90   24.78
   9 -14   0  272.40    8.72
   9 -14   0  272.28   10.21
  -9  14   0  269.46   10.16
  -9  14   0  275.86    9.94
   9  14   0  256.52    9.31
   9  14   0  280.04    8.76
  -9  14   0  269.65    9.25
  -9  14   0  271.96   15.07
 -10 -14   0  129.39    5.50
  10 -14   0  125.57    5.07
  10 -14   0  127.63    5.40
 -10  14   0  124.91    6.39
  10  14   0  123.90    4.72
  10  14   0  131.75    5.36
 -10  14   0  133.35    5.56
 -10  14   0  130.38   12.66
 -10  14   0  130.38    6.00
 -11 -14   0   47.35    3.53
  11 -14   0   46.15    3.40
 -11  14   0   48.98    4.16
  11  14   0   43.09    3.14
 -11  14   0   52.59    4.24
  11  14   0   50.18    2.68
 -11  14   0   38.87    7.77
 -11  14   0   52.74    4.80
  12 -14   0   55.20    3.51
 -12 -14   0   60.06    6.09
 -12 -14   0   55.73    3.68
  12  14   0   60.94    3.41
 -12  14   0   60.36    9.56
 -12  14   0   54.62    4.12
 -13 -14   0   75.55    4.31
  13 -14   0   80.18    4.07
  13  14   0   79.26    3.95
  13  14   0   85.75    3.42
 -13  14   0   76.08    4.55
 -13  14   0   85.11   12.27
 -13  14   0   82.29    4.90
  14 -14   0    5.88    1.36
 -14 -14   0    3.68    1.47
 -14  14   0    7.43    2.07
 -14  14   0    5.10    1.64
 -14  14   0    5.37    1.96
  14  14   0    3.14    1.24
 -15 -14   0   46.79    2.85
  15 -14   0   48.22    2.56
 -15  14   0   40.07    3.53
 -15  14   0   42.39    3.16
 -15  14   0   40.44    2.98
  15  14   0   40.50    2.33
 -16 -14   0    4.09    1.07
 -16  14   0    1.20    1.45
 -16  14   0    4.40    1.40
  16  14   0    3.61    0.91
   0 -15   0    1.36    2.03
   0  15   0    4.12    4.36
   0  15   0    0.70    1.19
   0  15   0   -1.74    2.14
  -1 -15   0  183.79    8.71
  -1 -15   0  177.39   13.89
   1 -15   0  178.57    8.64
   1 -15   0  159.27    5.68
  -1  15   0  166.98    6.02
  -1  15   0  161.98   11.34
   1  15   0  198.89   16.19
  -1  15   0  159.67    7.44
   1  15   0  173.24    5.97
   2 -15   0  260.54   10.88
   2 -15   0  239.38    7.72
  -2 -15   0  240.10    7.89
   2  15   0  239.29    7.97
  -2  15   0  224.48   13.20
  -2  15   0  256.46   10.09
  -2  15   0  247.26    8.10
  -3 -15   0   40.73    2.53
   3 -15   0   40.88    2.31
  -3 -15   0   42.36    4.74
   3 -15   0   43.79    5.09
  -3  15   0   42.35    2.84
   3  15   0   41.24    2.54
  -3  15   0   46.86    4.11
  -3  15   0   37.06    5.23
  -3  15   0   42.53    6.50
  -4 -15   0  116.45    4.53
  -4 -15   0  126.35    6.92
   4 -15   0  127.26    4.47
   4 -15   0  127.80    7.69
  -4  15   0  124.02    5.69
  -4  15   0  132.28    4.96
   4  15   0  126.55    4.67
  -4  15   0  132.83    8.30
  -4  15   0  103.81   12.33
   5 -15   0  546.21   17.92
  -5 -15   0  571.79   18.03
   5 -15   0  577.56   17.40
  -5 -15   0  607.14   19.76
  -5 -15   0  575.17   17.43
   5 -15   0  598.66   21.01
   5  15   0  583.90   17.57
  -5  15   0  578.12   18.34
   5  15   0  586.67   18.24
  -5  15   0  596.75   17.85
  -5  15   0  588.35   21.13
   6 -15   0    1.25    1.11
   6 -15   0    5.56    1.77
  -6 -15   0   -3.34    3.25
  -6 -15   0    2.04    1.72
   6 -15   0    6.33    4.18
  -6 -15   0    2.01    1.64
   6  15   0    2.40    1.82
  -6  15   0    1.66    1.40
  -6  15   0    1.19    2.93
  -6  15   0    1.29    3.33
   6  15   0    2.94    1.06
  -7 -15   0  117.90    9.45
   7 -15   0  129.53   11.11
  -7 -15   0  122.39    5.12
   7 -15   0  114.74    5.09
  -7  15   0  110.11    9.07
  -7  15   0  127.51    5.06
   7  15   0  121.76    4.46
  -7  15   0  111.88    5.70
  -7  15   0  121.20    6.09
   7  15   0  118.31    5.22
  -8 -15   0   54.86    3.50
   8 -15   0   46.93    2.84
   8 -15   0   44.88    3.38
  -8  15   0   46.73    3.43
   8  15   0   47.48    2.61
  -8  15   0   45.46    4.19
  -8  15   0   42.66    4.44
   8  15   0   48.03    3.41
  -8  15   0   49.05    8.50
   9 -15   0  123.25    5.30
  -9 -15   0  122.61    5.35
   9 -15   0  118.74    4.79
   9  15   0  134.70    5.42
  -9  15   0  128.27    5.41
  -9  15   0  119.68    6.27
   9  15   0  129.18    4.69
  -9  15   0  123.48   11.26
  10 -15   0  107.25    4.97
 -10 -15   0  116.25    5.10
 -10  15   0  127.26   12.86
 -10  15   0  113.82    5.21
 -10  15   0  112.34    5.66
  10  15   0  115.10    4.35
 -10  15   0  104.98    6.11
  10  15   0  115.30    4.96
 -11 -15   0  135.80    5.59
  11 -15   0  132.79    5.50
 -11  15   0  111.80   15.56
  11  15   0  137.46    4.87
 -11  15   0  129.04    5.87
 -11  15   0  133.88    6.86
  11  15   0  127.98    5.39
 -11  15   0  123.98    5.87
 -12 -15   0   96.03    6.50
  12 -15   0   95.19    4.41
 -12 -15   0   93.59    4.59
 -12  15   0   93.74    5.06
 -12  15   0   91.42    5.41
  12  15   0   93.41    4.36
  12  15   0   94.78    3.69
 -12  15   0   77.14   10.73
  13 -15   0    9.18    1.68
 -13 -15   0    7.79    1.86
 -13  15   0    9.86    2.07
 -13  15   0   10.56    2.40
  13  15   0    7.57    1.41
 -13  15   0    6.72    2.45
  13  15   0    6.55    1.52
  14 -15   0   22.48    2.26
 -14 -15   0   30.64    2.64
 -14  15   0   25.52    2.88
 -14  15   0   23.80    2.82
  14  15   0   24.08    2.21
 -14  15   0   26.09    3.30
 -15 -15   0    1.59    1.13
  15  15   0    1.69    0.97
 -15  15   0    1.79    1.36
 -15  15   0    3.08    1.50
 -15  15   0    2.83    1.82
 -16 -15   0    1.64    1.02
  16  15   0    3.87    0.84
 -16  15   0    7.82    1.40
 -16  15   0    4.22    1.43
   0 -16   0  255.93    8.25
   0 -16   0  264.92   11.60
   0  16   0  256.67    9.62
   0  16   0  268.46    8.55
  -1 -16   0   55.91    2.84
   1 -16   0   57.48    2.78
   1 -16   0   52.69    5.49
  -1 -16   0   54.83    5.55
  -1  16   0   54.28    3.02
  -1  16   0   52.94    5.11
   1  16   0   51.63    2.98
   2 -16   0  705.55   21.60
  -2 -16   0  705.94   21.59
   2 -16   0  732.03   25.01
  -2  16   0  720.56   23.82
  -2  16   0  786.31   30.45
  -2  16   0  727.49   21.96
   2  16   0  749.94   21.89
   3 -16   0  552.52   19.54
  -3 -16   0  551.17   18.17
  -3 -16   0  497.82   16.05
   3 -16   0  537.31   16.06
  -3  16   0  547.73   16.46
  -3  16   0  546.35   18.95
  -3  16   0  519.09   16.95
   3  16   0  542.42   16.29
   4 -16   0  339.24   10.47
  -4 -16   0  328.19   14.82
   4 -16   0  346.64   14.05
  -4 -16   0  323.43   10.51
   4  16   0  332.28   10.67
  -4  16   0  359.97   14.41
  -4  16   0  336.86   12.23
  -4  16   0  347.79   11.51
  -4  16   0  355.93   10.94
   4  16   0  330.11   11.78
  -5 -16   0   77.79    6.14
   5 -16   0   86.47    7.76
  -5 -16   0   72.73    4.22
   5 -16   0   79.77    4.26
   5 -16   0   82.43    3.29
  -5 -16   0   72.95    3.63
  -5  16   0   76.28    5.53
   5  16   0   76.98    4.48
  -5  16   0   76.96    4.56
  -5  16   0   73.52    7.09
   5  16   0   74.09    3.46
   6 -16   0   11.42    1.95
  -6 -16   0    5.87    3.83
   6 -16   0    5.77    4.81
  -6 -16   0    8.43    1.90
   6 -16   0    9.01    1.32
   6  16   0   10.19    2.04
  -6  16   0    7.02    1.63
  -6  16   0    7.80    2.02
  -6  16   0    3.86    3.53
   6  16   0    8.32    1.28
  -6  16   0   11.76    2.67
   7 -16   0  105.84    4.83
  -7 -16   0  114.24    4.91
   7 -16   0  105.21    4.25
   7 -16   0  106.82   14.22
   7  16   0  113.03    4.24
  -7  16   0  103.15    5.48
   7  16   0  115.53    4.95
  -7  16   0  112.58    4.79
  -7  16   0  108.29    5.83
  -7  16   0  113.54    9.33
  -8 -16   0   12.21    1.91
   8 -16   0   20.91    2.42
   8 -16   0   13.97    1.98
   8  16   0   17.74    2.02
  -8  16   0   19.18    2.68
  -8  16   0   15.13    2.03
   8  16   0   12.02    2.03
  -8  16   0   15.04    2.68
  -8  16   0    6.91    4.81
   9 -16   0  190.83    6.81
  -9 -16   0  199.95    7.27
   9 -16   0  184.94    7.18
  -9  16   0  198.23    8.23
   9  16   0  208.56    6.71
   9  16   0  195.04    7.26
  -9  16   0  196.12    7.81
  -9  16   0  199.78    7.27
  -9  16   0  184.96   13.85
  10 -16   0  119.39    5.09
 -10 -16   0  114.23    5.12
 -10  16   0  104.20   14.89
  10  16   0  118.57    4.46
 -10  16   0  113.96    5.67
 -10  16   0  119.02    6.26
  10  16   0  115.74    5.06
 -10  16   0  122.01    5.37
 -11 -16   0   10.10    1.71
  11 -16   0   12.86    1.89
 -11  16   0    8.77    2.72
  11  16   0   13.40    1.50
 -11  16   0   10.93    2.59
 -11  16   0   11.32    2.13
 -11  16   0   19.66    8.78
  11  16   0    9.71    1.77
  12 -16   0   65.79    3.69
 -12 -16   0   64.05    5.66
 -12 -16   0   68.24    3.81
 -12  16   0   59.21    4.19
 -12  16   0   55.52   10.61
  12  16   0   62.55    2.93
 -12  16   0   66.07    4.85
 -12  16   0   64.18    4.62
  12  16   0   63.15    3.53
 -13 -16   0   10.13    1.87
  13 -16   0    9.29    1.68
 -13  16   0   12.40    2.52
  13  16   0    8.35    1.53
 -13  16   0    9.99    2.06
 -13  16   0    8.37    2.49
  13  16   0    6.95    1.56
  14 -16   0   16.37    2.08
 -14 -16   0   18.63    2.29
 -14  16   0   20.39    3.12
  14  16   0   22.48    2.03
 -14  16   0   20.46    2.75
 -14  16   0   15.98    2.29
 -15 -16   0    1.04    1.09
 -15  16   0   -0.55    1.71
 -15  16   0   -2.31    1.38
  15  16   0   -0.17    0.87
 -15  16   0    1.99    1.36
  16 -16   0   11.05    1.50
 -16 -16   0   10.98    1.32
  16  16   0   10.48    1.28
   0 -17   0   -2.33    2.66
   0 -17   0    0.39    1.23
   0  17   0    0.96    1.13
   0  17   0   -0.60    2.86
   1 -17   0   52.27    5.84
   1 -17   0   45.57    2.56
  -1 -17   0   43.50    2.67
  -1  17   0   50.07    5.48
  -1  17   0   46.35    2.84
   1  17   0   48.69    2.82
   2 -17   0  242.67    7.72
   2 -17   0  259.51   11.54
  -2 -17   0  228.85    7.75
   2  17   0  237.58    7.98
  -2  17   0  247.82    8.13
  -2  17   0  241.35   10.55
  -3 -17   0  541.35   17.97
   3 -17   0  531.06   19.49
   3 -17   0  516.85   15.64
  -3 -17   0  493.56   15.63
   3  17   0  517.51   15.86
  -3  17   0  526.55   18.74
   3  17   0  531.74   17.08
  -3  17   0  521.05   16.02
  -3  17   0  509.62   17.05
   4 -17   0  114.80    4.21
  -4 -17   0  113.57    4.45
   4 -17   0  115.99    5.86
  -4 -17   0  115.03    5.29
   4 -17   0  113.68    8.37
  -4  17   0  112.89    8.01
   4  17   0  115.53    5.58
  -4  17   0  110.93    4.91
  -4  17   0  120.18    5.63
  -5 -17   0  197.64    9.32
  -5 -17   0  184.47    7.02
   5 -17   0  186.70   10.76
   5 -17   0  194.67    6.27
  -5 -17   0  181.90    6.56
  -5  17   0  191.15    7.48
  -5  17   0  190.76    6.77
  -5  17   0  182.31    7.94
  -5  17   0  172.07   10.28
  -5  17   0  190.22    8.07
   5  17   0  191.65    7.17
   5  17   0  191.56    6.45
   6 -17   0   98.68    3.98
  -6 -17   0   98.63    4.70
   6 -17   0  117.55   10.72
   6 -17   0   94.04    4.59
  -6  17   0  106.20    8.80
  -6  17   0  100.99    5.84
   6  17   0  101.11    4.01
   6  17   0   95.64    4.80
  -6  17   0  101.76    5.71
  -6  17   0  102.64    4.52
  -6  17   0   97.51    5.19
   7 -17   0  187.65    6.45
   7 -17   0  175.80   14.21
   7 -17   0  186.44    7.04
  -7 -17   0  195.91    7.09
  -7  17   0  180.96   11.88
   7  17   0  190.29    6.48
  -7  17   0  193.62    6.98
   7  17   0  186.44    7.05
  -7  17   0  194.74    7.80
  -7  17   0  193.37    8.17
  -7  17   0  191.52    7.67
   8 -17   0    7.50    1.88
  -8 -17   0    0.95    1.52
   8 -17   0    5.17    1.59
   8  17   0    5.53    1.69
  -8  17   0    3.59    2.43
  -8  17   0    3.76    1.74
  -8  17   0    7.75    2.35
  -8  17   0    2.89    5.07
   8  17   0    4.46    1.17
  -9 -17   0    4.01    1.62
   9 -17   0    2.51    1.57
  -9  17   0    8.11    1.91
  -9  17   0   11.32    5.96
  -9  17   0    7.03    2.44
   9  17   0    4.13    1.67
   9  17   0    4.35    1.21
  -9  17   0    3.27    2.03
 -10 -17   0   30.75    3.11
  10 -17   0   29.79    3.00
  10  17   0   31.18    2.28
 -10  17   0   30.08    3.55
  10  17   0   31.06    2.92
 -10  17   0   29.31    4.32
 -10  17   0   33.10    3.88
 -10  17   0   40.84    8.23
 -10  17   0   39.16    4.42
 -11 -17   0   51.94    3.54
  11 -17   0   55.64    3.54
 -11  17   0   56.54    9.53
 -11  17   0   53.00    4.93
 -11  17   0   63.73    4.79
 -11  17   0   54.85    4.08
  11  17   0   52.02    3.33
  11  17   0   53.93    2.85
 -12 -17   0    7.17    2.71
 -12 -17   0    5.52    1.73
  12 -17   0    4.78    1.62
 -12  17   0    5.88    2.03
 -12  17   0    5.41    2.38
  12  17   0    3.13    1.13
 -12  17   0    4.36   10.66
  12  17   0    3.58    1.42
 -12  17   0    4.28    2.08
 -13 -17   0   63.37    3.71
  13  17   0   58.61    3.32
 -13  17   0   64.25    4.84
 -13  17   0   58.28    4.18
 -13  17   0   62.42    5.25
 -14 -17   0    0.65    1.13
 -14  17   0   -0.66    1.78
 -14  17   0    0.53    1.43
 -14  17   0    2.94    1.60
  14  17   0    1.21    0.95
 -15 -17   0   21.80    2.09
  15 -17   0   23.88    2.43
 -15  17   0   28.80    2.56
 -15  17   0   19.26    2.40
  15  17   0   21.17    1.67
  16 -17   0    7.60    1.32
 -16 -17   0    8.00    1.12
  16  17   0    8.49    1.20
 -16  17   0    8.14    1.64
   0 -18   0   60.32    3.02
   0 -18   0   52.41    6.75
   0  18   0   68.22    3.29
   1 -18   0  114.75    8.15
  -1 -18   0  113.07    4.29
   1 -18   0  114.15    4.25
   1  18   0  108.95    4.44
  -1  18   0  112.48    4.57
   1  18   0  120.55    7.78
  -1  18   0  123.74    8.02
  -1  18   0  107.27    7.25
   2 -18   0   25.07    2.21
  -2 -18   0   18.97    2.40
  -2 -18   0   24.73    2.36
   2 -18   0   18.15    2.85
   2 -18   0   16.77    3.71
  -2  18   0   21.01    2.44
   2  18   0   23.32    2.33
  -2  18   0   20.10    3.92
  -2  18   0   20.80    3.26
   2  18   0   18.44    3.07
   3 -18   0   20.01    3.02
   3 -18   0   15.01    3.99
  -3 -18   0   17.50    2.39
  -3 -18   0   13.59    1.68
   3 -18   0   17.67    2.16
   3  18   0   13.29    2.49
  -3  18   0   16.75    4.32
  -3  18   0   17.63    3.08
  -4 -18   0  287.48    9.42
   4 -18   0  298.81   10.49
   4 -18   0  283.48   14.03
   4 -18   0  302.53    9.33
  -4 -18   0  311.68   10.11
  -4  18   0  315.68    9.80
  -4  18   0  289.32   10.76
  -4  18   0  273.70   10.32
   4  18   0  312.87    9.56
  -4  18   0  286.43   13.01
   4  18   0  297.73   10.26
  -5 -18   0   58.31    3.72
   5 -18   0   56.46    2.96
  -5  18   0   58.28    4.31
  -5  18   0   55.70    7.51
  -5  18   0   59.64    4.74
  -5  18   0   49.88    4.97
   5  18   0   55.15    2.94
  -5  18   0   56.74    3.41
   5  18   0   55.17    3.88
   6 -18   0   27.58    6.46
  -6 -18   0   22.49    3.03
  -6  18   0   20.70    2.76
  -6  18   0   27.48    2.85
   6  18   0   22.07    2.15
  -6  18   0   27.96    3.23
   6  18   0   25.92    3.09
  -6  18   0   24.39    5.12
  -6  18   0   22.67    3.02
   7 -18   0   62.55    3.36
   7 -18   0   67.32    3.93
  -7 -18   0   65.63    3.85
  -7  18   0   62.26    3.73
  -7  18   0   62.12    4.58
   7  18   0   62.56    3.07
  -7  18   0   61.92    5.01
  -7  18   0   60.33    7.44
   7  18   0   59.02    3.91
  -7  18   0   61.48    4.78
  -8 -18   0  138.01    5.67
   8 -18   0  130.68    5.57
  -8  18   0  134.22    5.54
   8  18   0  130.56    5.59
  -8  18   0  130.88    6.64
  -8  18   0  126.19    6.28
  -8  18   0  138.27    6.52
  -8  18   0  121.81   12.27
   8  18   0  140.46    4.99
   9 -18   0   95.96    4.59
  -9 -18   0   96.91    4.64
   9  18   0   97.76    3.91
   9  18   0   94.38    4.51
  -9  18   0   95.39    4.71
  -9  18   0   92.05    5.69
  -9  18   0   96.93    5.62
  -9  18   0   91.20    5.25
  -9  18   0   91.30   12.75
  10 -18   0  253.73    8.76
 -10 -18   0  253.22    8.86
  10  18   0  254.44    8.18
 -10  18   0  253.48    9.24
 -10  18   0  251.81   18.63
 -10  18   0  245.69    9.81
 -10  18   0  252.20    9.75
 -10  18   0  240.74    8.82
  10  18   0  247.21    8.69
 -11 -18   0   13.23    1.87
  11 -18   0   16.35    2.10
 -11  18   0   16.20    2.70
 -11  18   0    5.04    9.41
 -11  18   0   11.50    2.49
  11  18   0   17.28    1.74
 -11  18   0   16.64    2.43
  11  18   0   14.76    1.97
 -12 -18   0   46.29    3.39
 -12 -18   0   37.35    4.91
  12 -18   0   49.62    3.26
 -12  18   0   45.89    3.99
 -12  18   0   45.22    3.92
  12  18   0   49.98    3.13
 -12  18   0   36.12   12.78
 -12  18   0   49.04    4.51
  12  18   0   45.70    2.54
 -13 -18   0    2.78    1.36
 -13  18   0    2.33    1.96
  13  18   0    2.16    1.15
 -13  18   0    1.63    1.66
 -13  18   0   -2.39    1.68
 -14 -18   0   19.25    2.16
 -14  18   0   24.78    2.65
 -14  18   0   26.14    2.74
  14  18   0   22.99    1.93
 -14  18   0   20.58    3.00
  15 -18   0    2.18    1.27
 -15 -18   0    0.52    0.99
 -15  18   0    0.62    1.31
  15  18   0    1.05    0.83
   0 -19   0   -1.61    2.28
   0 -19   0   -1.29    1.34
   0 -19   0   -1.53    3.52
   0  19   0    0.34    1.57
   0  19   0    1.00    2.66
   1 -19   0   41.35    4.26
   1 -19   0   36.36    2.73
  -1 -19   0   41.41    2.68
  -1 -19   0   39.43    4.14
  -1  19   0   45.95    4.71
  -1  19   0   44.03    7.02
   1  19   0   40.26    4.56
  -2 -19   0  197.96    6.90
  -2 -19   0  211.35    9.53
   2 -19   0  218.72    8.21
   2 -19   0  198.60    6.85
  -2 -19   0  212.60    7.84
  -2  19   0  201.85   10.52
   2  19   0  209.71    8.22
  -2  19   0  222.49    8.53
  -2  19   0  208.86    7.24
   2  19   0  211.62    7.15
   3 -19   0    6.20    2.37
   3 -19   0    6.38    1.39
   3 -19   0   -3.61    6.61
  -3 -19   0    3.76    1.79
  -3 -19   0    3.52    1.97
   3  19   0    5.25    2.19
   3  19   0    4.22    1.25
  -3  19   0    3.63    1.40
  -3  19   0    7.91    4.62
  -3  19   0    0.46    2.57
   4 -19   0   83.18    9.84
  -4 -19   0   81.84    4.38
   4 -19   0   80.19    3.59
   4 -19   0   74.03    4.82
  -4  19   0   81.38    3.91
  -4  19   0   76.58    5.21
   4  19   0   81.83    3.63
  -4  19   0   84.87    8.06
   4  19   0   83.79    4.55
   5 -19   0  155.40    6.54
  -5 -19   0  148.06    5.97
   5 -19   0  146.06   12.23
   5 -19   0  143.21    5.35
  -5  19   0  156.39   10.04
   5  19   0  149.35    6.11
  -5  19   0  147.83    6.55
   5  19   0  148.32    5.40
  -5  19   0  150.28    6.90
  -5  19   0  150.09    5.76
   6 -19   0   38.07    3.03
   6 -19   0   24.69    8.41
  -6 -19   0   37.69    3.38
  -6  19   0   41.60    3.16
   6  19   0   39.86    2.55
  -6  19   0   32.22    4.30
  -6  19   0   35.48    3.89
  -6  19   0   27.31    5.37
  -6  19   0   36.65    4.37
   6  19   0   37.71    3.35
  -7 -19   0  431.61   14.08
   7  19   0  433.72   14.12
   7  19   0  439.37   13.60
  -7  19   0  440.54   14.53
  -7  19   0  429.87   14.68
  -7  19   0  454.89   15.00
  -7  19   0  437.40   19.54
  -7  19   0  447.77   13.99
  -8 -19   0   16.32    2.18
   8  19   0   16.22    2.06
  -8  19   0   14.06    2.67
  -8  19   0   15.55    2.40
   8  19   0   15.53    2.06
  -8  19   0   21.10    6.69
  -8  19   0   20.40    3.04
  -8  19   0   17.02    2.14
  -9 -19   0  281.48    9.59
  -9  19   0  271.29    9.46
  -9  19   0  276.46   10.00
  -9  19   0  272.45   10.43
   9  19   0  273.98    9.51
  -9  19   0  264.09   25.79
   9  19   0  278.81    8.94
  -9  19   0  284.65   10.54
 -10 -19   0  138.41    5.56
 -10  19   0  133.13    6.07
  10  19   0  129.17    5.38
 -10  19   0  114.04   17.13
 -10  19   0  125.42    6.63
 -10  19   0  129.49    5.74
  10  19   0  133.83    4.82
 -10  19   0  127.49    6.57
 -11 -19   0   92.15    4.50
 -11  19   0   84.40    5.13
 -11  19   0   85.71   12.22
  11  19   0   92.52    3.59
 -11  19   0   94.23    5.00
  11  19   0   92.49    4.30
 -11  19   0   96.36    5.53
 -12 -19   0   66.95    3.78
 -12  19   0   64.07    4.45
 -12  19   0   65.18    4.23
 -12  19   0   67.30    4.77
  12  19   0   66.31    3.50
  12  19   0   66.57    3.07
 -13 -19   0   22.45    2.34
 -13 -19   0   23.60    4.28
 -13  19   0   15.00    2.16
  13  19   0   24.53    2.10
 -13  19   0   17.67    2.42
 -13  19   0   23.79    2.87
 -14 -19   0   14.65    1.99
  14 -19   0   16.85    2.38
  14  19   0   14.69    1.66
 -14  19   0   13.67    1.80
  15 -19   0   10.96    1.57
 -15 -19   0    9.38    1.22
  15  19   0   12.60    1.39
 -15  19   0   15.04    2.11
   0 -20   0   71.81    4.61
   0 -20   0   64.43    3.39
   0  20   0   69.51    4.98
   0  20   0   68.01    3.47
  -1 -20   0   74.04    4.70
   1 -20   0   74.72    8.98
  -1 -20   0   77.51    3.68
   1 -20   0   70.67    3.55
   1 -20   0   79.62    4.89
   1  20   0   78.27    3.64
  -1  20   0   84.20    3.74
   1  20   0   73.02    4.94
  -1  20   0   77.81    5.19
   2 -20   0  231.74    7.66
   2 -20   0  233.62   13.29
  -2 -20   0  236.44    8.51
   2 -20   0  244.01    8.79
   2  20   0  237.38    7.92
  -2  20   0  232.23    9.09
  -2  20   0  227.47   11.95
   2  20   0  243.06    8.86
  -2  20   0  235.59    8.04
   3 -20   0   12.29    2.47
   3 -20   0   10.61    4.95
   3 -20   0   14.19    1.66
  -3 -20   0   15.26    2.16
   3  20   0   13.12    1.64
   3  20   0   15.78    2.45
  -3  20   0   11.33    1.73
  -3  20   0   15.77    2.94
  -3  20   0   15.91    5.53
   4 -20   0   82.62   11.55
   4 -20   0   78.85    4.74
   4 -20   0   78.62    3.71
  -4 -20   0   77.81    4.25
  -4  20   0   67.63    8.48
  -4  20   0   82.14    3.95
   4  20   0   76.31    3.56
   4  20   0   77.65    4.46
  -4  20   0   84.45    5.12
   5 -20   0  100.41   13.53
   5 -20   0   93.39    4.10
   5 -20   0   89.50    5.11
  -5 -20   0   92.21    4.64
   5  20   0   93.29    4.74
   5  20   0   93.01    3.93
  -5  20   0   83.67    9.27
  -5  20   0   99.72    5.55
  -5  20   0   87.75    4.38
  -6 -20   0   21.76    3.61
   6 -20   0   22.11    2.98
  -6  20   0   22.81    2.88
  -6  20   0   20.06    2.82
  -6  20   0   26.60    6.18
   6  20   0   21.96    2.25
   7 -20   0   14.20    2.59
  -7 -20   0   13.86    2.13
   7  20   0   13.73    2.00
  -7  20   0   27.32    3.88
  -7  20   0   23.86    6.34
  -7  20   0   15.59    2.78
  -7  20   0   14.16    1.94
   7  20   0   15.99    2.08
  -8 -20   0   64.17    3.75
   8  20   0   57.22    3.68
  -8  20   0   61.85    8.72
  -8  20   0   56.01    4.72
  -8  20   0   55.08    4.43
   8  20   0   57.97    2.97
  -8  20   0   59.24    4.74
  -8  20   0   58.84    3.85
  -9 -20   0   12.35    1.95
   9  20   0   16.90    2.09
  -9  20   0   12.40    2.77
  -9  20   0   14.67    2.41
  -9  20   0   15.95    2.32
  -9  20   0   18.30    8.54
   9  20   0   15.79    2.06
  -9  20   0   13.00    2.76
 -10 -20   0   22.22    2.85
 -10  20   0   18.45    9.75
 -10  20   0   21.38    2.51
  10  20   0   17.24    2.00
 -10  20   0   22.41    2.80
 -10  20   0   20.77    2.90
  10  20   0   21.69    2.62
 -10  20   0   13.24    4.01
 -11 -20   0   32.53    3.16
  11  20   0   38.76    2.87
  11  20   0   31.71    2.13
 -11  20   0   35.51    4.14
 -11  20   0   47.99   12.58
 -11  20   0   29.20    3.75
 -11  20   0   37.18    3.72
  12 -20   0   12.32    2.44
 -12 -20   0   21.14    2.89
 -12 -20   0   19.83    3.69
  12  20   0   20.21    2.42
 -12  20   0   18.95    2.67
  12  20   0   21.63    2.40
 -12  20   0   15.59    2.60
 -13 -20   0   11.39    1.56
  13 -20   0   11.64    1.75
 -13 -20   0    9.40    2.41
 -13  20   0    9.96    1.89
  13  20   0   10.80    1.43
 -14 -20   0   20.18    1.97
  14 -20   0   19.97    2.46
 -14  20   0   20.84    2.38
  14  20   0   21.49    1.75
  15 -20   0    2.75    1.26
 -15 -20   0   -0.13    0.90
  15  20   0   -0.76    0.69
 -15  20   0   -1.40    1.34
   0 -21   0   -0.43    2.06
   0  21   0    2.00    2.36
   0  21   0   -0.55    1.22
   1 -21   0   13.84    2.34
   1 -21   0   12.38    5.34
   1 -21   0    9.69    2.32
  -1 -21   0   12.72    2.37
   1  21   0   11.99    2.57
  -1  21   0   14.23    2.85
  -1  21   0    7.24    1.55
   1  21   0    9.74    1.55
   2 -21   0   22.23    2.56
   2 -21   0   21.00    2.36
   2 -21   0   26.33    6.25
  -2 -21   0   23.99    3.33
   2  21   0   24.16    2.41
  -2  21   0   24.71    2.62
   2  21   0   23.88    2.74
  -3 -21   0   90.62    4.78
   3 -21   0   73.08   11.95
   3 -21   0   97.78    5.13
   3  21   0  100.22    5.04
  -3  21   0   96.43    5.53
   3  21   0   94.60    4.09
  -3  21   0  104.18    4.36
  -4 -21   0   15.80    2.41
   4 -21   0   16.63    6.90
   4 -21   0   19.27    2.61
  -4  21   0   17.87    2.66
  -4  21   0   11.15    5.59
   4  21   0   20.75    2.48
  -4  21   0   20.38    2.83
   4  21   0   18.75    2.32
  -5 -21   0   15.30    2.22
   5 -21   0   31.10    8.25
   5 -21   0   11.20    2.24
   5  21   0   10.03    2.37
  -5  21   0   15.69    3.50
   5  21   0   13.31    1.63
  -5  21   0   13.82    1.92
  -5  21   0    6.04    5.45
  -6 -21   0   63.23    3.87
   6 -21   0   61.93    4.49
  -6  21   0   64.27    3.72
   6  21   0   59.77    3.78
  -6  21   0   73.44   10.64
   6  21   0   61.35    3.19
  -6  21   0   53.34    4.90
   7 -21   0   31.51    3.74
  -7 -21   0   32.38    3.13
  -7  21   0   39.50    7.81
   7  21   0   30.22    2.43
   7  21   0   31.70    3.00
  -7  21   0   30.97    3.13
  -7  21   0   29.66    4.23
   8 -21   0   60.33    4.45
  -8 -21   0   68.35    3.99
   8  21   0   75.32    3.31
   8  21   0   65.75    3.93
  -8  21   0   67.80    5.10
  -8  21   0   72.11    4.11
  -8  21   0   87.06   14.56
  -8  21   0   70.64    5.06
   9 -21   0    5.47    1.98
  -9 -21   0    4.32    1.63
  -9  21   0    4.84    2.23
   9  21   0    5.38    1.23
   9  21   0    6.59    1.73
  -9  21   0    8.46    2.15
  -9  21   0   10.34    2.74
  -9  21   0   14.96    9.96
  10 -21   0  126.64    5.94
 -10 -21   0  137.16    5.58
  10  21   0  136.87    4.68
  10  21   0  133.32    5.38
 -10  21   0  129.60    6.37
 -10  21   0  102.53   12.83
 -10  21   0  124.75    6.20
  11 -21   0   44.90    3.90
 -11 -21   0   45.87    3.40
  11  21   0   47.67    2.41
  11  21   0   43.54    3.01
 -11  21   0   43.09    4.29
 -12 -21   0   37.23    3.74
  12 -21   0   30.15    3.05
 -12 -21   0   37.76    2.88
 -12  21   0   40.38    3.51
  12  21   0   37.05    2.77
 -13 -21   0    5.99    1.29
  13 -21   0    4.68    1.49
 -13 -21   0    5.64    2.19
 -13  21   0    5.87    1.66
  13  21   0    5.34    1.07
  14 -21   0   12.74    1.67
 -14 -21   0   14.99    1.82
 -14  21   0   12.23    1.61
  14  21   0   12.07    1.46
  15 -21   0    8.25    1.36
 -15 -21   0    8.17    1.14
  15  21   0   11.05    1.25
 -15  21   0   11.34    1.45
   0 -22   0   53.34    4.04
   0  22   0   49.98    3.08
   0  22   0   52.33    4.39
  -1 -22   0    8.79    2.06
   1 -22   0   11.78    2.41
   1  22   0   10.42    2.44
  -1  22   0    8.60    2.50
  -1  22   0    9.82    1.69
   1  22   0    9.04    1.53
   2 -22   0   68.19   11.81
  -2 -22   0   78.94    4.46
   2 -22   0   75.78    4.64
  -2  22   0   68.01    4.96
   2  22   0   72.82    4.51
   2  22   0   72.49    3.64
  -2  22   0   81.14    3.88
  -3 -22   0   53.97    4.01
   3 -22   0   51.05    7.57
   3 -22   0   58.51    4.28
   3  22   0   55.52    4.18
   3  22   0   58.83    3.21
  -3  22   0   56.49    3.45
  -3  22   0   61.46    4.77
   4 -22   0   -0.85    8.40
   4 -22   0   14.69    2.55
  -4 -22   0   10.88    2.05
  -4  22   0   13.06    3.51
   4  22   0   13.91    1.68
  -4  22   0   10.62    6.34
   4  22   0    8.85    2.34
  -4  22   0   13.71    1.91
   5 -22   0   62.74    4.51
  -5 -22   0   62.06    3.90
  -5  22   0   59.91    7.82
   5  22   0   62.63    3.27
  -5  22   0   66.37    3.73
  -5  22   0   63.18    4.80
   5  22   0   61.88    3.94
  -6 -22   0  213.65    7.67
   6 -22   0  208.90    8.13
   6  22   0  211.70    7.12
  -6  22   0  203.38   15.33
   6  22   0  198.50    7.63
  -6  22   0  204.20    7.51
  -6  22   0  210.73    8.49
   7 -22   0   32.52    3.84
  -7 -22   0   37.48    3.24
   7  22   0   34.97    2.48
  -7  22   0   37.28    3.29
  -7  22   0   35.06    4.33
   7  22   0   30.93    3.07
  -7  22   0   29.69    8.75
  -8 -22   0   80.70    4.33
   8 -22   0   77.88    4.75
  -8  22   0   84.81    4.37
  -8  22   0   75.10   11.04
  -8  22   0   78.51    5.25
   8  22   0   78.21    4.20
   8  22   0   83.39    3.61
   9 -22   0   57.21    4.14
  -9 -22   0   55.42    3.70
   9  22   0   58.94    3.57
  -9  22   0   60.99    4.23
   9  22   0   60.70    3.12
  -9  22   0   55.50    4.78
  -9  22   0   61.35   11.66
  10 -22   0   44.86    3.82
 -10 -22   0   39.36    3.32
 -10  22   0   46.11    4.47
  10  22   0   42.81    2.33
 -10  22   0   38.42   13.55
  10  22   0   43.16    3.05
  11 -22   0    6.87    2.06
 -11 -22   0    6.77    1.69
 -11  22   0    9.59    2.47
  11  22   0    6.80    1.50
  12 -22   0   58.27    3.57
 -12 -22   0   56.63    4.06
 -12 -22   0   61.71    3.24
 -12  22   0   58.74    3.82
  12  22   0   53.25    2.90
 -13 -22   0    7.81    2.27
  13 -22   0    4.51    1.35
 -13 -22   0    4.09    1.18
 -13  22   0    8.63    1.64
  13  22   0    3.66    1.02
  14 -22   0    3.48    1.24
 -14 -22   0    2.82    1.01
 -14  22   0    0.93    1.31
  14  22   0    2.13    0.82
   0 -23   0   -0.43    1.95
   0  23   0   -2.64    2.00
   0  23   0   -0.43    1.33
   1 -23   0   61.40    4.38
  -1 -23   0   58.71    4.20
   1  23   0   55.57    3.32
  -1  23   0   59.70    3.41
  -1  23   0   58.34    4.63
   1  23   0   57.04    4.41
   2 -23   0  225.98    8.37
   2 -23   0  199.47   16.00
  -2 -23   0  218.87    8.10
   2  23   0  213.66    8.31
  -2  23   0  212.43    8.59
  -2  23   0  223.98    7.70
   2  23   0  221.21    7.56
   3 -23   0  103.97    6.94
   3 -23   0  129.64   15.90
  -3  23   0  122.01    5.09
   3  23   0  121.34    4.84
   3  23   0  112.90    7.76
  -3  23   0  127.79    7.56
   4 -23   0   35.78   10.98
  -4 -23   0   51.29    3.80
   4 -23   0   49.97    4.06
   4  23   0   50.09    3.75
   4  23   0   45.83    3.00
  -4  23   0   54.35    4.57
  -4  23   0   50.16    3.37
  -5 -23   0   69.52    4.06
   5 -23   0   73.28    4.67
  -5  23   0   57.61    8.91
  -5  23   0   73.54    3.97
   5  23   0   66.04    4.07
   5  23   0   65.44    3.39
  -5  23   0   69.51    5.07
  -6 -23   0   29.90    3.07
   6 -23   0   32.89    3.73
   6  23   0   30.76    3.14
  -6  23   0   33.20    3.16
  -6  23   0   36.88    4.14
  -6  23   0   29.35    9.16
   6  23   0   31.41    2.45
  -7 -23   0    1.79    1.68
   7 -23   0    4.26    2.20
  -7  23   0   12.66   10.16
   7  23   0    2.15    1.20
  -7  23   0   -1.23    1.70
  -7  23   0    0.62    2.11
   7  23   0    2.62    1.66
   8 -23   0  160.03    6.79
  -8 -23   0  152.30    6.24
  -8  23   0  167.81    7.23
  -8  23   0  144.26    6.33
   8  23   0  166.66    5.70
   8  23   0  163.93    6.33
  -8  23   0  140.36   22.52
  -9 -23   0   37.44    3.25
   9 -23   0   44.82    3.84
   9  23   0   45.02    2.42
   9  23   0   40.87    3.11
  -9  23   0   37.46    3.69
  -9  23   0   49.70   13.92
  -9  23   0   42.76    4.30
  10 -23   0    6.51    2.06
 -10 -23   0    5.96    1.72
 -10  23   0    3.54    2.21
  10  23   0    6.47    1.15
  10  23   0    4.94    1.52
  11 -23   0   38.98    4.54
 -11 -23   0   45.66    4.24
  11  23   0   45.45    3.40
  12 -23   0    6.92    1.59
 -12 -23   0    4.56    1.24
 -12 -23   0    7.47    1.79
  12  23   0    6.50    1.20
 -12  23   0    4.13    1.61
 -13 -23   0   10.19    2.29
  13 -23   0    5.81    1.43
 -13 -23   0    7.22    1.29
  13  23   0    9.99    1.45
 -13  23   0    7.86    1.56
 -14 -23   0    2.44    0.96
  14 -23   0    0.63    1.12
  14  23   0    2.93    0.82
 -14  23   0    3.30    1.24
   0  24   0  208.69    8.52
   0  24   0  200.93    7.23
   1 -24   0   53.78    6.18
  -1 -24   0   68.76    4.59
   1  24   0   64.19    3.55
  -1  24   0   63.02    3.62
   1  24   0   59.23    4.40
  -1  24   0   67.34    4.66
  -2 -24   0    7.84    1.97
   2 -24   0   15.54    2.57
  -2  24   0    8.75    1.76
  -2  24   0   14.18    2.56
   2  24   0    8.24    1.66
   2  24   0   13.78    2.39
  -3 -24   0  292.57   10.15
   3 -24   0  234.61   21.44
   3 -24   0  290.75   10.36
   3  24   0  303.98   10.35
  -3  24   0  299.52    9.85
  -3  24   0  288.53   10.70
   3  24   0  309.35    9.66
   4 -24   0   46.49    4.00
  -4 -24   0   45.48    3.53
  -4  24   0   38.49    4.18
   4  24   0   41.03    2.81
  -4  24   0   43.81    3.36
   4  24   0   46.11    3.59
  -5 -24   0   51.81    6.41
  -5 -24   0   62.62    3.82
   5 -24   0   60.69    4.36
  -5  24   0   67.92    3.83
  -5  24   0   55.64    4.79
   5  24   0   55.95    3.88
   5  24   0   63.13    3.23
  -6 -24   0   34.75    3.19
   6 -24   0   35.83    3.77
   6  24   0   30.98    3.11
   6  24   0   36.64    2.59
  -6  24   0   38.02    3.28
  -6  24   0   36.49    4.34
  -7 -24   0   17.89    2.24
   7 -24   0   16.83    2.52
  -7  24   0   10.55    2.43
   7  24   0   19.17    2.23
   7  24   0   19.15    2.25
  -7  24   0   15.99    2.27
  -8 -24   0    5.35    1.71
   8 -24   0    4.54    1.95
   8  24   0    6.44    1.64
  -8  24   0    3.83    2.22
  -9 -24   0   27.85    3.08
   9 -24   0   28.61    3.52
  -9  24   0   32.27    3.95
   9  24   0   33.37    2.86
   9  24   0   29.84    2.04
 -10 -24   0   75.14    4.00
  10 -24   0   74.90    4.47
  10  24   0   70.46    3.05
 -10  24   0   70.55    4.68
  10  24   0   72.47    3.64
 -11 -24   0   17.39    2.20
  11 -24   0   13.25    1.96
  11  24   0    9.69    1.36
 -11  24   0   10.77    1.89
  12 -24   0   19.47    2.43
 -12 -24   0   23.51    3.14
 -12 -24   0   18.50    2.11
 -12  24   0   17.46    2.45
  12  24   0   23.59    1.82
 -13 -24   0   10.36    1.34
  13 -24   0   13.43    1.60
  13  24   0   16.43    1.51
 -13  24   0   16.61    2.07
 -14 -24   0   15.49    1.59
  14 -24   0   11.72    1.48
  14  24   0   14.71    1.30
   0 -25   0   -0.76    1.92
   0  25   0    0.58    2.09
   0  25   0   -1.63    1.36
   1 -25   0  334.95   11.40
  -1 -25   0  329.03   11.29
  -1  25   0  335.35   10.88
  -1  25   0  322.54   11.60
   1  25   0  322.19   11.41
   1  25   0  340.83   10.82
  -2 -25   0  413.71   13.55
   2 -25   0  423.18   13.73
   2  25   0  430.46   13.02
   2  25   0  392.03   13.55
  -2  25   0  416.29   13.13
  -2  25   0  386.40   13.81
   3 -25   0  134.49    6.14
  -3 -25   0  141.19    5.92
   3  25   0  135.30    5.29
  -3  25   0  141.87    6.58
  -3  25   0  134.78    5.54
   3  25   0  126.39    5.82
  -4 -25   0   75.41    4.19
   4 -25   0   73.73    4.60
  -4  25   0   70.24    3.96
   4  25   0   78.99    4.34
   4  25   0   71.62    3.53
  -4  25   0   68.70    4.80
  -5 -25   0   50.34    3.64
   5 -25   0   56.56    4.16
  -5 -25   0   38.22    6.03
   5  25   0   51.04    2.96
   5  25   0   45.82    3.56
  -5  25   0   50.87    4.53
  -5  25   0   48.64    3.49
   6 -25   0    5.50    2.12
  -6 -25   0    6.99    1.79
   6  25   0    3.91    1.70
  -6  25   0    3.56    1.82
  -6  25   0    4.43    2.23
   6  25   0    5.19    1.39
   7 -25   0    5.82    1.97
  -7 -25   0   12.57    2.02
  -7  25   0    7.32    2.09
   7  25   0    8.06    1.74
   7  25   0    8.39    1.42
  -7  25   0    9.03    2.52
   8 -25   0   61.57    4.24
  -8 -25   0   66.46    3.84
   8  25   0   66.73    2.96
   8  25   0   61.84    3.70
  -8  25   0   59.17    3.96
  -8  25   0   66.03    4.69
   9 -25   0   14.18    2.46
  -9 -25   0   11.13    1.86
   9  25   0   13.94    1.87
   9  25   0   15.25    1.85
  -9  25   0    9.50    2.39
 -10 -25   0   37.28    3.51
 -10  25   0   36.53    4.65
  10  25   0   39.93    2.44
  10  25   0   38.89    3.09
  11 -25   0   13.22    1.78
 -11 -25   0   14.80    2.03
 -11  25   0   10.72    1.85
  11  25   0   12.87    1.78
 -12 -25   0   29.05    2.17
  12 -25   0   26.34    2.53
 -12 -25   0   24.06    3.15
 -12  25   0   24.87    2.52
  12  25   0   28.71    1.94
  13 -25   0    4.14    1.18
 -13 -25   0    5.75    2.25
 -13 -25   0    5.34    1.11
  13  25   0    5.26    0.90
 -13  25   0    5.38    1.32
   0 -26   0   96.64    5.13
   0  26   0   95.29    5.27
   0  26   0  106.00    4.57
  -1 -26   0  651.54   20.29
   1 -26   0  647.42   20.35
   1  26   0  643.57   20.40
  -1  26   0  648.07   19.81
   1  26   0  656.10   19.78
  -1  26   0  632.63   20.52
   2 -26   0  580.44   18.56
  -2 -26   0  599.14   18.43
   2  26   0  580.51   18.52
   2  26   0  586.82   17.89
  -2  26   0  588.38   18.01
  -2  26   0  556.86   18.68
  -3 -26   0  229.21    8.38
   3 -26   0  219.10    8.60
   3  26   0  227.27    8.46
  -3  26   0  226.21    7.98
  -3  26   0  230.84    8.89
   3  26   0  234.29    7.82
  -4 -26   0  214.06    7.87
   4 -26   0  210.95    8.13
  -4  26   0  217.71    8.49
   4  26   0  201.46    7.23
   4  26   0  215.28    7.93
  -4  26   0  204.73    7.54
  -5 -26   0   77.60    4.20
   5 -26   0   69.80    4.53
  -5 -26   0   63.72    6.11
  -5  26   0   57.82    4.63
   5  26   0   70.01    3.48
   5  26   0   67.94    4.05
  -5  26   0   71.48    4.05
  -6 -26   0   79.73    4.33
   6 -26   0   82.57    4.73
  -6  26   0   86.43    5.09
  -6  26   0   85.25    4.39
   6  26   0   73.96    4.23
   6  26   0   77.48    3.63
  -7 -26   0  110.98    5.10
   7 -26   0  111.50    5.54
   7  26   0  111.12    4.99
  -7  26   0  113.18    4.85
   7  26   0  112.72    4.27
  -7  26   0  114.87    5.89
   8 -26   0  124.33    5.77
  -8 -26   0  125.17    5.30
  -8  26   0  126.95    6.09
   8  26   0  121.13    5.20
   8  26   0  123.49    4.48
  -9 -26   0   33.79    3.03
   9 -26   0   33.56    3.57
  -9  26   0   26.73    3.69
   9  26   0   30.81    2.72
   9  26   0   29.66    2.13
  10 -26   0   -0.91    1.39
 -10 -26   0    1.00    1.17
 -10  26   0    1.17    1.53
  10  26   0    0.19    1.05
  11 -26   0    0.25    1.26
 -11 -26   0    1.24    1.09
  11  26   0   -0.78    0.88
 -11  26   0    3.25    1.40
 -12 -26   0   27.00    1.97
 -12 -26   0   22.54    3.05
  12 -26   0   27.07    2.37
  12  26   0   25.69    1.77
 -12  26   0   25.08    2.41
 -13 -26   0    3.16    0.96
  13 -26   0    4.79    1.19
  13  26   0    5.63    0.84
 -13  26   0    4.80    1.19
   0 -27   0    1.53    1.89
   0  27   0   -0.85    1.37
   0  27   0   -0.50    1.91
  -1 -27   0  143.82    6.12
   1 -27   0  136.11    6.21
  -1  27   0  142.13    6.47
   1  27   0  142.66    5.50
  -1  27   0  143.15    5.60
   1  27   0  134.51    6.18
   2 -27   0  732.43   23.34
  -2 -27   0  751.07   23.25
   2  27   0  760.72   23.34
  -2  27   0  765.85   23.60
   2  27   0  761.49   22.72
  -2  27   0  737.44   22.78
   3 -27   0  327.40   11.50
  -3 -27   0  337.01   11.32
   3  27   0  335.69   11.38
  -3  27   0  336.11   10.95
  -3  27   0  323.63   11.71
   3  27   0  336.98   10.76
  -4 -27   0    7.92    1.90
   4 -27   0    6.28    2.17
  -4  27   0    4.18    1.72
   4  27   0    7.59    1.86
  -4  27   0    6.66    2.19
   4  27   0    6.32    1.47
  -5 -27   0   18.68    2.30
  -5 -27   0   25.09    3.63
   5 -27   0   16.75    2.31
   5  27   0   16.92    2.20
   5  27   0   20.24    2.39
  -5  27   0   23.73    2.99
  -5  27   0   21.42    3.09
  -6 -27   0   17.15    2.17
   6 -27   0   22.11    2.71
   6  27   0   20.77    2.01
  -6  27   0   25.59    2.82
  -6  27   0   28.53    3.85
   6  27   0   27.79    2.96
  -7 -27   0   38.82    3.30
   7 -27   0   46.44    3.74
  -7  27   0   47.18    4.05
  -7  27   0   43.65    3.43
   7  27   0   43.82    2.45
   7  27   0   41.62    3.25
   8 -27   0   30.37    3.39
  -8 -27   0   29.50    3.06
   8  27   0   30.56    2.16
  -8  27   0   29.28    3.69
   8  27   0   31.08    2.85
   9 -27   0    2.73    1.56
   9  27   0    0.19    1.27
  10 -27   0   10.09    1.68
 -10 -27   0   11.10    1.58
  10  27   0   10.72    1.36
 -10  27   0   10.80    1.70
 -11 -27   0   41.68    2.45
  11 -27   0   37.84    2.65
 -11  27   0   35.76    2.74
  11  27   0   36.27    2.17
  12 -27   0   20.21    2.02
 -12 -27   0   22.86    1.83
 -12 -27   0   19.15    2.81
  12  27   0   15.69    1.51
 -12  27   0   22.59    2.08
   0 -28   0   33.05    3.54
   0  28   0   33.69    2.97
   0  28   0   26.99    3.42
   1 -28   0  432.32   14.13
  -1 -28   0  425.74   14.00
   1  28   0  420.82   14.05
  -1  28   0  422.22   14.23
   1  28   0  432.58   13.47
  -1  28   0  421.50   13.48
  -2 -28   0  144.86    6.28
   2 -28   0  150.72    6.44
   2  28   0  150.21    5.67
   2  28   0  145.73    6.32
  -2  28   0  148.55    6.57
  -2  28   0  152.21    5.85
   3 -28   0   42.65    3.82
  -3 -28   0   50.37    3.63
  -3  28   0   51.72    4.21
   3  28   0   48.26    3.11
  -3  28   0   49.53    3.49
   3  28   0   53.17    3.64
  -4 -28   0   15.60    2.09
  -4 -28   0   19.16    3.12
   4 -28   0   15.58    2.23
   4  28   0   20.26    2.42
   4  28   0   16.60    2.22
  -4  28   0   13.88    2.49
  -4  28   0   15.73    2.08
  -5 -28   0   -0.22    3.11
   5 -28   0   -0.45    1.75
  -5 -28   0    2.37    1.55
  -5  28   0    1.91    2.05
  -5  28   0    2.34    1.53
   5  28   0    2.58    1.09
   5  28   0    1.57    1.59
  -6 -28   0  148.08    5.98
   6 -28   0  150.87    6.28
   6  28   0  143.79    5.83
  -6  28   0  142.19    6.49
  -6  28   0  140.32    5.51
   6  28   0  143.75    5.13
   7 -28   0   22.42    3.18
  -7 -28   0   21.39    2.93
  -7  28   0   16.98    2.46
   7  28   0   27.21    2.85
   7  28   0   22.91    1.99
   8 -28   0   90.59    4.96
  -8 -28   0   91.71    4.39
  -8  28   0   90.89    5.02
   8  28   0   91.15    4.24
   8  28   0   92.20    3.63
   9 -28   0    3.24    1.47
  -9 -28   0    5.28    1.42
  -9  28   0    3.92    1.56
   9  28   0    2.78    1.18
 -10 -28   0    1.22    1.01
  10 -28   0    3.08    1.38
  10  28   0    2.82    0.97
 -10  28   0    1.54    1.39
 -11 -28   0    2.71    0.99
  11 -28   0    9.30    2.71
 -11 -28   0    2.49    1.35
  11 -28   0    0.54    1.12
  11  28   0    0.61    0.81
 -11  28   0    3.60    1.25
 -12 -28   0    8.97    2.38
  12 -28   0   13.95    1.75
 -12 -28   0   11.16    1.56
  12  28   0   10.50    1.33
 -12  28   0    9.92    1.39
   0 -29   0   -0.35    1.69
   0  29   0    0.69    1.44
   0  29   0   -1.99    1.78
  -1 -29   0   12.13    2.14
  -1  29   0   18.17    2.67
   1  29   0   12.37    2.20
  -1  29   0   13.18    2.33
   1  29   0   13.15    1.83
   2 -29   0   31.33    3.39
  -2 -29   0   28.67    3.26
  -2  29   0   31.12    3.71
   2  29   0   27.30    3.28
  -2  29   0   36.26    3.04
   2  29   0   28.46    2.75
  -3 -29   0   10.23    2.00
   3 -29   0    8.75    1.92
  -3  29   0    9.22    2.31
   3  29   0   10.51    1.97
   4 -29   0    9.02    1.97
  -4 -29   0   11.42    2.82
  -4 -29   0   12.46    2.04
  -4  29   0    8.35    2.19
  -4  29   0    7.82    1.59
   4  29   0    9.45    1.89
   4  29   0    9.42    1.35
  -5 -29   0   17.93    3.45
   5 -29   0   16.61    2.32
  -5 -29   0   16.38    2.09
   5  29   0   15.96    1.91
  -5  29   0   18.73    2.73
   5  29   0   15.68    2.06
  -5  29   0   11.82    2.34
  -6 -29   0   28.22    3.14
   6 -29   0   27.72    3.45
   6  29   0   27.49    2.85
  -6  29   0   32.49    3.25
   6  29   0   28.36    2.20
  -6  29   0   28.55    3.45
  -7 -29   0    8.23    1.73
   7 -29   0    7.59    1.96
  -7  29   0    7.21    2.05
   7  29   0    5.70    1.27
   7  29   0    8.98    1.70
   8 -29   0   15.15    2.00
  -8 -29   0   17.37    2.31
  -8  29   0   13.16    1.94
   8  29   0   16.86    2.08
   9 -29   0    8.05    1.45
  -9 -29   0    8.51    1.34
  -9  29   0    9.08    1.57
   9  29   0    8.47    1.23
 -10 -29   0   10.77    1.34
  10 -29   0    8.45    1.47
  10  29   0    8.40    1.14
 -10  29   0    8.83    1.48
  11 -29   0   16.19    3.04
 -11 -29   0   11.33    1.60
 -11 -29   0   13.93    2.30
  11 -29   0   14.35    1.90
  11  29   0   10.81    1.40
 -11  29   0   13.90    1.96
   0 -30   0  214.13    7.89
   0  30   0  204.51    7.14
   0  30   0  209.36    7.95
   1 -30   0   71.88    4.26
  -1 -30   0   78.82    4.40
  -1  30   0   78.16    4.56
  -1  30   0   73.86    3.56
   1  30   0   79.98    4.43
   1  30   0   72.13    3.46
   2 -30   0    5.22    1.86
  -2 -30   0   10.57    2.06
  -2  30   0    9.06    1.50
   2  30   0    7.78    1.84
   2  30   0    9.09    1.41
  -2  30   0    9.59    2.21
  -3 -30   0  168.06    6.60
   3 -30   0  165.80    6.72
   3  30   0  170.73    5.84
  -3  30   0  162.86    5.96
   3  30   0  168.06    6.62
  -3  30   0  159.87    6.84
  -4 -30   0   84.65    4.31
  -4 -30   0   76.78    5.40
   4 -30   0   82.87    4.47
   4  30   0   81.68    4.29
  -4  30   0   77.12    3.76
   4  30   0   78.97    3.39
  -4  30   0   74.52    4.65
  -5 -30   0    6.99    1.75
   5 -30   0    7.64    1.94
   5  30   0    8.22    1.80
   5  30   0    7.80    1.26
  -5  30   0    9.43    2.18
  -5  30   0    9.98    1.85
   6 -30   0    6.70    1.97
  -6 -30   0    5.63    1.68
   6  30   0    4.44    1.22
   6  30   0    4.15    1.58
  -6  30   0    2.79    1.94
   7 -30   0   10.80    1.92
  -7 -30   0   11.42    1.67
  -7  30   0   10.14    1.79
   7  30   0   10.53    1.55
   7  30   0   11.29    1.48
   8 -30   0   10.85    1.76
  -8 -30   0   15.71    2.07
  -8  30   0   13.80    1.90
   8  30   0   12.98    1.81
  -9 -30   0   35.25    2.39
   9 -30   0   34.64    2.66
   9  30   0   32.38    2.10
  -9  30   0   36.68    2.67
 -10 -30   0    6.32    1.10
  10 -30   0    8.59    1.34
 -10  30   0    8.83    1.42
  10  30   0    6.28    0.97
 -11 -30   0    1.88    0.85
  11 -30   0    1.70    1.01
 -11 -30   0   -0.08    1.23
 -11  30   0   -0.91    1.07
  11  30   0    0.23    0.71
   0 -31   0   -2.31    1.61
   0  31   0   -2.16    1.22
   0  31   0    0.53    1.62
   1 -31   0   39.19    3.44
  -1 -31   0   34.10    3.43
   1  31   0   35.59    2.55
   1  31   0   41.90    3.52
  -1  31   0   38.98    2.73
  -1  31   0   34.83    3.57
   2 -31   0  102.90    4.91
  -2 -31   0   96.20    4.84
  -2  31   0  106.39    5.12
   2  31   0   99.02    4.85
  -2  31   0  101.48    4.19
   2  31   0   96.17    4.00
   3 -31   0    4.94    1.92
  -3 -31   0    4.64    2.29
  -3 -31   0    3.33    1.81
   3  31   0    6.12    1.77
  -3  31   0    3.37    1.52
  -3  31   0    6.72    2.05
   3  31   0    6.80    1.31
  -4 -31   0   69.28    3.94
  -4 -31   0   61.61    7.63
   4 -31   0   79.21    4.25
  -4  31   0   70.56    4.39
   4  31   0   73.14    4.03
  -4  31   0   70.40    3.76
   4  31   0   76.10    3.22
   5 -31   0   28.26    3.17
  -5 -31   0   26.51    3.05
  -5  31   0   30.40    3.43
   5  31   0   24.01    2.80
   5  31   0   31.82    2.39
   6 -31   0   15.52    1.95
  -6 -31   0   24.07    2.46
   6  31   0   21.81    2.34
  -6  31   0   14.95    2.07
   6  31   0   15.56    2.13
  -7 -31   0    2.09    1.14
   7 -31   0    2.17    1.35
   7  31   0    4.53    1.19
  -7  31   0    1.52    1.48
  -8 -31   0   15.16    1.94
   8 -31   0   15.97    2.25
  -8  31   0   16.24    2.27
   8  31   0   12.76    1.69
   9 -31   0    4.79    1.22
  -9 -31   0    4.67    1.08
   9  31   0    5.97    1.01
  -9  31   0    3.85    1.30
  10 -31   0   10.49    1.38
 -10 -31   0    9.11    1.15
  10 -31   0   15.25    2.06
  10  31   0   12.89    1.37
 -10  31   0    9.93    1.34
   0 -32   0   47.57    3.61
   0  32   0   53.31    3.70
   0  32   0   51.04    2.92
   1 -32   0   62.39    3.89
  -1 -32   0   58.49    3.82
  -1  32   0   59.19    3.83
   1  32   0   61.27    3.03
   1  32   0   56.92    3.76
  -1  32   0   60.42    3.17
  -2 -32   0    5.64    1.70
   2 -32   0    6.65    1.81
   2  32   0    5.28    1.72
  -2  32   0    4.07    1.57
   2  32   0    5.11    1.31
  -2  32   0    2.38    1.67
  -3 -32   0    0.40    2.97
   3 -32   0    2.61    1.69
  -3 -32   0    1.38    1.49
  -3  32   0   -0.04    1.76
  -3  32   0    0.51    1.74
   3  32   0    3.91    1.27
   3  32   0   -0.73    1.56
   4 -32   0    4.84    2.48
  -4 -32   0    7.99    2.20
  -4 -32   0    8.77    2.47
   4  32   0    5.91    1.44
   4  32   0    9.64    2.00
  -4  32   0    8.74    3.13
   5 -32   0    6.71    1.55
  -5 -32   0    8.52    1.52
  -5  32   0   10.62    1.82
   5  32   0    6.56    1.41
   5  32   0   10.23    2.51
   6 -32   0    6.29    1.46
  -6 -32   0    4.19    1.21
   6  32   0    4.98    1.25
  -6  32   0    2.10    1.44
   7 -32   0    6.27    1.31
  -7 -32   0    6.15    1.29
   7  32   0    5.48    1.18
  -7  32   0    4.33    1.46
  -8 -32   0   13.53    1.88
   8 -32   0   15.29    2.09
   8  32   0   19.19    1.66
  -8  32   0   14.52    2.02
   9 -32   0   29.52    2.15
  -9 -32   0   29.78    2.02
  -9  32   0   35.84    2.25
   9  32   0   29.18    1.79
  10 -32   0    1.26    0.93
  10 -32   0    3.35    1.83
 -10 -32   0    1.61    0.88
 -10 -32   0    1.68    1.08
 -10  32   0    1.41    1.02
  10  32   0    1.87    0.72
   0 -33   0   -0.17    1.59
   0  33   0   -1.71    1.44
   0  33   0    0.84    1.54
   1 -33   0   20.32    2.79
  -1 -33   0   15.87    2.31
  -1  33   0   21.14    2.97
   1  33   0   19.32    2.30
  -1  33   0   21.04    2.78
   1  33   0   18.44    2.55
  -2 -33   0   13.00    2.20
   2  33   0   20.63    2.47
  -3 -33   0    1.07    1.85
  -3 -33   0    2.67    1.34
   3 -33   0    0.15    1.35
   3  33   0    0.66    1.57
  -3  33   0   -1.15    1.34
   3  33   0   -0.88    1.23
  -4 -33   0    5.63    2.24
  -4 -33   0    5.65    1.35
   4 -33   0    5.99    1.54
   4  33   0    4.01    1.35
  -4  33   0    2.79    1.47
  -5 -33   0    1.83    1.13
   5 -33   0    2.82    1.30
   5  33   0   -0.19    1.02
  -5  33   0    1.46    1.28
   6 -33   0    5.54    1.33
  -6 -33   0    4.79    1.19
  -6  33   0    3.97    1.34
   6  33   0    5.12    1.20
   7 -33   0    1.25    1.14
  -7 -33   0    4.45    1.16
   7  33   0    2.79    0.97
  -7  33   0    1.29    1.20
  -8 -33   0   11.63    1.64
   8 -33   0   13.45    1.88
   8  33   0   14.58    1.46
  -8  33   0   12.68    1.82
   9 -33   0    2.09    0.99
  -9 -33   0    1.66    0.90
   9 -33   0    5.27    1.44
  -9  33   0    1.33    1.03
   9  33   0    3.34    0.78
   0 -34   0   16.60    1.89
   0  34   0   17.90    2.22
  -1 -34   0    7.53    1.52
   1 -34   0    9.44    1.60
  -1  34   0    7.79    1.54
   1  34   0    8.28    1.51
  -2 -34   0    5.28    1.33
   2 -34   0    2.00    1.25
  -2 -34   0    3.63    1.61
  -2  34   0    3.08    1.35
   2  34   0    4.63    1.31
  -3 -34   0   21.12    2.98
   3 -34   0   25.38    2.44
  -3 -34   0   29.55    2.25
   3  34   0   25.33    2.22
  -3  34   0   27.07    2.41
   4 -34   0    2.66    1.23
  -4 -34   0    2.74    1.16
  -4 -34   0    4.44    2.26
  -4  34   0    3.74    1.29
   4  34   0    4.71    1.20
  -5 -34   0   30.87    2.29
   5 -34   0   27.35    2.40
  -5  34   0   26.40    2.33
   5  34   0   29.22    2.11
   6 -34   0   29.47    2.41
  -6 -34   0   32.26    2.18
  -6  34   0   31.80    2.34
   6  34   0   33.31    2.08
   7 -34   0    2.28    1.14
  -7 -34   0    2.76    0.96
   7  34   0    2.45    0.89
  -7  34   0    1.83    1.09
   8 -34   0    9.13    1.25
  -8 -34   0   10.45    1.18
  -8  34   0   12.41    1.65
   8  34   0   10.95    1.23
   0 -35   0   -0.86    1.11
   0  35   0   -0.65    1.04
   1 -35   0    1.57    1.14
  -1 -35   0    2.69    1.13
  -1 -35   0    2.76    1.53
  -1  35   0    2.49    1.16
   1  35   0    2.46    1.19
  -2 -35   0    4.95    1.54
  -2 -35   0    2.92    1.16
   2 -35   0    4.52    1.28
   2  35   0    4.19    1.25
  -2  35   0    3.11    1.28
  -3 -35   0    2.91    1.87
   3 -35   0    3.33    1.10
  -3 -35   0    5.44    1.12
   3  35   0    4.47    1.12
  -3  35   0    4.16    1.21
   4 -35   0   30.48    2.32
  -4 -35   0   31.29    2.29
   4  35   0   28.98    2.08
  -4  35   0   30.00    2.26
   5 -35   0   -0.19    1.01
  -5 -35   0   -0.49    0.92
  -5  35   0   -1.20    0.97
   5  35   0    0.46    0.87
  -6 -35   0    7.41    1.16
   6 -35   0    8.60    1.25
  -6  35   0    6.25    1.17
   6  35   0    6.92    1.03
   7 -35   0   14.16    1.99
  -7 -35   0   13.58    1.60
   7 -35   0   12.32    1.66
  -7  35   0   13.62    1.61
   7  35   0   12.45    1.32
   0 -36   0   91.49    3.81
   0 -36   0   85.98    4.13
   0  36   0   88.19    3.76
  -1 -36   0    5.56    1.22
  -1 -36   0    6.11    1.48
   1 -36   0    6.98    1.28
   1 -36   0    9.93    1.69
   1  36   0    5.88    1.25
  -1  36   0    5.96    1.25
   2 -36   0    2.34    1.13
  -2 -36   0    2.66    1.54
  -2 -36   0    0.17    0.90
  -2  36   0    3.25    1.12
   2  36   0    0.45    0.94
  -3 -36   0    8.98    1.99
  -3 -36   0    7.01    1.23
   3 -36   0    6.50    1.26
   3  36   0    7.95    1.17
  -3  36   0    5.92    1.21
  -4 -36   0    6.18    1.04
   4 -36   0    5.13    1.16
   4  36   0    5.20    0.98
  -4  36   0    4.48    1.07
  -5 -36   0   25.07    1.81
   5 -36   0   20.54    1.85
  -5  36   0   19.61    1.86
   5  36   0   22.74    1.70
  -6 -36   0   32.56    1.99
   6 -36   0   33.13    2.06
   6 -36   0   32.36    2.31
   6  36   0   37.26    1.84
  -6  36   0   30.65    2.02
   0 -37   0    1.94    1.28
   0 -37   0    2.20    0.94
   0  37   0    1.17    0.95
   1 -37   0   38.39    2.65
   1 -37   0   36.25    2.27
  -1 -37   0   40.31    2.28
  -1 -37   0   40.53    2.69
  -1  37   0   40.03    2.28
   1  37   0   40.72    2.26
  -2 -37   0   15.09    1.70
   2 -37   0   14.71    2.15
   2 -37   0   12.87    1.68
  -2 -37   0   13.75    1.83
  -2  37   0   13.44    1.65
   2  37   0   13.48    1.62
  -3 -37   0   16.12    2.28
  -3 -37   0   10.90    1.55
   3 -37   0   12.28    1.58
   3 -37   0   12.97    1.67
  -3  37   0   11.82    1.59
   3  37   0   13.82    1.51
   4 -37   0    3.27    0.94
  -4 -37   0    2.46    0.92
   4 -37   0    3.46    1.21
  -4  37   0    1.98    0.92
   4  37   0    3.84    0.91
   5 -37   0   62.10    3.07
  -5 -37   0   65.24    2.74
   5 -37   0   64.01    2.81
  -5  37   0   64.40    2.75
   5  37   0   64.30    2.58
   0 -38   0  155.02    5.21
   0 -38   0  144.96    5.41
   0  38   0  151.23    5.15
   1 -38   0    8.03    1.35
  -1 -38   0    7.61    1.10
  -1 -38   0   13.58    2.18
   1 -38   0   10.76    1.51
  -1  38   0    9.92    1.15
   1  38   0    9.16    1.15
   2 -38   0    8.75    1.11
  -2 -38   0    8.01    1.07
   2 -38   0    7.87    1.34
  -2 -38   0    9.57    1.90
  -2  38   0    7.47    1.10
   2  38   0    7.41    0.98
   3 -38   0    4.47    0.97
  -3 -38   0    5.46    0.96
   3 -38   0    2.48    1.10
  -3  38   0    4.24    0.94
   3  38   0    3.80    0.88
  18   0  -1    8.19    1.00
 -18   0   1    7.34    1.22
 -17   0   1    3.85    2.53
  17   0  -1    2.20    0.93
 -17   0   1    2.30    1.16
 -16   0   1   11.20    1.65
 -16   0   1   13.59    2.45
  16   0  -1   11.83    1.51
 -15   0   1   24.33    3.56
  15   0  -1   25.32    2.72
 -15   0   1   24.45    3.25
  14   0  -1    2.91    1.52
 -14   0   1    1.50    1.87
 -14   0   1    4.84    2.24
 -14   0   1    1.76   10.36
  14   0  -1    2.77    1.14
  13   0  -1   96.77    3.88
 -13   0   1   93.80    4.70
  13   0  -1   92.67    4.37
 -13   0   1   95.15    5.82
 -13   0   1   79.36   10.59
 -13   0   1   63.76   15.35
 -12   0   1  150.45   18.44
  12   0  -1  133.38    4.93
 -12   0   1  130.21   12.63
  12   0  -1  130.79    5.44
 -12   0   1  138.97    5.87
 -12   0   1  134.48    6.56
  11   0  -1   28.51    2.17
 -11   0   1   30.35    7.50
 -11   0   1   27.69    3.34
 -11   0   1   26.73    3.74
  11   0  -1   25.88    2.77
 -10   0   1    2.43    1.82
  10   0  -1    0.62    1.52
 -10   0   1    0.12    1.56
  10   0  -1    0.57    0.92
 -10   0   1    1.35    4.98
   9   0  -1   22.47    2.93
  -9   0   1   25.16    3.21
  -9   0   1   24.45    2.32
  -9   0   1   24.42    4.91
  -9   0   1   24.52    3.42
   8   0  -1  871.23   25.68
  -8   0   1  846.10   25.89
  -8   0   1  904.33   30.51
  -8   0   1  873.79   26.44
  -7   0   1   35.11    3.26
   7   0  -1   25.03    1.76
  -7   0   1   34.07    5.13
  -6   0   1 2966.82   88.69
  -5   0   1  383.23   14.00
   4   0  -1 1492.85   45.84
  -4   0   1 1540.72   45.80
  -3   0   1  344.72   11.72
   3   0  -1  356.47   11.78
  -2   0   1   91.91    4.02
   2   0  -1   94.05    4.00
  -1   0   1 2422.31   70.03
   1   0  -1 2360.74   70.09
   1   0  -1 2473.69   70.13
   0   0  -1   24.92    1.04
   0   0  -1   26.98    1.51
   0   0   1   24.94    1.05
   1   0   1 4616.68  133.34
  -2   0  -1  299.99    9.78
   2   0   1  293.01    9.96
  -3   0  -1 1935.05   56.78
   3   0   1 1901.84   57.07
  -4   0  -1  627.92   20.40
  -5   0  -1   29.98    3.81
  -6   0  -1 2479.70   76.23
  -6   0  -1 2795.57   79.60
  -7   0  -1   52.07    2.67
   7   0   1   48.17    2.39
  -7   0  -1   49.26    5.87
  -8   0  -1 1141.20   33.20
  -8   0  -1 1192.16   33.77
  -8   0  -1 1079.23   37.74
   8   0   1 1098.42   32.98
   9   0   1  105.98    4.48
  -9   0  -1   91.20    4.43
   9   0   1  103.03    3.84
  -9   0  -1   98.90    5.61
  -9   0  -1  108.58    4.93
  -9   0  -1   97.75    9.40
  10   0   1    3.37    1.10
 -10   0  -1    4.16    1.40
 -10   0  -1   -1.99    5.42
 -10   0  -1    7.94    2.01
 -10   0  -1    6.26    2.22
  10   0   1    5.86    1.57
  11   0   1  153.30    5.76
  11   0   1  149.17    5.22
 -11   0  -1  133.29   16.24
 -11   0  -1  139.16    5.79
 -11   0  -1  147.69    6.73
 -12   0  -1  114.85    5.47
  12   0   1  109.48    4.55
 -12   0  -1  108.41    5.44
  12   0   1  118.23    4.91
 -12   0  -1  138.74   19.12
 -12   0  -1  109.32    5.89
 -13   0  -1    9.31    2.09
 -13   0  -1    8.22    2.67
  13   0   1    6.99    1.62
 -14   0  -1   32.46    4.02
 -14   0  -1   35.86    3.59
  14   0   1   39.27    2.95
 -14   0  -1   30.53   12.74
 -15   0  -1    3.28    1.81
 -15   0  -1    0.66    2.03
 -16   0  -1    4.73    1.47
 -16   0  -1    5.16    2.09
  16   0   1    6.09    1.12
  17   0   1    6.56    1.08
 -17   0  -1    5.75    1.37
 -17   0  -1    6.63    2.38
 -18  -1   1    7.44    1.15
  18  -1  -1   12.06    1.42
  18   1  -1    8.41    1.02
 -18   1   1    9.08    1.27
 -17  -1   1   18.29    2.11
  17  -1  -1   20.80    1.80
 -17  -1   1   24.33    3.17
 -17   1   1   18.23    2.12
 -17   1   1   19.01    3.68
  17   1  -1   18.37    1.74
 -16  -1   1   39.98    2.77
  16  -1  -1   32.56    2.39
 -16  -1   1   33.77    3.99
 -16   1   1   33.79    2.88
  16   1  -1   34.73    2.46
 -16   1   1   33.26    3.72
  15  -1  -1   37.58    2.97
 -15  -1   1   32.66    3.81
 -15  -1   1   38.06    3.44
  15   1  -1   38.51    3.02
  15   1  -1   37.81    3.36
 -15   1   1   32.04    3.44
 -15   1   1   27.47    3.63
 -14  -1   1   59.90    4.64
 -14  -1   1   63.38    4.05
  14  -1  -1   64.91    3.65
 -14  -1   1   68.91   12.36
  14  -1  -1   60.01    2.99
  14   1  -1   60.06    2.94
 -14   1   1   65.09   11.18
  14   1  -1   61.75    3.62
 -14   1   1   63.75    4.03
 -14   1   1   61.15    4.67
  13  -1  -1   29.09    2.89
  13  -1  -1   32.90    2.47
 -13  -1   1   33.96    3.31
 -13  -1   1   38.75    8.98
 -13  -1   1   35.77    4.41
 -13  -1   1   61.84   14.88
  13   1  -1   32.81    2.45
 -13   1   1   32.31    3.39
 -13   1   1   32.59    4.43
  13   1  -1   34.92    2.97
 -13   1   1   13.57   14.87
 -13   1   1   26.65    8.11
  12  -1  -1  102.71    4.02
 -12  -1   1   97.17    5.75
  12  -1  -1   97.72    4.53
 -12  -1   1  102.00   12.07
 -12  -1   1  102.11    4.87
 -12  -1   1   84.73   12.25
 -12   1   1  107.02    5.79
 -12   1   1   97.92    4.87
 -12   1   1   94.22   12.46
  12   1  -1   98.63    4.00
  12   1  -1   97.31    4.48
 -12   1   1  105.01   12.06
 -11  -1   1  250.52    8.97
 -11  -1   1  245.94   17.05
  11  -1  -1  235.59   17.65
 -11  -1   1  260.32    9.51
  11  -1  -1  249.31    8.76
  11  -1  -1  244.23    8.19
  11   1  -1  246.31    8.68
  11   1  -1  249.31    8.20
 -11   1   1  265.91   17.07
 -11   1   1  270.10    9.63
 -11   1   1  269.00    9.07
 -10  -1   1  353.28   17.66
 -10  -1   1  353.43   11.57
  10  -1  -1  349.67   11.29
  10  -1  -1  348.46   10.89
 -10  -1   1  341.44   11.90
 -10   1   1  327.06   11.43
  10   1  -1  350.45   10.89
 -10   1   1  372.00   11.65
 -10   1   1  358.29   12.01
  10   1  -1  353.44   11.36
 -10   1   1  348.13   17.71
  -9  -1   1  585.74   17.85
   9  -1  -1  565.34   17.33
  -9  -1   1  584.04   17.60
  -9  -1   1  505.65   17.13
  -9  -1   1  570.65   22.41
  -9   1   1  575.82   22.81
  -9   1   1  564.09   17.55
  -9   1   1  555.38   17.21
  -9   1   1  588.08   17.89
   9   1  -1  544.30   17.31
  -8  -1   1  405.83   13.60
   8  -1  -1  423.48   13.35
  -8  -1   1  451.73   14.17
  -8  -1   1  455.17   17.81
  -8   1   1  470.09   18.28
   8   1  -1  434.46   13.35
  -8   1   1  467.75   14.29
  -8   1   1  441.88   13.67
   7  -1  -1  131.95    4.75
  -7  -1   1  140.33    5.76
  -7  -1   1  156.00    8.36
  -7   1   1  157.05    5.88
  -7   1   1  152.54    8.55
   7   1  -1  129.90    4.75
  -6  -1   1  272.01   11.44
  -6   1   1  297.73   11.87
  -5  -1   1  765.78   25.28
  -5   1   1  808.82   27.92
   4  -1  -1  223.67    9.31
  -4  -1   1  225.85    8.70
  -4   1   1  227.58    9.01
   4   1  -1  210.15    8.73
   3  -1  -1 7594.98  213.38
   3   1  -1 7143.17  212.88
   2  -1  -1  195.69    7.06
  -2  -1   1  190.48    6.65
   2   1  -1  188.09    6.57
  -2   1   1  200.12    7.13
  -1  -1   1 1714.39   49.89
   1  -1  -1 1696.60   50.20
   1   1  -1 1749.64   49.87
   1   1  -1 1722.50   49.95
   0  -1  -1  292.65    9.11
   0  -1  -1  301.13    8.89
   0   1  -1  282.20    8.95
   0   1   1  296.65    9.02
   0   1  -1  294.90    8.80
   0   1   1  292.43    8.88
  -1  -1  -1  119.24    4.37
   1  -1   1  117.81    4.38
  -1  -1  -1  132.23    4.11
  -1  -1  -1  113.53    4.59
   1   1   1  128.16    4.37
  -1   1  -1  123.32    4.34
   1   1   1  127.43    4.11
  -2  -1  -1 1362.74   39.32
   2  -1   1 1295.82   39.44
  -2   1  -1 1192.45   39.19
   2   1   1 1384.00   39.54
   2   1   1 1398.90   38.92
  -3  -1  -1 1667.67   46.99
   3  -1   1 1517.03   47.21
   3   1   1 1551.64   47.22
  -3   1  -1 1563.02   46.97
  -4  -1  -1 1038.72   31.10
  -4   1  -1 1024.00   31.20
   4   1   1  938.43   31.74
  -5  -1  -1 2189.95   66.29
  -5   1  -1 2232.16   66.58
  -6  -1  -1  474.34   14.71
  -6  -1  -1  508.06   17.70
  -6   1  -1  482.58   14.76
  -6   1  -1  497.51   17.88
  -7  -1  -1  222.08    7.20
   7  -1   1  218.16    7.02
  -7  -1  -1  218.40   10.50
   7   1   1  215.07    7.01
  -7   1  -1  237.48   10.97
  -7   1  -1  220.75    7.21
  -7   1  -1  221.40    7.71
  -8  -1  -1  153.71    6.12
   8  -1   1  163.30    5.31
  -8  -1  -1  164.50    9.84
  -8  -1  -1  154.58    5.52
  -8   1  -1  156.27   10.03
   8   1   1  157.95    5.31
  -8   1  -1  157.50    6.18
   8   1   1  146.41   14.18
  -8   1  -1  161.35    5.57
  -9  -1  -1  228.91    8.27
   9  -1   1  219.01    7.76
  -9  -1  -1  233.28    8.60
  -9  -1  -1  223.03   12.86
   9  -1   1  231.50    7.28
  -9   1  -1  235.56    8.33
  -9   1  -1  218.99   12.98
   9   1   1  221.87    7.25
  -9   1  -1  223.99    7.58
   9   1   1  224.94    7.83
  -9   1  -1  222.43    8.55
  10  -1   1    4.89    1.18
 -10  -1  -1    4.81    1.42
 -10  -1  -1   12.30    5.52
 -10  -1  -1    4.89    1.83
 -10  -1  -1    3.86    2.21
  10  -1   1    3.41    1.50
 -10   1  -1    6.09    2.02
 -10   1  -1    4.33    5.57
  10   1   1    3.99    1.46
 -10   1  -1    7.23    2.10
 -10   1  -1    5.69    1.48
  10   1   1    4.37    1.16
 -11  -1  -1   70.98    5.76
  11  -1   1   81.72    3.45
 -11  -1  -1   75.16    4.93
  11  -1   1   78.32    3.89
 -11  -1  -1   75.21    4.04
 -11  -1  -1   55.03   10.00
 -11   1  -1   78.57   10.90
  11   1   1   75.65    3.39
 -11   1  -1   74.79    4.91
  11   1   1   75.25    3.88
 -11   1  -1   72.05    4.04
 -12  -1  -1    5.17    2.29
  12  -1   1    3.32    1.46
  12  -1   1    1.68    1.57
 -12  -1  -1    2.47    1.97
 -12  -1  -1    3.61    2.28
 -12  -1  -1    6.59   10.92
 -12   1  -1    3.99    2.00
 -12   1  -1    5.62    2.13
 -12   1  -1    5.63    2.41
  12   1   1    4.71    1.48
 -12   1  -1    4.16   10.75
  12   1   1    2.32    1.46
 -13  -1  -1  122.46    5.72
 -13  -1  -1  121.43    6.41
  13  -1   1  119.61    5.15
 -13   1  -1  129.67    5.81
 -13   1  -1  127.16    6.52
  13   1   1  122.95    5.16
 -14  -1  -1   18.92    2.36
 -14  -1  -1    8.91   12.65
 -14  -1  -1   21.11    2.86
  14  -1   1   25.63    2.70
 -14   1  -1   28.50    3.74
 -14   1  -1   23.74    2.63
  14   1   1   22.81    2.62
 -14   1  -1   15.98   11.97
 -15  -1  -1    2.28    1.88
 -15  -1  -1    4.44    2.10
 -15   1  -1    4.35    1.74
 -15   1  -1    2.78    2.04
  16  -1   1    2.41    1.07
 -16  -1  -1    0.37    2.08
 -16  -1  -1    0.35    1.33
  16   1   1    2.26    1.05
 -16   1  -1    3.13    1.41
 -16   1  -1    1.30    1.96
  17  -1   1    4.91    1.06
 -17  -1  -1    5.96    1.40
 -17  -1  -1    3.23    2.49
 -17   1  -1    3.21    1.31
  17   1   1    3.85    0.97
 -17   1  -1    7.87    2.26
 -18  -2   1    3.29    1.00
  18  -2  -1    4.29    0.86
 -18   2   1    5.82    1.08
  18   2  -1    4.30    0.90
  17  -2  -1   19.10    1.80
 -17  -2   1   19.99    2.13
 -17  -2   1   16.11    3.19
 -17   2   1   21.70    3.22
 -17   2   1   17.91    2.11
  17   2  -1   17.85    1.69
 -16  -2   1    6.55    2.51
  16  -2  -1    3.52    1.15
 -16  -2   1    5.98    1.44
  16   2  -1    1.68    1.07
 -16   2   1    4.53    1.48
 -16   2   1    2.62    2.04
 -15  -2   1   18.89    2.64
 -15  -2   1   18.18    2.29
  15  -2  -1   19.58    2.66
  15   2  -1   15.42    1.98
 -15   2   1   11.52    2.09
 -15   2   1   21.03    2.76
  15   2  -1   17.41    2.40
  14  -2  -1  135.10    5.49
 -14  -2   1  110.54   13.85
 -14  -2   1  139.04    5.82
 -14  -2   1  132.29    6.42
  14  -2  -1  135.00    4.89
  14   2  -1  129.85    5.46
 -14   2   1  137.29   18.32
 -14   2   1  144.94    5.93
  14   2  -1  136.75    4.88
 -14   2   1  134.75    6.50
  13  -2  -1   28.50    2.87
 -13  -2   1   30.14    9.13
 -13  -2   1   31.18    3.30
 -13  -2   1   30.61    4.41
  13  -2  -1   32.31    2.53
 -13  -2   1   21.14   15.32
  13   2  -1   30.14    2.87
 -13   2   1   34.59    3.53
 -13   2   1   33.41    4.45
 -13   2   1   38.90    8.44
  13   2  -1   34.26    2.43
 -12  -2   1   17.84    2.32
  12  -2  -1   15.02    1.85
 -12  -2   1   12.88    6.80
 -12  -2   1   14.04    2.75
 -12  -2   1   -6.86    9.69
  12  -2  -1   14.19    1.57
 -12   2   1   18.80    2.86
  12   2  -1   13.93    1.52
  12   2  -1   15.05    1.82
 -12   2   1   12.27    9.95
 -12   2   1   16.92    2.27
 -12   2   1   20.43    6.21
 -11  -2   1  119.04    5.28
  11  -2  -1  120.99    4.47
 -11  -2   1  107.30   16.91
  11  -2  -1  113.01    5.12
 -11  -2   1  120.72    5.94
  11  -2  -1   89.19   15.39
  11   2  -1  118.53    4.48
 -11   2   1  123.24    6.09
 -11   2   1  122.42    5.42
  11   2  -1  119.70    5.22
 -11   2   1  127.96   14.36
 -10  -2   1  175.38    7.00
  10  -2  -1  176.04    6.34
  10  -2  -1  189.37   13.12
 -10  -2   1  165.01   12.58
  10  -2  -1  163.88    5.78
 -10  -2   1  174.88    6.69
 -10   2   1  168.55    6.72
 -10   2   1  168.41   12.69
  10   2  -1  173.11    6.31
  10   2  -1  165.48    5.79
 -10   2   1  162.65    6.63
 -10   2   1  169.58    7.02
  -9  -2   1   77.83    8.47
   9  -2  -1   84.66    4.07
  -9  -2   1   82.02    4.44
  -9  -2   1   84.13    4.59
  -9  -2   1   86.18    4.58
   9   2  -1   74.61    3.36
  -9   2   1   84.97    4.56
   9   2  -1   86.60    4.23
  -9   2   1   77.81    4.17
  -9   2   1   85.05    4.66
  -9   2   1   88.42    8.94
  -8  -2   1   37.31    6.03
  -8  -2   1   35.56    3.25
  -8  -2   1   26.33    3.22
   8  -2  -1   37.70    2.06
  -8   2   1   42.45    3.06
  -8   2   1   44.18    6.31
   8   2  -1   35.21    2.06
  -8   2   1   46.55    3.39
  -7  -2   1  506.86   18.76
  -7  -2   1  486.03   16.01
   7  -2  -1  502.99   15.38
  -7   2   1  563.95   19.72
  -7   2   1  543.72   16.21
   7   2  -1  495.41   15.38
  -6  -2   1  627.98   21.59
  -6   2   1  650.95   22.27
  -5  -2   1  175.26    7.95
   5   2  -1  171.84    9.46
  -5   2   1  192.71    8.55
   4  -2  -1  707.02   23.46
  -4  -2   1  727.75   22.61
   4   2  -1  676.48   22.56
  -4   2   1  753.80   23.39
  -3  -2   1  886.18   27.45
   3  -2  -1  924.54   28.26
   3   2  -1  852.22   27.37
  -3   2   1  980.12   28.28
  -2  -2   1  480.23   14.77
   2  -2  -1  509.01   15.64
   2   2  -1  443.91   14.93
  -2   2   1  504.52   15.61
   1  -2  -1  150.99    5.81
   1  -2  -1  162.07    5.48
  -1  -2   1  166.09    5.14
  -1   2   1  170.38    5.62
   1   2  -1  158.20    5.18
  -1   2   1  170.85    5.51
   1   2  -1  166.49    4.96
   0  -2  -1  160.71    5.52
   0  -2  -1  164.72    5.37
   0  -2   1  165.52    5.13
   0  -2   1  168.70    5.03
   0   2   1  163.39    5.35
   0   2  -1  160.25    4.99
   0   2   1  158.55    5.59
   0   2  -1  156.85    5.19
   1  -2   1  431.06   12.87
  -1  -2  -1  382.69   12.90
  -1  -2  -1  428.27   12.73
   1   2   1  422.29   12.76
   1   2   1  432.65   12.77
  -1   2  -1  405.86   12.77
   2  -2   1 1244.87   37.61
  -2  -2  -1 1278.42   37.45
   2   2   1 1287.71   37.68
   2   2   1 1251.44   37.18
  -2   2  -1 1244.24   37.49
  -3  -2  -1  869.86   27.01
   3  -2   1  878.17   27.58
  -3   2  -1  896.44   27.29
   3   2   1  894.03   26.72
   3   2   1  875.97   27.44
  -4  -2  -1  996.60   30.96
   4   2   1  942.90   31.74
  -4   2  -1 1067.00   31.48
  -5  -2  -1   38.85    3.85
  -5   2  -1   40.59    4.22
  -6  -2  -1  616.64   18.81
  -6  -2  -1  647.33   21.70
  -6   2  -1  621.61   19.26
  -6   2  -1  655.87   18.90
   6   2   1  611.60   18.71
  -6   2  -1  651.49   22.11
   7  -2   1   20.16    1.84
  -7  -2  -1   17.53    3.41
  -7  -2  -1   20.56    1.99
  -7   2  -1   25.79    2.88
  -7   2  -1   30.58    5.48
  -7   2  -1   20.57    2.04
   7   2   1   20.32    4.99
  -8  -2  -1   77.89    3.40
   8  -2   1   80.15    3.15
  -8  -2  -1   75.09    4.06
  -8  -2  -1   74.32    7.32
  -8   2  -1   80.78    7.98
   8   2   1   87.05    5.02
   8   2   1   73.34    3.12
  -8   2  -1   79.72    3.49
  -8   2  -1   83.91    4.25
  -9  -2  -1    1.52    3.81
   9  -2   1    5.87    1.17
  -9  -2  -1    5.43    1.85
  -9  -2  -1    4.05    2.36
   9  -2   1    5.47    1.53
  -9   2  -1    7.55    4.17
   9   2   1    6.48    1.74
  -9   2  -1    4.22    1.29
  -9   2  -1    7.44    1.78
  -9   2  -1    8.29    2.65
 -10  -2  -1   25.20    6.28
  10  -2   1   32.77    2.94
 -10  -2  -1   33.54    2.74
  10  -2   1   32.94    8.16
 -10  -2  -1   34.47    3.90
  10  -2   1   29.71    2.22
 -10  -2  -1   32.36    3.52
 -10   2  -1   39.49    7.21
 -10   2  -1   28.66    4.04
 -10   2  -1   30.48    3.57
  10   2   1   35.74    2.89
  10   2   1   31.52    2.26
 -10   2  -1   33.10    2.80
  11  -2   1  103.72    4.07
 -11  -2  -1  101.15    4.68
 -11  -2  -1  108.19    5.52
  11  -2   1  108.01    4.60
 -11  -2  -1   85.04    5.85
 -11  -2  -1   94.50   16.32
 -11   2  -1  117.79   15.88
  11   2   1  100.86    4.47
 -11   2  -1  104.66    4.73
 -11   2  -1  103.39    5.61
  11   2   1  101.86    4.05
 -12  -2  -1   61.24    4.19
  12  -2   1   48.85    3.30
 -12  -2  -1   40.27   11.49
 -12  -2  -1   52.77    4.59
  12  -2   1   56.14    3.42
 -12  -2  -1   45.93    4.38
  12   2   1   53.35    3.34
 -12   2  -1   38.87   10.33
 -12   2  -1   58.01    4.66
  12   2   1   58.57    3.11
 -12   2  -1   57.46    4.14
 -12   2  -1   59.77    4.27
 -13  -2  -1    4.57    2.50
 -13  -2  -1    4.66    1.99
  13  -2   1    7.99    1.60
 -13   2  -1    5.62    2.51
  13   2   1    5.92    1.62
 -13   2  -1    5.20    2.12
 -14  -2  -1   44.76    4.19
 -14  -2  -1   45.79    3.69
 -14  -2  -1   32.02   14.15
  14  -2   1   44.30    3.12
 -14   2  -1   44.35    4.09
 -14   2  -1   39.71    3.71
  14   2   1   45.10    3.13
 -14   2  -1   39.03   11.18
 -15  -2  -1   58.28    4.09
 -15  -2  -1   54.97    4.26
  15  -2   1   53.53    3.91
 -15   2  -1   54.11    4.22
 -15   2  -1   54.88    3.79
 -16  -2  -1    8.67    2.31
 -16  -2  -1   13.82    1.77
  16  -2   1   17.26    1.89
  16   2   1   13.46    1.72
 -16   2  -1   14.03    2.31
 -16   2  -1   20.05    2.55
 -17  -2  -1    4.80    2.57
 -17  -2  -1    2.94    1.19
  17  -2   1    1.57    0.98
 -17   2  -1    5.95    2.12
  17   2   1    1.36    0.95
  17  -3  -1    3.69    1.01
 -17  -3   1    0.15    3.37
 -17  -3   1    2.48    1.13
  17   3  -1    2.87    0.95
 -17   3   1    3.26    1.23
 -17   3   1   -3.43    2.84
 -17   3   1    2.84    2.84
 -16  -3   1    0.68    2.54
 -16  -3   1    1.78    1.27
  16  -3  -1    2.50    1.15
  16   3  -1    1.61    1.10
 -16   3   1    3.07    1.32
 -16   3   1    4.64    2.01
 -15  -3   1   16.41    2.19
  15  -3  -1   20.84    2.60
 -15  -3   1   16.11    2.66
 -15   3   1   21.92    3.04
 -15   3   1   18.41    2.71
  15   3  -1   20.32    2.65
  15   3  -1   16.21    1.69
 -14  -3   1   21.43    3.02
 -14  -3   1   28.35   13.46
  14  -3  -1   23.94    2.28
 -14  -3   1   21.24    2.94
  14  -3  -1   27.39    2.91
 -14   3   1   31.08    3.96
  14   3  -1   20.79    2.07
  14   3  -1   23.12    2.68
 -14   3   1   23.24    9.57
 -14   3   1   22.28    3.16
  13  -3  -1   39.57    3.14
 -13  -3   1   39.08    3.52
 -13  -3   1   32.71    9.25
  13  -3  -1   38.64    2.63
 -13  -3   1   37.90    4.71
 -13  -3   1   46.51   17.27
  13   3  -1   40.70    3.06
 -13   3   1   35.29    8.21
 -13   3   1   36.83    4.44
 -13   3   1   33.66    3.41
  13   3  -1   36.54    2.52
 -12  -3   1   60.51    3.88
 -12  -3   1   62.23    8.39
  12  -3  -1   60.19    3.52
 -12  -3   1   55.39    4.79
 -12  -3   1   34.37   10.31
  12  -3  -1   61.03    3.01
  12   3  -1   64.03    3.48
 -12   3   1   61.30    8.21
 -12   3   1   62.43    4.84
 -12   3   1   74.21   11.25
  12   3  -1   58.50    3.01
 -12   3   1   61.86    4.15
  11  -3  -1   83.43    9.76
 -11  -3   1   86.12   15.40
  11  -3  -1   84.96    3.58
 -11  -3   1   90.88    5.22
 -11  -3   1   80.84    4.78
 -11   3   1   87.06    5.19
 -11   3   1   94.63    4.77
 -11   3   1   78.28   13.64
  11   3  -1   85.49    3.62
  10  -3  -1  347.75   16.85
  10  -3  -1  334.97   10.66
  10  -3  -1  330.79   10.20
 -10  -3   1  330.75   10.87
 -10  -3   1  322.68   11.26
 -10  -3   1  298.16   16.51
  10   3  -1  321.70   10.65
 -10   3   1  336.73   10.94
 -10   3   1  328.43   11.36
 -10   3   1  321.91   10.76
 -10   3   1  309.22   17.07
   9  -3  -1  200.66    7.11
  -9  -3   1  206.50    7.60
  -9  -3   1  198.00    7.39
   9  -3  -1  193.84    6.68
  -9  -3   1  185.55    7.18
  -9  -3   1  185.65   11.62
   9  -3  -1  205.20   11.01
  -9   3   1  218.18   12.67
   9   3  -1  202.77    6.52
  -9   3   1  208.42    7.05
  -9   3   1  197.92    7.56
   9   3  -1  190.20    7.15
  -8  -3   1  435.99   15.26
   8  -3  -1  519.13   15.07
  -8  -3   1  497.27   19.13
  -8  -3   1  492.57   15.77
  -8   3   1  530.44   20.20
  -8   3   1  507.21   15.38
   8   3  -1  484.28   15.04
  -8   3   1  552.16   16.04
   7  -3  -1  269.30    8.40
  -7  -3   1  257.23   11.57
  -7  -3   1  249.48    9.20
  -7   3   1  288.05    9.32
  -7   3   1  277.11    8.83
   7   3  -1  257.89    8.40
  -7   3   1  300.79   12.79
   6  -3  -1  416.74   13.03
  -6  -3   1  453.85   15.79
   6   3  -1  401.81   13.08
  -6   3   1  475.47   16.79
  -5  -3   1  814.57   25.74
  -5   3   1  863.02   26.73
   5   3  -1  746.22   26.15
  -4  -3   1   84.77    4.97
   4  -3  -1   90.01    7.11
   4   3  -1   76.77    5.19
  -4   3   1   97.68    6.31
   3  -3  -1  559.28   17.30
  -3  -3   1  555.64   17.10
   3  -3  -1  542.24   18.25
   3   3  -1  537.16   17.08
  -3   3   1  567.13   18.16
   2  -3  -1  208.81    7.96
   2  -3  -1  222.10    8.37
  -2  -3   1  233.32    7.11
  -2   3   1  237.98    8.25
   2   3  -1  206.26    7.22
   1  -3  -1  662.65   19.44
  -1  -3   1  593.51   17.90
  -1   3   1  607.55   18.57
  -1   3   1  625.42   18.62
   1   3  -1  583.99   17.91
   0  -3  -1  285.69    9.81
   0  -3   1  315.71    9.29
   0   3  -1  316.45    9.42
   0   3  -1  321.67    9.33
   0   3   1  323.88    9.86
   0   3  -1  312.21    9.43
   0   3   1  292.30    9.86
   1  -3   1 1250.46   36.61
  -1  -3  -1 1304.67   37.20
  -1  -3  -1 1232.44   37.21
   1  -3   1 1232.28   37.13
  -1   3  -1 1251.82   36.58
  -1   3  -1 1243.56   37.12
   1   3   1 1276.80   37.23
   1   3   1 1302.23   37.05
  -2  -3  -1  959.83   29.11
   2  -3   1  964.08   28.37
   2  -3   1  975.42   29.36
  -2   3  -1  992.52   29.29
   2   3   1  954.10   29.01
  -3  -3  -1 1400.91   42.03
   3  -3   1 1376.85   42.59
   3   3   1 1394.10   42.45
   3   3   1 1506.60   41.98
  -3   3  -1 1343.20   42.29
  -4  -3  -1 1771.33   52.15
  -4   3  -1 1831.46   52.65
   4   3   1 1606.26   52.69
   4   3   1 1744.09   53.88
  -5  -3  -1  146.34    6.84
   5   3   1  144.68    7.16
  -5   3  -1  137.24    7.33
  -6  -3  -1  450.04   14.23
  -6  -3  -1  473.13   16.97
  -6   3  -1  464.91   14.29
   6   3   1  440.08   14.13
  -6   3  -1  498.87   14.84
   6   3   1  482.20   17.22
  -6   3  -1  508.97   17.85
  -7  -3  -1   39.11    5.24
   7  -3   1   41.72    2.12
  -7  -3  -1   38.18    2.31
   7   3   1   37.98    2.10
  -7   3  -1   40.32    3.07
   7   3   1   29.66    5.63
  -7   3  -1   45.16    2.50
  -7   3  -1   43.22    5.76
   8  -3   1  266.77    8.87
   8  -3   1  250.49    7.90
  -8  -3  -1  241.50    8.09
  -8  -3  -1  242.88   12.20
   8  -3   1  255.71   10.71
   8   3   1  247.04    7.92
  -8   3  -1  254.57    8.20
   8   3   1  238.61    8.56
  -8   3  -1  256.80   13.07
  -8   3  -1  259.33    8.83
   9  -3   1   89.69    3.43
   9  -3   1   84.07    4.11
  -9  -3  -1   78.99    3.99
  -9  -3  -1   74.70    4.87
   9  -3   1   84.80    8.30
  -9  -3  -1   64.05    8.78
  -9  -3  -1   90.62    4.50
   9   3   1   82.74    4.10
  -9   3  -1   91.21    4.57
  -9   3  -1   96.32    9.50
  -9   3  -1   92.09    5.48
  -9   3  -1   88.54    3.89
  10  -3   1  250.36    8.29
 -10  -3  -1  226.08    8.04
  10  -3   1  242.32    7.76
 -10  -3  -1  232.19    8.81
 -10  -3  -1  216.13   14.63
 -10  -3  -1  234.50    8.78
  10  -3   1  227.57   17.06
 -10   3  -1  262.23    9.13
 -10   3  -1  248.85    8.97
 -10   3  -1  231.89   19.90
 -10   3  -1  245.12    8.16
  10   3   1  242.82    8.29
  10   3   1  248.13    7.78
 -11  -3  -1   40.94    4.00
 -11  -3  -1   41.95    9.70
 -11  -3  -1   44.26    3.47
  11  -3   1   48.66    2.76
 -11  -3  -1   49.33    3.92
  11  -3   1   43.87    3.25
 -11   3  -1   47.56    9.88
  11   3   1   43.84    2.67
  11   3   1   48.70    3.25
 -11   3  -1   44.08    5.22
 -11   3  -1   48.26    4.21
 -11   3  -1   44.79    3.51
 -12  -3  -1   26.45   11.92
 -12  -3  -1   31.27    3.60
  12  -3   1   42.31    3.10
 -12  -3  -1   39.54    4.22
 -12  -3  -1   42.18    4.30
 -12   3  -1   36.97    4.11
  12   3   1   37.07    3.05
 -12   3  -1   36.77   10.92
 -12   3  -1   41.84    3.91
 -12   3  -1   36.73    4.00
  12   3   1   32.93    2.69
  13  -3   1   49.66    3.31
 -13  -3  -1   51.36    4.76
 -13  -3  -1   47.63    3.91
 -13   3  -1   49.90    4.73
 -13   3  -1   48.02    4.01
  13   3   1   47.14    3.23
 -14  -3  -1    5.89    2.26
 -14  -3  -1   27.73   15.62
 -14  -3  -1    6.13    1.88
  14  -3   1    3.23    1.50
  14   3   1    3.66    1.54
 -14   3  -1    9.09   11.44
 -14   3  -1    4.95    2.06
 -14   3  -1    4.85    2.13
  15  -3   1    3.71    1.30
 -15  -3  -1    4.37    2.18
 -15  -3  -1    2.37    1.60
  15   3   1    4.22    1.86
 -15   3  -1    2.38    2.02
 -15   3  -1    1.97    1.69
  16  -3   1   62.27    2.90
 -16  -3  -1   60.86    4.54
 -16  -3  -1   62.06    3.44
 -16   3  -1   66.04    4.12
 -16   3  -1   64.94    3.45
  16   3   1   62.40    2.85
  17  -3   1   31.84    2.00
 -17  -3  -1   25.87    3.00
 -17  -3  -1   28.73    2.33
  17   3   1   25.21    1.91
 -17   3  -1   24.93    2.37
 -17   3  -1   31.49    3.50
 -17  -4   1    1.27    1.12
  17  -4  -1   -0.92    0.93
  17   4  -1    1.95    0.85
 -17   4   1   -0.37    2.33
 -17   4   1   -2.27    3.40
 -17   4   1    1.59    1.11
 -16  -4   1    5.17    2.76
  16  -4  -1    5.13    1.17
 -16  -4   1    4.12    1.41
 -16   4   1    4.95    1.33
 -16   4   1    7.75    1.99
  16   4  -1    3.80    1.14
 -15  -4   1   20.90    2.95
 -15  -4   1   13.34    2.72
  15  -4  -1   19.04    2.57
 -15   4   1   25.13    3.49
  15   4  -1   15.02    1.93
  15   4  -1   19.31    2.42
 -15   4   1   19.61    2.42
 -14  -4   1  140.99    6.78
  14  -4  -1  155.33    5.89
  14  -4  -1  143.76    5.26
 -14  -4   1  151.22    6.10
 -14   4   1  149.10   18.58
 -14   4   1  152.16    6.82
  14   4  -1  138.87    5.19
 -14   4   1  152.94    6.25
  14   4  -1  150.28    5.86
  13  -4  -1   77.21    4.04
 -13  -4   1   72.47    4.30
 -13  -4   1   64.70   11.05
  13  -4  -1   80.08    3.54
 -13  -4   1   59.93   18.87
 -13  -4   1   69.63    5.43
 -13   4   1   74.79    4.50
  13   4  -1   75.25    3.89
 -13   4   1   80.02   10.24
 -13   4   1   78.07    5.39
  13   4  -1   74.06    3.42
 -12  -4   1   24.05    7.45
 -12  -4   1   33.63   11.13
  12  -4  -1   42.41    2.58
 -12  -4   1   39.72    3.34
 -12  -4   1   40.61    4.60
  12  -4  -1   43.36    3.17
 -12   4   1   44.68    4.49
 -12   4   1   41.41    3.69
  12   4  -1   39.66    2.98
 -12   4   1   43.23   10.45
  12   4  -1   42.50    2.59
 -12   4   1   47.17    7.69
  11  -4  -1    8.16    9.06
  11  -4  -1   10.09    1.30
 -11  -4   1   10.81    2.57
 -11   4   1    7.06    7.27
 -11   4   1    9.11    2.20
  11   4  -1    8.53    1.29
 -11   4   1    6.85    2.39
  10  -4  -1   37.41    7.01
 -10  -4   1   47.92    6.81
  10  -4  -1   52.22    2.55
  10  -4  -1   48.06    3.27
 -10  -4   1   51.64    4.27
 -10  -4   1   54.99    3.67
 -10   4   1   46.28    4.15
 -10   4   1   53.87    8.00
 -10   4   1   44.89    3.72
  10   4  -1   56.32    2.56
  10   4  -1   42.87    3.17
 -10   4   1   49.72    4.05
  -9  -4   1  233.39   12.79
   9  -4  -1  250.24    8.40
   9  -4  -1  257.98   12.29
   9  -4  -1  247.22    7.85
  -9  -4   1  238.44    8.62
  -9  -4   1  235.93    8.77
   9   4  -1  239.94    8.40
  -9   4   1  255.19    8.82
   9   4  -1  246.38    7.88
  -9   4   1  252.74   13.91
  -9   4   1  243.50    8.32
  -9   4   1  257.76    8.97
  -8  -4   1  146.66    6.12
   8  -4  -1  172.99    5.64
  -8  -4   1  166.44    9.61
  -8  -4   1  163.05    6.54
   8  -4  -1  177.90    8.95
   8   4  -1  167.90    5.63
  -8   4   1  177.49    6.69
  -8   4   1  187.12   10.84
  -8   4   1  177.79    6.16
   7  -4  -1  482.94   15.04
   7  -4  -1  545.66   17.84
  -7  -4   1  503.45   18.31
  -7  -4   1  485.92   15.80
  -7   4   1  529.24   19.56
   7   4  -1  459.61   15.04
  -7   4   1  490.11   15.35
  -7   4   1  538.43   15.93
   6  -4  -1 1149.10   32.64
  -6  -4   1 1028.38   32.83
   6  -4  -1  968.88   30.22
   6   4  -1  956.84   30.27
  -6   4   1 1082.68   34.13
   5  -4  -1  371.19   12.40
  -5  -4   1  352.48   12.62
   5   4  -1  311.39   13.44
  -5   4   1  368.49   13.74
   4  -4  -1  476.36   15.34
  -4  -4   1  472.84   15.25
  -4   4   1  486.12   16.66
   4   4  -1  434.12   15.29
   3  -4  -1 1163.65   34.49
   3  -4  -1 1141.80   35.64
  -3  -4   1 1127.17   34.07
  -3   4   1 1188.18   35.45
   3   4  -1 1118.55   34.09
   2  -4  -1 4713.30  142.93
   2  -4  -1 5095.82  143.88
   2   4  -1 4854.03  142.32
  -2   4   1 5092.68  143.08
   1   4  -1 1114.20   32.80
  -1   4   1 1111.74   32.89
  -1   4   1 1096.93   32.95
   0  -4  -1 1224.81   34.83
   0  -4  -1 1114.79   34.61
   0  -4   1 1156.14   34.09
   0  -4   1 1158.69   34.28
   0   4   1 1202.14   34.47
   0   4   1 1189.28   34.77
   0   4  -1 1156.35   34.17
   0   4  -1 1161.84   34.33
   1  -4   1 2725.48   79.51
  -1  -4  -1 2639.94   79.50
   1  -4   1 2797.00   79.10
  -1  -4  -1 2508.58   79.66
   1   4   1 2731.64   79.31
  -1   4  -1 2843.35   79.58
  -1   4  -1 2867.09   79.09
   1   4   1 2760.81   79.74
   2  -4   1 2767.91   79.88
   2  -4   1 2736.51   80.81
  -2  -4  -1 2702.26   80.53
   2   4   1 2754.04   80.62
  -2   4  -1 2834.11   80.80
  -3  -4  -1  296.95   10.05
   3  -4   1  261.09   10.70
   3  -4   1  279.77    9.15
  -3   4  -1  278.45   10.39
   3   4   1  296.21   10.04
  -4  -4  -1  265.35   10.00
   4  -4   1  274.93    9.04
   4   4   1  266.71   10.12
  -4   4  -1  261.61   13.60
   4   4   1  273.32   11.83
  -5  -4  -1  877.66   28.41
   5  -4   1  895.01   27.40
  -5   4  -1  920.59   29.27
   5   4   1  893.13   28.58
  -6  -4  -1 1268.69   37.39
   6  -4   1 1306.26   38.93
  -6  -4  -1 1278.79   40.20
  -6   4  -1 1281.39   41.06
   6   4   1 1240.15   37.30
  -6   4  -1 1327.24   37.96
  -6   4  -1 1281.64   37.49
   6   4   1 1271.62   40.44
   7  -4   1  391.87   12.47
  -7  -4  -1  396.99   12.61
   7  -4   1  428.09   14.60
  -7  -4  -1  424.83   16.15
  -7   4  -1  427.44   12.77
  -7   4  -1  432.37   16.99
   7   4   1  390.19   12.47
  -7   4  -1  430.34   13.32
   7   4   1  414.10   17.92
  -8  -4  -1  108.61    4.29
   8  -4   1  110.16    4.06
   8  -4   1  111.94    4.95
   8  -4   1  117.07    7.20
  -8  -4  -1  118.59    8.11
  -8   4  -1  124.13    5.18
  -8   4  -1  121.35    9.22
  -8   4  -1  110.62    4.39
   8   4   1  107.23    4.91
  -9  -4  -1    4.19    1.40
   9  -4   1    3.59    1.60
   9  -4   1    8.34    4.26
  -9  -4  -1    5.51    1.85
   9  -4   1    4.56    1.16
  -9  -4  -1    4.18    4.28
  -9  -4  -1    4.13    2.28
  -9   4  -1    5.54    1.90
  -9   4  -1    5.08    2.49
  -9   4  -1    5.74    1.43
   9   4   1    2.52    1.51
   9   4   1    4.48    1.06
  -9   4  -1    2.91    4.47
  10  -4   1   59.72    3.56
 -10  -4  -1   58.90    3.37
 -10  -4  -1   64.67   10.40
 -10  -4  -1   59.11    4.18
  10  -4   1   58.96    2.90
 -10  -4  -1   59.24    4.24
  10   4   1   60.74    2.86
 -10   4  -1   61.71    4.55
 -10   4  -1   61.21    4.28
  10   4   1   62.22    3.56
 -10   4  -1   58.86    3.45
  11  -4   1   32.62    2.96
 -11  -4  -1   38.45    3.75
 -11  -4  -1   23.58    8.95
 -11  -4  -1   35.10    3.26
  11  -4   1   31.64    2.56
 -11  -4  -1   31.40    3.65
  11   4   1   32.27    2.86
 -11   4  -1   29.45    3.90
 -11   4  -1   30.03    3.30
 -11   4  -1   34.64    3.94
  11   4   1   34.92    2.42
 -11   4  -1   25.87    8.64
 -12  -4  -1  257.27    9.27
 -12  -4  -1  218.91   23.95
 -12  -4  -1  253.78    9.81
  12  -4   1  262.63    8.90
 -12   4  -1  264.78    9.44
  12   4   1  259.25    8.37
 -12   4  -1  244.58   22.61
  12   4   1  257.66    8.86
 -12   4  -1  265.29    9.13
 -12   4  -1  268.42   10.06
 -13  -4  -1    5.35    2.65
 -13  -4  -1    4.80    1.87
  13  -4   1    4.76    1.60
 -13   4  -1    5.76    2.62
  13   4   1    4.98    1.56
 -13   4  -1    7.17    2.21
 -14  -4  -1   28.46   20.39
 -14  -4  -1   21.65    2.46
 -14  -4  -1   21.71    2.73
  14  -4   1   21.30    2.64
 -14   4  -1   16.83   11.55
  14   4   1   19.94    2.58
 -14   4  -1   15.80    2.62
 -14   4  -1   22.44    2.65
 -15  -4  -1   23.05    2.94
 -15  -4  -1   16.12    2.68
  15  -4   1   19.45    2.18
  15   4   1   17.55    2.11
 -15   4  -1   19.78    2.69
 -15   4  -1   18.66    2.23
 -16  -4  -1    9.09    1.64
  16  -4   1   16.04    1.85
 -16  -4  -1   13.26    2.63
 -16   4  -1   12.45    1.72
  16   4   1   13.62    1.68
 -16   4  -1   12.60    2.15
  17  -4   1   14.66    1.77
 -17  -4  -1   16.51    2.09
 -17  -4  -1   13.68    3.39
 -17   4  -1   14.56    2.28
  17   4   1   13.88    1.61
 -17   4  -1   17.71    2.12
  17  -5  -1   12.20    1.61
 -17  -5   1    8.69    1.31
 -17   5   1   11.85    3.30
  17   5  -1   10.68    1.45
 -17   5   1   10.72    1.39
 -16  -5   1    9.22    1.55
  16  -5  -1   10.02    1.41
 -16  -5   1    7.81    3.14
 -16   5   1   11.24    2.29
 -16   5   1    6.59    1.53
  16   5  -1    9.73    1.35
 -15  -5   1   52.86    4.78
  15  -5  -1   58.52    3.34
 -15  -5   1   55.14    3.69
 -15   5   1   59.09    4.25
  15   5  -1   54.24    2.98
  15   5  -1   56.64    3.36
 -15   5   1   52.93    3.84
  14  -5  -1   83.11    4.03
 -14  -5   1   72.33    5.21
 -14  -5   1   81.37    4.34
  14  -5  -1   73.15    3.60
  14   5  -1   76.82    3.96
 -14   5   1   68.20   10.22
 -14   5   1   88.46    4.62
 -14   5   1   73.95    4.95
  14   5  -1   83.49    3.37
 -13  -5   1    9.89    1.96
 -13  -5   1  -17.28   20.00
 -13  -5   1   10.31   10.67
 -13  -5   1    7.09    2.92
  13  -5  -1    9.51    1.53
  13  -5  -1    9.93    1.76
 -13   5   1   23.11    8.77
  13   5  -1    8.59    1.42
  13   5  -1   12.85    1.83
 -13   5   1   14.45    2.34
 -13   5   1   11.25    2.83
 -12  -5   1   33.87    7.94
 -12  -5   1   25.90   11.10
 -12  -5   1   32.06    3.18
  12  -5  -1   27.46    2.31
  12  -5  -1   28.02    2.86
 -12  -5   1   31.87    4.49
 -12   5   1   28.15    4.21
  12   5  -1   28.66    2.32
 -12   5   1   24.36   10.74
 -12   5   1   39.37    7.08
  12   5  -1   29.25    2.73
 -12   5   1   26.42    3.45
  11  -5  -1  180.76    6.74
 -11  -5   1  173.80    7.84
 -11  -5   1  172.09    7.55
  11  -5  -1  156.74   17.84
  11  -5  -1  187.16    6.18
  11   5  -1  186.79    6.21
  11   5  -1  170.15    6.69
 -11   5   1  190.98   17.65
 -11   5   1  192.77    7.72
  10  -5  -1   76.26    3.81
  10  -5  -1   90.11   12.19
 -10  -5   1   75.75    4.87
 -10  -5   1   71.53   10.76
  10  -5  -1   73.70    3.20
 -10  -5   1   72.68    4.12
  10   5  -1   70.85    3.17
  10   5  -1   77.44    3.84
 -10   5   1   73.55   10.98
 -10   5   1   82.48    4.68
 -10   5   1   77.17    4.47
 -10   5   1   72.50    4.47
  -9  -5   1   90.68    4.47
   9  -5  -1   85.44    4.12
  -9  -5   1   81.60    4.64
   9  -5  -1   81.40    3.34
   9  -5  -1   91.41    8.46
  -9  -5   1   86.71    8.71
   9   5  -1   83.34    3.36
  -9   5   1   85.47    4.75
  -9   5   1   76.19    9.34
   9   5  -1   85.89    4.19
  -9   5   1   90.54    4.69
  -9   5   1   85.19    4.25
   8  -5  -1  251.95   11.07
   8  -5  -1  239.42    7.63
  -8  -5   1  234.79    8.61
  -8  -5   1  242.17   11.69
  -8  -5   1  232.68    8.21
  -8   5   1  249.70    8.68
  -8   5   1  248.89    8.08
   8   5  -1  242.11    7.67
  -8   5   1  225.89   12.76
   7  -5  -1  333.72   12.58
   7  -5  -1  319.17    9.94
  -7  -5   1  326.10   13.14
  -7  -5   1  341.44   11.19
  -7   5   1  315.98   10.28
  -7   5   1  323.92   14.28
   7   5  -1  307.88    9.97
  -7   5   1  330.66   10.82
   6  -5  -1   75.06    4.86
  -6  -5   1   77.15    5.25
   6  -5  -1   69.82    2.90
   6   5  -1   71.60    3.01
  -6   5   1   75.18    6.19
   5  -5  -1  282.70   10.30
  -5  -5   1  269.72   10.34
  -5   5   1  297.92   11.77
   5   5  -1  259.60   11.74
  -4  -5   1  801.98   24.32
   4  -5  -1  807.94   24.63
  -4   5   1  777.56   25.80
   4   5  -1  763.58   24.48
  -3  -5   1 1788.63   52.98
   3  -5  -1 1776.72   54.79
   3  -5  -1 1770.91   53.57
  -3   5   1 1873.65   54.62
   3   5  -1 1836.80   53.08
   2  -5  -1 1486.73   43.75
  -2  -5   1 1412.75   41.81
  -2  -5   1 1422.19   41.67
   2  -5  -1 1434.31   42.70
  -2   5   1 1432.37   42.73
  -2   5   1 1440.93   42.80
   1  -5  -1  701.55   21.64
  -1   5   1  709.23   21.63
  -1   5   1  691.33   21.43
   1   5  -1  724.53   21.51
   0  -5  -1  718.87   22.76
   0  -5   1  767.38   22.20
   0  -5  -1  748.28   22.88
   0  -5   1  782.67   22.47
   0   5   1  735.79   22.44
   0   5  -1  736.72   22.46
   0   5   1  755.99   22.91
  -1  -5  -1 1625.10   49.26
  -1  -5  -1 1593.89   49.06
   1  -5   1 1714.67   49.12
   1  -5   1 1681.28   48.73
   1   5   1 1688.18   49.40
   1   5   1 1723.52   48.81
  -1   5  -1 1697.79   48.73
  -1   5  -1 1626.59   49.10
   2  -5   1   29.57    2.13
  -2  -5  -1   28.12    2.44
  -2  -5  -1   30.74    2.70
   2  -5   1   25.73    3.05
   2   5   1   25.69    2.77
  -2   5  -1   27.00    3.08
  -2   5  -1   25.74    1.98
  -3  -5  -1   56.00    3.86
   3  -5   1   48.20    3.00
   3  -5   1   40.51    5.07
  -3   5  -1   43.26    4.48
   3   5   1   51.73    4.50
  -4  -5  -1  207.36    8.30
   4  -5   1  208.65    7.35
   4   5   1  208.81    8.53
  -4   5  -1  198.46    9.49
  -5  -5  -1  388.94   14.28
   5  -5   1  424.25   13.49
   5   5   1  399.26   14.86
  -5   5  -1  417.47   15.34
   6  -5   1  835.28   25.66
  -6  -5  -1  810.71   24.16
   6  -5   1  776.75   24.06
  -6  -5  -1  829.76   26.93
   6   5   1  850.10   27.70
  -6   5  -1  827.57   27.94
   6   5   1  790.40   24.07
  -6   5  -1  814.16   24.28
  -6   5  -1  849.16   24.77
   7  -5   1  469.29   14.12
  -7  -5  -1  452.85   14.21
   7  -5   1  478.02   16.16
  -7  -5  -1  458.75   17.54
   7   5   1  470.02   14.14
   7   5   1  493.73   21.72
  -7   5  -1  474.47   14.90
  -7   5  -1  465.89   14.36
  -7   5  -1  479.19   18.63
   8  -5   1  230.12    8.33
   8  -5   1  255.68   10.68
  -8  -5  -1  237.62   11.86
  -8  -5  -1  238.92    7.90
   8  -5   1  241.37    7.73
  -8   5  -1  253.88   13.10
   8   5   1  227.46    8.38
  -8   5  -1  266.09    8.83
   8   5   1  246.59    7.75
  -8   5  -1  249.87    8.08
  -9  -5  -1  102.12    4.90
  -9  -5  -1  105.37    5.14
   9  -5   1  103.63    4.56
   9  -5   1   99.62    9.21
  -9  -5  -1   95.16    9.45
   9  -5   1  102.53    3.96
  -9  -5  -1  105.68    4.24
  -9   5  -1  112.88    4.47
  -9   5  -1  116.86    5.94
  -9   5  -1  109.79   10.63
   9   5   1  100.94    3.94
  -9   5  -1  115.30    5.32
   9   5   1  104.03    4.62
 -10  -5  -1   52.36    4.19
  10  -5   1   54.38    2.80
 -10  -5  -1   62.38   10.76
 -10  -5  -1   53.29    3.32
  10  -5   1   57.11    3.51
 -10  -5  -1   50.36    3.98
  10   5   1   57.51    2.83
 -10   5  -1   63.18   11.71
  10   5   1   53.50    3.34
 -10   5  -1   59.89    4.33
 -10   5  -1   62.36    3.51
 -10   5  -1   65.62    4.61
 -11  -5  -1   19.65    2.72
 -11  -5  -1   21.93    2.55
 -11  -5  -1   18.82    2.18
  11  -5   1   25.19    2.50
  11  -5   1   21.97    2.82
 -11  -5  -1   11.27    8.95
 -11   5  -1   19.15    2.23
 -11   5  -1   16.83    2.49
  11   5   1   20.31    2.66
  11   5   1   19.09    2.15
 -11   5  -1   23.68    3.02
 -11   5  -1   18.55    8.00
  12  -5   1   48.84    3.41
 -12  -5  -1   54.78   13.79
 -12  -5  -1   51.43    4.62
 -12  -5  -1   51.18    3.93
  12   5   1   50.17    3.33
 -12   5  -1   56.61    4.21
 -12   5  -1   54.62    4.23
 -12   5  -1   31.81   12.33
  12   5   1   50.24    2.98
 -12   5  -1   60.79    4.66
 -13  -5  -1   93.45    5.00
 -13  -5  -1   89.71    5.81
  13  -5   1  104.04    4.52
 -13   5  -1  101.17    6.07
  13   5   1   98.29    4.44
 -13   5  -1   98.82    5.22
 -14  -5  -1    3.01    2.21
 -14  -5  -1    5.57    1.96
  14  -5   1    7.21    1.58
  14   5   1    5.42    1.57
 -14   5  -1    5.59    2.11
 -14   5  -1    6.62   11.53
 -14   5  -1    4.09    2.08
 -15  -5  -1    5.71    1.65
 -15  -5  -1    6.59    2.33
  15  -5   1    9.80    1.46
 -15   5  -1    6.13    1.82
 -15   5  -1    8.02    2.31
  15   5   1    9.33    1.41
  16  -5   1   12.84    1.78
 -16  -5  -1   11.91    1.66
 -16  -5  -1    5.32    2.68
 -16   5  -1   10.52    2.07
 -16   5  -1   10.31    1.69
  16   5   1   10.74    1.28
 -17  -5  -1   27.64    2.27
  17  -5   1   36.49    2.09
 -17   5  -1   30.79    3.36
 -17   5  -1   30.14    2.46
  17   5   1   28.16    1.84
  17  -6  -1    2.06    0.94
 -17  -6   1    2.84    1.11
  17   6  -1    5.18    0.97
 -17   6   1    6.77    2.88
 -17   6   1    3.15    1.10
 -16  -6   1    8.74    1.53
  16  -6  -1    7.48    1.29
 -16   6   1    8.66    2.11
  16   6  -1   13.07    1.82
 -16   6   1    9.83    1.58
  15  -6  -1   45.54    3.19
 -15  -6   1   44.60    3.48
 -15  -6   1   39.27    4.95
  15   6  -1   46.91    2.84
  15   6  -1   45.24    3.06
 -15   6   1   49.35    4.07
 -15   6   1   52.90    3.71
  14  -6  -1  117.76    4.69
 -14  -6   1  118.78    6.36
  14  -6  -1  132.86    5.29
 -14  -6   1  122.76    5.47
 -14   6   1  132.80    5.77
 -14   6   1  132.18    6.24
  14   6  -1  121.30    4.55
  14   6  -1  126.15    5.18
 -14   6   1  133.73   17.78
  13  -6  -1   37.82    2.76
 -13  -6   1   38.54    5.13
  13  -6  -1   43.94    3.25
 -13  -6   1   36.94   12.75
 -13  -6   1   38.73    3.38
 -13   6   1   41.65    9.46
  13   6  -1   38.71    3.10
  13   6  -1   41.15    2.56
 -13   6   1   45.59    4.79
 -13   6   1   40.60    3.78
 -12  -6   1    9.98    8.23
 -12  -6   1   22.94    3.15
 -12  -6   1   28.58    3.44
  12  -6  -1   26.87    2.35
 -12  -6   1   36.50   12.21
  12  -6  -1   31.94    2.85
 -12   6   1   27.72    3.43
  12   6  -1   26.70    2.22
  12   6  -1   27.47    2.78
 -12   6   1   21.68    6.04
 -12   6   1   30.23    4.24
  11  -6  -1   23.20    2.77
  11  -6  -1   21.20    2.08
 -11  -6   1   20.51    3.01
 -11  -6   1   21.71    3.09
 -11   6   1   17.38    2.55
 -11   6   1   16.44    8.38
 -11   6   1   21.16    2.96
  11   6  -1   19.13    2.60
  10  -6  -1  345.30   11.00
 -10  -6   1  328.64   11.15
  10  -6  -1  342.84   17.28
 -10  -6   1  319.28   17.36
 -10  -6   1  328.19   11.65
  10  -6  -1  337.54   10.52
 -10   6   1  334.62   11.09
  10   6  -1  329.08   10.97
 -10   6   1  349.92   11.39
 -10   6   1  320.12   18.56
  10   6  -1  343.69   10.52
 -10   6   1  355.79   11.84
   9  -6  -1   68.54    2.96
   9  -6  -1   72.87    8.37
  -9  -6   1   81.83    8.36
   9  -6  -1   67.67    3.72
  -9  -6   1   64.47    4.03
  -9  -6   1   68.88    4.36
  -9   6   1   74.02    4.35
  -9   6   1   71.16    3.86
  -9   6   1   71.35    4.55
   9   6  -1   64.29    3.83
   9   6  -1   63.84    2.92
  -9   6   1   63.96    9.54
  -8  -6   1  402.21   13.57
   8  -6  -1  416.67   12.78
  -8  -6   1  392.90   16.41
   8  -6  -1  460.92   14.26
   8  -6  -1  448.26   16.29
  -8   6   1  408.66   13.09
  -8   6   1  427.09   13.77
   8   6  -1  410.75   12.82
  -8   6   1  432.40   18.30
   7  -6  -1  223.60    7.13
   7  -6  -1  242.94   10.08
  -7  -6   1  226.93   10.17
  -7   6   1  235.52   11.74
  -7   6   1  223.74    8.06
   7   6  -1  213.64    7.17
  -7   6   1  217.27    7.55
   6  -6  -1   21.60    1.71
  -6  -6   1   25.24    3.94
   6  -6  -1   17.52    2.55
  -6   6   1   16.63    3.19
  -6   6   1   18.97    2.22
   6   6  -1   20.08    1.83
   5  -6  -1   71.07    4.54
  -5  -6   1   76.82    4.80
   5   6  -1   71.49    7.16
  -5   6   1   71.79    5.75
   4  -6  -1   58.56    3.86
  -4  -6   1   66.55    3.75
  -4   6   1   58.22    5.87
   4   6  -1   66.27    4.74
   3  -6  -1   48.13    3.61
  -3  -6   1   43.65    2.75
   3  -6  -1   38.29    6.29
  -2  -6   1  227.76    7.08
   2  -6  -1  212.33    9.51
   2  -6  -1  224.53    8.23
  -2   6   1  208.65    8.22
   2   6  -1  235.25    8.35
  -2   6   1  234.33    8.38
   1  -6  -1  387.60   12.89
  -1   6   1  398.38   12.66
   1   6  -1  409.67   12.83
  -1   6   1  382.70   12.90
   0  -6   1  150.20    5.85
   0   6   1  159.90    5.71
   0   6   1  163.10    6.32
   0   6  -1  163.04    5.88
   1  -6   1 1128.94   33.59
  -1  -6  -1 1117.63   34.15
   1  -6   1 1146.58   33.93
  -1   6  -1 1147.68   33.61
  -1   6  -1 1124.56   33.98
   1   6   1 1145.70   33.51
   1   6   1 1123.54   34.30
  -2  -6  -1  869.99   26.53
   2  -6   1  867.14   26.93
  -2  -6  -1  859.28   26.64
   2  -6   1  884.68   26.06
   2   6   1  855.62   26.83
  -2   6  -1  875.59   25.96
  -2   6  -1  857.49   26.88
   3  -6   1  285.50   10.27
  -3  -6  -1  319.56   10.69
   3  -6   1  274.33   11.76
   3   6   1  314.14   11.12
  -3   6  -1  298.92   11.35
   4  -6   1   89.11    4.13
  -4  -6  -1   90.48    5.18
  -4   6  -1   89.81    5.72
   4   6   1   93.51    5.85
   5  -6   1  176.06    6.83
  -5  -6  -1  181.68    7.77
   5   6   1  177.75    8.90
  -5   6  -1  150.84    5.76
  -5   6  -1  172.14    8.58
   6  -6   1  277.39    8.96
  -6  -6  -1  292.02   11.72
  -6  -6  -1  292.19    9.07
   6  -6   1  305.85   10.70
   6   6   1  293.11    9.01
  -6   6  -1  293.53    9.76
  -6   6  -1  282.71    9.21
   6   6   1  293.77   13.57
  -6   6  -1  296.97   12.93
   7  -6   1  264.52   10.45
  -7  -6  -1  262.91    8.42
   7  -6   1  258.28    8.26
  -7  -6  -1  265.57   11.71
  -7   6  -1  269.74    8.59
  -7   6  -1  275.48    9.19
  -7   6  -1  260.29   12.87
   7   6   1  267.24    8.29
  -8  -6  -1   74.76    7.20
  -8  -6  -1   69.80    3.15
   8  -6   1   64.64    6.54
  -8  -6  -1   63.59    4.53
   8  -6   1   65.96    2.89
   8  -6   1   67.52    3.80
  -8   6  -1   64.15    3.29
  -8   6  -1   68.26    8.20
   8   6   1   66.92    3.80
   8   6   1   71.52    2.87
   9  -6   1  147.87    5.60
  -9  -6  -1  136.82    6.09
   9  -6   1  140.61    4.92
  -9  -6  -1  142.67   10.42
  -9  -6  -1  139.04    5.84
   9  -6   1  124.46   10.26
  -9  -6  -1  138.96    5.24
  -9   6  -1  143.80    6.70
   9   6   1  137.47    5.55
  -9   6  -1  149.51    5.44
  -9   6  -1  141.06   11.94
  -9   6  -1  145.45    6.19
  10  -6   1   85.14    4.12
 -10  -6  -1   62.29   11.51
 -10  -6  -1   81.50    4.55
 -10  -6  -1   76.58    3.85
 -10  -6  -1   80.49    4.71
  10  -6   1   79.26    3.45
 -10   6  -1   73.55    4.05
  10   6   1   80.94    3.39
 -10   6  -1   84.46   12.26
 -10   6  -1   81.43    5.11
  10   6   1   76.20    3.97
 -10   6  -1   91.91    4.98
  11  -6   1   73.23    3.75
  11  -6   1   78.77    4.00
 -11  -6  -1   67.22    4.17
 -11  -6  -1   71.86    4.41
 -11  -6  -1   73.91    4.75
 -11  -6  -1   76.38   11.19
 -11   6  -1   82.29    4.96
 -11   6  -1   78.50    4.22
 -11   6  -1   83.58    5.08
  11   6   1   76.85    3.92
  11   6   1   76.07    3.40
 -11   6  -1   62.48   10.06
  12  -6   1   86.44    4.17
 -12  -6  -1   78.56    5.17
 -12  -6  -1   81.40    4.70
 -12  -6  -1   79.20   14.37
 -12   6  -1   89.74    4.89
  12   6   1   84.63    3.69
 -12   6  -1   88.53    4.99
 -12   6  -1   87.11    5.49
  12   6   1   85.37    4.15
 -12   6  -1   76.24   14.08
 -13  -6  -1   67.33    5.23
  13  -6   1   58.10    3.53
 -13  -6  -1   57.70    4.07
  13   6   1   55.58    3.44
 -13   6  -1   64.08    5.14
 -13   6  -1   63.23    4.24
 -14  -6  -1    3.25    1.87
 -14  -6  -1    5.03    2.33
  14  -6   1    0.80    1.53
 -14   6  -1    5.44   10.98
  14   6   1    0.94    1.37
 -14   6  -1    0.27    2.01
 -14   6  -1   -0.09    1.98
  15  -6   1    3.07    1.18
 -15  -6  -1   -0.51    1.38
 -15  -6  -1    1.35    2.38
 -15   6  -1    2.06    1.62
 -15   6  -1    1.77    1.81
  15   6   1    1.14    1.17
 -16  -6  -1    1.64    1.33
  16  -6   1    1.74    1.07
  16   6   1    2.87    1.01
 -16   6  -1    4.76    1.49
 -16   6  -1    2.52    1.89
  17  -6   1    8.91    1.28
 -17  -6  -1    8.30    1.33
  17   6   1   10.30    1.45
 -17   6  -1    6.96    1.41
 -17   6  -1    8.02    1.57
 -17   6  -1   11.80    2.21
  17  -7  -1    8.87    1.14
 -17  -7   1    9.16    1.26
  17   7  -1    7.92    1.12
 -17   7   1   10.54    1.36
 -17   7   1    9.16    3.09
  16  -7  -1    8.31    1.32
 -16  -7   1    6.30    1.33
 -16   7   1    7.28    1.47
 -16   7   1    4.97    2.08
  16   7  -1    7.05    1.22
 -15  -7   1   80.31    6.23
 -15  -7   1   90.06    4.57
  15  -7  -1   95.05    4.24
 -15   7   1   95.50    5.07
  15   7  -1   81.94    3.69
  15   7  -1   82.41    4.03
 -15   7   1   88.59    4.97
 -14  -7   1   31.16    3.48
  14  -7  -1   39.43    3.02
 -14  -7   1   34.22    3.22
 -14   7   1   40.48    3.95
 -14   7   1   54.30   10.91
  14   7  -1   34.59    2.84
 -14   7   1   35.14    3.58
  14   7  -1   31.94    2.21
  13  -7  -1   38.69    2.88
 -13  -7   1   38.23    3.30
 -13  -7   1   38.42    5.21
  13  -7  -1   34.70    3.03
 -13   7   1   33.61    4.59
 -13   7   1   41.81    3.73
  13   7  -1   38.60    2.57
  13   7  -1   38.89    3.04
 -12  -7   1   80.59   13.52
  12  -7  -1   91.97    4.26
 -12  -7   1   86.79    5.77
 -12  -7   1   76.54    4.28
  12  -7  -1   81.02    3.61
 -12  -7   1   69.39    9.90
 -12   7   1   87.45    5.49
 -12   7   1   81.65    4.58
  12   7  -1   80.82    3.57
  12   7  -1   85.84    4.08
 -12   7   1   67.85   11.70
 -11  -7   1   54.65    3.76
 -11  -7   1   57.72    4.88
  11  -7  -1   51.39    2.82
 -11  -7   1   60.93    8.00
  11  -7  -1   54.66    3.53
  11   7  -1   54.85    3.41
 -11   7   1   56.20    4.59
 -11   7   1   60.11    4.16
 -11   7   1   67.21    9.70
  11   7  -1   55.83    2.81
 -11   7   1   72.55   11.14
 -10  -7   1  122.51   12.17
 -10  -7   1  119.86    5.26
 -10  -7   1  107.55    9.53
  10  -7  -1  113.56   13.17
 -10  -7   1  111.98    5.97
  10  -7  -1  117.05    5.08
  10  -7  -1  120.58    4.45
  10   7  -1  123.57    5.12
 -10   7   1  114.76   19.78
 -10   7   1  130.70    5.67
  10   7  -1  122.01    4.48
 -10   7   1  131.98    6.05
   9  -7  -1   49.26    8.17
   9  -7  -1   48.84    3.29
  -9  -7   1   43.71    8.21
  -9  -7   1   48.36    4.14
  -9  -7   1   47.62    3.46
   9  -7  -1   48.12    2.46
  -9   7   1   44.55    3.97
  -9   7   1   47.50    3.43
  -9   7   1   48.44    3.78
   9   7  -1   46.50    3.46
   9   7  -1   49.45    2.43
  -9   7   1   47.00    7.12
   8  -7  -1  112.88    4.93
   8  -7  -1  111.12    4.00
  -8  -7   1  101.75    5.08
  -8  -7   1  112.96    7.83
  -8  -7   1  108.61    5.47
   8  -7  -1  111.67    7.74
  -8   7   1  105.57    5.14
  -8   7   1  131.32    8.35
  -8   7   1  109.77    4.62
  -8   7   1  105.92    9.41
   8   7  -1  105.95    5.13
   8   7  -1  113.22    4.06
  -7  -7   1   66.57    5.95
   7  -7  -1   70.70    2.84
   7  -7  -1   72.57    5.82
  -7   7   1   65.46    3.90
  -7   7   1   70.88    3.55
   7   7  -1   71.08    2.93
  -7   7   1   72.09    7.22
   6  -7  -1   64.02    4.76
  -6  -7   1   54.41    4.70
   6  -7  -1   57.47    2.52
  -6   7   1   58.82    6.10
  -6   7   1   66.07    3.78
   6   7  -1   57.41    9.13
  -6   7   1   56.99    3.35
   6   7  -1   58.79    2.72
   5  -7  -1  216.54    8.51
  -5  -7   1  195.68    8.20
   5   7  -1  197.44   10.00
  -5   7   1  202.58    9.86
   4  -7  -1 1626.26   48.01
  -4  -7   1 1593.22   47.32
  -4   7   1 1576.64   49.25
   4   7  -1 1582.73   48.66
   3  -7  -1  378.72   15.58
  -3  -7   1  352.55   11.35
  -3  -7   1  374.90   11.59
   3  -7  -1  353.13   12.51
   3   7  -1  372.91   13.05
   2  -7  -1  274.91   10.09
  -2  -7   1  283.94    8.84
   2  -7  -1  287.69   11.82
   2   7  -1  261.02   10.74
  -2   7   1  307.74   10.15
  -2   7   1  289.25   10.25
   1  -7  -1   33.36    3.29
  -1  -7   1   40.64    2.46
  -1   7   1   34.12    3.40
  -1   7   1   38.40    3.04
   1   7  -1   34.12    3.08
   0  -7   1  179.39    6.40
   0  -7  -1  159.62    6.73
   0  -7   1  181.92    6.25
   0   7   1  172.40    7.01
   0   7  -1  172.20    6.52
   0   7   1  164.44    6.19
   1  -7   1    9.51    1.89
  -1  -7  -1    7.05    1.70
   1  -7   1    7.90    1.45
  -1   7  -1    9.97    1.57
   1   7   1   11.93    1.65
  -1   7  -1   11.09    2.04
   1   7   1   15.67    2.35
   2  -7   1  740.16   22.63
   2  -7   1  739.85   23.57
  -2  -7  -1  751.66   23.32
  -2   7  -1  758.31   23.59
  -2   7  -1  720.63   22.54
   2   7   1  736.78   23.54
   3  -7   1  508.54   18.75
   3  -7   1  537.99   16.92
  -3  -7  -1  545.92   17.51
  -3   7  -1  562.39   18.40
   3   7   1  541.25   18.12
   4  -7   1  155.97    6.23
  -4  -7  -1  160.53    7.09
   4   7   1  159.53    7.95
  -4   7  -1  158.80    7.90
  -5  -7  -1    8.44    2.04
  -5  -7  -1    8.15    1.16
   5  -7   1   10.27    1.85
   5   7   1    7.89    1.11
   5   7   1   13.17    3.76
  -5   7  -1    6.20    2.47
  -5   7  -1    8.31    1.42
  -5   7  -1    8.20    1.92
   6  -7   1   87.21    4.89
  -6  -7  -1   91.09    5.83
  -6  -7  -1   90.68    3.34
   6  -7   1   72.95    3.17
   6   7   1   82.11    9.96
  -6   7  -1   82.41    4.22
   6   7   1   84.19    3.22
  -6   7  -1   78.33    6.94
  -6   7  -1   79.02    3.53
  -7  -7  -1  154.21    8.54
  -7  -7  -1  144.12    5.17
   7  -7   1  142.24    5.00
   7  -7   1  159.95    7.39
   7   7   1  143.39    5.02
  -7   7  -1  153.84    6.11
  -7   7  -1  148.62    5.39
  -7   7  -1  159.93   10.13
   8  -7   1  125.70    5.29
  -8  -7  -1  123.86    5.88
  -8  -7  -1  133.98    4.73
  -8  -7  -1  130.23    8.84
   8  -7   1  146.92    8.00
   8  -7   1  127.43    4.51
  -8   7  -1  111.05    6.13
   8   7   1  130.02    5.31
   8   7   1  127.80    4.52
  -8   7  -1  125.01   10.12
  -8   7  -1  127.78    5.69
  -9  -7  -1  245.21    8.97
   9  -7   1  253.05    8.09
   9  -7   1  252.14    8.62
  -9  -7  -1  256.31    8.36
  -9  -7  -1  239.38   13.44
   9  -7   1  233.72   12.76
  -9   7  -1  265.44    8.58
   9   7   1  251.66    8.63
  -9   7  -1  264.60   15.57
  -9   7  -1  260.13    9.54
   9   7   1  260.83    8.09
  -9   7  -1  255.76    9.26
  10  -7   1   37.78    3.22
  10  -7   1   33.72    2.66
 -10  -7  -1   38.20    2.98
 -10  -7  -1   31.51    3.68
 -10  -7  -1   32.42    3.54
 -10  -7  -1   40.66    7.23
 -10   7  -1   28.29    7.02
 -10   7  -1   40.65    4.28
 -10   7  -1   37.44    3.21
  10   7   1   32.62    2.97
 -10   7  -1   32.57    3.85
  10   7   1   37.97    2.36
 -11  -7  -1   46.69   10.60
 -11  -7  -1   32.45    3.89
  11  -7   1   41.32    4.64
 -11  -7  -1   32.17    3.57
 -11  -7  -1   32.58    3.52
  11  -7   1   31.71    3.04
 -11   7  -1   33.38    3.96
  11   7   1   29.40    2.86
 -11   7  -1   26.68    9.08
 -11   7  -1   29.25    4.25
 -11   7  -1   38.27    3.45
  11   7   1   36.18    2.44
 -12  -7  -1   77.66   15.66
 -12  -7  -1   87.16    4.74
  12  -7   1   87.18    4.25
 -12  -7  -1   83.07    5.48
  12   7   1   86.56    3.71
 -12   7  -1   91.95    4.94
 -12   7  -1   70.48   13.94
 -12   7  -1   90.02    5.09
 -12   7  -1   92.27    5.61
  12   7   1   87.21    4.24
  13  -7   1    4.75    1.54
 -13  -7  -1    5.08    1.80
 -13   7  -1    3.42    1.98
  13   7   1    4.22    1.48
 -13   7  -1    9.44    8.50
  14  -7   1   15.19    1.91
 -14  -7  -1   17.38    2.65
 -14  -7  -1   12.46    2.04
 -14   7  -1   36.84   11.50
  14   7   1   15.74    1.85
 -14   7  -1   16.10    2.34
 -14   7  -1   19.39    2.67
 -15  -7  -1   21.74    2.83
 -15  -7  -1   28.44    3.14
  15  -7   1   24.39    2.23
  15   7   1   24.78    2.19
 -15   7  -1   30.80    3.09
 -15   7  -1   26.83    3.27
 -16  -7  -1    2.94    3.43
  16  -7   1    3.06    1.08
 -16  -7  -1    2.28    1.28
 -16   7  -1    4.46    1.41
 -16   7  -1    0.95    1.86
  16   7   1    3.11    0.99
 -17  -7  -1   23.51    2.03
  17   7   1   19.50    1.62
 -17   7  -1   24.88    3.31
 -17   7  -1   24.52    2.33
 -17   7  -1   17.52    2.48
  17  -8  -1    5.42    1.04
 -17  -8   1    4.74    1.18
 -17   8   1    4.04    3.46
  17   8  -1    4.48    0.98
 -17   8   1    2.26    1.07
 -17   8   1    9.09    2.25
 -16  -8   1   43.85    2.82
  16  -8  -1   45.06    2.58
 -16   8   1   44.75    3.64
  16   8  -1   48.54    2.52
 -16   8   1   45.30    2.95
 -16   8   1   40.37    3.43
 -15  -8   1   21.60    3.20
  15   8  -1   17.40    2.49
 -15   8   1   21.52    2.77
  15   8  -1   20.83    2.66
 -14  -8   1   75.63    4.23
  14  -8  -1   73.07    3.90
 -14  -8   1   67.24    5.67
 -14   8   1   72.90    4.80
 -14   8   1   62.52   10.83
  14   8  -1   77.43    3.81
  14   8  -1   69.59    3.09
 -14   8   1   78.28    4.31
 -13  -8   1  121.39    7.06
  13  -8  -1  129.78    5.31
  13  -8  -1  121.16    4.92
 -13  -8   1  121.00    5.52
 -13   8   1  127.41   15.28
 -13   8   1  138.24    5.83
  13   8  -1  131.67    5.31
 -13   8   1  128.17    6.66
  13   8  -1  122.48    4.76
 -12  -8   1   12.72    2.19
  12  -8  -1   10.76    1.50
 -12  -8   1   12.24    3.10
  12  -8  -1    9.33    1.79
 -12   8   1   -6.36    8.61
  12   8  -1    9.49    1.63
 -12   8   1   10.63    2.23
  12   8  -1   13.70    1.97
 -12   8   1    9.56    2.69
 -11  -8   1    7.22    1.83
  11  -8  -1    4.34    1.59
 -11  -8   1   -4.34    9.83
 -11  -8   1    7.99    7.09
 -11  -8   1    6.09    2.71
  11  -8  -1    5.32    1.23
  11   8  -1    4.06    1.17
 -11   8   1    8.25    5.40
 -11   8   1    2.76    2.34
  11   8  -1    6.20    1.63
 -11   8   1    2.76    1.92
 -10  -8   1   18.72    6.97
 -10  -8   1   10.79    2.73
  10  -8  -1    9.83    1.70
  10  -8  -1    2.75    7.17
  10  -8  -1   13.89    1.77
 -10  -8   1   11.34    3.80
 -10  -8   1    9.80    1.98
 -10   8   1   14.43    2.20
  10   8  -1    7.76    1.74
 -10   8   1    9.56    2.24
 -10   8   1   11.99    6.88
  10   8  -1   13.51    1.79
 -10   8   1   10.68    2.40
   9  -8  -1   25.13    1.94
  -9  -8   1   26.56    2.99
  -9  -8   1   21.78    5.20
   9  -8  -1   23.29    2.86
  -9  -8   1   25.76    3.81
  -9   8   1   24.09    3.15
  -9   8   1   21.27    3.33
  -9   8   1   32.52    3.77
   9   8  -1   26.32    3.03
   9   8  -1   25.67    1.98
  -9   8   1   26.67    6.10
   8  -8  -1    3.10    3.28
  -8  -8   1    3.74    2.43
   8  -8  -1    2.58    0.97
  -8  -8   1    4.81    1.90
   8  -8  -1    3.41    1.78
  -8  -8   1    2.12    3.36
  -8   8   1    4.73    4.02
  -8   8   1    3.12    1.56
  -8   8   1    3.98    2.37
   8   8  -1    4.47    2.09
  -8   8   1    2.37    1.77
   8   8  -1    3.43    1.06
  -7  -8   1  217.20   10.10
   7  -8  -1  232.71    7.19
   7  -8  -1  231.07   10.15
  -7   8   1  233.33   12.27
   7   8  -1  218.87    7.22
  -7   8   1  220.47    7.60
   6  -8  -1  274.76   10.76
   6  -8  -1  266.93    8.22
  -6  -8   1  246.07   11.02
  -6   8   1  269.66   12.64
  -6   8   1  264.99    8.65
  -6   8   1  259.90    9.09
   6   8  -1  265.18    8.34
   5  -8  -1  319.15   10.14
   5  -8  -1  348.44   12.33
  -5  -8   1  357.52   12.02
   5   8  -1  339.67   14.29
  -5   8   1  344.48   13.95
  -5   8   1  313.74   10.97
   5   8  -1  316.16   10.32
   4  -8  -1  559.93   18.45
  -4  -8   1  544.30   17.55
   4   8  -1  572.76   19.52
  -3  -8   1 1547.34   43.92
   3  -8  -1 1442.72   44.97
  -3   8   1 1525.61   45.23
   3   8  -1 1455.97   45.44
   2  -8  -1  134.09    8.75
  -2  -8   1  130.68    4.53
   2  -8  -1  119.15    6.04
   2   8  -1  125.70    6.29
  -2   8   1  121.38    6.00
  -2   8   1  107.13    6.82
   1  -8  -1  528.01   17.12
  -1   8   1  470.33   17.71
   1   8  -1  535.53   16.95
  -1   8   1  544.87   16.57
   0  -8  -1  465.13   15.86
   0  -8   1  489.31   15.47
   0  -8   1  501.96   15.25
   0   8   1  468.81   15.11
   0   8  -1  481.81   15.63
  -1  -8  -1   42.02    3.67
   1  -8   1   47.23    3.83
   1  -8   1   50.07    3.19
   1   8   1   49.16    4.35
   1   8   1   43.90    2.97
  -1   8  -1   47.06    3.31
   2  -8   1  398.35   13.11
  -2  -8  -1  385.74   13.74
   2  -8   1  401.66   14.26
  -2   8  -1  394.64   13.11
   2   8   1  405.74   14.24
  -2   8  -1  428.40   14.20
  -3  -8  -1  690.99   22.35
   3  -8   1  706.33   21.95
  -3   8  -1  726.57   23.43
   3   8   1  706.94   23.26
  -4  -8  -1  328.08   11.67
   4  -8   1  298.73   10.82
  -4   8  -1  321.69   12.69
   4   8   1  315.63   12.71
  -5  -8  -1  119.62    4.27
  -5  -8  -1  118.29    6.30
   5  -8   1  126.99    5.71
  -5   8  -1  122.69    5.27
   5   8   1  124.92    4.29
  -5   8  -1  124.20    7.82
   5   8   1  103.74    8.84
   6  -8   1 1639.09   47.27
  -6  -8  -1 1585.63   48.26
   6  -8   1 1517.46   45.29
  -6  -8  -1 1526.78   45.36
  -6   8  -1 1574.63   49.92
  -6   8  -1 1508.86   45.54
  -6   8  -1 1608.12   46.08
   6   8   1 1515.52   45.34
   7  -8   1  277.40   10.74
  -7  -8  -1  263.07    8.48
   7  -8   1  255.73    8.36
  -7  -8  -1  282.98   11.98
   7   8   1  268.87    8.42
  -7   8  -1  275.96   13.54
  -7   8  -1  260.18    8.73
  -8  -8  -1  292.11    9.14
  -8  -8  -1  307.38   13.76
   8  -8   1  294.80    9.58
   8  -8   1  287.47   12.18
  -8  -8  -1  279.29    9.90
   8  -8   1  288.27    8.99
   8   8   1  289.52    9.62
   8   8   1  264.20    9.10
  -8   8  -1  284.63   15.11
  -8   8  -1  288.46    9.41
  -8   8  -1  293.05   10.06
  -8   8  -1  273.23   10.64
   9  -8   1   27.85    5.95
  -9  -8  -1   36.25    2.74
   9  -8   1   34.64    3.13
   9  -8   1   31.37    2.65
  -9  -8  -1   33.46    5.80
  -9  -8  -1   40.16    3.51
  -9   8  -1   18.47    5.55
  -9   8  -1   42.77    4.63
   9   8   1   35.99    2.97
   9   8   1   30.30    2.09
  -9   8  -1   31.08    3.45
  -9   8  -1   30.79    2.91
 -10  -8  -1  137.90    6.20
 -10  -8  -1  135.50   13.38
 -10  -8  -1  138.88    5.85
 -10  -8  -1  131.41    5.29
  10  -8   1  130.24    5.00
  10  -8   1  130.54    5.48
 -10   8  -1  139.68   15.37
 -10   8  -1  139.23    6.40
 -10   8  -1  145.66    6.49
  10   8   1  134.99    6.28
  10   8   1  133.27    4.88
 -10   8  -1  135.39    5.51
 -11  -8  -1  119.79    5.70
 -11  -8  -1  147.80   20.02
 -11  -8  -1  134.51    5.79
  11  -8   1  142.34    5.50
 -11  -8  -1  136.72    6.32
  11   8   1  131.61    5.38
 -11   8  -1  134.15    5.71
 -11   8  -1  140.85    6.60
 -11   8  -1  133.14    6.30
  11   8   1  130.32    4.88
 -11   8  -1  120.80   17.40
  12  -8   1    9.16    1.72
 -12  -8  -1    6.77    2.66
 -12  -8  -1    7.07    1.89
 -12  -8  -1    5.05   16.43
  12   8   1   10.41    1.55
  12   8   1    9.01    1.72
 -12   8  -1   12.28    2.88
 -12   8  -1   10.98    2.28
 -12   8  -1   14.44    2.60
 -12   8  -1   -3.47   12.71
  13  -8   1  143.18    5.64
 -13  -8  -1  147.03    6.06
 -13  -8  -1  131.29    6.93
 -13   8  -1  137.69   16.39
 -13   8  -1  130.10    6.63
 -13   8  -1  144.28    6.38
  13   8   1  139.20    5.54
 -14  -8  -1   12.75    2.51
 -14  -8  -1    5.60    1.97
  14  -8   1    7.07    1.63
 -14   8  -1    6.97    2.20
  14   8   1    7.55    1.58
 -14   8  -1    8.30    2.34
  15  -8   1    8.49    1.37
 -15  -8  -1   12.78    3.02
 -15  -8  -1    7.93    1.58
 -15   8  -1   10.07    1.81
 -15   8  -1    7.51    2.17
  15   8   1    9.07    1.36
  16  -8   1    6.58    1.15
 -16  -8  -1    5.69    1.35
 -16   8  -1    3.32    1.44
 -16   8  -1    6.30    1.83
  16   8   1    8.07    1.15
 -17  -8  -1   17.92    1.93
  17   8   1   14.43    1.52
 -17   8  -1   19.11    2.24
 -17   8  -1   20.28    2.74
 -17   8  -1   20.96    3.22
  17  -9  -1   25.27    1.82
 -17  -9   1   22.19    1.98
 -17   9   1   23.82    2.07
 -17   9   1   25.38    3.12
  17   9  -1   22.42    1.69
 -16  -9   1    7.33    1.36
  16  -9  -1    9.37    1.28
 -16   9   1    8.48    1.80
 -16   9   1   11.01    2.05
 -16   9   1    9.21    1.50
  16   9  -1   11.58    1.65
 -15  -9   1    6.03    1.76
  15  -9  -1    6.37    1.42
  15   9  -1    5.58    1.53
 -15   9   1    3.35    1.96
 -15   9   1    6.81    1.65
  14  -9  -1    7.39    1.64
 -14  -9   1    8.33    1.88
 -14   9   1    5.37    2.19
 -14   9   1    8.53    1.92
 -14   9   1  -16.59   10.95
  14   9  -1    6.21    1.56
  14   9  -1    7.42    1.15
 -13  -9   1   33.46    4.12
  13  -9  -1   33.14    2.96
  13  -9  -1   29.11    2.89
 -13  -9   1   30.69    3.28
  13   9  -1   35.68    2.50
 -13   9   1   31.54    8.25
 -13   9   1   35.31    4.48
 -13   9   1   38.27    3.54
  13   9  -1   35.82    2.95
  12  -9  -1   54.01    3.51
  12  -9  -1   50.36    3.01
 -12  -9   1   49.74    3.65
 -12  -9   1   52.50    5.67
 -12   9   1   59.77    4.95
 -12   9   1   63.66    4.23
  12   9  -1   53.43    2.84
  12   9  -1   48.38    3.27
 -12   9   1   52.00    8.32
 -11  -9   1   16.05    3.70
 -11  -9   1   14.81   10.34
  11  -9  -1   14.90    1.96
 -11  -9   1   14.43    3.21
  11  -9  -1   16.55    2.03
 -11  -9   1    0.38    7.59
 -11   9   1    8.74    5.43
 -11   9   1   14.01    2.79
 -11   9   1   13.08    2.26
  11   9  -1   16.39    1.92
 -10  -9   1   95.23   10.75
  10  -9  -1   75.13    3.31
 -10  -9   1   69.00    5.50
  10  -9  -1   81.88    4.04
  10  -9  -1   80.72   14.22
 -10  -9   1   84.20   12.93
 -10  -9   1   76.84    4.13
 -10   9   1   79.85    5.06
 -10   9   1   69.72    9.00
  10   9  -1   83.41    3.99
 -10   9   1   69.24    4.44
  10   9  -1   78.69    3.32
 -10   9   1   72.92    4.52
  -9  -9   1   21.53    5.60
   9  -9  -1   22.08    2.82
  -9  -9   1   25.78    3.04
   9  -9  -1   22.93    5.77
  -9  -9   1   26.74    2.94
   9  -9  -1   23.21    1.94
  -9   9   1   29.18    3.56
  -9   9   1   29.38    3.24
   9   9  -1   27.35    1.99
  -9   9   1   18.65    6.26
   9   9  -1   25.92    2.98
  -9   9   1   18.20    2.41
   8  -9  -1  159.49    5.54
  -8  -9   1  159.55    7.04
   8  -9  -1  163.14    6.18
  -8  -9   1  150.12    9.40
   8  -9  -1  174.58    9.59
  -8  -9   1  161.86    6.25
   8   9  -1  163.59    6.39
  -8   9   1  154.60    6.58
   8   9  -1  153.28    5.53
  -8   9   1  169.98   11.84
  -8   9   1  165.66    5.99
  -8   9   1  157.28    6.73
   7  -9  -1  109.58    6.77
  -7  -9   1  100.98    6.72
   7  -9  -1   95.88    3.60
  -7   9   1   94.81    4.24
  -7   9   1   92.55    8.59
  -7   9   1  100.19    4.79
   7   9  -1   94.87    3.71
   6  -9  -1  307.82   11.68
   6  -9  -1  278.93    8.89
  -6   9   1  277.14    9.30
  -6   9   1  292.38    9.86
   6   9  -1  271.39    9.01
  -6   9   1  308.01   13.84
   5  -9  -1  411.93   14.09
   5  -9  -1  365.39   11.62
  -5  -9   1  416.72   13.49
   5   9  -1  353.26   11.78
   5   9  -1  386.66   16.24
  -5   9   1  385.69   12.33
  -5   9   1  384.19   12.53
   4  -9  -1  427.71   14.85
  -4  -9   1  400.29   13.71
  -4  -9   1  455.20   13.93
   4   9  -1  423.62   15.97
  -3  -9   1 1733.23   49.86
   3  -9  -1 1679.59   51.23
   3   9  -1 1677.50   51.71
  -3   9   1 1702.93   51.20
  -3   9   1 1703.87   51.34
  -2  -9   1  708.06   20.47
   2  -9  -1  687.07   21.97
   2  -9  -1  641.06   23.86
  -2   9   1  660.78   21.60
  -2   9   1  696.54   22.11
   2   9  -1  703.40   22.26
   1  -9  -1    2.82    1.57
  -1  -9   1    4.86    1.74
   1  -9  -1   10.19    3.52
  -1   9   1    5.16    2.02
  -1   9   1    3.15    1.64
   1   9  -1    3.88    1.80
   0  -9  -1    3.25    1.68
   0  -9   1    1.71    1.42
   0  -9   1    1.83    1.74
   0   9   1    2.12    2.23
   0   9   1    4.71    1.58
   0   9  -1    2.43    1.81
   1  -9   1 1595.06   47.10
   1  -9   1 1559.09   46.77
   1   9   1 1570.92   47.65
  -1   9  -1 1558.98   46.83
   1   9   1 1556.47   46.18
  -2  -9  -1  915.33   28.98
   2  -9   1  927.34   28.24
   2  -9   1  896.66   29.24
  -2   9  -1  943.10   28.31
   2   9   1  913.48   27.67
  -2   9  -1  935.38   29.14
   2   9   1  927.52   29.43
  -3  -9  -1  169.46    7.13
   3  -9   1  165.94    6.66
   3   9   1  169.98    8.38
  -3   9  -1  156.68    9.24
  -3   9  -1  158.92    6.79
   4  -9   1  745.84   22.58
  -4  -9  -1  697.20   24.89
   4   9   1  700.49   24.36
  -4   9  -1  729.50   24.35
  -4   9  -1  699.53   21.37
   5  -9   1  190.01    7.67
  -5  -9  -1  193.29    8.25
  -5  -9  -1  178.88    5.98
   5   9   1  201.64   11.59
  -5   9  -1  177.14    6.87
   5   9   1  174.91    5.98
  -5   9  -1  178.45    6.23
  -5   9  -1  181.29    9.58
  -6  -9  -1  541.15   16.25
   6  -9   1  567.84   18.26
  -6  -9  -1  549.01   19.07
   6  -9   1  522.52   16.17
  -6   9  -1  534.79   16.47
   6   9   1  531.89   16.22
  -6   9  -1  551.77   17.01
  -6   9  -1  545.25   20.85
   7  -9   1   58.45    5.54
  -7  -9  -1   57.77    2.73
   7  -9   1   56.58    2.69
  -7  -9  -1   56.53    5.83
  -7   9  -1   50.20    3.03
  -7   9  -1   59.85    7.46
   7   9   1   55.18    2.58
   7   9   1   51.07    3.88
  -7   9  -1   53.21    3.68
   8  -9   1   20.21    2.12
   8  -9   1   20.94    2.11
  -8  -9  -1   20.53    2.43
   8  -9   1   21.89    4.04
  -8  -9  -1   18.31    4.16
  -8  -9  -1   22.67    2.22
  -8   9  -1   18.44    2.55
  -8   9  -1   18.42    3.16
   8   9   1   20.29    1.79
   8   9   1   23.31    2.89
  -8   9  -1   21.07    2.53
  -8   9  -1   17.86    5.07
  -9  -9  -1    6.67    2.18
   9  -9   1    8.05    1.78
  -9  -9  -1    8.31    4.92
  -9  -9  -1    7.71    1.50
  -9   9  -1    5.01    1.95
   9   9   1    6.84    1.10
  -9   9  -1    2.90    5.65
  -9   9  -1    4.79    2.44
  -9   9  -1    6.33    1.55
   9   9   1   11.74    1.75
 -10  -9  -1  269.59    9.07
 -10  -9  -1  269.46    9.84
  10  -9   1  267.43    8.87
 -10  -9  -1  254.37    9.74
  10   9   1  278.27    9.54
 -10   9  -1  289.42   10.11
 -10   9  -1  267.88   19.55
 -10   9  -1  287.57    9.38
 -10   9  -1  278.85   10.27
 -11  -9  -1   49.90   11.41
  11  -9   1   52.20    3.40
 -11  -9  -1   49.90    3.75
 -11  -9  -1   57.00    4.55
 -11   9  -1   36.22   11.01
  11   9   1   47.58    2.82
 -11   9  -1   57.00    4.71
  11   9   1   50.68    3.29
 -11   9  -1   51.86    4.34
 -11   9  -1   42.51    3.75
  12  -9   1   27.70    3.00
 -12  -9  -1   -2.52   18.56
 -12  -9  -1   29.48    3.47
 -12  -9  -1   30.28    4.44
  12   9   1   26.77    2.92
  12   9   1   31.99    2.59
 -12   9  -1   32.55    3.79
 -12   9  -1   32.10    3.90
 -12   9  -1   31.78    4.44
 -13  -9  -1  121.59    5.52
 -13  -9  -1  122.46    6.26
  13  -9   1  124.61    5.14
 -13   9  -1  125.10    6.24
 -13   9  -1  109.23   16.50
 -13   9  -1  123.91    5.87
  13   9   1  122.19    5.08
  14  -9   1   84.99    4.01
 -14  -9  -1   82.72    4.51
 -14  -9  -1   74.75    5.40
 -14   9  -1   83.78    4.96
  14   9   1   84.20    3.99
 -14   9  -1   80.79    4.84
 -15  -9  -1   32.97    3.71
  15  -9   1   32.93    2.31
 -15  -9  -1   30.71    2.69
 -15   9  -1   35.95    3.60
 -15   9  -1   29.88    3.06
  15   9   1   28.80    2.25
  16  -9   1    0.90    1.09
 -16  -9  -1    1.78    1.25
 -16   9  -1   -0.92    1.71
  16   9   1   -0.64    0.88
 -16   9  -1    1.29    1.40
 -17  -9  -1   32.00    2.18
  17   9   1   26.50    1.73
 -17   9  -1   30.73    3.22
 -17   9  -1   30.61    2.49
 -17   9  -1   31.67    3.85
 -17 -10   1   -0.35    0.95
  17 -10  -1    1.13    0.88
 -17  10   1    2.83    1.13
  17  10  -1    2.19    0.85
  16 -10  -1   17.52    1.86
 -16 -10   1   17.90    2.06
 -16  10   1   17.22    2.34
 -16  10   1   16.30    2.16
 -16  10   1   14.56    2.03
  16  10  -1   16.05    1.74
  15 -10  -1   88.85    3.88
 -15 -10   1   87.95    4.08
 -15  10   1   90.05    4.94
  15  10  -1   86.07    3.81
 -15  10   1   85.91    4.33
  14 -10  -1   67.43    3.69
 -14 -10   1   64.25    3.88
 -14  10   1   60.02    4.14
  14  10  -1   62.64    3.59
 -14  10   1   63.52    4.44
  14  10  -1   64.03    2.88
 -14  10   1   48.97   11.51
  13 -10  -1  173.36    6.54
 -13 -10   1  179.01    6.80
  13  10  -1  172.87    6.47
 -13  10   1  184.28    7.09
  13  10  -1  154.78    7.23
 -13  10   1  177.35   16.29
  12 -10  -1  183.00    6.16
 -12 -10   1  171.27    8.36
  12 -10  -1  170.52    6.58
 -12 -10   1  175.85    6.82
  12  10  -1  168.65    6.53
 -12  10   1  159.28   14.62
 -12  10   1  182.44    7.88
 -12  10   1  181.42    7.18
 -11 -10   1  162.31    8.12
 -11 -10   1  180.13    6.66
  11 -10  -1  179.33    6.06
 -11 -10   1  146.99   12.96
  11 -10  -1  173.83    6.45
 -11  10   1  177.38    7.00
  11  10  -1  174.85    5.96
 -11  10   1  177.57   13.02
  11  10  -1  170.96    6.50
 -11  10   1  167.97    7.67
  10 -10  -1  270.66   18.01
  10 -10  -1  279.44    8.76
 -10 -10   1  270.07    9.32
 -10 -10   1  278.72   18.08
 -10 -10   1  274.03   10.39
  10 -10  -1  270.94    9.51
  10  10  -1  259.30    9.32
  10  10  -1  283.45    8.81
 -10  10   1  261.68    9.32
 -10  10   1  266.04   14.77
 -10  10   1  281.45   10.21
 -10  10   1  275.72    9.71
  -9 -10   1  157.90   12.25
   9 -10  -1  162.18   12.17
   9 -10  -1  164.92    5.68
  -9 -10   1  163.50    7.34
  -9 -10   1  170.42    6.36
   9 -10  -1  172.52    6.29
   9  10  -1  166.32    6.36
  -9  10   1  166.04    6.82
  -9  10   1  166.10    7.08
   9  10  -1  169.34    5.75
  -8 -10   1   10.79    2.01
   8 -10  -1    7.11    1.19
   8 -10  -1   10.03    4.09
  -8 -10   1    8.21    2.95
   8 -10  -1    8.15    1.85
  -8 -10   1    9.59    4.00
   8  10  -1   11.25    1.66
  -8  10   1    8.57    2.09
  -8  10   1    9.65    1.73
  -8  10   1    7.03    2.26
   8  10  -1   12.26    2.15
   7 -10  -1  239.53    7.71
  -7 -10   1  246.82   10.75
   7 -10  -1  248.76   11.17
  -7  10   1  251.01    8.82
  -7  10   1  245.54    8.21
   7  10  -1  237.11    7.82
   6 -10  -1  962.23   28.77
   6 -10  -1 1039.83   31.81
  -6  10   1  977.38   29.09
   6  10  -1  945.52   28.87
  -6  10   1  986.11   29.63
   5 -10  -1  101.12    3.67
   5 -10  -1  110.18    6.14
  -5 -10   1  105.65    5.61
   5  10  -1  101.15   10.28
  -5  10   1  103.22    4.86
  -5  10   1  102.34    4.35
   5  10  -1   90.87    3.86
   4 -10  -1  116.10    4.32
  -4 -10   1  121.45    5.23
   4 -10  -1  124.39    6.35
  -4  10   1  120.83    6.79
   4  10  -1  112.69    8.43
  -3 -10   1  319.03    9.83
   3 -10  -1  297.26   11.25
   3  10  -1  291.44   12.12
  -3  10   1  281.11   11.08
  -3  10   1  296.82   11.71
  -2 -10   1   95.05    3.87
   2 -10  -1   98.79    5.32
  -2  10   1   89.45    5.72
  -2  10   1   98.20    5.28
   2  10  -1   88.85    5.87
  -1 -10   1   23.16    3.32
   1 -10  -1   16.64    4.35
   1 -10  -1   22.82    3.22
   1  10  -1   22.97    3.90
  -1  10   1   17.40    2.96
  -1  10   1   21.03    3.05
   0 -10   1  120.52    5.59
   0 -10  -1  115.74    5.95
   0 -10   1  128.37    5.86
   0  10  -1  124.22    4.78
   0  10   1  124.07    5.20
   0  10  -1  121.84    6.24
   0  10   1  123.32    6.68
   1 -10   1  406.09   13.89
   1 -10   1  415.58   14.48
  -1 -10  -1  422.92   14.57
   1  10   1  409.75   13.27
   1  10   1  422.94   15.07
   2 -10   1  407.45   13.54
   2 -10   1  386.67   15.03
  -2 -10  -1  409.61   14.31
   2  10   1  408.43   15.10
   2  10   1  393.41   12.85
  -2  10  -1  410.98   13.74
   3 -10   1  154.01    6.65
  -3 -10  -1  168.15    7.14
   3  10   1  148.88    8.68
  -3  10  -1  158.53    7.93
  -3  10  -1  157.56    7.10
  -4 -10  -1 1168.06   36.18
  -4 -10  -1 1104.33   33.08
   4 -10   1 1209.16   34.89
  -4  10  -1 1163.00   36.63
   4  10   1 1046.52   33.12
  -4  10  -1 1129.57   33.34
   4  10   1 1116.12   36.85
  -5 -10  -1   51.22    2.43
   5 -10   1   57.25    4.30
  -5 -10  -1   55.85    4.40
  -5  10  -1   43.68    5.71
  -5  10  -1   46.38    3.59
  -5  10  -1   44.37    2.77
   5  10   1   45.89    2.42
   6 -10   1  386.39   12.52
   6 -10   1  446.14   14.83
  -6 -10  -1  426.89   15.47
  -6 -10  -1  432.21   12.62
   6  10   1  412.00   12.58
  -6  10  -1  409.28   13.35
  -6  10  -1  397.66   17.12
  -6  10  -1  404.22   12.85
  -7 -10  -1  166.18    5.62
   7 -10   1  153.03    6.25
   7 -10   1  182.42    8.69
  -7 -10  -1  170.94    9.09
   7 -10   1  156.00    5.52
  -7  10  -1  164.17    5.98
  -7  10  -1  156.73    6.50
  -7  10  -1  154.80   10.87
   7  10   1  164.01    5.53
   7  10   1  174.99    6.51
  -8 -10  -1   19.28    2.51
   8 -10   1   21.86    4.70
   8 -10   1   21.55    2.21
  -8 -10  -1   18.58    2.17
  -8 -10  -1   20.62    4.33
   8 -10   1   21.95    2.88
  -8  10  -1   18.99    2.63
  -8  10  -1   17.23    3.44
   8  10   1   21.46    2.31
   8  10   1   23.74    1.85
  -8  10  -1   22.14    3.22
  -8  10  -1   24.35    6.30
  -9 -10  -1   70.35    3.56
   9 -10   1   70.52    3.80
  -9 -10  -1   72.67   10.16
  -9 -10  -1   70.08    4.12
   9  10   1   73.95    3.84
  -9  10  -1   47.05    9.71
  -9  10  -1   73.29    3.85
  -9  10  -1   68.81    4.60
  -9  10  -1   76.19    5.39
   9  10   1   69.38    3.08
  10 -10   1   68.47    3.78
 -10 -10  -1   61.67    4.33
 -10 -10  -1   64.60    4.62
 -10 -10  -1   58.95   14.11
 -10 -10  -1   61.91    3.82
  10  10   1   69.58    3.78
 -10  10  -1   68.28    5.21
 -10  10  -1   65.95    3.93
 -10  10  -1   54.59   10.03
 -10  10  -1   67.05    4.89
  11 -10   1   96.30    4.45
 -11 -10  -1   89.73    4.73
 -11 -10  -1   78.13   13.00
 -11 -10  -1   85.13    5.41
  11  10   1   96.95    4.39
 -11  10  -1   96.80    4.74
 -11  10  -1  112.63   19.41
  11  10   1   93.15    3.82
 -11  10  -1   81.37    5.36
 -11  10  -1   97.04    5.76
 -12 -10  -1  104.39    6.39
 -12 -10  -1  118.33    5.38
  12 -10   1  114.83    4.99
 -12  10  -1  120.35    5.82
 -12  10  -1  112.92    6.26
  12  10   1  120.55    4.98
 -12  10  -1  110.52    5.48
  12  10   1  117.89    4.51
  13 -10   1   38.08    3.04
 -13 -10  -1   40.04    4.47
 -13 -10  -1   37.02    3.58
 -13  10  -1   38.91    4.05
 -13  10  -1   47.15    9.50
 -13  10  -1   44.47    3.99
  13  10   1   39.68    2.98
  14 -10   1   31.56    2.92
 -14 -10  -1   31.61    3.41
 -14 -10  -1   34.73    5.04
 -14  10  -1   30.04    3.83
  14  10   1   36.07    2.77
 -14  10  -1   40.82    3.73
 -15 -10  -1   13.04    1.77
  15 -10   1   15.06    1.96
 -15  10  -1   12.68    2.32
 -15  10  -1   10.93    1.87
  15  10   1   10.07    1.33
  16 -10   1    4.48    1.15
 -16 -10  -1    5.19    1.27
  16  10   1    2.97    0.95
 -16  10  -1    3.31    1.38
 -16  10  -1    5.52    1.84
 -16  10  -1    2.35    1.51
 -17 -10  -1   10.95    1.33
 -17  10  -1   11.61    1.58
 -17  10  -1   16.02    2.03
  17 -11  -1    1.73    0.96
 -17 -11   1   -1.40    0.90
  17  11  -1    1.23    0.77
 -17  11   1    1.06    1.07
 -16 -11   1    3.21    1.17
  16 -11  -1    1.83    1.04
 -16  11   1    5.66    1.70
  16  11  -1    3.38    1.02
 -16  11   1    1.88    1.81
 -16  11   1    1.35    1.19
  15 -11  -1   24.29    2.21
 -15 -11   1   25.12    2.52
 -15  11   1   22.84    3.09
 -15  11   1   23.88    3.37
  15  11  -1   23.20    2.19
 -15  11   1   20.41    2.62
 -14 -11   1   69.32    3.98
  14 -11  -1   71.96    3.75
 -14  11   1   75.38    4.64
  14  11  -1   64.14    2.99
 -14  11   1   71.36    4.25
  14  11  -1   69.60    3.72
 -13 -11   1   11.10    1.92
  13 -11  -1   12.00    1.96
 -13  11   1   12.83    2.51
  13  11  -1   16.36    1.84
 -13  11   1   11.95    2.30
 -13  11   1    1.57    8.75
  13  11  -1   12.58    1.82
  12 -11  -1   43.88    3.09
 -12 -11   1   48.82    6.38
 -12 -11   1   54.04    3.65
  12 -11  -1   54.85    3.43
 -12  11   1   42.75    7.95
  12  11  -1   54.39    3.27
 -12  11   1   49.16    4.92
 -12  11   1   49.72    3.92
 -11 -11   1   45.76    3.29
 -11 -11   1   32.57    3.93
  11 -11  -1   43.11    3.13
  11 -11  -1   43.40    2.67
 -11  11   1   39.66    3.87
  11  11  -1   38.19    3.09
 -11  11   1   39.93    4.40
  11  11  -1   42.77    2.50
 -11  11   1   42.20    7.13
 -10 -11   1   10.93    8.74
 -10 -11   1   13.36    2.65
 -10 -11   1   26.99    4.26
  10 -11  -1   20.51    2.86
  10 -11  -1   16.82    2.11
 -10  11   1   15.43    2.38
 -10  11   1   16.43    2.76
  10  11  -1   21.03    1.99
 -10  11   1   15.48    4.04
 -10  11   1    9.53    5.43
  10  11  -1   17.92    2.10
  -9 -11   1  170.33    6.39
  -9 -11   1  148.82   12.46
   9 -11  -1  176.74   13.13
   9 -11  -1  171.05    5.81
   9 -11  -1  173.87    6.31
  -9  11   1  162.36    6.40
   9  11  -1  164.98    5.80
  -9  11   1  166.20    6.87
  -9  11   1  177.40    7.24
  -9  11   1  163.04   11.07
   9  11  -1  176.50    6.50
   8 -11  -1    6.64    1.79
   8 -11  -1    6.87    1.14
   8 -11  -1    5.73    4.51
  -8 -11   1    9.89    4.71
  -8 -11   1   -0.04    4.13
  -8 -11   1    5.56    1.64
   8  11  -1    4.48    1.80
  -8  11   1    7.57    2.37
   8  11  -1    5.43    1.09
  -8  11   1    4.41    1.93
  -8  11   1    7.20    1.69
   7 -11  -1   69.92    2.90
   7 -11  -1   62.63    6.90
  -7 -11   1   64.49    6.21
  -7 -11   1   65.52    3.99
   7 -11  -1   63.34    3.91
  -7  11   1   68.48    3.62
   7  11  -1   61.19    4.29
  -7  11   1   72.42    4.24
   7  11  -1   77.55    3.09
   6 -11  -1  175.86    5.65
   6 -11  -1  177.05    8.74
   6  11  -1  166.60    5.76
  -6  11   1  168.22    6.13
  -6  11   1  168.32    6.74
   5 -11  -1   13.83    2.84
   5 -11  -1   11.43    1.21
  -5 -11   1   15.85    2.66
  -5  11   1   11.42    3.22
   5  11  -1   13.06    1.45
  -5  11   1   11.83    1.65
  -5  11   1   13.29    2.08
   4 -11  -1  428.27   13.12
  -4 -11   1  465.27   14.26
   4 -11  -1  441.38   15.72
   4  11  -1  414.80   13.32
   4  11  -1  445.22   17.57
  -4  11   1  421.15   13.47
  -4  11   1  420.49   13.96
  -4  11   1  461.00   16.01
  -3 -11   1 1017.55   29.92
   3 -11  -1  994.12   31.68
   3  11  -1  971.55   32.43
  -3  11   1  982.49   31.90
  -3  11   1 1036.66   31.56
   2 -11  -1   -0.67    1.68
  -2 -11   1    4.66    1.32
  -2  11   1    5.63    2.52
   2  11  -1    1.69    2.42
  -2  11   1    0.19    1.74
  -1 -11   1    0.99    2.11
   1 -11  -1    1.89    5.48
   1 -11  -1    0.05    1.43
   1  11  -1    0.52    2.22
  -1  11   1    0.80    1.59
  -1  11   1   -0.57    2.21
   0 -11   1   64.12    4.07
   0 -11  -1   49.90    4.25
   0 -11   1   59.40    4.66
   0  11   1   53.90    3.66
   0  11  -1   61.49    3.28
   0  11  -1   62.90    5.07
   0  11   1   52.85    5.23
   1 -11   1   -2.36    2.68
  -1 -11  -1    1.75    1.50
   1 -11   1    0.65    1.39
   1  11   1   -1.62    2.41
  -1  11  -1    2.52    2.00
   1  11   1   -0.05    1.49
   2 -11   1  649.89   22.94
   2 -11   1  653.05   20.28
  -2 -11  -1  623.23   20.97
   2  11   1  581.76   21.65
  -2  11  -1  628.03   20.46
  -3 -11  -1 1211.51   35.77
   3 -11   1 1223.95   35.61
  -3  11  -1 1134.92   36.73
  -3  11  -1 1052.52   33.96
   3  11   1 1124.72   34.02
   3  11   1 1183.86   37.66
  -3  11  -1 1168.87   35.66
   4 -11   1 1200.91   35.54
  -4 -11  -1 1196.60   35.75
  -4 -11  -1 1141.61   33.56
  -4  11  -1 1145.64   37.21
  -4  11  -1 1122.54   34.26
   4  11   1 1115.44   33.61
   4  11   1 1136.36   37.95
  -4  11  -1 1135.34   33.80
  -5 -11  -1 1228.97   36.13
   5 -11   1 1192.48   36.14
   5 -11   1 1317.88   38.35
  -5 -11  -1 1301.71   38.78
   5  11   1 1216.37   36.18
  -5  11  -1 1228.70   40.50
  -5  11  -1 1196.16   36.83
  -5  11  -1 1223.50   36.40
  -6 -11  -1   80.27    3.24
   6 -11   1   77.25    3.32
   6 -11   1   77.83    5.74
  -6 -11  -1   78.95    5.77
  -6  11  -1   79.45    7.89
   6  11   1   81.17    3.20
  -6  11  -1   79.74    3.63
  -6  11  -1   71.66    4.19
   7 -11   1  258.63   11.16
   7 -11   1  242.56    8.55
  -7 -11  -1  237.51    8.88
   7 -11   1  243.51    7.99
  -7 -11  -1  263.65   11.66
  -7 -11  -1  268.28    8.08
  -7  11  -1  246.99   13.63
   7  11   1  251.46    8.00
   7  11   1  246.26    8.71
  -8 -11  -1   37.61    5.36
   8 -11   1   33.47    2.56
  -8 -11  -1   34.07    3.48
   8 -11   1   27.15    5.37
   8 -11   1   28.16    3.03
  -8  11  -1   35.37    2.95
  -8  11  -1   40.63    5.17
   8  11   1   34.08    2.15
  -8  11  -1   41.09    7.01
   8  11   1   35.63    3.25
  -8  11  -1   32.34    3.51
  -9 -11  -1   98.07    4.87
  -9 -11  -1   88.00   11.46
   9 -11   1  100.69    4.62
  -9 -11  -1   98.49    4.34
  -9  11  -1  109.70    5.92
   9  11   1  102.35    4.66
   9  11   1  100.03    3.89
  -9  11  -1   99.90    5.47
  -9  11  -1  114.45   13.23
  -9  11  -1  103.78    4.67
 -10 -11  -1   92.20    5.34
 -10 -11  -1   94.79    4.68
  10 -11   1   96.45    4.46
 -10 -11  -1  115.92   15.23
 -10 -11  -1   95.97    4.72
 -10  11  -1   87.35   11.74
  10  11   1   99.34    4.48
 -10  11  -1   90.58    4.56
 -10  11  -1   90.16    5.54
  10  11   1   92.54    3.72
 -10  11  -1   80.49    6.56
 -11 -11  -1  250.91   25.49
  11 -11   1  221.74    7.98
 -11 -11  -1  217.43    8.79
 -11 -11  -1  226.28    8.23
  11  11   1  231.09    7.45
 -11  11  -1  227.02    8.17
  11  11   1  220.78    7.92
 -11  11  -1  223.01    9.16
 -11  11  -1  225.82    8.68
  12 -11   1    3.65    1.59
 -12 -11  -1    2.69    2.88
 -12 -11  -1    3.38    1.75
  12  11   1    3.67    1.45
 -12  11  -1   10.48    7.77
 -12  11  -1   -0.44    2.16
 -12  11  -1   -0.28    2.28
  12  11   1   -0.27    1.30
 -12  11  -1    1.67    2.20
  13 -11   1   41.96    3.07
 -13 -11  -1   38.79    4.94
 -13 -11  -1   38.55    3.49
 -13  11  -1   30.02   10.32
  13  11   1   41.02    3.01
 -13  11  -1   38.39    4.05
 -13  11  -1   41.25    4.01
 -14 -11  -1   10.69    1.97
 -14 -11  -1    5.50    3.41
  14  11   1   11.86    1.67
 -14  11  -1    7.14    2.27
  15 -11   1    0.20    1.09
 -15 -11  -1    1.04    1.27
 -15  11  -1   -0.76    1.42
 -15  11  -1   -0.63    1.82
  15  11   1    0.87    0.99
  16 -11   1    4.65    1.23
 -16 -11  -1    4.77    1.23
 -16  11  -1    5.15    1.40
  16  11   1    1.72    0.88
 -16  11  -1    3.63    1.77
 -16  11  -1    3.14    1.45
 -17 -12   1   -0.52    0.87
 -17  12   1   -0.20    1.11
  17  12  -1    0.78    0.72
 -16 -12   1   24.08    2.10
  16 -12  -1   24.88    1.94
  16  12  -1   24.97    1.82
 -16  12   1   23.00    2.94
 -16  12   1   27.68    2.73
 -16  12   1   25.21    2.30
  15 -12  -1    0.52    1.13
 -15 -12   1   -0.95    1.09
 -15  12   1   -0.58    1.85
 -15  12   1   -0.44    1.64
  15  12  -1    0.24    0.97
 -15  12   1    0.55    1.29
  14 -12  -1   12.83    1.89
 -14 -12   1   13.46    2.05
  14  12  -1   13.93    1.89
 -14  12   1   15.50    2.58
  14  12  -1   12.44    1.80
 -14  12   1   13.94    2.27
  13 -12  -1   59.55    3.54
 -13 -12   1   54.31    3.69
  13  12  -1   61.54    2.84
 -13  12   1   94.20   16.28
  13  12  -1   59.13    3.46
 -13  12   1   59.38    4.13
 -13  12   1   62.14    4.57
  12 -12  -1   47.03    3.09
  12 -12  -1   41.20    3.27
 -12 -12   1   48.71    3.44
 -12 -12   1   44.84    5.69
 -12  12   1   41.48    4.63
  12  12  -1   48.84    3.23
 -12  12   1   37.95    9.28
  12  12  -1   46.93    2.67
 -12  12   1   45.66    3.85
  11 -12  -1   21.15    2.39
 -11 -12   1   19.74    3.24
 -11 -12   1   23.36    2.95
  11 -12  -1   22.02    2.70
 -11  12   1   24.24    3.12
  11  12  -1   20.11    2.07
  11  12  -1   22.57    2.73
 -11  12   1   15.29    2.49
 -11  12   1   28.63    6.86
 -10 -12   1   27.75    3.04
  10 -12  -1   25.14    2.90
  10 -12  -1   25.72    2.27
  10  12  -1   24.61    2.80
 -10  12   1   25.75    3.48
  10  12  -1   25.63    2.12
 -10  12   1   27.18    6.06
 -10  12   1   30.42    4.01
 -10  12   1   26.44    3.73
  -9 -12   1   32.15    3.06
   9 -12  -1   16.61    7.98
   9 -12  -1   35.54    2.31
   9 -12  -1   32.64    2.95
  -9 -12   1   28.43    7.03
  -9  12   1   30.49    3.86
  -9  12   1   28.08    5.48
  -9  12   1   35.77    3.71
   9  12  -1   34.83    3.22
  -9  12   1   33.17    3.33
   9  12  -1   32.88    2.25
   8 -12  -1   39.79    2.32
   8 -12  -1   42.76    3.05
  -8 -12   1   34.84    3.22
  -8 -12   1   49.31    7.99
   8 -12  -1   34.46    6.17
   8  12  -1   31.98    3.33
  -8  12   1   33.33    5.14
  -8  12   1   37.80    3.90
   8  12  -1   39.01    2.35
  -8  12   1   35.47    3.72
   7 -12  -1  248.60   11.90
  -7 -12   1  250.46   11.05
   7 -12  -1  255.09    7.85
  -7 -12   1  242.67    8.46
   7 -12  -1  236.96    8.37
   7  12  -1  235.36    8.66
  -7  12   1  238.64    9.12
  -7  12   1  256.59    8.29
  -7  12   1  236.58   11.93
  -6 -12   1  230.38   11.90
   6 -12  -1  255.86   11.36
   6 -12  -1  252.51    7.92
   6  12  -1  251.66    8.06
  -6  12   1  244.35    8.90
  -6  12   1  262.46   11.83
  -6  12   1  254.03    8.36
   5 -12  -1 1181.06   36.89
  -5 -12   1 1164.45   35.32
   5 -12  -1 1106.60   33.74
  -5  12   1 1163.57   34.06
   5  12  -1 1104.12   33.88
  -5  12   1 1229.03   37.33
  -5  12   1 1140.45   34.54
   4 -12  -1  167.95    8.12
  -4 -12   1  180.55    6.77
   4 -12  -1  157.86    5.54
  -4  12   1  163.25    6.60
  -4  12   1  163.20    8.52
  -4  12   1  172.01    6.02
   4  12  -1  172.39    5.82
  -3 -12   1 1157.38   32.76
   3 -12  -1 1095.41   34.68
   3 -12  -1 1054.38   32.00
  -3  12   1 1083.78   35.06
   3  12  -1 1095.18   32.24
  -3  12   1 1060.82   32.27
  -3  12   1 1135.27   34.44
   3  12  -1 1086.65   35.79
  -2 -12   1  812.76   24.00
   2 -12  -1  785.35   25.86
  -2  12   1  789.06   26.27
  -2  12   1  800.01   25.21
   2  12  -1  776.76   26.48
  -1 -12   1 1844.89   53.76
   1 -12  -1 1781.62   54.79
   1  12  -1 1819.45   55.12
  -1  12   1 1787.72   55.13
  -1  12   1 1780.53   53.67
   0 -12  -1  495.22   17.15
   0 -12   1  500.12   16.67
   0 -12   1  479.22   16.60
   0  12   1  487.71   17.71
   0  12  -1  496.26   17.26
   0  12  -1  476.54   15.18
   0  12   1  486.75   15.75
   1 -12   1  393.31   14.70
   1 -12   1  388.73   13.61
  -1 -12  -1  389.60   14.18
  -1  12  -1  378.51   13.97
   1  12   1  369.50   15.12
   1  12   1  383.26   12.64
  -1  12  -1  406.33   13.01
  -2 -12  -1  111.96    6.24
   2 -12   1  112.23    5.69
   2  12   1   98.69    8.29
  -2  12  -1  102.88    6.48
  -2  12  -1   99.99    4.49
  -3 -12  -1  586.82   19.20
   3 -12   1  585.37   18.89
  -3 -12  -1  561.25   16.91
  -3  12  -1  564.19   17.22
   3  12   1  556.56   17.03
   3  12   1  559.96   21.75
  -3  12  -1  565.76   19.31
   4 -12   1   48.58    4.38
  -4 -12  -1   48.44    2.43
  -4 -12  -1   48.47    4.32
  -4  12  -1   46.56    5.99
  -4  12  -1   52.67    3.97
   4  12   1   47.27    2.49
  -4  12  -1   44.68    2.88
   5 -12   1  322.15   11.81
  -5 -12  -1  296.77    9.41
   5 -12   1  286.28    9.42
  -5 -12  -1  306.16   11.87
  -5  12  -1  310.58    9.80
  -5  12  -1  315.75   13.92
  -5  12  -1  302.32   10.34
   5  12   1  293.80    9.46
   6 -12   1  145.16    5.21
   6 -12   1  157.74    8.07
  -6 -12  -1  152.97    5.20
  -6 -12  -1  163.60    8.24
  -6  12  -1  155.15    5.65
   6  12   1  145.77    6.07
  -6  12  -1  146.48    6.13
   6  12   1  153.45    5.19
  -6  12  -1  138.00   10.29
   7 -12   1  289.99   12.41
  -7 -12  -1  286.49    8.97
   7 -12   1  283.52    9.49
  -7 -12  -1  277.85   12.42
  -7 -12  -1  283.30    9.72
   7 -12   1  277.64    8.90
  -7  12  -1  273.79   10.94
  -7  12  -1  291.06    9.36
  -7  12  -1  284.47    9.97
  -7  12  -1  282.78   15.20
   7  12   1  268.69    9.07
   7  12   1  287.85    9.57
  -8 -12  -1    5.63    2.05
   8 -12   1    5.33    1.53
   8 -12   1    7.06    1.78
  -8 -12  -1    6.22    1.43
  -8 -12  -1    5.77    4.68
  -8  12  -1    7.04    1.62
   8  12   1    7.55    1.80
   8  12   1    6.79    1.14
  -8  12  -1    6.57    1.98
  -8  12  -1    2.78    5.46
  -8  12  -1    1.71    2.81
  -9 -12  -1  153.52    5.87
  -9 -12  -1  156.39    6.28
  -9 -12  -1  158.57   13.50
   9 -12   1  161.91    6.18
   9  12   1  159.30    5.48
  -9  12  -1  151.44    6.96
  -9  12  -1  160.19    6.19
  -9  12  -1  162.09   15.03
  -9  12  -1  158.69    7.09
   9  12   1  160.61    6.17
 -10 -12  -1   79.35    5.22
 -10 -12  -1   79.37    4.31
 -10 -12  -1  101.61   16.92
  10 -12   1   76.96    4.12
 -10  12  -1   75.74    5.19
  10  12   1   80.17    4.04
  10  12   1   74.62    3.32
 -10  12  -1   72.32    4.23
 -10  12  -1   80.92    5.10
  11 -12   1   34.66    3.05
 -11 -12  -1   36.13    4.72
 -11 -12  -1   30.63    3.35
 -11  12  -1   32.81    4.54
 -11  12  -1   41.84    4.30
 -11  12  -1   30.96    3.57
  11  12   1   36.07    2.50
  11  12   1   32.52    2.92
  12 -12   1  179.51    6.68
 -12 -12  -1  175.63    8.23
 -12 -12  -1  178.45    7.02
 -12  12  -1  173.56    7.05
 -12  12  -1  170.51    7.29
 -12  12  -1  187.43    8.09
  12  12   1  172.83    6.57
  12  12   1  176.15    6.16
 -12  12  -1  194.43   16.86
 -13 -12  -1   19.75    3.42
  13 -12   1   10.26    1.79
 -13 -12  -1   11.78    1.95
 -13  12  -1    9.21    2.23
 -13  12  -1    7.49    2.22
 -13  12  -1    9.58    9.92
  13  12   1    8.96    1.69
  14 -12   1   11.30    1.53
 -14 -12  -1   11.95    2.71
 -14  12  -1    9.71    2.31
 -14  12  -1   12.76    2.06
 -15 -12  -1    0.52    1.22
  15 -12   1    0.01    1.11
 -15  12  -1    2.17    1.44
  15  12   1    3.72    1.05
 -15  12  -1    4.45    1.86
 -16 -12  -1   23.37    2.13
  16  12   1   23.57    1.64
 -16  12  -1   20.23    2.34
 -16  12  -1   24.76    2.92
 -16  12  -1   20.40    2.52
 -17 -13   1   14.86    1.67
  17 -13  -1   15.57    1.79
 -17  13   1   16.76    1.93
  17  13  -1   15.20    1.33
  16 -13  -1    2.36    1.03
 -16 -13   1    3.26    1.09
 -16  13   1    2.64    1.65
 -16  13   1    3.53    1.27
  16  13  -1    2.50    0.89
 -16  13   1   -2.10    1.64
 -15 -13   1    0.48    1.16
  15 -13  -1    3.19    1.20
 -15  13   1    1.90    1.93
  15  13  -1    1.95    1.05
 -15  13   1    0.23    1.60
 -15  13   1    4.38    1.38
 -14 -13   1   24.87    2.96
  14 -13  -1   29.19    2.90
 -14  13   1   30.62    4.19
 -14  13   1   26.10    3.46
  14  13  -1   27.80    2.67
  14  13  -1   24.48    2.13
 -14  13   1   30.10    3.34
  13 -13  -1    9.40    1.71
 -13 -13   1   12.11    2.05
  13  13  -1    7.74    1.59
 -13  13   1   -3.63    9.74
 -13  13   1   11.38    2.38
 -13  13   1   12.57    2.15
  13  13  -1    9.94    1.26
  12 -13  -1   28.97    3.04
 -12 -13   1   33.13    3.13
 -12 -13   1   27.89    3.50
  12 -13  -1   36.20    2.98
 -12  13   1   34.22    4.58
 -12  13   1   36.77    8.16
  12  13  -1   32.15    2.36
  12  13  -1   30.72    2.84
 -12  13   1   30.80    3.44
  11 -13  -1  188.78    7.00
 -11 -13   1  184.42    7.09
  11 -13  -1  186.99    6.48
 -11  13   1  191.67    8.19
 -11  13   1  185.01    7.43
  11  13  -1  187.90    6.41
 -11  13   1  203.20   16.66
  11  13  -1  175.78    6.86
 -10 -13   1   78.71    4.02
  10 -13  -1   66.76    3.89
  10 -13  -1   70.23    3.42
 -10  13   1   71.63    5.00
 -10  13   1   73.45    4.51
  10  13  -1   72.48    3.95
 -10  13   1   72.03    4.53
  10  13  -1   71.96    3.30
 -10  13   1   77.57   10.39
  -9 -13   1    3.56    1.57
  -9 -13   1    3.86    8.85
   9 -13  -1    1.42    8.09
   9 -13  -1    7.48    1.30
   9 -13  -1    7.76    1.88
   9  13  -1    7.08    1.27
  -9  13   1    5.57    1.93
  -9  13   1    6.08    2.30
   9  13  -1    8.39    1.91
  -9  13   1    8.08    4.38
  -9  13   1    6.65    2.12
  -8 -13   1  291.36    9.82
  -8 -13   1  287.29   14.17
   8 -13  -1  298.79    9.33
   8 -13  -1  313.14   15.30
   8 -13  -1  294.23    9.86
  -8  13   1  295.42   10.53
  -8  13   1  305.91    9.83
  -8  13   1  281.52   14.13
   8  13  -1  296.45    9.96
   8  13  -1  292.78    9.40
  -8  13   1  290.60   10.33
  -7 -13   1   47.59    6.53
   7 -13  -1   58.27    7.86
   7 -13  -1   46.15    3.40
  -7 -13   1   47.52    3.34
  -7  13   1   47.12    4.45
  -7  13   1   52.94    3.92
   7  13  -1   56.87    3.85
  -7  13   1   48.89    6.61
   7  13  -1   53.97    2.73
  -7  13   1   52.06    3.34
  -6 -13   1   77.74    4.32
   6 -13  -1   77.58    4.18
  -6 -13   1   82.42    6.70
   6 -13  -1   94.19    7.32
   6 -13  -1   76.67    3.19
  -6  13   1   83.87    4.44
  -6  13   1   77.33    3.79
  -6  13   1   79.94    6.82
   6  13  -1   75.33    3.38
  -5 -13   1  153.06    7.04
   5 -13  -1  146.45    8.17
   5 -13  -1  142.48    4.97
  -5  13   1  140.25    6.02
   5  13  -1  146.91    5.17
  -5  13   1  144.49    5.44
   4 -13  -1   62.53    5.62
   4 -13  -1   64.76    2.84
  -4 -13   1   74.78    4.28
  -4  13   1   67.02    3.43
  -4  13   1   65.26    6.13
  -4  13   1   62.00    8.96
  -4  13   1   70.45    4.16
   4  13  -1   63.87    3.15
   3 -13  -1    5.38    1.06
  -3 -13   1    6.38    1.72
   3 -13  -1    9.10    2.40
   3  13  -1    5.47    4.55
  -3  13   1    6.86    2.26
  -3  13   1    5.24    4.21
   3  13  -1    7.41    1.40
  -3  13   1    6.17    1.50
  -3  13   1    4.20    2.51
  -2 -13   1  339.22   12.07
  -2 -13   1  349.15   10.87
   2 -13  -1  336.88   12.81
   2 -13  -1  301.94    9.95
  -2  13   1  342.76   12.11
   2  13  -1  308.08   10.24
   2  13  -1  328.36   14.50
  -2  13   1  311.15   10.30
  -2  13   1  311.43   13.65
   1 -13  -1  840.60   25.92
  -1 -13   1  801.23   24.76
   1  13  -1  722.48   23.15
   1  13  -1  779.48   26.33
  -1  13   1  766.73   26.30
  -1  13   1  770.45   24.45
  -1  13   1  770.76   23.37
   0 -13  -1 1121.08   34.63
   0 -13   1 1071.87   33.89
   0 -13   1 1087.56   34.04
   0  13   1 1103.01   32.13
   0  13  -1 1070.25   32.28
   0  13  -1 1051.23   34.56
   0  13  -1 1079.85   32.18
   0  13   1 1103.03   35.22
   0  13   1 1077.85   32.88
  -1 -13  -1 1645.02   49.38
   1 -13   1 1586.92   49.23
   1 -13   1 1698.03   48.70
  -1  13  -1 1637.78   49.07
   1  13   1 1458.15   46.48
   1  13   1 1605.95   47.23
   1  13   1 1606.07   50.21
  -1  13  -1 1641.58   47.67
  -1  13  -1 1488.30   46.59
  -2 -13  -1  517.19   18.71
  -2 -13  -1  514.56   15.82
   2 -13   1  558.49   18.09
  -2  13  -1  516.59   16.15
   2  13   1  536.18   16.01
   2  13   1  515.09   20.57
  -2  13  -1  556.14   18.68
  -3 -13  -1   34.16    2.06
  -3 -13  -1   32.37    3.89
   3 -13   1   32.43    3.87
  -3  13  -1   26.71    4.12
  -3  13  -1   34.89    2.66
   3  13   1   33.42    2.32
  -4 -13  -1  918.25   27.04
  -4 -13  -1  951.03   29.38
   4 -13   1  961.05   29.43
  -4  13  -1  907.01   27.34
   4  13   1  903.64   27.12
  -4  13  -1  882.86   27.78
  -5 -13  -1   16.75    1.78
   5 -13   1   14.10    2.93
   5 -13   1   18.84    2.27
  -5 -13  -1   18.26    2.94
  -5  13  -1   16.81    2.34
  -5  13  -1   12.76    2.19
   5  13   1   20.86    1.90
  -6 -13  -1   27.13    3.77
   6 -13   1   23.04    2.26
  -6 -13  -1   21.63    2.00
   6 -13   1   21.67    3.94
  -6 -13  -1   31.46    5.27
   6 -13   1   23.06    2.46
  -6  13  -1   30.66    3.23
  -6  13  -1   23.65    5.10
  -6  13  -1   20.78    2.54
   6  13   1   20.92    2.34
   6  13   1   24.09    1.96
  -7 -13  -1  269.28   12.29
   7 -13   1  261.55    8.57
   7 -13   1  262.73   12.55
  -7 -13  -1  272.79    8.63
  -7 -13  -1  261.21    9.28
   7 -13   1  262.54    9.08
  -7  13  -1  279.13    9.05
   7  13   1  278.86    9.25
  -7  13  -1  276.26    9.69
   7  13   1  259.95    8.52
  -7  13  -1  275.56   10.43
  -7  13  -1  267.58   15.12
  -8 -13  -1  176.45    6.16
  -8 -13  -1  186.41   12.00
   8 -13   1  175.30    6.53
   8 -13   1  168.00    6.15
  -8 -13  -1  178.47    6.83
  -8  13  -1  176.95    6.52
   8  13   1  172.50    5.94
   8  13   1  179.34    6.63
  -8  13  -1  166.55   14.26
  -8  13  -1  182.89    7.80
  -8  13  -1  168.13    7.19
   9 -13   1   31.89    3.86
  -9 -13  -1   37.26    3.24
  -9 -13  -1   33.60    3.31
  -9 -13  -1   38.04    7.95
  -9  13  -1   36.84    4.56
   9  13   1   34.18    2.28
  -9  13  -1   35.00    4.04
  -9  13  -1   30.09    3.20
   9  13   1   37.28    3.36
 -10 -13  -1   28.17    3.33
  10 -13   1   25.05    2.92
 -10 -13  -1   22.90    3.18
 -10 -13  -1   34.09   11.16
 -10  13  -1   23.65    2.99
  10  13   1   28.18    2.21
 -10  13  -1   22.79    3.11
 -10  13  -1   30.20    3.23
  10  13   1   26.18    2.78
 -11 -13  -1   32.53    4.90
  11 -13   1   26.49    2.98
 -11 -13  -1   25.67    3.32
  11  13   1   29.76    2.39
  11  13   1   28.09    2.78
 -11  13  -1   21.89    3.14
 -11  13  -1   27.89    3.11
 -11  13  -1   28.35    3.58
 -11  13  -1   21.88    7.16
 -12 -13  -1    7.15    1.80
  12 -13   1    6.66    1.63
 -12 -13  -1   11.74    4.26
  12  13   1   10.58    2.51
 -12  13  -1    8.95    2.39
 -12  13  -1    9.71    7.99
 -12  13  -1   10.35    3.04
  12  13   1    6.87    1.62
  13 -13   1  133.95    5.36
 -13 -13  -1  129.52    5.62
 -13  13  -1   99.01   12.48
 -13  13  -1  135.13    6.16
  13  13   1  130.23    5.19
 -13  13  -1  132.85    6.26
 -14 -13  -1   26.50    2.81
  14 -13   1   25.56    2.37
 -14  13  -1   23.84    3.39
 -14  13  -1   21.57    2.90
  14  13   1   24.55    2.18
  15 -13   1    3.50    1.22
 -15 -13  -1    0.83    1.14
 -15  13  -1    5.02    1.59
 -15  13  -1    0.12    1.55
  15  13   1    3.11    0.95
 -15  13  -1    1.71    1.77
 -16 -13  -1   32.18    2.26
 -16  13  -1   33.42    2.51
 -16  13  -1   28.78    4.40
  16  13   1   32.72    1.84
 -16  13  -1   41.44    2.84
 -16 -14   1   32.58    2.20
  16 -14  -1   35.00    2.08
 -16  14   1   25.36    2.84
 -16  14   1   31.69    2.50
  16  14  -1   32.73    1.92
 -15 -14   1   18.14    2.12
  15 -14  -1   16.19    1.92
  15  14  -1   15.71    1.81
 -15  14   1   14.13    2.22
 -15  14   1   11.78    1.67
 -15  14   1   18.48    2.69
 -14 -14   1   14.76    2.27
  14  14  -1   11.25    1.38
 -14  14   1   12.19    2.56
  14  14  -1   13.72    1.92
 -14  14   1   16.07    2.55
 -14  14   1   13.09    2.39
  13 -14  -1   18.34    2.66
 -13 -14   1   16.76    2.07
 -13 -14   1   12.90    3.40
 -13  14   1   -6.68   10.66
  13  14  -1   19.88    1.86
  13  14  -1   16.96    2.42
 -13  14   1   15.24    2.67
 -13  14   1   23.11    3.11
 -13  14   1   15.20    2.77
 -12 -14   1   15.11    3.02
 -12 -14   1   14.61    2.02
  12 -14  -1   14.75    2.02
 -12  14   1   20.74    8.41
  12  14  -1   15.03    1.91
  12  14  -1   11.27    1.44
 -12  14   1   11.11    2.07
 -12  14   1   11.12    2.72
  11 -14  -1   20.81    2.60
  11 -14  -1   21.08    2.86
 -11 -14   1   29.30    2.99
  11  14  -1   25.11    2.73
 -11  14   1   21.46    2.70
 -11  14   1   16.32    2.99
 -11  14   1   24.07    6.98
  11  14  -1   25.03    2.17
  10 -14  -1   61.08    3.68
 -10 -14   1   63.51    3.74
  10 -14  -1   62.37    3.17
 -10  14   1   55.73    7.64
  10  14  -1   63.80    3.65
 -10  14   1   66.35    4.36
 -10  14   1   60.64    4.47
 -10  14   1   68.76    4.96
  10  14  -1   62.03    3.05
   9 -14  -1   53.71    2.81
  -9 -14   1   49.39    4.33
  -9  14   1   51.36    4.49
  -9  14   1   50.68    4.17
  -9  14   1   49.55    3.70
   9  14  -1   39.15    4.23
   9  14  -1   50.83    2.77
  -9  14   1   39.59    6.07
   8 -14  -1    1.10    6.33
  -8 -14   1   -1.03    1.39
  -8 -14   1    3.39    5.83
   8 -14  -1    0.32    1.49
   8 -14  -1   -0.16    1.06
  -8  14   1    7.39    3.99
   8  14  -1   -0.18    1.67
  -8  14   1   -1.23    1.95
  -8  14   1    0.29    1.82
   8  14  -1   -0.40    0.95
  -8  14   1    1.71    1.62
   7 -14  -1  193.78    7.21
   7 -14  -1  200.25    6.61
  -7 -14   1  195.50    7.16
  -7 -14   1  221.13   10.57
   7 -14  -1  196.55   11.83
   7  14  -1  202.23    7.39
   7  14  -1  211.04    6.75
  -7  14   1  193.46    7.79
  -7  14   1  196.92    7.70
  -7  14   1  196.95    7.79
  -7  14   1  188.77   10.96
   6 -14  -1  362.00   15.14
  -6 -14   1  361.46   13.81
   6 -14  -1  355.36   11.63
  -6 -14   1  366.11   11.64
   6 -14  -1  360.31   11.07
  -6  14   1  368.70   11.47
  -6  14   1  361.39   15.07
  -6  14   1  369.66   12.14
   6  14  -1  349.51   11.92
  -6  14   1  335.47   12.08
   5 -14  -1  105.53    4.03
  -5 -14   1  113.16    6.25
   5 -14  -1  114.65    7.82
   5  14  -1  115.59    4.30
  -5  14   1  113.33    5.21
  -5  14   1  101.50    7.45
  -5  14   1  113.08    4.59
   4 -14  -1 1775.98   52.92
  -4 -14   1 1809.10   50.34
   4 -14  -1 1630.81   49.24
  -4  14   1 1698.40   50.03
  -4  14   1 1690.27   49.53
  -4  14   1 1564.94   53.58
  -4  14   1 1723.57   52.45
   4  14  -1 1665.62   49.43
   3 -14  -1 1533.73   46.92
   3 -14  -1 1692.15   50.34
  -3 -14   1 1680.76   47.77
  -3  14   1 1618.74   47.64
  -3  14   1 1581.93   47.18
   3  14  -1 1552.05   47.12
  -3  14   1 1589.90   51.09
  -3  14   1 1670.78   49.56
   2 -14  -1  956.81   28.30
  -2 -14   1 1006.82   29.23
  -2 -14   1  976.17   30.18
   2 -14  -1  959.12   31.40
   2  14  -1  926.71   32.83
  -2  14   1  939.90   32.32
  -2  14   1  962.22   28.56
  -2  14   1  978.16   30.45
   2  14  -1  978.01   28.56
  -1 -14   1  394.39   14.30
   1 -14  -1  396.55   11.88
   1 -14  -1  411.11   14.94
  -1  14   1  396.35   16.40
   1  14  -1  393.25   16.35
  -1  14   1  390.15   13.60
   1  14  -1  374.68   12.15
  -1  14   1  376.13   12.11
   0 -14   1  469.48   16.37
   0 -14   1  457.43   16.91
   0 -14  -1  447.62   13.81
   0 -14  -1  475.33   16.94
   0  14  -1  456.50   17.51
   0  14  -1  444.05   14.10
   0  14  -1  446.23   14.48
   0  14   1  472.50   15.20
   0  14   1  461.00   18.34
   0  14   1  465.94   14.07
  -1 -14  -1  265.71   10.89
   1 -14   1  254.27   16.43
   1 -14   1  252.80   10.06
  -1 -14  -1  229.08    7.63
  -1  14  -1  243.17    9.16
   1  14   1  239.08    8.80
  -1  14  -1  247.76   11.43
  -1  14  -1  234.42    8.02
   1  14   1  229.04   13.17
   1  14   1  239.13    7.93
  -2 -14  -1  273.76   11.77
  -2 -14  -1  282.20    8.70
   2 -14   1  293.21   11.10
  -2  14  -1  285.45   10.78
  -2  14  -1  266.75   12.30
   2  14   1  281.75    8.89
  -2  14  -1  269.16    9.04
   3 -14   1    6.32    2.25
  -3 -14  -1    2.32    2.09
  -3 -14  -1    6.15    1.09
  -3  14  -1    6.42    1.46
  -3  14  -1    4.10    2.76
   3  14   1    6.03    1.27
  -3  14  -1    3.74    3.95
   4 -14   1   68.95    5.43
  -4 -14  -1   72.61    5.31
  -4 -14  -1   70.35    2.96
  -4  14  -1   58.50    4.44
   4  14   1   71.63    3.08
  -4  14  -1   67.72    3.45
   5 -14   1   42.55    5.56
  -5 -14  -1   43.27    5.10
   5 -14   1   39.73    2.68
  -5 -14  -1   42.11    2.34
   5  14   1   34.90    3.86
  -5  14  -1   42.55    3.71
  -5  14  -1   40.25    2.88
   5  14   1   40.06    2.40
   6 -14   1  179.74    9.71
  -6 -14  -1  194.22    6.15
  -6 -14  -1  174.10    7.04
  -6 -14  -1  184.50    9.39
   6 -14   1  182.48    6.17
   6 -14   1  178.99    6.79
  -6  14  -1  188.28    6.63
  -6  14  -1  178.32    7.22
   6  14   1  175.63    6.87
   7 -14   1  134.08    4.83
   7 -14   1  117.26    9.94
  -7 -14  -1  123.86    4.71
  -7 -14  -1  112.55    8.84
   7 -14   1  128.29    5.28
  -7 -14  -1  122.66    5.41
   7  14   1  129.91    4.57
   7  14   1  121.38    5.27
  -7  14  -1  126.18    6.90
  -7  14  -1  124.35    5.84
  -7  14  -1  130.72    5.20
  -8 -14  -1   86.55   10.88
  -8 -14  -1   74.58    4.33
  -8 -14  -1   80.51    3.73
   8 -14   1   82.59    4.10
   8  14   1   75.37    3.30
  -8  14  -1   76.01    4.82
  -8  14  -1   77.90    4.06
   8  14   1   79.28    4.16
  -8  14  -1   67.01    5.57
   9 -14   1   18.77    2.16
  -9 -14  -1   12.45    8.15
  -9 -14  -1   14.47    2.24
  -9 -14  -1   12.70    1.99
  -9  14  -1   13.48    2.04
   9  14   1   22.49    2.79
  -9  14  -1   17.73    2.77
  -9  14  -1   16.17    2.94
   9  14   1   17.34    1.94
  10 -14   1  117.96    5.13
 -10 -14  -1  117.30    5.31
 -10 -14  -1  112.28    6.73
 -10  14  -1  116.87    6.23
 -10  14  -1  121.10    5.28
  10  14   1  124.46    5.09
 -10  14  -1  124.36    6.22
  10  14   1  117.99    4.46
 -11 -14  -1   14.34    3.50
 -11 -14  -1   24.20    3.25
  11 -14   1   26.86    2.96
 -11  14  -1   26.79    2.72
  11  14   1   23.94    2.37
 -11  14  -1   22.91    3.32
 -11  14  -1   28.84    4.07
  11  14   1   23.60    2.74
 -11  14  -1   27.75    9.22
  12 -14   1  124.55    5.01
 -12 -14  -1  120.90    5.31
 -12  14  -1  110.53    5.30
 -12  14  -1  109.73    5.70
 -12  14  -1  118.22    6.04
  12  14   1   97.63    4.36
  12  14   1  122.64    4.93
 -12  14  -1   97.78   16.62
  13 -14   1   73.34    3.86
 -13 -14  -1   72.77    4.17
 -13  14  -1   77.23    4.90
  13  14   1   75.06    3.75
 -13  14  -1   76.66    4.77
 -14 -14  -1   12.02    1.67
  14 -14   1   14.01    2.03
 -14  14  -1    8.85    1.81
 -14  14  -1    8.93    2.07
  14  14   1    7.19    1.30
 -14  14  -1    7.92    1.98
 -15 -14  -1    0.52    1.14
  15  14   1    3.27    0.95
 -15  14  -1    1.90    1.82
 -15  14  -1    1.39    1.56
 -15  14  -1    3.99    1.58
 -16 -14  -1    3.64    1.10
 -16  14  -1    6.13    1.34
 -16  14  -1    1.92    1.47
 -16  14  -1    3.72    1.76
  16  14   1    6.34    0.91
  16 -15  -1   35.47    2.87
 -16 -15   1   36.14    2.24
 -16  15   1   39.29    2.55
 -16  15   1   35.49    3.31
  16  15  -1   35.73    1.97
  15 -15  -1    9.63    1.29
 -15 -15   1    9.33    1.43
 -15  15   1    7.42    1.45
  15  15  -1    5.69    1.09
 -15  15   1    8.08    1.74
 -15  15   1    9.20    2.00
 -14 -15   1    7.43    1.49
  14 -15  -1    6.66    1.34
 -14  15   1    9.33    1.72
  14  15  -1    7.54    1.35
 -14  15   1    6.29    1.94
  14  15  -1    7.47    1.37
 -14  15   1    6.42    1.99
 -13 -15   1    1.79    3.03
 -13 -15   1    2.20    1.58
  13 -15  -1    0.97    1.43
  13  15  -1    0.22    0.99
 -13  15   1  -12.62   11.37
 -13  15   1    0.68    2.20
 -13  15   1    4.66    2.23
  13  15  -1    2.55    1.42
 -13  15   1    1.70    1.81
 -12 -15   1  107.53    4.92
 -12 -15   1  109.43    6.35
  12 -15  -1  107.13    4.81
 -12  15   1  106.95    6.45
 -12  15   1   96.84   15.59
 -12  15   1  105.05    5.83
 -12  15   1  110.71    5.27
  12  15  -1  104.21    4.69
  12  15  -1  102.05    5.19
  11 -15  -1   75.82    3.80
 -11 -15   1   79.55    4.08
  11 -15  -1   77.08    4.10
 -11  15   1   71.45    5.39
  11  15  -1   78.98    3.93
 -11  15   1   76.85    4.49
  11  15  -1   75.34    3.43
  10 -15  -1    8.84    1.51
  10 -15  -1    7.64    1.79
 -10 -15   1    9.62    1.73
 -10  15   1    9.34    2.40
 -10  15   1   12.56    6.20
 -10  15   1    9.67    2.61
  10  15  -1   10.31    1.74
 -10  15   1    9.42    2.32
  10  15  -1    8.40    1.34
   9 -15  -1  602.66   18.77
  -9 -15   1  607.78   18.78
   9 -15  -1  606.29   18.28
   9  15  -1  622.89   18.86
  -9  15   1  572.52   24.23
  -9  15   1  594.06   18.59
  -9  15   1  623.23   19.69
   9  15  -1  613.28   18.36
   8 -15  -1    3.88    1.17
  -8 -15   1    6.93    1.68
   8 -15  -1    3.71    1.65
   8 -15  -1   -8.61    7.43
   8  15  -1    4.79    1.19
   8  15  -1    3.70    1.79
  -8  15   1    3.90    1.76
  -8  15   1    4.78    4.31
  -8  15   1    1.83    2.01
  -8  15   1    5.48    1.92
   7 -15  -1   29.06    3.02
   7 -15  -1   17.97    5.62
   7 -15  -1   24.70    2.10
  -7 -15   1   26.11    2.86
   7  15  -1   27.37    3.15
  -7  15   1   28.91    3.98
  -7  15   1   17.37    4.71
   7  15  -1   25.01    2.17
  -7  15   1   22.15    2.85
  -7  15   1   25.51    3.41
  -6 -15   1  130.68    5.39
   6 -15  -1  127.85    5.38
   6 -15  -1  134.16    4.69
   6 -15  -1  132.44    9.46
   6  15  -1  122.80    5.74
  -6  15   1  124.62    6.18
  -6  15   1  133.35    6.69
   6  15  -1  129.48    4.81
  -6  15   1  131.85    8.87
  -6  15   1  130.84    5.19
  -5 -15   1  255.89    9.62
  -5 -15   1  229.40    8.24
   5 -15  -1  233.34    7.57
   5 -15  -1  223.68    8.25
   5 -15  -1  245.08   11.75
   5  15  -1  242.25    7.80
  -5  15   1  236.20   11.31
  -5  15   1  233.48    8.60
  -5  15   1  234.10    7.96
  -5  15   1  236.63    9.38
   4 -15  -1  579.59   17.62
  -4 -15   1  603.97   18.70
   4 -15  -1  617.63   21.42
   4  15  -1  565.96   17.80
  -4  15   1  593.87   18.48
  -4  15   1  585.67   17.93
  -4  15   1  590.38   20.95
   3 -15  -1  138.96    4.96
  -3 -15   1  158.25    6.16
   3 -15  -1  158.75    8.47
  -3 -15   1  138.64    9.15
  -3  15   1  151.44    8.25
  -3  15   1  139.83    5.44
   3  15  -1  144.39    5.33
   2 -15  -1  726.45   22.28
  -2 -15   1  786.48   23.36
  -2 -15   1  760.63   24.55
   2 -15  -1  762.06   25.66
  -2  15   1  767.77   24.61
   2  15  -1  750.34   22.57
  -2  15   1  737.23   27.58
  -2  15   1  751.07   22.57
   1 -15  -1    2.82    2.44
   1 -15  -1    4.38    1.03
  -1 -15   1    7.36    4.16
   1  15  -1    3.46    5.05
  -1  15   1    5.70    1.38
  -1  15   1    6.44    5.48
   1  15  -1    3.28    1.32
  -1  15   1    7.43    2.59
   0 -15   1  163.66   10.53
   0 -15  -1  176.22    5.73
   0 -15   1  175.14    8.37
   0 -15  -1  182.76    8.91
   0  15  -1  170.39    6.07
   0  15   1  175.92    7.45
   0  15  -1  169.00   11.21
   0  15  -1  162.22    6.84
   0  15   1  175.42    6.01
  -1 -15  -1  884.03   25.87
  -1 -15  -1  892.31   29.42
   1 -15   1  879.61   28.67
  -1  15  -1  881.42   27.29
  -1  15  -1  889.75   26.19
   1  15   1  886.79   26.85
  -1  15  -1  817.15   29.48
   1  15   1  905.63   26.09
  -2 -15  -1  175.65    5.75
  -2 -15  -1  185.02    9.18
   2 -15   1  180.35    8.35
   2  15   1  167.67    5.92
  -2  15  -1  176.25    8.12
  -2  15  -1  160.24    6.09
  -2  15  -1  164.36   10.72
  -3 -15  -1  215.32    9.28
  -3 -15  -1  204.74    6.93
   3 -15   1  233.44    9.81
  -3  15  -1  213.72    8.31
  -3  15  -1  208.48    7.34
   3  15   1  217.98    7.14
  -3  15  -1  219.40   12.40
  -3  15  -1  225.43    9.86
   4 -15   1  206.68    7.24
  -4 -15  -1  235.17    7.17
  -4 -15  -1  225.35    9.64
   4 -15   1  225.34    9.93
  -4  15  -1  224.74    7.63
   4  15   1  225.41    7.27
  -4  15  -1  213.50    8.23
   5 -15   1  110.42    7.27
  -5 -15  -1  103.76    6.92
   5 -15   1  102.99    4.19
   5 -15   1   94.19    4.84
  -5 -15  -1   98.13    5.24
  -5 -15  -1  115.20    4.01
  -5  15  -1   99.58    5.16
   5  15   1  106.14    4.06
   5  15   1  108.56    5.18
  -5  15  -1  104.75    5.19
   6 -15   1   91.31    4.03
  -6 -15  -1   98.32    7.65
  -6 -15  -1   99.22    3.88
   6 -15   1   89.69    8.09
  -6 -15  -1   92.88    4.77
   6 -15   1  100.42    4.58
   6  15   1   94.87    4.68
   6  15   1   96.51    3.77
  -6  15  -1   94.44    6.19
  -6  15  -1   93.89    6.52
  -6  15  -1  102.36    4.40
  -7 -15  -1  158.74    6.30
  -7 -15  -1  153.17   10.37
   7 -15   1  159.90    6.13
  -7  15  -1  158.13    7.45
  -7  15  -1  159.37    6.77
   7  15   1  168.90    6.23
  -7  15  -1  157.87    6.09
   7  15   1  156.93    5.50
   8 -15   1  186.27    6.78
  -8 -15  -1  169.83    6.89
  -8 -15  -1  176.60    6.42
  -8 -15  -1  181.90   13.96
  -8  15  -1  184.56    7.62
  -8  15  -1  188.21    6.88
  -8  15  -1  180.41    7.82
   8  15   1  176.29    6.77
   8  15   1  180.86    6.14
  -9 -15  -1   89.05    5.95
   9 -15   1   92.24    4.48
  -9 -15  -1   94.30    4.62
   9  15   1   92.01    3.71
  -9  15  -1   96.37    4.67
  -9  15  -1   85.33    5.45
   9  15   1   90.93    4.38
  -9  15  -1   85.04    5.60
  10 -15   1    9.23    1.79
 -10 -15  -1    6.39    1.77
 -10  15  -1    9.88    2.55
 -10  15  -1   11.36    2.58
 -10  15  -1   11.65    2.10
  10  15   1   11.08    1.39
  10  15   1   10.62    1.80
 -10  15  -1    7.61    6.69
  11 -15   1   47.66    3.36
 -11 -15  -1   49.15    3.55
  11  15   1   46.94    2.85
 -11  15  -1   48.93    4.31
  11  15   1   41.02    3.09
 -11  15  -1   43.02    3.93
 -11  15  -1   45.39    4.70
 -11  15  -1   44.78    9.25
  12 -15   1   18.57    2.73
 -12 -15  -1   23.25    3.05
 -12  15  -1   13.93    9.36
 -12  15  -1   23.39    2.69
 -12  15  -1   21.02    2.99
 -12  15  -1   14.96    2.46
  12  15   1   20.40    2.51
 -13 -15  -1   38.80    3.28
  13 -15   1   29.27    2.95
  13  15   1   31.19    2.69
 -13  15  -1   27.04    3.64
 -13  15  -1   28.55    3.70
 -14 -15  -1   13.47    1.75
  14 -15   1   18.16    2.08
 -14  15  -1   13.50    1.92
 -14  15  -1    9.75    1.97
  14  15   1   15.72    1.85
 -14  15  -1   12.16    2.27
 -15 -15  -1   21.94    2.20
 -15  15  -1   22.59    2.64
 -15  15  -1   22.76    2.82
 -15  15  -1   21.33    3.03
  15  15   1   21.63    1.73
 -16 -15  -1   15.68    1.78
 -16  15  -1   10.13    1.50
  16  15   1   12.43    1.36
 -16  15  -1   18.48    2.51
 -16 -16   1    4.82    1.05
  16 -16  -1    4.88    1.47
  16  16  -1    6.12    0.93
 -16  16   1    7.93    1.37
 -16  16   1   10.13    1.87
 -15 -16   1   12.13    1.43
 -15  16   1   13.91    1.68
 -15  16   1   11.42    1.74
  15  16  -1   14.66    1.60
  14 -16  -1   12.18    1.59
 -14 -16   1   13.95    1.77
 -14  16   1   14.45    1.83
 -14  16   1   13.34    2.23
 -14  16   1   14.13    2.02
  14  16  -1   16.11    2.31
  14  16  -1   16.90    1.98
  13 -16  -1   33.38    2.91
 -13 -16   1   29.41    2.96
  13  16  -1   31.59    2.75
 -13  16   1   31.56    3.97
 -13  16   1   29.43    3.57
  13  16  -1   30.82    2.13
 -13  16   1   26.51    3.30
 -12 -16   1   -0.28    1.43
 -12 -16   1    1.73    2.32
  12 -16  -1    3.56    1.54
  12  16  -1    0.35    1.44
  12  16  -1    0.90    0.94
 -12  16   1   28.92    9.42
 -12  16   1    1.15    2.08
 -12  16   1    3.89    1.80
  11 -16  -1   52.86    3.50
 -11 -16   1   55.42    3.54
  11 -16  -1   47.02    3.44
  11  16  -1   58.58    2.85
 -11  16   1   50.34    4.75
 -11  16   1   51.37    4.01
 -11  16   1   46.99    4.75
 -11  16   1   48.53    9.66
  11  16  -1   51.48    3.31
  10 -16  -1  141.37    5.20
 -10 -16   1  140.08    5.64
  10 -16  -1  139.92    5.66
  10  16  -1  142.79    5.09
  10  16  -1  128.94    5.54
 -10  16   1  116.82   13.39
 -10  16   1  132.19    6.79
 -10  16   1  146.39    6.82
 -10  16   1  139.25    6.11
   9 -16  -1  307.23   10.27
  -9 -16   1  302.08   10.22
   9 -16  -1  297.91    9.68
  -9  16   1  308.70   11.20
  -9  16   1  306.35   10.60
  -9  16   1  292.33   16.42
   9  16  -1  296.11   10.27
  -9  16   1  301.04   10.15
  -9  16   1  323.57   11.28
   9  16  -1  304.83    9.76
  -8 -16   1   83.69    4.28
   8 -16  -1   88.13   15.41
   8 -16  -1   89.28    3.70
   8 -16  -1   85.94    4.34
  -8  16   1   93.28    4.94
  -8  16   1   95.25    5.27
  -8  16   1   88.58    5.54
   8  16  -1   84.43    4.47
  -8  16   1   84.93    9.66
  -8  16   1   88.71    4.33
   8  16  -1   87.33    3.74
   7 -16  -1  261.68   15.22
   7 -16  -1  257.89    8.36
   7 -16  -1  262.85    8.95
  -7 -16   1  261.66    8.89
   7  16  -1  257.91    8.51
  -7  16   1  256.57    9.39
  -7  16   1  256.93    8.79
  -7  16   1  262.17    9.90
   7  16  -1  266.95    9.09
  -7  16   1  267.32   13.63
  -7  16   1  261.24    9.57
   6 -16  -1  109.33    4.34
   6 -16  -1  113.25    4.93
  -6 -16   1  112.56    4.92
   6  16  -1  114.42    5.28
  -6  16   1  103.95    5.62
  -6  16   1  128.18    6.15
   6  16  -1  115.43    4.38
  -6  16   1  102.74    4.89
  -6  16   1  115.61    5.51
  -6  16   1  111.53    8.71
   5 -16  -1  191.81    6.24
   5 -16  -1  189.28    6.99
   5 -16  -1  187.71   10.85
  -5 -16   1  197.41    6.97
   5  16  -1  172.77    6.58
  -5  16   1  188.67   10.05
  -5  16   1  183.08    7.23
   5  16  -1  188.41    7.41
  -5  16   1  177.14    7.73
  -5  16   1  194.30    8.04
  -5  16   1  191.64    6.67
  -4 -16   1  333.01   11.54
   4 -16  -1  325.94   14.36
  -4 -16   1  334.65   12.02
   4 -16  -1  342.23   10.39
  -4  16   1  338.59   10.74
   4  16  -1  340.64   10.60
  -4  16   1  327.52   11.30
  -4  16   1  338.41   12.49
   3 -16  -1   77.14    6.90
   3 -16  -1   76.37    3.15
  -3 -16   1   79.30    4.70
  -3  16   1   76.42    3.63
   3  16  -1   77.96    3.56
  -3  16   1   82.90    6.72
   2 -16  -1   99.83    7.23
  -2 -16   1  108.41    8.54
   2 -16  -1  104.31    3.80
  -2 -16   1  100.08    5.30
  -2  16   1  103.52    6.64
   2  16  -1   98.46    4.19
  -2  16   1  103.64    4.20
   1 -16  -1  286.09    8.99
   1 -16  -1  274.65   12.44
  -1 -16   1  287.68   12.94
   1  16  -1  287.10    9.32
  -1  16   1  296.47    9.31
  -1  16   1  296.90   11.17
   0 -16  -1   44.79    5.62
   0 -16  -1   54.48    2.57
   0 -16   1   49.38    6.70
   0 -16   1   56.14    5.37
   0  16   1   56.74    2.92
   0  16  -1   44.43    7.34
   0  16   1   56.58    5.11
   0  16  -1   57.65    3.10
   1 -16   1  781.48   25.54
  -1 -16  -1  788.30   26.36
  -1 -16  -1  753.98   22.38
  -1  16  -1  746.75   27.49
  -1  16  -1  717.96   22.66
   1  16   1  755.85   22.57
   1  16   1  753.28   23.35
  -1  16  -1  761.25   23.91
  -2 -16  -1  251.63    7.76
   2 -16   1  245.12   10.61
   2  16   1  242.18    7.93
  -2  16  -1  244.72   10.30
  -2  16  -1  241.40    8.13
  -2  16  -1  233.17   14.14
  -3 -16  -1  417.88   11.96
  -3 -16  -1  411.06   14.48
   3 -16   1  394.54   14.95
  -3  16  -1  359.72   12.90
  -3  16  -1  390.37   12.33
  -3  16  -1  385.17   14.79
  -3  16  -1  359.06   18.04
   3  16   1  396.44   12.07
   4 -16   1  447.72   16.46
  -4 -16  -1  476.37   13.23
   4 -16   1  421.29   14.09
  -4 -16  -1  442.24   15.85
   4  16   1  437.72   13.28
   4  16   1  403.06   13.96
  -4  16  -1  427.94   14.10
  -4  16  -1  396.68   17.94
  -4  16  -1  446.83   13.61
  -4  16  -1  420.99   14.74
  -5 -16  -1  384.96   14.84
  -5 -16  -1  391.01   12.68
   5 -16   1  369.56   12.41
  -5 -16  -1  395.76   11.88
   5 -16   1  390.72   15.27
  -5  16  -1  392.78   12.32
   5  16   1  400.21   12.64
   5  16   1  361.75   12.11
  -5  16  -1  387.33   12.89
   6 -16   1    3.23    4.68
  -6 -16  -1   10.91    1.98
  -6 -16  -1    8.38    1.48
  -6 -16  -1   10.37    4.07
   6 -16   1    5.60    1.81
  -6  16  -1    7.02    2.22
  -6  16  -1   16.73    3.44
  -6  16  -1    8.08    1.67
   6  16   1    8.71    1.24
   6  16   1   10.88    1.97
  -7 -16  -1   41.25    3.38
   7 -16   1   29.86    3.16
  -7 -16  -1   36.75    2.86
  -7 -16  -1   37.88    6.21
  -7  16  -1   37.52    4.87
   7  16   1   37.03    3.22
   7  16   1   34.03    2.28
  -7  16  -1   42.05    3.80
  -7  16  -1   36.85    3.12
  -8 -16  -1  151.87   14.44
  -8 -16  -1  126.99    5.38
   8 -16   1  117.66    6.35
  -8 -16  -1  146.50    6.87
  -8  16  -1  133.40    6.39
  -8  16  -1  145.58    5.70
  -8  16  -1  135.69   11.27
  -8  16  -1  129.65    6.75
   8  16   1  141.30    5.68
   8  16   1  138.15    4.94
   9 -16   1   53.42    3.61
  -9 -16  -1   55.35    3.72
   9  16   1   52.21    2.81
  -9  16  -1   54.75    4.82
  -9  16  -1   57.21    3.81
   9  16   1   56.03    3.44
  -9  16  -1   41.24    7.75
  -9  16  -1   54.23    4.63
  10 -16   1   14.60    1.97
 -10 -16  -1   15.61    2.31
 -10  16  -1   13.87    2.68
  10  16   1   15.89    1.99
 -10  16  -1   13.24    2.60
 -10  16  -1   15.73    2.19
 -10  16  -1   20.90    7.34
  10  16   1   12.99    1.91
 -11 -16  -1  103.29    4.96
  11 -16   1  107.09    4.80
  11  16   1  101.38    4.23
 -11  16  -1  109.03    5.56
 -11  16  -1   95.20   15.95
 -11  16  -1  106.94    5.31
 -11  16  -1  102.65    6.13
  11  16   1  105.45    4.66
  12 -16   1   49.06    3.27
 -12 -16  -1   46.14    3.49
 -12  16  -1   58.96   11.32
 -12  16  -1   41.89    4.11
  12  16   1   51.29    3.17
 -12  16  -1   51.39    4.11
  13 -16   1   54.38    4.47
 -13 -16  -1   62.79    4.25
 -13  16  -1   59.12    4.54
 -13  16  -1   56.61    3.85
  13  16   1   53.64    3.21
 -13  16  -1   54.02    4.10
 -14 -16  -1   46.75    2.96
 -14  16  -1   38.06    3.57
  14  16   1   47.25    2.50
 -14  16  -1   51.05    3.50
 -14  16  -1   43.69    3.40
 -15 -16  -1    2.72    1.18
 -15  16  -1    5.15    1.55
 -15  16  -1    5.18    1.59
 -15  16  -1    2.43    1.86
  15  16   1    4.68    0.94
  16 -16   1    6.51    1.20
 -16 -16  -1    9.37    1.21
  16  16   1    7.84    0.89
 -16 -17   1    2.37    0.89
  16 -17  -1    2.98    1.37
  16  17  -1    3.85    0.81
 -16  17   1    2.44    1.88
 -15 -17   1   15.05    1.90
  15 -17  -1   15.36    1.91
  15  17  -1   15.77    1.62
 -15  17   1   13.72    1.73
 -15  17   1   14.69    1.73
  14 -17  -1   43.97    2.70
 -14 -17   1   45.93    2.93
 -14  17   1   48.62    3.11
 -14  17   1   47.10    3.37
  14  17  -1   45.62    2.61
 -14  17   1   47.15    3.67
  13 -17  -1   12.18    1.82
 -13 -17   1   12.62    1.93
 -13 -17   1   13.22    2.51
 -13  17   1   14.49    2.49
 -13  17   1   10.26    2.41
  13  17  -1   14.40    1.82
  13  17  -1   12.45    1.72
 -13  17   1   12.35    2.16
  12 -17  -1  205.99    7.47
 -12 -17   1  213.16    7.61
 -12 -17   1  209.68    8.69
 -12  17   1  217.08    8.43
  12  17  -1  202.66    7.37
 -12  17   1  209.21    7.81
 -12  17   1  168.18   19.24
 -12  17   1  197.63    8.36
  12  17  -1  218.00    6.87
  11 -17  -1  278.10    9.42
 -11 -17   1  269.35    9.39
  11  17  -1  266.18    9.29
 -11  17   1  275.07   10.58
  11  17  -1  272.61    8.82
 -11  17   1  276.45   10.31
 -11  17   1  270.41   19.25
 -11  17   1  274.46    9.70
  10 -17  -1   13.57    1.74
 -10 -17   1    6.56    1.61
  10 -17  -1    9.96    1.89
 -10  17   1    7.90    2.54
 -10  17   1    8.95    2.20
  10  17  -1    7.35    1.73
 -10  17   1    9.08    2.61
 -10  17   1    6.11    8.00
  10  17  -1   10.05    1.38
  -9 -17   1  108.42    4.88
   9 -17  -1  102.04    4.28
   9 -17  -1  103.12    4.73
  -9  17   1  104.68    5.32
  -9  17   1  105.89    5.87
  -9  17   1  105.28    4.98
   9  17  -1  107.70    4.25
  -9  17   1   93.88   11.98
   9  17  -1  107.25    4.84
  -9  17   1  110.34    5.89
   8 -17  -1   36.17    2.54
  -8 -17   1   37.09    3.21
   8 -17  -1   38.80    3.46
  -8  17   1   39.25    5.00
  -8  17   1   32.69    5.94
  -8  17   1   38.30    3.36
   8  17  -1   38.18    3.63
   8  17  -1   37.19    2.56
  -8  17   1   35.92    4.13
  -8  17   1   38.26    3.76
  -7 -17   1   69.85    3.72
   7 -17  -1   69.36   12.51
   7 -17  -1   67.39    3.86
   7 -17  -1   60.42    3.03
  -7  17   1   65.39    4.43
  -7  17   1   61.74    8.88
   7  17  -1   61.42    3.15
  -7  17   1   64.69    3.69
  -7  17   1   60.51    5.04
  -7  17   1   64.72    4.31
   7  17  -1   60.92    3.93
   6 -17  -1   11.96    5.57
  -6 -17   1    9.22    1.76
   6 -17  -1   11.19    1.36
   6 -17  -1   11.01    1.91
  -6  17   1   11.04    2.64
  -6  17   1   10.07    1.72
  -6  17   1    4.56    1.97
  -6  17   1    9.47    3.91
   6  17  -1   10.92    1.41
   6  17  -1   13.28    2.12
  -6  17   1    8.50    2.45
   5 -17  -1  283.28    8.85
   5 -17  -1  275.85    9.44
  -5 -17   1  276.79    9.42
   5  17  -1  289.36    9.07
   5  17  -1  281.19    9.75
  -5  17   1  277.43   10.22
  -5  17   1  279.40    9.95
  -5  17   1  280.23   12.85
  -5  17   1  269.71   10.54
   4 -17  -1   15.29    3.02
   4 -17  -1   11.25    1.27
   4 -17  -1   10.75    3.85
  -4 -17   1   11.04    2.10
   4  17  -1   11.21    2.63
  -4  17   1   11.66    1.69
  -4  17   1   11.14    3.63
  -4  17   1   12.99    2.81
  -3 -17   1   71.85    4.82
  -3 -17   1   70.62    4.67
   3 -17  -1   67.75    7.07
   3 -17  -1   69.00    2.98
  -3  17   1   73.53    3.48
  -3  17   1   65.44    6.87
   3  17  -1   71.80    3.41
  -3  17   1   66.45    5.36
  -2 -17   1  204.28    8.09
   2 -17  -1  183.96   10.33
   2 -17  -1  203.58    6.61
  -2  17   1  212.31    6.98
  -2  17   1  204.13    9.57
   2  17  -1  207.29    6.97
   1 -17  -1   81.83    7.12
   1 -17  -1   84.84    3.44
  -1  17   1   92.03    3.87
   1  17  -1   86.99    3.85
  -1  17   1   91.16    6.39
   0 -17  -1   46.77    2.37
   0 -17  -1   45.29    5.88
   0  17   1   40.84    5.46
   0  17  -1   42.02    2.79
   0  17   1   41.56    2.68
  -1 -17  -1   38.34    6.25
   1 -17   1   46.10    5.57
  -1 -17  -1   54.35    2.56
  -1  17  -1   50.10    2.98
   1  17   1   52.52    2.84
  -1  17  -1   42.80    5.49
   1  17   1   47.54    5.28
   2 -17   1   90.66    6.92
  -2 -17  -1   91.69    3.59
  -2  17  -1   87.39    6.78
   2  17   1   91.49    3.82
  -2  17  -1   95.37    4.10
   3 -17   1   90.62    5.23
  -3 -17  -1  103.64    3.78
   3 -17   1   90.07    6.97
  -3 -17  -1   95.81    6.46
   3  17   1   94.76    5.31
  -3  17  -1   89.00    5.66
  -3  17  -1   95.80    7.53
   3  17   1  101.56    3.93
  -3  17  -1   82.08    5.95
  -3  17  -1   98.07    4.25
  -4 -17  -1  834.37   24.23
  -4 -17  -1  827.53   24.98
   4 -17   1  823.76   27.73
  -4 -17  -1  835.72   27.03
  -4  17  -1  815.56   25.53
  -4  17  -1  776.22   27.39
  -4  17  -1  786.06   25.06
   4  17   1  831.95   24.96
  -4  17  -1  836.35   24.68
  -5 -17  -1   48.21    3.85
  -5 -17  -1   49.01    2.69
   5 -17   1   41.95    5.35
  -5 -17  -1   42.09    6.32
  -5  17  -1   45.62    3.19
  -5  17  -1   37.60    4.81
  -5  17  -1   47.20    4.13
   5  17   1   48.28    3.72
  -5  17  -1   39.37    6.88
   5  17   1   46.73    2.64
  -5  17  -1   42.81    5.83
   6 -17   1   14.71    2.12
  -6 -17  -1   22.88    4.86
  -6 -17  -1   22.59    3.19
   6 -17   1   12.42    5.57
  -6  17  -1   12.98    4.40
   6  17   1   22.77    2.96
  -6  17  -1   12.78    1.81
  -6  17  -1   16.43    2.48
   6  17   1   15.87    1.89
  -6  17  -1   14.79    3.41
  -7 -17  -1   19.58    6.38
  -7 -17  -1   16.55    1.99
   7 -17   1   22.00    3.09
  -7 -17  -1   17.23    2.14
  -7  17  -1   26.87    5.34
  -7  17  -1   17.42    3.21
  -7  17  -1   21.32    2.87
   7  17   1   16.31    2.07
  -7  17  -1   18.11    2.80
   7  17   1   17.25    2.01
  -8 -17  -1  205.11    7.46
   8 -17   1  191.99    7.29
  -8  17  -1  193.08   13.57
  -8  17  -1  205.80    7.45
  -8  17  -1  194.34    8.11
   8  17   1  204.71    6.72
  -8  17  -1  192.88    8.34
   8  17   1  199.88    7.33
  -9 -17  -1   22.91    2.99
   9 -17   1   22.46    2.96
   9  17   1   17.30    2.11
  -9  17  -1   20.77    6.45
  -9  17  -1   27.37    4.16
  -9  17  -1   28.73    3.22
  -9  17  -1   30.52    4.13
   9  17   1   19.01    2.76
 -10 -17  -1   94.91    4.68
  10 -17   1   93.42    4.51
 -10  17  -1   93.59    5.81
  10  17   1   94.62    4.33
 -10  17  -1   92.32    5.44
  10  17   1   89.94    3.76
 -10  17  -1   80.26   10.40
 -10  17  -1   92.88    4.79
 -11 -17  -1  181.43    7.17
  11 -17   1  190.76    7.02
 -11  17  -1  196.26    7.69
 -11  17  -1  175.18   17.87
  11  17   1  194.77    6.98
 -11  17  -1  191.69    8.69
 -12 -17  -1    7.12    3.78
  12 -17   1    7.46    1.76
 -12 -17  -1    4.45    1.69
 -12  17  -1    6.44    2.29
 -12  17  -1    6.36    2.23
  12  17   1    5.86    1.47
 -12  17  -1    6.15    2.49
 -12  17  -1    4.95   11.89
 -13 -17  -1    2.28    1.42
  13  17   1    2.43    1.29
 -13  17  -1    2.11    1.99
 -13  17  -1   -0.18    1.79
 -13  17  -1   -0.04    1.78
 -14 -17  -1    8.08    1.45
 -14  17  -1    7.68    2.03
 -14  17  -1    7.66    1.77
  15 -17   1    4.99    1.29
 -15 -17  -1    6.13    1.22
 -15  17  -1    4.29    1.40
  15  17   1    5.94    0.93
 -16 -18   1   48.72    2.35
  16 -18  -1   50.02    3.40
  16  18  -1   47.75    2.10
 -15 -18   1   24.22    2.02
  15 -18  -1   22.41    2.58
  15  18  -1   28.76    1.82
 -15  18   1   20.48    2.49
  14 -18  -1   22.10    2.76
 -14 -18   1   21.30    2.20
  14  18  -1   19.64    1.88
 -14  18   1   18.70    2.09
 -14  18   1   21.92    2.54
 -13 -18   1   20.56    3.89
 -13 -18   1   18.14    2.32
 -13  18   1   20.44    3.54
  13  18  -1   21.62    2.78
 -13  18   1   17.68    2.54
  13  18  -1   18.21    2.01
 -13  18   1   14.97    2.13
 -12 -18   1   71.74    3.88
  12 -18  -1   66.60    3.75
 -12 -18   1   64.63    5.06
 -12  18   1   78.09   11.45
  12  18  -1   65.06    3.57
 -12  18   1   65.37    4.69
  12  18  -1   62.74    2.86
 -12  18   1   67.23    4.21
 -12  18   1   64.69    4.45
  11 -18  -1   96.44    4.62
 -11 -18   1  101.57    4.70
 -11  18   1   97.33    5.64
 -11  18   1   81.75   10.91
 -11  18   1   97.98    5.03
  11  18  -1  101.87    4.52
 -10 -18   1   81.93    4.17
  10 -18  -1   76.46    4.11
 -10  18   1   80.15    5.33
 -10  18   1   63.16    9.43
 -10  18   1   74.09    5.20
 -10  18   1   75.24    4.55
  10  18  -1   76.66    4.02
  10  18  -1   80.28    3.49
   9 -18  -1   35.09    3.09
  -9 -18   1   35.22    3.19
   9 -18  -1   35.58    2.79
   9  18  -1   39.21    3.13
  -9  18   1   34.35    4.16
  -9  18   1   31.73    3.65
  -9  18   1   32.50    3.59
   9  18  -1   31.92    2.44
  -9  18   1   34.29    7.23
  -9  18   1   35.31    4.31
   8 -18  -1   30.90    3.12
   8 -18  -1   29.52    2.45
  -8 -18   1   23.85    2.88
   8  18  -1   26.96    2.34
  -8  18   1   22.45    6.00
  -8  18   1   23.94    2.86
  -8  18   1   33.66    4.29
   8  18  -1   27.23    3.10
  -8  18   1   27.99    3.28
  -8  18   1   26.40    3.13
   7 -18  -1  316.95   10.85
  -7 -18   1  330.49   10.84
   7 -18  -1  325.96   10.28
   7 -18  -1  319.96   19.33
  -7  18   1  333.20   11.32
  -7  18   1  295.58   15.69
  -7  18   1  340.16   11.79
  -7  18   1  332.74   11.57
  -7  18   1  320.85   10.73
   7  18  -1  338.07   11.04
   7  18  -1  338.00   10.48
   6 -18  -1   25.36    2.14
  -6 -18   1   20.64    2.23
   6 -18  -1   18.48    6.80
   6 -18  -1   22.76    2.44
  -6  18   1   25.39    2.81
  -6  18   1   20.68    2.62
   6  18  -1   22.96    2.27
  -6  18   1   15.51    2.30
  -6  18   1   22.59    3.03
  -6  18   1   23.27    4.86
   6  18  -1   17.77    2.31
   5 -18  -1    7.08    4.91
  -5 -18   1    1.46    1.72
   5 -18  -1    2.78    1.07
   5 -18  -1    0.05    2.29
  -5  18   1    2.85    2.36
  -5  18   1    6.96    4.11
   5  18  -1    3.37    2.05
   5  18  -1    1.36    1.12
  -5  18   1    1.58    1.45
   4 -18  -1    8.71    1.22
   4 -18  -1    5.31    4.21
  -4 -18   1    8.32    1.87
   4 -18  -1    8.63    2.80
   4  18  -1    9.96    1.44
   4  18  -1    9.57    2.56
  -4  18   1    7.54    3.65
  -4  18   1    6.95    2.58
   3 -18  -1  428.52   22.41
   3 -18  -1  398.34   12.19
   3 -18  -1  385.40   13.51
  -3 -18   1  402.71   12.92
   3  18  -1  398.58   13.36
  -3  18   1  410.67   13.57
  -3  18   1  404.84   15.72
  -3  18   1  397.81   12.50
   3  18  -1  365.71   13.61
  -2 -18   1  300.67   10.50
  -2 -18   1  296.30   11.04
   2 -18  -1  322.11    9.64
   2 -18  -1  315.42   14.12
   2  18  -1  289.69   11.03
  -2  18   1  303.28   11.14
  -2  18   1  315.68    9.95
  -2  18   1  316.12   12.72
   2  18  -1  310.59    9.93
   1 -18  -1   15.59    1.87
   1 -18  -1   17.60    3.88
  -1 -18   1   17.53    2.79
  -1  18   1   20.11    3.15
  -1  18   1   15.79    3.61
   1  18  -1   17.76    2.30
  -1  18   1   18.61    2.34
   0 -18  -1  113.85    4.12
   0 -18   1  117.02    6.15
   0  18  -1  111.26    4.54
   0  18   1  110.95    6.16
   0  18   1  109.08    7.17
   0  18   1  111.11    4.45
   1 -18   1  183.18    9.95
  -1 -18  -1  199.91   10.95
  -1 -18  -1  201.93    6.44
   1 -18   1  190.02    7.61
  -1  18  -1  196.00    6.88
   1  18   1  190.95    7.95
   1  18   1  201.89    6.69
  -1  18  -1  196.52    9.26
  -2 -18  -1  133.25    6.37
  -2 -18  -1  144.64    4.96
   2 -18   1  139.31    8.76
   2 -18   1  144.96    6.35
   2  18   1  153.66    5.27
   2  18   1  139.04    6.52
  -2  18  -1  129.22    8.35
  -2  18  -1  149.61    7.22
  -2  18  -1  138.91    5.41
  -3 -18  -1  139.41    6.31
  -3 -18  -1  137.94    7.99
   3 -18   1  138.39    6.12
   3 -18   1  117.98    8.57
  -3 -18  -1  148.72    4.90
  -3  18  -1  119.93    8.64
   3  18   1  139.77    6.15
  -3  18  -1  135.61    6.83
  -3  18  -1  149.20    5.43
  -4 -18  -1   44.41    6.29
   4 -18   1   42.16    7.54
  -4 -18  -1   41.19    3.92
   4 -18   1   33.10    3.91
  -4 -18  -1   45.88    2.55
  -4  18  -1   41.06    3.05
   4  18   1   47.33    2.64
   4  18   1   46.24    3.64
  -4  18  -1   46.79    4.88
  -4  18  -1   57.20    6.91
  -4  18  -1   49.79    4.34
  -5 -18  -1  295.40    9.31
  -5 -18  -1  300.06   10.09
  -5 -18  -1  289.12   13.15
   5 -18   1  281.56   14.32
  -5  18  -1  295.97    9.79
  -5  18  -1  285.36   10.43
  -5  18  -1  292.99   13.77
   5  18   1  305.02   10.04
   5  18   1  302.19    9.40
  -5  18  -1  269.45   10.98
  -5  18  -1  304.04   10.90
  -6 -18  -1   47.16    3.10
  -6 -18  -1   59.47    3.69
  -6  18  -1   50.36    3.48
   6  18   1   45.75    3.65
  -6  18  -1   50.93    8.11
  -6  18  -1   47.65    4.24
   6  18   1   48.74    2.65
  -6  18  -1   51.87    4.77
  -6  18  -1   47.29    5.13
  -7 -18  -1   86.12    4.89
  -7 -18  -1   84.47    4.44
  -7  18  -1   88.93    6.22
   7  18   1   96.61    3.75
  -7  18  -1   96.43    4.54
  -7  18  -1   82.42    9.90
  -7  18  -1   96.97    5.77
   7  18   1   83.77    4.80
  -7  18  -1   85.86    5.22
   8 -18   1  125.91    5.46
  -8 -18  -1  127.91    5.50
   8  18   1  118.06    5.30
  -8  18  -1  125.14    6.34
  -8  18  -1  131.42    6.46
  -8  18  -1  121.11   12.76
  -8  18  -1  130.66    5.53
   8  18   1  136.67    4.76
  -8  18  -1  121.92    6.39
  -9 -18  -1   81.51    4.35
   9 -18   1   75.18    4.26
   9  18   1   83.25    3.51
  -9  18  -1   75.99    5.30
  -9  18  -1   64.23    9.26
   9  18   1   80.30    4.12
  -9  18  -1   77.61    5.10
  -9  18  -1   85.59    4.40
  -9  18  -1   77.63    5.24
  10 -18   1   97.87    4.68
 -10 -18  -1  100.51    4.75
 -10  18  -1   92.68    5.80
 -10  18  -1   92.71   16.30
 -10  18  -1   98.08    4.99
 -10  18  -1  105.22    5.90
  10  18   1   95.83    3.98
 -10  18  -1  104.25    5.46
  10  18   1   98.70    4.47
 -11 -18  -1  152.82    6.21
 -11  18  -1  152.25    6.97
 -11  18  -1  159.95    6.83
 -11  18  -1  139.70   18.90
 -11  18  -1  148.32    7.09
 -11  18  -1  154.75    6.06
  11  18   1  157.48    5.96
  11  18   1  151.00    5.38
 -12 -18  -1   10.14    3.36
 -12 -18  -1    8.74    1.76
  12  18   1   10.53    1.68
 -12  18  -1    9.10    2.53
 -12  18  -1    9.33    2.34
 -12  18  -1   10.44    2.35
 -13 -18  -1   31.49    2.87
  13  18   1   35.92    2.36
 -13  18  -1   35.03    3.18
 -13  18  -1   34.39    3.46
 -13  18  -1   32.83    3.44
 -14 -18  -1    1.96    1.18
 -14  18  -1    3.44    1.61
 -14  18  -1    1.16    1.55
 -14  18  -1    4.09    1.80
  14  18   1    3.79    0.97
 -15 -18  -1    0.02    1.03
  15 -18   1   -0.05    1.08
  15  18   1    0.23    0.78
 -15  18  -1    1.73    1.21
  15 -19  -1    6.84    1.50
 -15 -19   1    6.48    1.15
 -15  19   1    8.09    1.58
  15  19  -1    8.81    1.10
  14 -19  -1   21.22    2.66
 -14 -19   1   15.68    2.04
  14  19  -1   18.94    1.78
 -14  19   1   18.80    2.50
 -13 -19   1   35.22    2.58
 -13 -19   1   37.98    3.94
  13 -19  -1   30.03    3.01
  13  19  -1   31.33    2.40
 -13  19   1   28.71    3.24
  13  19  -1   30.74    2.34
 -13  19   1   33.86    2.89
 -12 -19   1    2.46    2.19
 -12 -19   1    4.36    1.61
  12  19  -1    4.55    1.43
 -12  19   1    4.14    2.02
 -12  19   1    2.96    1.78
 -12  19   1    4.04    2.02
  12  19  -1    1.68    0.96
 -11 -19   1    9.82    1.88
  11 -19  -1    8.80    1.81
 -11  19   1    7.95    2.32
 -11  19   1   10.63    2.06
 -11  19   1   10.44    2.40
 -11  19   1   14.03    9.63
  11  19  -1    8.39    1.18
  11  19  -1   10.05    1.72
  10 -19  -1   16.14    2.14
 -10 -19   1   22.86    2.78
 -10  19   1   15.21    2.95
 -10  19   1   22.62    9.18
 -10  19   1   14.99    2.74
  10  19  -1   17.71    2.05
  10  19  -1   20.21    2.69
 -10  19   1   16.77    2.47
   9 -19  -1  113.36    5.08
  -9 -19   1  114.41    5.06
   9 -19  -1  110.53    4.70
  -9  19   1  124.37    6.15
  -9  19   1  112.14    5.40
  -9  19   1  118.49    5.65
   9  19  -1  113.75    5.02
  -9  19   1  105.98   13.42
  -9  19   1  112.67    6.12
   9  19  -1  117.46    4.52
  -8 -19   1   31.93    3.11
   8 -19  -1   30.14    2.55
   8 -19  -1   32.50    3.20
  -8  19   1   32.14    4.12
  -8  19   1   30.51    3.36
   8  19  -1   41.04    3.13
  -8  19   1   40.60    3.76
  -8  19   1   28.25    6.73
  -8  19   1   38.10    4.29
   8  19  -1   30.24    2.41
   7 -19  -1   56.90    2.96
   7 -19  -1   36.52   11.96
  -7 -19   1   56.79    3.54
   7  19  -1   51.91    2.99
  -7  19   1   51.73    7.20
  -7  19   1   58.82    4.44
  -7  19   1   49.53    4.21
  -7  19   1   66.40    4.87
   7  19  -1   53.22    3.76
  -7  19   1   53.71    3.60
  -6 -19   1   14.79    1.95
   6 -19  -1   11.72    7.10
   6 -19  -1   18.42    2.61
   6 -19  -1   18.80    2.13
  -6  19   1   21.77    2.79
   6  19  -1   19.93    2.24
  -6  19   1   16.05    4.91
   6  19  -1   14.72    2.22
  -6  19   1   21.38    2.95
   5 -19  -1   46.25    2.58
   5 -19  -1   39.09    6.82
  -5 -19   1   48.31    3.33
   5 -19  -1   45.98    4.42
  -5  19   1   40.48    5.50
  -5  19   1   47.96    3.19
  -5  19   1   50.54    4.61
   5  19  -1   43.83    2.80
   5  19  -1   48.49    3.71
  -4 -19   1  185.98    6.84
   4 -19  -1  183.23    7.52
   4 -19  -1  158.95   11.95
   4  19  -1  185.59    6.39
  -4  19   1  176.36   10.38
  -4  19   1  182.46    6.50
   4  19  -1  179.61    7.26
  -4  19   1  180.94    7.49
   3 -19  -1  111.17    9.93
   3 -19  -1  122.30    6.31
   3 -19  -1  127.64    4.56
  -3 -19   1  125.92    5.50
  -3  19   1  125.30    4.92
   3  19  -1  118.08    5.93
  -3  19   1  126.01    6.27
   3  19  -1  135.30    4.89
  -3  19   1  120.77    9.22
   2 -19  -1  154.50   10.39
   2 -19  -1  147.56    7.01
   2 -19  -1  152.11    5.23
  -2 -19   1  152.08    6.22
   2  19  -1  146.45    5.55
  -2  19   1  143.89    5.82
  -2  19   1  148.54    9.26
   2  19  -1  156.61    6.91
  -2  19   1  159.02    7.04
   1 -19  -1  178.06    5.95
  -1 -19   1  180.89    7.11
   1 -19  -1  178.57    7.70
   1 -19  -1  185.78   10.83
  -1  19   1  173.36    9.50
  -1  19   1  187.06    7.79
  -1  19   1  174.76    6.32
   1  19  -1  168.52    6.60
   1  19  -1  181.86    7.82
   0 -19  -1   41.01    2.48
   0 -19  -1   45.53    4.68
   0 -19  -1   55.40    7.52
   0 -19   1   45.01    4.16
   0  19  -1   42.17    4.40
   0  19   1   38.50    2.78
   0  19   1   50.93    7.44
   0  19  -1   36.02    5.00
   0  19   1   45.16    4.46
   1 -19   1   60.34    7.18
  -1 -19  -1   69.91    8.53
   1 -19   1   61.93    4.42
  -1 -19  -1   60.69    2.89
  -1 -19  -1   62.20    4.91
   1  19   1   65.40    4.83
  -1  19  -1   55.54    5.34
  -1  19  -1   58.63    3.33
   1  19   1   56.58    3.35
  -2 -19  -1  165.31    5.76
   2 -19   1  185.05   10.37
  -2 -19  -1  176.45    7.17
   2 -19   1  176.32    7.01
   2  19   1  190.83    7.15
  -2  19  -1  174.24    7.57
   2  19   1  152.53    6.15
  -2  19  -1  165.57    6.25
  -2  19  -1  162.27    9.88
   3 -19   1   81.09    8.68
   3 -19   1   88.32    4.91
  -3 -19  -1   97.59    3.68
  -3 -19  -1   93.57    7.25
  -3 -19  -1   90.01    5.00
  -3  19  -1   84.31    5.67
   3  19   1   93.13    3.87
  -3  19  -1   79.59    8.72
  -3  19  -1   92.95    4.19
   3  19   1   89.90    4.95
  -4 -19  -1   98.72    4.13
  -4 -19  -1   91.80    8.33
   4 -19   1   97.28    9.95
   4 -19   1  112.06    5.34
  -4 -19  -1  103.32    5.16
   4  19   1  111.60    5.05
  -4  19  -1  113.73    4.70
  -4  19  -1  109.76    6.01
  -4  19  -1  111.93    5.85
   4  19   1  109.27    4.25
  -4  19  -1  101.92    8.62
  -5 -19  -1   70.17    4.24
   5 -19   1   67.54    4.37
   5 -19   1   56.70   10.22
  -5  19  -1   67.29    4.68
  -5  19  -1   75.12    5.09
  -5  19  -1   67.88    3.84
  -5  19  -1   59.63    8.49
   5  19   1   70.49    3.26
   5  19   1   64.39    3.94
  -6 -19  -1   74.10    3.89
  -6 -19  -1   81.12    4.38
   6  19   1   80.33    4.28
  -6  19  -1   77.90    4.14
  -6  19  -1   75.24    5.35
  -6  19  -1   67.29    4.88
  -6  19  -1   75.71    5.66
   6  19   1   77.10    3.37
  -6  19  -1   67.18    9.61
  -7 -19  -1   28.43    3.07
  -7  19  -1   23.33    3.07
  -7  19  -1   24.20    6.15
   7  19   1   26.15    2.89
  -7  19  -1   20.48    2.99
   7  19   1   20.67    2.15
  -7  19  -1   25.27    3.32
  -7  19  -1   24.01    3.07
  -8 -19  -1    6.78    1.71
  -8  19  -1    6.95    6.77
   8  19   1    6.69    1.69
  -8  19  -1    5.20    2.68
   8  19   1    8.60    1.30
  -8  19  -1    8.07    2.54
  -8  19  -1    7.61    1.91
  -8  19  -1    4.50    2.44
  -9 -19  -1   61.40    3.93
  -9  19  -1   53.87    4.78
  -9  19  -1   67.78    4.01
  -9  19  -1   65.29    4.99
  -9  19  -1   63.07    9.29
   9  19   1   58.57    3.05
   9  19   1   64.26    3.67
  -9  19  -1   70.13    5.15
 -10 -19  -1   30.47    3.13
  10  19   1   27.11    2.79
 -10  19  -1   27.79    3.39
  10  19   1   29.80    2.47
 -10  19  -1   36.01    9.51
 -10  19  -1   25.31    3.58
 -10  19  -1   28.74    4.02
 -10  19  -1   29.35    4.37
 -11 -19  -1   10.91    1.97
 -11  19  -1   11.48    2.58
 -11  19  -1    9.99   11.44
  11  19   1    9.33    1.69
 -11  19  -1    9.55    2.32
 -11  19  -1   10.13    2.32
 -11  19  -1    7.24    2.08
 -12 -19  -1    0.76    2.35
 -12 -19  -1    4.29    1.73
  12  19   1    1.54    1.31
 -12  19  -1    2.58    2.08
 -12  19  -1    0.95    2.24
 -12  19  -1    4.73    2.06
 -13 -19  -1    7.18    1.40
  13  19   1    9.18    1.33
 -13  19  -1    9.87    1.90
 -13  19  -1   10.21    2.14
 -13  19  -1   10.01    2.02
  14 -19   1    6.67    1.46
 -14 -19  -1    8.69    1.39
 -14  19  -1    7.73    1.64
  14  19   1    8.90    1.13
 -15 -19  -1    7.31    1.19
  15 -19   1    4.78    1.20
 -15  19  -1    8.32    1.39
 -15 -20   1   15.17    1.70
  15 -20  -1   15.92    2.28
  15  20  -1   17.56    1.48
 -15  20   1   18.41    2.67
 -14 -20   1    0.39    1.09
  14 -20  -1    2.85    1.43
 -14  20   1    0.49    1.41
  14  20  -1    0.90    0.88
 -13 -20   1   31.50    3.75
  13 -20  -1   32.46    2.98
 -13 -20   1   30.49    2.50
 -13  20   1   25.83    2.89
  13  20  -1   25.13    2.40
  13  20  -1   26.71    2.19
  12 -20  -1    5.53    2.09
 -12 -20   1    6.80    1.67
 -12  20   1    9.86    2.33
  12  20  -1    8.18    1.56
  12  20  -1    6.30    1.08
 -12  20   1    6.71    1.91
  11 -20  -1   61.81    4.29
 -11 -20   1   55.75    3.67
  11  20  -1   55.88    3.39
 -11  20   1   48.51   11.60
 -11  20   1   60.20    3.98
  11  20  -1   60.33    2.76
 -11  20   1   67.16    4.60
 -10 -20   1   44.74    3.31
 -10  20   1   39.80    3.73
 -10  20   1   48.40    4.44
  10  20  -1   42.99    2.62
 -10  20   1   44.94    4.55
  10  20  -1   37.79    3.02
 -10  20   1   32.63    9.32
  -9 -20   1   72.16    3.98
   9 -20  -1   76.85    4.64
   9  20  -1   70.13    3.35
  -9  20   1   67.97    4.95
  -9  20   1   94.98   13.97
   9  20  -1   72.41    3.98
  -9  20   1   69.97    4.39
  -9  20   1   77.65    5.00
  -9  20   1   58.39    4.65
  -8 -20   1   43.45    3.36
   8 -20  -1   53.38    3.19
   8 -20  -1   45.98    4.24
  -8  20   1   47.72    4.41
  -8  20   1   47.73    7.83
   8  20  -1   45.21    3.40
  -8  20   1   49.24    3.74
  -8  20   1   55.13    3.98
   8  20  -1   48.03    2.84
  -8  20   1   64.11    4.66
  -7 -20   1   58.38    3.68
   7 -20  -1   54.35    3.07
   7 -20  -1   51.47    4.37
   7  20  -1   61.89    3.16
  -7  20   1   57.22    4.81
  -7  20   1   59.35    3.64
  -7  20   1   57.59   10.02
   7  20  -1   53.82    3.71
  -6 -20   1   27.75    3.36
   6 -20  -1   25.92    8.65
   6 -20  -1   32.02    4.05
   6 -20  -1   27.08    2.44
  -6  20   1   29.82    2.94
  -6  20   1   27.63    4.01
  -6  20   1   29.65    5.98
   6  20  -1   27.80    3.67
   6  20  -1   29.49    2.45
   5 -20  -1   16.69    2.14
   5 -20  -1   17.13    2.51
  -5 -20   1   24.08    4.23
   5 -20  -1   31.18    7.06
  -5 -20   1   16.36    2.03
  -5  20   1   13.26    2.58
  -5  20   1   20.86    2.66
   5  20  -1   26.18    3.35
  -5  20   1   20.98    5.26
   5  20  -1   16.72    2.31
   4 -20  -1   44.96    2.63
   4 -20  -1   48.68    4.51
   4 -20  -1   44.12    6.99
  -4 -20   1   49.54    3.49
  -4  20   1   44.43    5.63
   4  20  -1   47.01    2.91
  -4  20   1   47.46    3.13
   4  20  -1   37.87    3.73
  -4  20   1   42.49    4.44
   3 -20  -1   87.00    5.36
   3 -20  -1   62.45   10.50
  -3 -20   1   85.53    4.56
  -3  20   1   82.50    5.24
   3  20  -1   88.72    3.95
  -3  20   1   93.43    4.07
   3  20  -1   95.07    4.98
  -3  20   1   85.32    8.18
  -2 -20   1  169.25    6.47
   2 -20  -1  144.05   11.41
   2 -20  -1  161.76    7.15
   2 -20  -1  160.32    5.58
   2  20  -1  171.79    5.97
  -2  20   1  150.01   10.45
  -2  20   1  164.90    5.94
  -2  20   1  156.22    7.15
   2  20  -1  162.99    6.97
   1 -20  -1   42.44    6.11
  -1 -20   1   51.76    4.01
   1 -20  -1   56.68    2.77
   1 -20  -1   61.26    4.73
   1  20  -1   56.20    3.18
  -1  20   1   57.85    3.11
  -1  20   1   55.18    8.42
   1  20  -1   43.94    4.69
  -1  20   1   47.67    4.62
   0 -20   1   79.04    4.69
   0 -20  -1   66.67    9.47
   0 -20  -1   75.02    3.33
   0 -20  -1   79.39    5.01
   0  20  -1   76.57    5.51
   0  20   1   64.85    4.81
   0  20   1   78.67    3.68
   0  20  -1   82.43    3.76
   1 -20   1  917.64   28.19
  -1 -20  -1  936.15   28.30
  -1 -20  -1  924.35   27.42
  -1  20  -1  931.95   28.56
   1  20   1  933.72   27.64
  -1  20  -1  914.52   27.81
   1  20   1  951.75   28.39
  -2 -20  -1   92.39    5.08
   2 -20   1   88.45    4.87
  -2 -20  -1   99.59    3.73
  -2 -20  -1   87.39    7.85
   2 -20   1   88.07    9.25
  -2  20  -1   92.93    4.22
  -2  20  -1   88.15    5.56
   2  20   1   92.34    5.02
   2  20   1   90.20    3.93
  -2  20  -1   77.70    9.59
   3 -20   1   12.67    2.16
  -3 -20  -1   15.28    2.26
   3 -20   1   13.07    5.15
  -3 -20  -1   11.35    1.50
  -3 -20  -1   16.06    4.41
  -3  20  -1    5.33    5.53
  -3  20  -1    9.65    1.61
  -3  20  -1    9.27    2.58
   3  20   1   10.47    1.52
   3  20   1   12.74    2.16
  -4 -20  -1  194.55    7.44
   4 -20   1  180.82   13.31
   4 -20   1  195.29    7.53
  -4  20  -1  204.75    8.24
  -4  20  -1  189.03    7.05
   4  20   1  197.57    7.33
   4  20   1  187.93    6.60
  -4  20  -1  194.96   11.58
  -5 -20  -1   30.46    2.89
   5 -20   1   33.37    3.72
  -5 -20  -1   33.80    3.49
  -5  20  -1   31.99    3.46
  -5  20  -1   28.12    5.63
   5  20   1   29.35    3.27
   5  20   1   33.91    2.45
  -5  20  -1   32.26    4.31
  -5  20  -1   30.58    3.07
   6 -20   1    9.30    2.04
  -6 -20  -1    9.29    3.29
  -6  20  -1    8.66    2.54
   6  20   1    7.82    1.30
  -6  20  -1    7.50    5.85
   6  20   1   10.42    2.06
  -6  20  -1   10.15    2.48
  -6  20  -1    8.86    1.85
  -7 -20  -1   87.84    4.52
  -7  20  -1   94.56    5.47
  -7  20  -1   94.88    5.60
   7  20   1   92.24    4.51
   7  20   1   92.43    3.80
  -7  20  -1  102.93   12.44
  -7  20  -1   86.81    4.55
  -8 -20  -1   90.01    4.50
  -8  20  -1   87.21    5.50
  -8  20  -1   86.55    5.38
   8  20   1   85.79    3.66
  -8  20  -1   92.34    4.50
  -8  20  -1   76.02    9.83
   8  20   1   82.03    4.29
  -8  20  -1   86.67    5.54
  -9 -20  -1  148.08    5.97
  -9  20  -1  142.21    6.89
   9  20   1  141.89    5.15
   9  20   1  148.17    5.81
  -9  20  -1  144.03    5.99
  -9  20  -1  136.25    6.88
  -9  20  -1  134.22   17.41
  -9  20  -1  144.03    6.61
 -10 -20  -1   12.13    2.03
 -10  20  -1   17.32    2.71
  10  20   1   11.15    1.39
  10  20   1   12.82    1.84
 -10  20  -1    9.01    2.36
 -10  20  -1   11.27    2.58
 -10  20  -1   12.61    2.04
 -11 -20  -1   69.43    3.93
 -11  20  -1   63.41   14.66
 -11  20  -1   69.14    4.64
 -11  20  -1   59.93    4.26
  11  20   1   71.95    3.66
 -11  20  -1   63.28    4.52
 -11  20  -1   64.86    4.84
 -12 -20  -1   16.86    2.20
 -12 -20  -1    9.45    2.36
 -12  20  -1   13.62    2.47
  13 -20   1    2.62    1.34
 -13 -20  -1    5.18    1.34
 -13  20  -1    5.81    1.72
  13  20   1    5.88    1.13
 -14 -20  -1   27.08    2.20
  14 -20   1   24.03    2.30
  14  20   1   27.35    1.79
 -14  20  -1   27.79    2.49
  15 -20   1    9.77    1.33
 -15 -20  -1   11.04    1.28
  15  20   1   10.43    1.22
 -15  20  -1   10.77    1.38
 -15 -21   1    0.29    0.86
  15 -21  -1   -0.71    1.28
 -15  21   1   -1.34    1.59
  15  21  -1   -1.14    0.67
 -14 -21   1    7.22    1.22
  14 -21  -1    9.64    1.56
 -14  21   1    9.07    1.60
  14  21  -1    9.54    1.67
 -13 -21   1   20.39    3.38
  13 -21  -1   21.28    2.71
 -13 -21   1   21.15    2.10
  13  21  -1   15.74    1.81
 -13  21   1   18.07    2.63
  12 -21  -1  113.00    5.11
 -12 -21   1  116.15    6.16
 -12 -21   1  113.53    5.60
  12  21  -1  108.86    5.68
 -12  21   1  104.06    7.28
  11 -21  -1    9.65    2.15
 -11 -21   1    6.01    1.57
 -11  21   1    5.74    2.29
  11  21  -1    6.33    1.07
 -11  21   1   -4.18   12.95
  11  21  -1    4.94    1.48
  10 -21  -1    7.69    2.40
 -10 -21   1    8.45    1.73
 -10  21   1    0.11   10.09
 -10  21   1    6.89    2.48
  10  21  -1    7.45    1.22
  10  21  -1   10.26    1.77
   9 -21  -1   58.69    4.38
  -9 -21   1   58.48    3.62
  -9  21   1   61.72   10.55
   9  21  -1   59.63    3.07
  -9  21   1   61.38    4.80
   9  21  -1   60.40    3.67
   8 -21  -1   52.50    4.24
  -8 -21   1   53.05    3.49
  -8  21   1   47.75    4.65
  -8  21   1   55.12    3.98
   8  21  -1   56.53    2.97
   8  21  -1   50.61    3.53
  -8  21   1   52.65    8.72
   7 -21  -1    0.05    1.55
  -7 -21   1    3.66    1.50
   7 -21  -1   -0.49    2.07
  -7  21   1    2.04    2.33
  -7  21   1   -0.43    6.51
   7  21  -1    0.10    1.63
   7  21  -1    0.65    1.18
  -7  21   1   -1.30    1.68
   6 -21  -1    4.56    1.43
  -6 -21   1    3.25    1.71
   6 -21  -1    6.61    2.50
  -6  21   1    0.34    2.23
   6  21  -1    2.46    1.79
   6  21  -1    5.02    1.32
  -6  21   1    4.25    5.97
  -6  21   1    7.11    1.78
   5 -21  -1   -3.56    8.22
  -5 -21   1    2.09    3.63
   5 -21  -1   -0.69    1.24
   5 -21  -1   -0.95    2.04
  -5 -21   1   -0.59    1.63
  -5  21   1    2.01    2.09
  -5  21   1    3.50    5.24
   5  21  -1   -0.43    1.72
   5  21  -1    1.94    1.24
  -5  21   1   -0.27    1.53
  -4 -21   1   29.40    3.13
   4 -21  -1   24.13    2.87
   4 -21  -1   26.90    2.41
   4 -21  -1   27.18    7.15
   4  21  -1   30.52    2.56
  -4  21   1   28.60    2.79
  -4  21   1   28.89    5.69
   4  21  -1   24.86    3.62
  -4  21   1   31.21    4.13
  -3 -21   1   65.06    3.95
   3 -21  -1   59.32    4.70
   3 -21  -1   48.49    6.96
   3 -21  -1   62.90    3.06
   3  21  -1   61.26    3.32
   3  21  -1   51.18    4.11
  -3  21   1   62.92    4.69
  -3  21   1   67.82    8.92
  -3  21   1   66.40    3.49
   2 -21  -1   15.41    5.54
   2 -21  -1   25.22    3.21
  -2 -21   1   22.19    2.49
   2  21  -1   22.78    2.53
  -2  21   1   32.18    6.25
  -2  21   1   21.76    2.90
  -2  21   1   22.69    2.55
   2  21  -1   20.02    2.67
   1 -21  -1    7.06    1.55
   1 -21  -1    4.28    2.33
   1 -21  -1    8.06    5.20
  -1 -21   1    8.04    2.22
   1  21  -1    6.93    2.29
   1  21  -1    5.91    1.47
  -1  21   1    7.75    2.35
  -1  21   1    7.17    1.45
   0 -21   1    9.49    2.16
   0 -21  -1    2.20    5.14
   0 -21  -1    9.39    1.43
   0 -21  -1   11.52    2.62
   0  21   1    8.26    1.49
   0  21   1    7.25    2.41
   0  21  -1   11.90    2.70
   0  21  -1    7.83    1.56
  -1 -21  -1  111.64    4.48
  -1 -21  -1  118.93    5.80
   1 -21   1  123.89    5.56
   1  21   1  118.34    4.73
  -1  21  -1  114.88    4.90
   1  21   1  129.86    5.81
  -1  21  -1  127.79    6.11
   2 -21   1   94.19    4.85
  -2 -21  -1   95.40    4.92
  -2 -21  -1   86.14    3.76
  -2 -21  -1   94.39    8.92
   2  21   1   98.19    3.96
  -2  21  -1   81.41    5.36
  -2  21  -1   92.24    4.22
   2  21   1   85.99    4.81
  -3 -21  -1   65.77    4.31
   3 -21   1   63.45   11.38
   3 -21   1   64.98    4.35
   3  21   1   68.15    3.31
  -3  21  -1   72.55   12.72
  -3  21  -1   62.40    4.88
   3  21   1   63.29    4.14
  -3  21  -1   67.56    3.77
   4 -21   1  159.02    6.55
   4 -21   1  134.64   14.36
  -4 -21  -1  146.29    5.61
  -4 -21  -1  152.57    6.42
   4  21   1  153.80    6.33
   4  21   1  154.87    5.58
  -4  21  -1  151.78   11.47
  -4  21  -1  164.19    6.12
  -4  21  -1  156.34    7.04
  -5 -21  -1   22.54    3.31
  -5  21  -1   16.16    2.13
   5  21   1   15.09    2.80
  -5  21  -1    8.63    4.08
  -5  21  -1   16.00    6.03
   5  21   1   17.69    2.16
  -6 -21  -1  140.82    6.02
   6 -21   1  145.48    6.33
  -6  21  -1  142.17   12.88
   6  21   1  150.54    6.04
  -6  21  -1  152.13    6.02
   6  21   1  149.25    5.32
  -6  21  -1  144.33    6.86
  -6  21  -1  139.62    6.80
   7 -21   1   43.21    3.76
  -7 -21  -1   45.33    3.41
  -7  21  -1   41.55    3.45
   7  21   1   40.63    3.23
  -7  21  -1   45.64    4.50
  -7  21  -1   25.20    7.67
  -7  21  -1   38.60    4.56
   7  21   1   41.11    2.56
  -8 -21  -1   59.35    3.75
   8 -21   1   56.55    4.10
   8  21   1   56.32    3.54
  -8  21  -1   56.91    3.83
   8  21   1   56.92    2.96
  -8  21  -1   48.27    4.70
  -8  21  -1   57.02    4.70
   9 -21   1   92.11    4.95
  -9 -21  -1   96.71    4.68
  -9  21  -1   90.74    4.73
  -9  21  -1   88.86   12.27
  -9  21  -1   95.64    5.74
   9  21   1   96.53    4.45
   9  21   1   91.27    3.89
  -9  21  -1   86.11    5.68
 -10 -21  -1   23.48    2.91
  10 -21   1   23.32    3.22
 -10  21  -1   25.42    3.11
 -10  21  -1   26.86    3.87
  10  21   1   23.68    2.21
 -10  21  -1   20.43   12.49
 -10  21  -1   25.49    3.13
  10  21   1   29.07    2.62
 -11 -21  -1    7.83    1.71
  11 -21   1    9.34    1.98
 -11  21  -1    9.63    2.53
  11  21   1   10.12    1.63
 -11  21  -1    9.36    2.33
  12 -21   1    5.52    1.61
 -12 -21  -1    5.65    1.45
 -12 -21  -1    4.73    2.13
 -12  21  -1    6.75    1.91
  12  21   1    6.09    1.23
 -13 -21  -1   10.36    1.47
  13 -21   1   13.57    1.75
  13  21   1   13.34    1.62
 -13  21  -1   10.68    1.74
  14 -21   1    2.15    1.13
 -14 -21  -1    5.79    1.22
 -14  21  -1    4.99    1.38
  14  21   1    4.72    0.88
 -14 -22   1    5.79    1.13
  14 -22  -1    5.36    1.34
  14  22  -1    5.22    0.92
 -14  22   1    3.09    1.34
  13 -22  -1    6.98    1.47
 -13 -22   1    8.50    1.28
 -13 -22   1    9.62    1.95
  13  22  -1    6.23    1.13
 -13  22   1    7.51    1.56
 -12 -22   1    7.44    1.38
  12 -22  -1    8.98    1.74
 -12 -22   1    8.31    1.91
  12  22  -1    6.73    1.26
 -12  22   1    6.29    1.82
  11 -22  -1   32.21    3.70
 -11 -22   1   36.43    3.13
  11  22  -1   35.90    2.76
 -11  22   1   31.80    3.91
  11  22  -1   34.39    2.08
 -10 -22   1    7.58    1.67
  10 -22  -1    9.33    2.14
 -10  22   1    6.70   12.31
 -10  22   1    9.53    2.32
  10  22  -1    9.71    1.68
  10  22  -1   12.99    1.70
   9 -22  -1    6.80    2.13
  -9 -22   1    6.66    1.58
  -9  22   1  -11.63   10.47
   9  22  -1    6.37    1.30
  -9  22   1    4.64    2.29
   9  22  -1    6.69    1.59
  -8 -22   1   44.06    3.30
   8 -22  -1   43.19    4.11
  -8  22   1   43.08    4.27
  -8  22   1   48.46   10.38
   8  22  -1   46.64    3.36
  -8  22   1   44.00    4.00
   8  22  -1   45.92    2.80
  -7 -22   1  138.34    5.58
   7 -22  -1  138.34    6.22
  -7  22   1  130.91    5.58
  -7  22   1  114.74   14.79
   7  22  -1  127.68    5.62
   7  22  -1  129.11    5.05
  -7  22   1  134.64    6.46
   6 -22  -1   41.07    4.08
   6 -22  -1   41.93    3.19
  -6 -22   1   41.32    3.39
   6  22  -1   42.88    2.84
  -6  22   1   46.83    4.45
   6  22  -1   49.30    3.62
  -6  22   1   40.50    7.93
  -6  22   1   40.01    3.35
   5 -22  -1   63.65   10.78
  -5 -22   1   44.95    5.91
   5 -22  -1   55.30    3.09
   5 -22  -1   44.56    4.79
  -5 -22   1   47.35    3.53
  -5  22   1   53.47    7.52
   5  22  -1   52.65    3.80
  -5  22   1   43.80    4.40
   5  22  -1   53.49    3.08
  -5  22   1   50.13    3.46
   4 -22  -1   93.67    3.99
  -4 -22   1  102.94    4.74
   4 -22  -1  105.65   15.02
   4 -22  -1   95.81    5.48
  -4  22   1   91.94    5.80
  -4  22   1   87.42   10.98
  -4  22   1   93.25    4.39
   4  22  -1   98.37    5.06
   4  22  -1   98.93    4.22
   3 -22  -1   16.99    7.03
  -3 -22   1   21.46    3.04
   3 -22  -1   18.02    2.26
   3 -22  -1   20.68    2.86
   3  22  -1   19.34    2.41
   3  22  -1   11.84    2.31
  -3  22   1   19.35    2.84
  -3  22   1   20.47    6.22
  -3  22   1   18.72    2.66
   2 -22  -1   77.66    4.92
  -2 -22   1   72.56    4.30
   2 -22  -1   66.67    8.26
   2 -22  -1   75.90    3.44
  -2  22   1   84.69    5.18
   2  22  -1   80.71    4.81
   2  22  -1   78.67    3.82
  -2  22   1   75.87    3.75
  -1 -22   1    1.52    1.95
   1 -22  -1    2.07    6.17
   1 -22  -1   -0.38    2.36
   1 -22  -1    2.64    1.35
   1  22  -1   -0.48    1.29
   1  22  -1   -0.93    2.06
  -1  22   1    8.58    2.35
  -1  22   1    1.92    1.37
   0 -22  -1    4.74    6.18
   0 -22  -1   14.65    2.62
   0 -22  -1    9.55    1.64
   0 -22   1    6.71    2.18
   0  22  -1    8.60    1.63
   0  22  -1   11.55    2.65
   0  22   1   10.55    2.40
   0  22   1    8.19    1.52
   1 -22   1  709.90   21.77
  -1 -22  -1  709.36   21.80
  -1  22  -1  687.09   21.33
  -1  22  -1  700.06   22.08
   1  22   1  698.56   21.84
   1  22   1  699.15   21.15
  -2 -22  -1  245.08    8.85
  -2 -22  -1  220.87    8.06
   2 -22   1  247.32    8.86
   2  22   1  246.32    8.89
  -2  22  -1  248.53    8.40
   2  22   1  244.46    8.10
  -2  22  -1  243.73    9.37
  -3 -22  -1  105.15    5.15
  -3 -22  -1   95.12    4.23
   3 -22   1  104.42    5.26
  -3  22  -1  101.90    4.72
  -3  22  -1  104.32    5.78
   3  22   1  110.96    5.25
   3  22   1   98.04    4.21
  -4 -22  -1   96.26    5.49
   4  22   1  105.26    4.20
  -4  22  -1  103.18    4.80
  -4  22  -1  105.81   13.00
   4  22   1  104.62    5.90
   5 -22   1  213.64    8.22
  -5 -22  -1  221.18    8.04
  -5  22  -1  202.88   14.64
   5  22   1  219.06    7.32
  -5  22  -1  219.31    7.90
   5  22   1  215.78    8.00
  -5  22  -1  221.17    8.85
   6 -22   1   48.94    4.00
  -6 -22  -1   42.81    3.54
   6  22   1   51.01    2.78
  -6  22  -1   48.20    4.68
  -6  22  -1   37.67    8.50
   6  22   1   50.49    3.49
  -6  22  -1   46.12    3.61
   7 -22   1  161.57    6.92
  -7 -22  -1  169.01    6.55
  -7  22  -1  161.30    6.46
   7  22   1  163.18    6.43
  -7  22  -1  166.80    7.42
   7  22   1  164.71    5.79
  -7  22  -1  168.21   17.15
   8 -22   1   13.30    2.21
  -8 -22  -1   15.86    2.18
  -8  22  -1   18.97    2.31
  -8  22  -1   15.36   10.91
   8  22   1   15.35    2.20
  -8  22  -1   17.73    2.71
   8  22   1   13.05    1.89
   9 -22   1   15.90    2.29
  -9 -22  -1   20.24    2.35
  -9  22  -1   15.75    3.01
   9  22   1   17.78    2.58
  -9  22  -1   14.56    2.40
  -9  22  -1   16.26    2.70
   9  22   1   20.39    2.41
  -9  22  -1   24.01   12.27
  10 -22   1    3.94    1.79
 -10 -22  -1    1.18    1.48
  10  22   1    3.94    1.42
 -10  22  -1    4.82    2.38
 -10  22  -1  -15.27   15.20
 -10  22  -1    2.93    1.85
 -11 -22  -1   13.33    1.94
  11 -22   1   11.10    2.13
  11  22   1   18.02    2.44
 -11  22  -1   15.46    2.68
 -12 -22  -1   12.91    2.24
 -12 -22  -1   10.74    1.56
  12 -22   1   11.00    1.67
  12  22   1    9.16    1.24
 -12  22  -1   11.34    1.98
 -13 -22  -1   27.55    2.27
  13 -22   1   30.86    2.52
  13  22   1   26.85    1.91
 -13  22  -1   32.79    2.70
  14 -22   1   16.85    1.89
 -14 -22  -1   11.91    1.40
 -14  22  -1   11.85    1.52
  14  22   1   15.44    1.39
  14 -23  -1   -0.11    1.30
 -14 -23   1   -0.12    0.83
 -14  23   1   -2.92    1.34
  14  23  -1    1.01    0.73
 -13 -23   1    5.78    1.75
 -13 -23   1    4.90    1.10
  13 -23  -1    2.15    1.35
  13  23  -1    3.16    0.97
 -13  23   1    5.85    1.51
 -12 -23   1    2.25    1.61
 -12 -23   1    0.00    1.06
  12 -23  -1    2.16    1.45
 -12  23   1    2.94    1.55
  12  23  -1    1.88    1.31
  12  23  -1    2.17    1.07
 -11 -23   1    8.76    1.79
 -11  23   1   13.36    2.64
  11  23  -1    7.16    1.59
  11  23  -1    9.36    1.15
  10 -23  -1    3.25    1.86
 -10 -23   1    1.82    1.49
 -10  23   1    3.50    2.06
  10  23  -1    2.11    0.92
 -10  23   1    0.31   15.36
  10  23  -1    1.88    1.39
  -9 -23   1   53.25    3.51
   9 -23  -1   51.86    4.06
  -9  23   1   64.94   12.60
  -9  23   1   49.76    4.36
   9  23  -1   50.28    3.42
   9  23  -1   51.67    2.67
   8 -23  -1   44.02    4.03
  -8 -23   1   50.42    3.42
  -8  23   1   52.10    4.45
  -8  23   1   29.04   11.98
   8  23  -1   51.71    2.93
   8  23  -1   49.62    3.42
   7 -23  -1    0.00    2.03
  -7 -23   1    4.85    1.61
  -7  23   1    5.33    2.01
  -7  23   1   -2.09    9.23
   7  23  -1    5.82    1.30
  -7  23   1    3.38    2.26
   7  23  -1    2.85    1.56
  -6 -23   1   25.72    3.06
   6 -23  -1   30.34    3.79
  -6  23   1   21.82    2.85
  -6  23   1   24.05    3.20
   6  23  -1   26.59    3.10
   6  23  -1   25.14    2.43
  -6  23   1   31.06    8.98
   5 -23  -1   17.72    2.67
  -5 -23   1   21.14    2.39
  -5 -23   1   17.54    3.80
   5 -23  -1   18.87    2.81
   5  23  -1   20.94    2.51
  -5  23   1   22.62    2.99
  -5  23   1   17.61    2.80
  -5  23   1   21.78    7.87
   5  23  -1   23.00    2.45
   4 -23  -1   70.37   10.57
   4 -23  -1   56.71    3.26
  -4 -23   1   57.97    3.86
   4 -23  -1   60.65    4.69
  -4  23   1   52.30    4.47
  -4  23   1   68.95   10.56
   4  23  -1   62.08    3.35
  -4  23   1   60.69    3.59
   4  23  -1   52.29    4.04
   3 -23  -1   33.91    2.72
   3 -23  -1   21.72    9.02
   3 -23  -1   30.02    3.18
  -3  23   1   31.21    2.85
   3  23  -1   36.41    2.82
   2 -23  -1  316.40   10.21
  -2 -23   1  317.23   10.95
   2 -23  -1  328.01   11.38
   2 -23  -1  309.65   19.01
   2  23  -1  329.44   10.58
  -2  23   1  332.73   10.56
  -2  23   1  325.98   11.43
   2  23  -1  326.95   11.31
  -1 -23   1   -0.30    1.80
   1 -23  -1   -0.39    7.34
   1 -23  -1    3.39    1.49
   1 -23  -1   -0.97    2.01
  -1  23   1   -1.60    2.06
   1  23  -1    0.39    1.35
   1  23  -1   -0.97    2.10
  -1  23   1   -1.14    1.34
   0 -23  -1   58.52    4.38
   0 -23  -1   60.99    3.21
   0 -23   1   58.56    4.15
   0  23  -1   58.67    3.50
   0  23   1   51.58    4.29
   0  23  -1   55.48    4.64
   0  23   1   56.49    3.29
   1 -23   1  342.95   11.85
  -1 -23  -1  363.22   11.94
  -1 -23  -1  328.98   10.94
   1  23   1  358.67   11.98
  -1  23  -1  347.27   11.41
  -1  23  -1  361.08   12.36
   1  23   1  351.61   11.19
  -2 -23  -1   95.18    4.93
   2 -23   1   89.94    4.90
  -2 -23  -1   87.29    4.11
   2  23   1   92.89    4.02
   2  23   1   98.96    5.30
  -2  23  -1   89.40    4.36
  -2  23  -1   88.63    5.46
   3 -23   1   19.99    2.51
  -3  23  -1   28.16    4.05
  -3  23  -1   27.06    2.96
   3  23   1   23.83    2.40
   3  23   1   32.87    3.43
   4 -23   1   70.33    4.55
  -4 -23  -1   70.86    4.33
  -4  23  -1   75.89    5.18
  -4  23  -1   75.19    4.02
   4  23   1   67.77    3.40
   4  23   1   68.57    4.19
   5 -23   1   46.67    3.90
  -5 -23  -1   41.87    3.56
   5  23   1   41.46    2.70
   5  23   1   40.34    3.45
  -5  23  -1   40.20    4.29
  -5  23  -1   41.27    3.40
   6 -23   1   26.00    3.53
  -6 -23  -1   23.00    3.10
   6  23   1   24.52    2.95
  -6  23  -1   26.39   11.63
  -6  23  -1   27.84    3.99
   6  23   1   22.36    2.26
  -6  23  -1   24.03    3.12
   7 -23   1   89.45    4.89
  -7 -23  -1   89.16    4.52
   7  23   1   90.77    3.75
  -7  23  -1   81.66    5.49
   7  23   1   82.54    4.33
  -7  23  -1   87.40    4.54
  -8 -23  -1   49.58    3.69
   8 -23   1   63.13    4.16
   8  23   1   51.56    3.44
  -8  23  -1   59.61    3.87
  -8  23  -1   33.98   12.95
   8  23   1   56.24    3.07
  -8  23  -1   60.47    4.86
   9 -23   1   32.38    3.47
  -9 -23  -1   28.49    3.09
   9  23   1   24.15    2.21
  -9  23  -1   18.99   18.89
  -9  23  -1   32.45    4.28
  -9  23  -1   24.74    2.98
   9  23   1   32.56    2.77
  10 -23   1  100.03    4.98
 -10 -23  -1   98.21    4.61
  10  23   1   99.71    4.35
 -10  23  -1   94.66    4.70
 -10  23  -1   97.87    5.57
 -11 -23  -1   38.51    2.80
  11 -23   1   31.82    3.09
 -11  23  -1   32.48    3.39
  11  23   1   29.24    2.29
 -12 -23  -1   27.49    3.67
  12 -23   1   24.58    2.57
 -12 -23  -1   29.17    2.42
  12  23   1   23.98    1.96
 -12  23  -1   26.40    2.71
  13 -23   1    8.81    1.38
 -13 -23  -1    8.38    1.29
  13  23   1    7.11    1.00
 -13  23  -1    7.16    1.46
 -14 -23  -1   20.00    1.79
  14 -23   1   21.03    1.95
  14  23   1   19.28    1.41
 -14  23  -1   17.95    1.96
  14 -24  -1    1.73    1.26
 -14 -24   1    1.26    0.88
 -14  24   1    4.08    1.45
  14  24  -1    0.91    0.73
 -13 -24   1   30.89    2.09
  13 -24  -1   29.34    2.63
 -13 -24   1   25.11    3.18
 -13  24   1   22.28    2.34
  13  24  -1   25.65    1.79
 -12 -24   1   10.10    1.82
  12 -24  -1    9.66    1.64
 -12 -24   1    9.37    1.33
  12  24  -1    8.69    1.28
 -12  24   1    9.52    1.69
  11 -24  -1   48.86    3.59
 -11 -24   1   52.05    3.08
 -11  24   1   52.72    3.62
  11  24  -1   55.78    2.51
  11  24  -1   54.15    2.93
 -10 -24   1   14.75    1.92
  10 -24  -1   15.98    2.45
 -10  24   1   26.64    3.64
  10  24  -1   17.66    1.75
  10  24  -1   21.37    2.55
   9 -24  -1   61.99    4.21
  -9 -24   1   68.16    3.82
  -9  24   1   66.16    4.61
   9  24  -1   66.19    3.00
   9  24  -1   74.75    3.79
  -9  24   1   74.96   26.07
  -8 -24   1   13.78    1.84
   8 -24  -1   12.95    2.20
   8  24  -1   17.09    2.10
  -8  24   1   19.18    2.68
  -8  24   1   27.64   13.46
   8  24  -1   16.45    2.37
  -7 -24   1   35.56    3.15
   7 -24  -1   34.08    3.88
   7  24  -1   38.89    2.61
   7  24  -1   35.43    3.16
  -7  24   1   37.54    3.74
  -7  24   1   36.85    4.30
  -7  24   1   24.89   12.75
  -6 -24   1   79.78    4.21
   6 -24  -1   75.73    4.82
  -6  24   1   70.51    4.14
   6  24  -1   82.39    3.71
   6  24  -1   75.47    4.22
  -6  24   1   75.16    5.09
  -5 -24   1   26.68    3.06
   5 -24  -1   24.41    3.04
  -5 -24   1   22.88    3.59
  -5  24   1   24.73    3.03
   5  24  -1   18.48    2.31
   5  24  -1   24.06    2.49
  -5  24   1   23.22    3.00
  -4 -24   1   71.25    4.08
   4 -24  -1   72.01    4.65
   4  24  -1   70.35    3.61
   4  24  -1   70.98    4.31
  -4  24   1   66.58    3.79
  -4  24   1   65.13    4.76
   3 -24  -1  145.42    6.69
   3 -24  -1  146.42    6.58
  -3 -24   1  151.28    6.17
  -3  24   1  138.62    6.71
   3  24  -1  158.86    5.80
   3  24  -1  152.29    6.43
  -3  24   1  148.39    5.75
   2 -24  -1   24.45    2.93
  -2 -24   1   17.70    2.19
   2 -24  -1   22.54    3.00
   2 -24  -1   28.70    9.97
   2  24  -1   16.91    2.50
  -2  24   1   26.56    2.70
  -2  24   1   17.91    2.67
   2  24  -1   19.69    2.64
  -1 -24   1  100.80    4.99
   1 -24  -1   92.87    4.29
   1  24  -1  103.96    4.55
  -1  24   1   93.16    5.41
  -1  24   1  108.46    4.43
   1  24  -1   95.90    5.40
   0 -24  -1   50.65    4.51
   0 -24   1   62.12    4.22
   0  24   1   62.87    4.49
   0  24  -1   67.22    3.70
   0  24  -1   71.52    5.02
   0  24   1   61.77    3.46
  -1 -24  -1   21.69    3.39
   1 -24   1   21.06    2.59
   1  24   1   16.39    2.47
  -1  24  -1   16.05    2.03
   1  24   1   15.21    1.76
  -1  24  -1   15.81    2.67
  -2 -24  -1   25.20    3.52
   2 -24   1   17.79    2.30
   2  24   1   23.35    2.51
  -2  24  -1   30.67    4.16
  -2  24  -1   24.01    2.89
   2  24   1   27.53    3.46
   3 -24   1  184.13    7.48
  -3 -24  -1  201.71    7.51
  -3  24  -1  184.10    7.06
  -3  24  -1  187.36    7.86
   3  24   1  193.35    6.64
   3  24   1  188.45    7.34
   4 -24   1   54.57    4.01
  -4 -24  -1   46.75    3.77
   4  24   1   54.56    2.97
  -4  24  -1   46.05    3.50
   4  24   1   52.46    3.62
  -4  24  -1   43.76    4.53
  -5 -24  -1   53.30    3.80
   5 -24   1   59.40    4.19
  -5  24  -1   58.46    4.76
  -5  24  -1   52.21    3.60
   5  24   1   50.82    2.93
   5  24   1   52.78    3.65
  -6 -24  -1   76.44    4.32
   6 -24   1   76.20    4.67
   6  24   1   74.48    3.56
  -6  24  -1   79.81    4.25
  -6  24  -1   79.58    5.27
   6  24   1   84.33    4.23
   7 -24   1   28.33    3.44
  -7 -24  -1   25.80    3.13
   7  24   1   25.38    2.87
   7  24   1   32.59    2.51
  -7  24  -1   35.27    3.28
  -7  24  -1   27.05    3.19
  -8 -24  -1    4.15    1.74
   8 -24   1   -0.10    1.79
  -8  24  -1    2.01    1.55
   8  24   1    3.02    1.16
  -8  24  -1    1.13    2.28
   8  24   1    1.61    1.52
  -9 -24  -1  199.09    7.29
   9 -24   1  185.08    7.47
  -9  24  -1  199.47    8.08
   9  24   1  195.19    7.01
   9  24   1  189.16    6.40
  -9  24  -1  194.39    6.94
  10 -24   1    2.13    1.73
 -10 -24  -1    3.69    1.64
 -10  24  -1    3.87    2.20
  10  24   1    5.01    1.43
 -11 -24  -1   12.33    1.64
  11 -24   1   17.48    2.37
  11  24   1   15.64    1.88
 -11  24  -1   12.72    2.04
 -12 -24  -1   14.43    2.21
 -12 -24  -1    9.35    1.34
  12 -24   1   10.88    1.61
  12  24   1    8.12    1.13
 -12  24  -1   10.91    1.76
  13 -24   1   16.22    2.01
 -13 -24  -1   16.26    1.86
 -13  24  -1   14.44    2.07
  13  24   1   14.66    1.44
 -13 -25   1   24.52    3.04
  13 -25  -1   21.30    2.35
 -13 -25   1   20.83    1.85
 -13  25   1   19.15    2.12
  13  25  -1   24.67    1.67
  12 -25  -1   53.50    3.18
 -12 -25   1   55.15    3.67
 -12 -25   1   59.54    2.87
 -12  25   1   53.75    3.18
  12  25  -1   56.08    2.69
  11 -25  -1   38.09    3.11
 -11 -25   1   33.46    2.54
  11  25  -1   34.24    2.24
  11  25  -1   38.21    2.44
 -11  25   1   42.48    3.17
  10 -25  -1   26.38    3.96
 -10 -25   1   35.47    2.90
  10  25  -1   27.54    2.71
  10  25  -1   31.37    1.98
 -10  25   1   29.01    3.66
  -9 -25   1   51.74    3.44
   9 -25  -1   53.44    4.14
   9  25  -1   53.72    2.62
  -9  25   1   51.09    4.28
   9  25  -1   51.94    3.29
   8 -25  -1   30.06    3.67
  -8 -25   1   22.94    2.94
   8  25  -1   28.63    2.17
  -8  25   1   34.71    3.81
   8  25  -1   33.02    2.96
  -7 -25   1   14.84    1.93
   7 -25  -1   18.28    2.64
  -7  25   1   15.86    2.69
  -7  25   1    9.16    2.41
   7  25  -1   17.94    2.20
   7  25  -1   18.97    2.76
  -6 -25   1   33.83    3.09
   6 -25  -1   29.01    3.17
   6  25  -1   30.01    3.20
  -6  25   1   28.93    3.39
   6  25  -1   32.47    2.58
  -6  25   1   33.66    4.00
   5 -25  -1   38.62    3.95
  -5 -25   1   33.44    5.07
  -5 -25   1   31.22    3.16
   5  25  -1   31.52    2.72
   5  25  -1   37.12    3.51
  -5  25   1   38.33    3.31
  -5  25   1   38.94    4.01
   4 -25  -1   80.79    4.86
  -4 -25   1   77.36    4.32
  -4  25   1   79.02    5.00
  -4  25   1   71.41    4.01
   4  25  -1   77.63    4.50
   4  25  -1   82.92    3.84
   3 -25  -1  182.41    7.53
  -3 -25   1  177.93    6.97
  -3  25   1  180.39    6.64
  -3  25   1  173.56    7.46
   3  25  -1  186.31    6.60
   3  25  -1  181.39    7.23
   2 -25  -1  115.35    5.68
  -2 -25   1  114.32    5.22
   2  25  -1  109.23    5.50
   2  25  -1  110.02    4.80
  -2  25   1  108.45    4.74
  -2  25   1  118.11    5.78
  -1 -25   1   10.15    2.09
   1 -25  -1    6.44    2.18
   1  25  -1    3.68    2.10
   1  25  -1    8.48    1.67
  -1  25   1    9.13    2.32
  -1  25   1    5.57    1.54
   0 -25   1  332.88   11.28
   0 -25  -1  330.95   11.45
   0  25  -1  320.45   11.53
   0  25   1  337.29   10.66
   0  25  -1  331.24   10.84
   0  25   1  321.76   11.43
   1 -25   1  643.78   20.01
  -1 -25  -1  635.35   20.02
  -1  25  -1  653.18   19.65
   1  25   1  626.90   19.34
  -1  25  -1  641.93   20.30
   1  25   1  617.49   20.02
  -2 -25  -1 1043.60   30.95
   2 -25   1 1022.11   30.97
   2  25   1 1037.23   30.28
  -2  25  -1  964.64   31.17
   2  25   1  981.41   30.88
  -2  25  -1 1064.81   30.64
   3 -25   1  185.91    7.45
  -3 -25  -1  195.10    7.42
   3  25   1  190.23    6.61
  -3  25  -1  186.68    7.05
   3  25   1  194.16    7.40
  -3  25  -1  180.46    7.86
  -4 -25  -1  442.40   14.61
   4 -25   1  463.65   14.88
  -4  25  -1  445.65   14.38
  -4  25  -1  460.31   15.24
   4  25   1  440.86   14.59
   4  25   1  452.00   13.97
  -5 -25  -1  148.29    6.11
   5 -25   1  136.31    6.25
  -5  25  -1  136.93    6.72
   5  25   1  144.57    5.29
   5  25   1  143.91    5.97
  -5  25  -1  144.00    5.84
   6 -25   1   45.30    3.88
  -6 -25  -1   52.06    3.68
  -6  25  -1   55.00    3.65
   6  25   1   52.91    2.97
   6  25   1   47.28    3.37
  -6  25  -1   52.02    4.53
   7 -25   1  200.88    7.66
  -7 -25  -1  192.70    7.26
   7  25   1  174.68    7.76
   7  25   1  200.47    7.20
  -7  25  -1  198.23    8.13
  -8 -25  -1   41.65    3.33
   8 -25   1   40.26    3.80
   8  25   1   39.43    2.97
  -8  25  -1   44.58    3.14
   8  25   1   43.62    2.52
  -8  25  -1   38.21    4.09
   9 -25   1   31.40    3.38
  -9 -25  -1   26.37    3.02
  -9  25  -1   21.50    3.29
   9  25   1   30.53    2.63
  -9  25  -1   25.83    3.77
  10 -25   1   30.35    2.91
 -10 -25  -1   37.61    2.85
 -10  25  -1   32.73    3.73
  10  25   1   31.90    2.44
 -11 -25  -1   34.86    2.47
  11 -25   1   33.09    2.82
  11  25   1   36.46    2.20
 -11  25  -1   36.43    3.02
 -12 -25  -1    3.17    1.88
 -12 -25  -1    4.06    1.16
  12 -25   1    4.20    1.25
  12  25   1    3.13    0.92
 -12  25  -1    4.14    1.37
 -13 -25  -1    4.66    1.01
  13 -25   1    4.11    1.13
 -13  25  -1    4.59    1.23
  13  25   1    6.08    0.85
 -13 -26   1    3.14    1.01
  13 -26  -1    4.54    1.22
 -13 -26   1    3.68    1.75
 -13  26   1    4.98    1.29
  13  26  -1    5.77    0.87
 -12 -26   1   25.51    1.96
 -12 -26   1   24.60    2.83
  12 -26  -1   26.71    2.49
 -12  26   1   23.75    2.34
  12  26  -1   20.66    1.76
 -11 -26   1   19.08    1.92
  11 -26  -1   19.46    2.46
  11  26  -1   16.92    1.81
 -11  26   1   15.78    1.94
 -10 -26   1   24.46    2.34
  10 -26  -1   21.40    3.04
  10  26  -1   21.00    1.87
 -10  26   1   28.25    2.87
  10  26  -1   20.88    2.13
  -9 -26   1   22.25    2.83
   9 -26  -1   15.99    2.43
  -9  26   1   18.20    2.60
   9  26  -1   21.11    2.64
   9  26  -1   21.79    1.87
  -8 -26   1   96.92    4.57
   8 -26  -1   97.46    5.10
   8  26  -1   98.77    3.84
   8  26  -1   95.81    4.57
  -8  26   1   96.15    5.27
   7 -26  -1   50.91    4.15
  -7 -26   1   49.07    3.35
  -7  26   1   46.25    4.06
   7  26  -1   47.89    2.67
   7  26  -1   47.85    3.38
  -6 -26   1  157.69    6.23
   6 -26  -1  158.42    6.78
  -6  26   1  155.06    6.22
   6  26  -1  159.76    5.78
   6  26  -1  151.55    6.28
  -6  26   1  156.11    6.94
  -5 -26   1  120.58    6.61
  -5 -26   1  123.31    5.39
   5 -26  -1  124.25    5.95
  -5  26   1  120.94    5.99
   5  26  -1  124.41    5.55
   5  26  -1  118.69    4.85
  -5  26   1  123.21    5.26
  -4 -26   1  127.43    5.48
   4 -26  -1  118.19    5.91
  -4  26   1  121.04    5.20
   4  26  -1  130.09    5.02
   4  26  -1  119.25    5.59
  -4  26   1  120.60    5.99
   3 -26  -1  158.77    6.82
  -3 -26   1  150.00    6.32
   3  26  -1  166.37    5.99
  -3  26   1  153.74    6.01
   3  26  -1  157.71    6.67
  -3  26   1  152.23    6.92
  -2 -26   1   34.36    3.50
   2 -26  -1   35.02    3.86
  -2  26   1   35.78    3.08
   2  26  -1   36.12    3.00
  -2  26   1   37.95    4.08
   2  26  -1   37.40    3.65
  -1 -26   1  135.04    5.93
   1 -26  -1  138.14    6.30
  -1  26   1  139.77    5.44
   1  26  -1  133.51    6.14
  -1  26   1  133.19    6.27
   1  26  -1  146.24    5.57
   0 -26  -1  654.66   20.30
   0 -26   1  637.71   20.16
   0  26  -1  638.18   20.38
   0  26   1  645.99   19.57
   0  26  -1  648.54   19.80
   0  26   1  634.97   20.31
   1 -26   1  247.27    8.97
  -1 -26  -1  245.02    9.06
  -1  26  -1  235.19    8.50
  -1  26  -1  247.12    9.24
   1  26   1  260.39    9.11
   1  26   1  240.54    8.27
   2 -26   1  891.03   27.03
  -2 -26  -1  865.30   26.94
   2  26   1  861.46   26.27
  -2  26  -1  905.40   26.65
  -2  26  -1  887.55   27.32
   2  26   1  872.18   26.96
  -3 -26  -1  269.02    9.53
   3 -26   1  268.29    9.68
   3  26   1  271.59    9.50
  -3  26  -1  270.26    9.22
   3  26   1  264.90    8.76
  -3  26  -1  254.25    9.97
   4 -26   1   21.60    2.70
  -4 -26  -1   19.38    2.44
   4  26   1   23.21    2.48
   4  26   1   20.55    2.40
  -4  26  -1   19.81    2.86
  -4  26  -1   23.56    3.02
  -5 -26  -1    4.93    1.89
   5 -26   1    6.02    1.89
  -5  26  -1    4.34    1.86
   5  26   1    3.56    1.39
  -5  26  -1    2.11    2.24
   5  26   1    5.79    1.72
  -6 -26  -1  142.05    6.01
   6 -26   1  145.43    6.32
  -6  26  -1  152.29    6.03
  -6  26  -1  142.28    6.82
   6  26   1  152.76    5.39
   6  26   1  142.67    5.90
   7 -26   1  111.52    5.35
  -7 -26  -1  110.68    5.02
   7  26   1  104.18    4.16
   7  26   1  116.55    4.95
  -7  26  -1  107.52    5.78
  -7  26  -1  106.58    4.72
   8 -26   1   15.26    2.26
  -8 -26  -1   12.02    1.89
   8  26   1   13.17    1.54
  -8  26  -1   12.28    2.56
   8  26   1   12.75    1.81
  -8  26  -1   14.10    1.86
   9 -26   1  145.20    6.24
  -9 -26  -1  144.73    5.94
   9  26   1  151.89    5.68
  -9  26  -1  151.34    6.62
  10 -26   1   24.19    2.69
 -10 -26  -1   21.18    2.36
 -10  26  -1   22.77    2.94
  10  26   1   22.14    2.01
 -11 -26  -1    5.55    1.23
  11 -26   1    4.96    1.32
 -11  26  -1    4.37    1.51
  11  26   1    4.06    1.01
 -12 -26  -1    3.30    1.12
 -12 -26  -1    2.27    1.85
  12 -26   1    3.48    1.24
  12  26   1    2.36    0.88
 -12  26  -1    2.75    1.26
  13 -26   1   18.38    1.82
 -13 -26  -1   18.80    1.73
 -13  26  -1   17.48    1.85
 -13 -27   1    2.58    0.80
  13 -27  -1    0.94    1.14
 -13 -27   1    2.37    1.68
 -13  27   1    5.12    1.46
 -12 -27   1    0.15    1.28
  12 -27  -1    0.22    1.15
 -12 -27   1    1.44    0.93
  12  27  -1    2.72    0.85
 -12  27   1    2.30    1.23
 -11 -27   1    0.61    0.94
  11 -27  -1    0.49    1.29
 -11  27   1    0.98    1.28
  11  27  -1    0.59    0.85
 -10 -27   1   29.02    2.41
  10 -27  -1   29.62    2.90
  10  27  -1   31.61    2.06
  10  27  -1   26.63    2.16
 -10  27   1   29.24    2.77
  -9 -27   1   26.05    2.81
   9 -27  -1   28.35    3.72
   9  27  -1   25.72    1.92
   9  27  -1   25.86    2.95
  -8 -27   1    2.37    1.45
   8 -27  -1    2.67    1.92
  -8  27   1    1.88    1.93
   8  27  -1    2.36    1.49
   8  27  -1    1.54    0.97
  -7 -27   1   29.27    3.04
   7 -27  -1   33.72    3.64
  -7  27   1   27.97    3.58
   7  27  -1   26.13    2.11
   7  27  -1   30.21    2.87
  -6 -27   1   21.02    2.81
   6 -27  -1   18.77    2.71
   6  27  -1   20.08    2.86
   6  27  -1   21.33    2.11
  -6  27   1   21.63    2.85
  -5 -27   1  107.45    4.96
  -5 -27   1  104.78    6.19
   5 -27  -1  114.81    5.64
  -5  27   1  105.20    5.56
   5  27  -1  107.05    4.51
  -5  27   1  109.50    4.98
   5  27  -1  107.98    5.12
  -4 -27   1   80.60    5.34
  -4 -27   1   85.94    4.42
   4 -27  -1   78.55    4.85
   4  27  -1   87.80    4.59
  -4  27   1   79.39    4.98
  -4  27   1   86.67    4.34
   4  27  -1   82.75    3.92
  -3 -27   1  161.93    6.64
   3 -27  -1  175.04    7.13
  -3  27   1  160.90    7.08
  -3  27   1  172.72    6.36
   3  27  -1  169.82    6.26
   3  27  -1  171.49    6.89
  -2 -27   1    0.90    1.76
   2 -27  -1    3.90    2.03
  -2  27   1    0.86    1.61
   2  27  -1    2.34    1.43
  -2  27   1   -0.49    2.04
   2  27  -1    1.83    1.86
   1 -27  -1  329.95   11.26
  -1 -27   1  310.72   10.96
  -1  27   1  320.84   11.27
  -1  27   1  323.58   10.45
   1  27  -1  316.22   11.20
   1  27  -1  318.55   10.54
   0 -27   1  136.40    6.09
   0 -27  -1  138.08    6.22
   0  27   1  145.05    5.52
   0  27   1  146.08    6.37
   0  27  -1  143.57    5.68
   0  27  -1  136.48    6.27
   1 -27   1  992.43   30.46
  -1 -27  -1 1016.84   30.52
  -1  27  -1 1020.24   30.11
  -1  27  -1 1010.64   30.77
   1  27   1  992.21   30.49
   1  27   1  984.54   29.79
  -2 -27  -1  365.35   12.12
   2 -27   1  355.49   12.14
  -2  27  -1  346.63   11.65
   2  27   1  360.19   11.36
  -2  27  -1  356.14   12.44
   2  27   1  356.08   12.04
  -3 -27  -1   70.94    4.29
   3 -27   1   72.63    4.52
   3  27   1   68.69    3.52
  -3  27  -1   71.89    4.10
  -3  27  -1   71.57    4.93
   3  27   1   79.25    4.32
   4 -27   1   45.49    3.77
  -4 -27  -1   46.24    3.62
   4  27   1   45.91    2.96
  -4  27  -1   44.20    3.55
  -4  27  -1   50.67    4.39
   4  27   1   54.37    3.58
   5 -27   1  166.30    6.90
  -5 -27  -1  177.06    6.74
  -5  27  -1  176.07    6.59
   5  27   1  171.73    6.67
  -5  27  -1  160.42    7.28
   5  27   1  169.89    6.04
   6 -27   1   17.62    2.32
  -6 -27  -1   22.41    2.84
   6  27   1   22.72    2.77
   6  27   1   22.89    2.21
  -6  27  -1   17.93    2.67
  -6  27  -1   20.99    2.82
   7 -27   1   20.92    2.44
  -7 -27  -1   25.54    3.00
  -7  27  -1   25.98    2.82
  -7  27  -1   18.71    2.69
   7  27   1   25.25    2.71
   7  27   1   26.58    2.34
   8 -27   1   58.22    3.96
  -8 -27  -1   58.25    3.68
   8  27   1   58.24    3.38
  -8  27  -1   59.73    4.41
  -8  27  -1   55.62    3.68
  -9 -27  -1   33.30    2.88
   9 -27   1   29.69    2.83
   9  27   1   31.68    2.28
  -9  27  -1   28.57    3.13
 -10 -27  -1    7.15    1.32
  10 -27   1    5.08    1.42
 -10  27  -1    6.86    1.66
  10  27   1    6.54    1.15
 -11 -27  -1    5.74    1.21
  11 -27   1    4.08    1.29
 -11  27  -1    6.93    1.50
  11  27   1    5.65    0.98
  12 -27   1    3.69    1.10
 -12 -27  -1    3.28    1.03
 -12 -27  -1    1.69    1.94
  12  27   1    2.82    0.80
 -12  27  -1    3.23    1.17
 -12 -28   1   12.65    2.38
  12 -28  -1   16.82    1.97
 -12 -28   1   15.69    1.61
 -12  28   1   13.30    1.49
  12  28  -1   14.80    1.39
 -11 -28   1   34.43    2.21
  11 -28  -1   36.06    2.61
 -11 -28   1   36.63    2.89
 -11  28   1   34.52    2.52
  11  28  -1   34.57    2.07
  10 -28  -1   47.04    3.01
 -10 -28   1   48.75    2.68
 -10  28   1   49.61    3.09
  10  28  -1   48.19    2.56
  -9 -28   1   46.10    2.91
   9 -28  -1   50.09    3.41
   9  28  -1   48.26    2.44
   9  28  -1   49.94    2.81
  -9  28   1   51.66    3.43
   8 -28  -1   -1.17    1.66
  -8 -28   1   -0.18    1.39
   8  28  -1    1.81    0.97
   8  28  -1    1.76    1.47
  -8  28   1    0.73    1.81
   7 -28  -1   54.77    3.99
  -7 -28   1   50.32    3.44
  -7  28   1   44.40    3.92
   7  28  -1   56.99    3.33
   7  28  -1   49.23    2.61
   6 -28  -1   20.90    2.66
  -6 -28   1   25.07    2.82
  -6  28   1   12.88    2.29
   6  28  -1   18.64    1.94
   6  28  -1   13.30    1.98
   5 -28  -1   30.95    3.65
  -5 -28   1   25.57    3.28
  -5 -28   1   31.46    3.03
  -5  28   1   28.71    3.74
  -5  28   1   23.56    2.54
   5  28  -1   33.99    3.16
   5  28  -1   31.59    2.32
   4 -28  -1  236.86    8.92
  -4 -28   1  240.57    8.45
  -4 -28   1  239.91    9.18
   4  28  -1  226.50    8.53
   4  28  -1  239.96    8.05
  -4  28   1  235.54    8.97
  -4  28   1  234.26    8.18
   3 -28  -1   45.28    3.94
  -3 -28   1   48.11    3.53
  -3  28   1   53.87    4.12
  -3  28   1   45.98    3.51
   3  28  -1   50.78    3.21
   3  28  -1   54.64    3.76
   2 -28  -1   10.93    2.33
  -2 -28   1    8.47    1.95
   2  28  -1   10.50    2.23
  -2  28   1   10.18    1.88
  -2  28   1    7.81    2.21
   2  28  -1   11.84    1.77
   1 -28  -1  420.26   13.82
  -1 -28   1  406.95   13.53
   1  28  -1  432.01   13.22
  -1  28   1  422.09   13.05
   1  28  -1  390.03   13.69
  -1  28   1  404.36   13.78
   0 -28   1  405.22   13.73
   0 -28  -1  420.87   13.92
   0  28   1  433.38   13.21
   0  28  -1  418.68   14.00
   0  28  -1  413.73   13.34
   0  28   1  422.94   13.93
   1 -28   1   30.94    3.43
  -1 -28  -1   35.91    3.61
  -1  28  -1   34.30    3.86
   1  28   1   36.80    2.87
  -1  28  -1   32.52    3.08
   1  28   1   38.89    3.60
   2 -28   1   13.82    2.29
  -2 -28  -1   16.08    2.27
   2  28   1   20.34    2.59
   2  28   1   19.50    2.37
  -2  28  -1   13.40    2.00
  -2  28  -1   18.03    2.68
   3 -28   1  153.03    6.39
  -3 -28  -1  149.24    6.32
   3  28   1  148.93    6.19
  -3  28  -1  148.58    5.98
  -3  28  -1  159.94    6.88
   3  28   1  149.97    5.62
   4 -28   1   15.80    2.40
  -4 -28  -1   13.13    2.01
  -4  28  -1   16.78    2.63
   4  28   1   16.87    2.18
   4  28   1   13.68    1.88
  -4  28  -1   17.59    3.43
   5 -28   1   28.32    3.38
  -5 -28  -1   30.91    3.13
   5  28   1   30.75    2.41
  -5  28  -1   28.12    3.77
   5  28   1   30.14    3.09
  -5  28  -1   30.30    2.79
  -6 -28  -1   73.11    4.04
   6 -28   1   72.66    4.32
  -6  28  -1   71.88    4.74
   6  28   1   73.30    3.23
   6  28   1   71.15    3.83
  -6  28  -1   66.65    3.62
  -7 -28  -1    6.09    1.68
   7 -28   1    5.05    1.97
  -7  28  -1    4.73    1.64
   7  28   1    6.30    1.60
  -7  28  -1    4.06    2.11
   9 -28   1   19.51    2.44
  -9 -28  -1   17.66    2.29
   9  28   1   16.17    1.86
  -9  28  -1   18.62    2.69
  10 -28   1    6.55    1.93
  10 -28   1    3.32    1.25
 -10 -28  -1    5.37    1.18
  10  28   1    1.83    0.88
 -10  28  -1   -0.71    1.32
 -11 -28  -1   13.72    1.50
  11 -28   1    9.94    1.41
  11  28   1   13.00    1.44
 -11  28  -1   14.23    2.05
  12 -28   1    1.58    0.96
 -12 -28  -1    2.91    1.01
 -12 -28  -1    2.13    1.93
 -12  28  -1    1.68    1.06
  12  28   1    0.89    0.73
 -12 -29   1   15.31    1.49
 -12 -29   1   12.67    1.91
  12 -29  -1   12.65    1.46
  12  29  -1   16.80    1.37
 -12  29   1   18.55    2.03
 -11 -29   1    1.39    1.26
  11 -29  -1    3.42    1.27
 -11 -29   1    1.94    0.90
  11  29  -1    1.07    0.81
 -11  29   1    2.61    1.22
  10 -29  -1   33.93    2.71
 -10 -29   1   36.38    2.33
  10  29  -1   37.67    2.18
 -10  29   1   36.68    2.62
   9 -29  -1    2.70    1.38
  -9 -29   1    1.45    1.12
   9  29  -1    3.22    1.04
  -9  29   1    3.76    1.44
   9  29  -1   -0.14    1.19
   8 -29  -1   20.35    2.65
  -8 -29   1   19.24    2.25
   8  29  -1   20.10    1.89
   8  29  -1   21.37    2.18
  -8  29   1   24.99    2.89
   7 -29  -1   16.75    2.44
  -7 -29   1   14.19    1.88
   7  29  -1   15.25    1.95
   7  29  -1   17.46    1.86
  -7  29   1   14.29    2.43
   6 -29  -1   77.50    4.65
  -6 -29   1   79.42    4.12
   6  29  -1   82.38    4.15
   6  29  -1   86.46    3.44
  -6  29   1   76.76    4.72
  -5 -29   1   25.50    2.89
  -5 -29   1   19.61    3.17
   5 -29  -1   24.32    3.37
   5  29  -1   16.67    2.15
  -5  29   1   20.57    2.72
   5  29  -1   19.94    2.05
  -4 -29   1  157.64    7.35
  -4 -29   1  176.33    6.75
   4 -29  -1  180.44    7.13
   4  29  -1  180.38    6.12
  -4  29   1  162.39    6.34
   4  29  -1  173.87    6.82
  -4  29   1  177.45    7.21
   3 -29  -1   19.07    2.41
  -3 -29   1   14.64    2.14
  -3  29   1   18.05    2.53
   3  29  -1   12.47    2.08
  -2 -29   1   26.75    2.98
   2 -29  -1   30.53    3.49
   2  29  -1   26.28    3.32
  -2  29   1   33.53    3.61
  -2  29   1   31.74    3.27
   2  29  -1   26.68    2.71
   1 -29  -1   36.80    3.61
  -1 -29   1   31.33    3.32
  -1  29   1   34.73    3.56
  -1  29   1   33.57    3.21
   1  29  -1   33.07    3.39
   1  29  -1   31.07    2.90
   0 -29   1   12.02    2.08
   0 -29  -1   13.53    2.36
   0  29   1   16.61    2.39
   0  29   1   15.49    1.89
   0  29  -1   10.94    2.27
   0  29  -1   13.00    1.89
  -1 -29  -1    3.58    1.99
   1 -29   1    5.82    1.94
  -1  29  -1    5.82    1.71
   1  29   1    5.59    1.93
   1  29   1    5.71    1.64
  -1  29  -1    3.77    2.02
   2 -29   1    4.33    1.78
  -2 -29  -1    2.99    1.67
   2  29   1    2.40    1.79
  -2  29  -1    5.13    1.81
   2  29   1    5.25    1.62
  -2  29  -1    4.61    2.00
   3 -29   1   72.75    4.35
  -3 -29  -1   78.07    4.34
  -3  29  -1   69.77    3.70
   3  29   1   70.62    3.55
  -3  29  -1   77.05    4.83
   3  29   1   76.12    4.19
  -4 -29  -1    8.14    1.93
  -4 -29  -1    8.77    3.04
   4 -29   1   11.35    2.09
   4  29   1   15.21    2.22
  -4  29  -1   12.95    1.74
   4  29   1   13.36    1.99
  -4  29  -1   13.44    2.36
  -5 -29  -1    5.20    1.68
   5 -29   1    5.17    1.98
   5  29   1    7.14    1.77
   5  29   1    4.31    1.40
  -5  29  -1    5.54    1.47
  -5  29  -1    7.21    2.15
  -6 -29  -1   53.51    3.55
   6 -29   1   56.00    3.86
   6  29   1   58.30    3.45
  -6  29  -1   55.27    3.29
  -6  29  -1   58.57    4.25
   7 -29   1    7.85    2.01
  -7 -29  -1    9.38    2.14
  -7  29  -1   13.17    2.38
   7  29   1    8.56    1.63
  -7  29  -1    8.58    1.91
  -8 -29  -1    3.21    1.35
   8 -29   1    2.61    1.47
  -8  29  -1    2.30    1.52
   8  29   1    1.20    1.10
   9 -29   1    6.01    1.36
  -9 -29  -1    6.59    1.28
  -9  29  -1    8.06    1.68
   9  29   1    6.74    1.13
  10 -29   1   34.41    3.36
 -10 -29  -1   30.65    2.25
  10 -29   1   26.76    2.33
 -10  29  -1   34.04    2.50
  10  29   1   30.19    1.90
 -11 -29  -1    7.51    1.54
  11 -29   1    7.70    1.15
 -11 -29  -1    8.64    1.14
  11  29   1    8.50    0.98
 -11  29  -1    7.17    1.31
  11 -30  -1   18.75    1.99
 -11 -30   1   17.44    1.60
 -11 -30   1   19.61    2.41
 -11  30   1   17.51    2.01
  11  30  -1   17.92    1.45
 -10 -30   1    4.20    1.10
  10 -30  -1    5.39    1.38
  10  30  -1    4.20    0.93
 -10  30   1    7.73    1.38
   9 -30  -1    6.30    1.45
  -9 -30   1    8.35    1.26
  -9  30   1    4.91    1.41
   9  30  -1    5.60    1.10
   8 -30  -1   45.33    3.17
  -8 -30   1   42.75    2.75
  -8  30   1   42.52    3.09
   8  30  -1   43.49    2.42
   8  30  -1   47.25    2.65
  -7 -30   1    7.38    1.66
   7 -30  -1    4.35    1.62
   7  30  -1    7.47    1.16
   7  30  -1    6.64    1.49
  -7  30   1    3.51    1.61
  -6 -30   1   59.35    3.58
   6 -30  -1   56.58    4.06
   6  30  -1   59.10    2.77
  -6  30   1   60.69    4.08
   6  30  -1   56.76    3.54
  -5 -30   1    9.54    3.04
  -5 -30   1   10.79    1.90
   5 -30  -1    8.19    2.08
  -5  30   1    8.49    2.15
   5  30  -1    6.30    1.18
   5  30  -1    5.71    1.73
   4 -30  -1   90.11    4.65
  -4 -30   1   83.10    4.37
  -4 -30   1   85.61    5.10
  -4  30   1   86.35    4.90
   4  30  -1   84.35    3.64
   4  30  -1   89.50    4.46
  -3 -30   1   26.63    3.80
   3 -30  -1   29.23    3.43
  -3 -30   1   27.44    3.00
   3  30  -1   26.76    3.06
   3  30  -1   28.14    2.28
  -3  30   1   18.97    2.17
  -3  30   1   28.47    3.46
   2 -30  -1   45.24    3.90
  -2 -30   1   47.39    3.57
  -2  30   1   46.02    3.21
  -2  30   1   47.28    3.78
   2  30  -1   49.68    2.85
   2  30  -1   50.40    3.64
   1 -30  -1    8.31    2.08
  -1 -30   1    6.64    1.88
   1  30  -1    5.62    1.42
  -1  30   1    4.34    1.51
   1  30  -1    6.61    1.99
  -1  30   1    8.01    1.95
   0 -30   1   76.46    4.32
   0 -30  -1   77.33    4.47
   0  30   1   72.96    3.62
   0  30  -1   79.52    4.55
   0  30  -1   78.15    3.73
   0  30   1   82.03    4.46
  -1 -30  -1   72.34    4.29
   1 -30   1   67.46    4.13
   1  30   1   65.50    3.38
  -1  30  -1   70.71    3.50
   1  30   1   63.41    4.09
  -1  30  -1   65.27    4.42
  -2 -30  -1  124.18    5.57
   2 -30   1  128.75    5.61
  -2  30  -1  117.81    4.93
   2  30   1  130.90    5.58
   2  30   1  120.06    4.71
  -2  30  -1  130.35    5.98
   3 -30   1   55.79    3.90
  -3 -30  -1   50.13    3.74
  -3  30  -1   54.64    4.19
  -3  30  -1   55.49    3.14
   3  30   1   52.05    3.57
   3  30   1   57.68    2.94
  -4 -30  -1   17.81    3.33
   4 -30   1   23.39    3.11
  -4 -30  -1   24.08    2.99
  -4  30  -1   25.31    2.52
   4  30   1   25.49    2.48
   4  30   1   23.84    2.79
  -4  30  -1   18.48    2.61
  -5 -30  -1    7.34    1.78
   5 -30   1    8.21    1.88
  -5  30  -1    5.31    1.52
  -5  30  -1    3.76    1.92
   5  30   1    5.07    1.56
  -6 -30  -1    5.06    1.67
   6 -30   1    0.35    1.61
   6  30   1    0.27    1.33
  -6  30  -1    1.27    1.95
  -6  30  -1    1.32    1.67
   7 -30   1   30.88    2.85
  -7 -30  -1   32.16    2.76
   7  30   1   34.23    2.43
  -7  30  -1   33.36    3.09
   8 -30   1    2.38    1.23
  -8 -30  -1    3.69    1.32
  -8  30  -1    4.79    1.43
   8  30   1    4.12    1.08
   9 -30   1    2.45    1.18
  -9 -30  -1    1.59    1.06
   9  30   1    2.32    0.93
  -9  30  -1    0.84    1.24
  10 -30   1    6.75    1.25
 -10 -30  -1    9.88    1.30
  10 -30   1   10.33    2.10
 -10  30  -1    8.65    1.45
  10  30   1    8.02    1.01
 -11 -30  -1    0.62    1.48
  11 -30   1    0.27    0.94
 -11 -30  -1    1.34    0.89
  11  30   1   -0.47    0.69
 -11  30  -1   -0.47    1.03
 -10 -31   1    4.03    0.97
  10 -31  -1    4.27    1.15
  10  31  -1    3.75    0.84
 -10  31   1    4.17    1.19
  -9 -31   1    3.19    1.03
   9 -31  -1    4.38    1.28
   9  31  -1    2.37    0.92
  -9  31   1    3.67    1.28
   8 -31  -1   11.82    1.56
  -8 -31   1   11.83    1.45
   8  31  -1    9.80    1.31
  -8  31   1   10.86    1.65
  -7 -31   1   46.30    2.87
   7 -31  -1   48.15    3.26
   7  31  -1   49.24    2.85
   7  31  -1   57.43    2.61
  -7  31   1   47.39    3.17
   6 -31  -1   15.58    2.03
  -6 -31   1   15.82    1.81
   6  31  -1   17.92    2.47
  -6  31   1   18.43    2.67
   6  31  -1   19.58    1.97
  -5 -31   1   54.82    4.69
   5 -31  -1   58.91    3.88
  -5 -31   1   55.80    3.51
   5  31  -1   53.48    2.69
   5  31  -1   59.04    3.59
  -5  31   1   59.39    3.98
  -4 -31   1  109.58    4.76
   4 -31  -1   98.60    5.04
  -4 -31   1  104.26    5.52
   4  31  -1  105.92    4.06
  -4  31   1  106.43    5.20
   4  31  -1  102.39    4.84
  -3 -31   1   34.70    3.87
  -3 -31   1   28.27    2.99
   3 -31  -1   29.52    3.50
  -3  31   1   27.58    3.42
   3  31  -1   27.92    2.23
   3  31  -1   34.50    3.14
   2 -31  -1   13.46    2.17
  -2 -31   1   13.16    2.02
  -2  31   1   13.59    2.17
   2  31  -1   11.42    1.50
   2  31  -1   11.70    2.00
   1 -31  -1   20.70    2.51
  -1 -31   1   20.13    2.86
  -1  31   1   18.87    2.78
   1  31  -1   19.81    2.28
  -1  31   1   20.93    3.04
   1  31  -1   16.29    2.29
   0 -31   1   39.76    3.38
   0 -31  -1   37.09    3.58
   0  31  -1   44.04    3.59
   0  31   1   39.62    3.37
   0  31   1   43.19    3.01
   0  31  -1   36.87    2.69
   1 -31   1   22.38    2.98
  -1 -31  -1   15.42    2.26
  -1  31  -1   16.78    2.31
  -1  31  -1   16.62    2.41
   1  31   1   14.73    2.07
   1  31   1   14.87    1.75
  -2 -31  -1    2.70    1.76
   2 -31   1    2.85    1.75
   2  31   1    8.17    1.54
  -2  31  -1    4.02    1.90
  -2  31  -1    5.45    1.35
   2  31   1    3.06    1.68
  -3 -31  -1   48.70    3.56
   3 -31   1   43.24    3.57
   3  31   1   53.40    3.47
  -3  31  -1   48.15    2.89
  -3  31  -1   40.03    3.96
  -4 -31  -1    4.25    1.60
  -4 -31  -1    6.52    2.56
   4 -31   1    5.45    1.75
  -4  31  -1    6.27    1.48
  -4  31  -1    4.48    1.94
   4  31   1    5.67    1.70
  -5 -31  -1  168.77    7.77
   5 -31   1  155.74    6.92
   5  31   1  160.41    6.18
  -5  31  -1  166.79    6.96
  -5  31  -1  161.89    5.86
   6 -31   1   22.45    2.60
  -6 -31  -1   28.13    2.61
  -6  31  -1   26.80    2.93
   6  31   1   22.32    2.25
  -7 -31  -1    2.48    1.22
   7 -31   1    0.78    1.25
  -7  31  -1    2.88    1.42
   7  31   1    3.04    1.05
  -8 -31  -1   62.81    3.09
   8 -31   1   63.10    3.24
  -8  31  -1   59.02    3.32
   8  31   1   59.35    2.75
   9 -31   1   38.23    2.39
   9 -31   1   40.06    2.94
  -9 -31  -1   40.78    2.40
  -9  31  -1   35.49    2.45
   9  31   1   35.55    1.99
 -10 -31  -1    1.45    0.89
  10 -31   1    0.25    1.91
  10 -31   1    0.65    0.94
 -10  31  -1   -1.31    1.04
  10  31   1    1.58    0.77
 -10 -32   1    6.47    1.26
  10 -32  -1    4.21    1.15
 -10 -32   1    6.19    0.91
  10  32  -1    7.00    0.93
 -10  32   1    7.53    1.18
  -9 -32   1    3.21    0.95
   9 -32  -1    1.12    1.09
  -9  32   1    3.00    1.15
   9  32  -1    2.50    0.87
  -8 -32   1    3.65    1.08
   8 -32  -1    2.41    1.14
   8  32  -1    3.24    0.97
  -8  32   1    3.40    1.30
  -7 -32   1    8.51    1.35
   7 -32  -1    5.30    1.47
  -7  32   1    9.85    1.58
   7  32  -1    9.59    1.35
  -6 -32   1   33.87    2.51
   6 -32  -1   39.22    2.84
   6  32  -1   35.38    2.33
  -6  32   1   33.26    2.76
   6  32  -1   33.03    2.44
  -5 -32   1    5.03    1.36
  -5 -32   1    6.80    2.41
   5 -32  -1    4.25    1.47
   5  32  -1    4.65    1.37
  -5  32   1    5.18    1.54
   5  32  -1    3.37    1.15
  -4 -32   1   10.49    1.92
  -4 -32   1   10.06    2.16
   4  32  -1   10.86    1.29
  -4  32   1   11.05    2.79
   4  32  -1    9.98    1.94
   3 -32  -1    8.52    1.95
  -3 -32   1    4.88    1.63
   3  32  -1    6.88    1.79
  -3  32   1    6.91    1.83
   3  32  -1    5.61    1.19
  -2 -32   1    8.95    1.86
   2 -32  -1   10.00    2.00
  -2 -32   1    6.32    2.17
   2  32  -1    6.92    1.29
  -2  32   1    8.26    1.95
   2  32  -1    7.68    1.91
  -1 -32   1   42.99    3.24
   1 -32  -1   47.08    3.50
   1  32  -1   44.65    2.62
   1  32  -1   36.92    3.40
  -1  32   1   43.88    3.40
   0 -32   1   61.86    3.78
   0 -32  -1   58.20    3.92
   0  32  -1   57.14    3.89
   0  32   1   56.39    3.73
   0  32  -1   61.67    3.11
  -1 -32  -1   46.29    3.54
   1 -32   1   50.47    3.45
  -1  32  -1   47.86    2.86
   1  32   1   48.57    3.45
  -1  32  -1   48.78    3.68
   2 -32   1    4.76    1.68
  -2 -32  -1    5.03    1.68
  -2  32  -1    1.72    1.77
  -2  32  -1    2.11    1.36
   2  32   1    5.17    1.74
  -3 -32  -1    4.08    2.17
  -3 -32  -1    5.55    1.72
   3 -32   1    6.14    1.74
   3  32   1    7.80    1.67
  -3  32  -1    4.23    1.94
  -3  32  -1    3.05    1.38
  -4 -32  -1   -1.71    2.36
  -4 -32  -1   -0.52    1.52
  -4  32  -1   -2.45    1.49
   5 -32   1    5.35    1.45
  -5 -32  -1    2.50    1.36
  -5  32  -1    4.41    1.99
   5  32   1    5.38    1.27
  -5  32  -1    3.02    1.48
   6 -32   1   32.18    2.47
  -6 -32  -1   30.57    2.51
  -6  32  -1   34.40    2.83
   6  32   1   35.49    2.30
  -7 -32  -1   10.18    1.41
   7 -32   1   10.05    1.47
  -7  32  -1   11.45    1.72
   7  32   1    9.65    1.25
  -8 -32  -1    8.10    1.31
   8 -32   1    7.91    1.27
  -8  32  -1    7.94    1.44
   8  32   1   10.59    1.42
  -9 -32  -1   13.48    1.70
   9 -32   1   12.76    1.73
   9 -32   1   16.13    2.48
  -9  32  -1   13.80    1.87
   9  32   1   14.25    1.35
   9 -33  -1   30.68    2.17
  -9 -33   1   30.54    1.89
  -9  33   1   33.56    2.07
   9  33  -1   31.81    1.77
  -8 -33   1    6.93    1.15
   8 -33  -1    6.89    1.33
  -8  33   1    8.94    1.27
   8  33  -1    7.04    1.01
  -7 -33   1   13.02    1.80
   7 -33  -1    9.31    1.41
   7  33  -1   14.70    1.73
  -7  33   1   16.54    2.06
  -6 -33   1    2.09    1.04
   6 -33  -1    0.01    1.23
  -6  33   1    3.22    1.27
   6  33  -1    2.23    1.08
  -5 -33   1   -1.56    0.99
   5 -33  -1    1.47    1.32
  -5  33   1    0.39    1.25
   5  33  -1    1.55    1.23
   5  33  -1   -0.02    1.06
   4 -33  -1    5.77    1.58
  -4 -33   1    4.60    1.30
  -4 -33   1    5.50    2.12
   4  33  -1    6.64    1.36
  -4  33   1    2.25    1.38
   4  33  -1    7.26    1.22
   3 -33  -1   26.32    2.72
  -3 -33   1   18.82    2.86
  -3 -33   1   24.27    2.37
   3  33  -1   23.76    2.17
  -3  33   1   23.94    2.54
   3  33  -1   26.16    2.48
   2 -33  -1   14.43    2.13
  -2 -33   1   11.68    2.12
   2  33  -1   12.78    1.44
  -1 -33   1   41.08    4.91
  -1 -33   1   43.55    3.37
  -1  33   1   43.55    4.05
   1  33  -1   48.03    3.84
   1  33  -1   45.23    2.63
   0 -33   1   17.01    2.08
   0  33   1   14.80    2.09
   0  33  -1   16.72    2.24
   0  33  -1   18.96    2.19
   1 -33   1    1.19    1.80
  -1  33  -1    1.13    1.30
  -1  33  -1    0.79    1.81
   1  33   1    1.49    2.44
  -2 -33  -1   21.64    2.69
   2 -33   1   20.84    2.74
   2  33   1   20.53    2.93
  -2  33  -1   24.21    2.53
  -2  33  -1   20.40    3.41
  -3 -33  -1    6.87    1.46
   3 -33   1    7.47    1.58
  -3 -33  -1    8.44    2.16
  -3  33  -1    9.46    1.59
  -3  33  -1    7.04    1.69
   3  33   1    7.94    1.45
  -4 -33  -1    3.02    1.35
   4 -33   1   -1.85    1.23
  -4  33  -1    0.72    1.35
   4  33   1    1.99    1.17
  -4  33  -1    3.42    2.23
  -5 -33  -1   15.72    2.08
   5 -33   1   18.98    2.19
  -5  33  -1   11.03    1.74
   5  33   1   14.42    1.83
   6 -33   1    4.84    1.31
  -6 -33  -1    4.31    1.19
  -6  33  -1    3.79    1.38
   6  33   1    4.75    1.06
  -7 -33  -1   15.76    1.96
   7 -33   1   14.84    1.87
  -7  33  -1   18.61    2.12
   7  33   1   16.57    1.61
   8 -33   1    4.12    1.03
  -8 -33  -1    3.82    1.01
   8 -33   1    4.28    1.40
   8  33   1    2.98    0.86
  -8  33  -1    4.91    1.15
   9 -33   1    4.37    1.57
  -9 -33  -1    3.23    0.90
   9 -33   1    2.28    0.89
   9  33   1    4.23    0.80
  -9  33  -1    4.92    1.08
  -8 -34   1    1.22    0.86
   8 -34  -1    1.48    1.09
  -8  34   1    1.26    1.03
   8  34  -1    0.11    0.73
   7 -34  -1    4.33    1.23
  -7 -34   1    1.41    0.93
  -7  34   1    4.01    1.11
   7  34  -1    1.50    0.84
  -6 -34   1   17.49    1.87
   6 -34  -1   17.13    2.15
  -6  34   1   14.70    1.94
   6  34  -1   19.81    1.84
   5 -34  -1   10.63    1.51
  -5 -34   1   10.06    1.37
   5  34  -1   10.95    1.39
  -5  34   1   11.54    1.52
  -4 -34   1    5.97    1.98
  -4 -34   1    5.77    1.24
   4 -34  -1    7.09    1.42
   4  34  -1    5.81    1.46
   4  34  -1    5.88    1.25
  -4  34   1    7.22    1.34
   3 -34  -1   33.44    2.57
  -3 -34   1   29.35    2.32
  -3 -34   1   35.49    3.05
   3  34  -1   33.13    2.47
  -3  34   1   35.62    2.62
   3  34  -1   31.53    2.40
  -2 -34   1   12.71    1.96
   2 -34  -1   12.60    1.78
  -2 -34   1   11.50    1.56
   2  34  -1   10.58    1.62
   2  34  -1   12.95    1.49
  -2  34   1   10.90    1.68
   1 -34  -1   19.12    2.45
  -1 -34   1   19.13    2.79
  -1  34   1   16.55    2.26
   1  34  -1   17.66    2.36
   1  34  -1   21.68    2.29
   0 -34   1    5.75    1.42
   0 -34  -1    5.87    1.49
   0  34  -1    7.09    1.50
   0  34   1    7.22    1.45
   0  34  -1    9.22    1.44
  -1 -34  -1   -0.97    1.30
   1 -34   1   -0.29    1.15
   1  34   1   -0.89    1.20
  -1  34  -1    0.66    1.26
  -1  34  -1    0.72    1.43
  -2 -34  -1    4.00    1.33
   2 -34   1    2.02    1.25
  -2 -34  -1    7.64    1.89
   2  34   1    4.44    1.33
  -2  34  -1    6.21    1.48
  -2  34  -1    2.02    1.60
  -3 -34  -1    9.50    2.09
  -3 -34  -1    4.07    1.26
   3 -34   1    7.43    1.43
   3  34   1    5.97    1.28
  -3  34  -1    8.58    1.60
  -4 -34  -1    2.66    1.25
   4 -34   1    1.36    1.14
   4  34   1    4.28    1.14
  -4  34  -1    2.62    1.29
   5 -34   1    5.62    1.26
  -5 -34  -1    6.62    1.20
   5  34   1    6.78    1.18
  -5  34  -1    5.76    1.36
   6 -34   1   14.39    1.86
  -6 -34  -1   14.35    1.87
   6  34   1   16.13    1.59
  -6  34  -1   16.04    2.06
  -7 -34  -1    7.86    1.15
   7 -34   1    8.09    1.49
   7 -34   1    7.10    1.18
  -7  34  -1    8.60    1.36
   7  34   1   10.83    1.30
   8 -34   1    3.11    1.27
   8 -34   1    3.84    0.94
  -8 -34  -1    3.09    0.96
  -8  34  -1    1.56    0.98
   8  34   1    3.41    0.79
   7 -35  -1    0.01    0.97
  -7 -35   1    0.72    0.82
   7  35  -1    0.91    0.77
  -7  35   1   -0.08    0.97
  -6 -35   1    1.73    0.93
   6 -35  -1    4.16    1.11
  -6  35   1    2.25    1.09
   6  35  -1    1.33    0.90
   5 -35  -1   10.44    1.43
  -5 -35   1   13.87    1.75
  -5  35   1   11.91    1.43
   5  35  -1   13.55    1.66
   4 -35  -1   14.77    2.06
  -4 -35   1   20.20    3.13
  -4 -35   1   13.95    1.84
  -4  35   1   11.12    1.42
   4  35  -1   12.13    1.76
  -3 -35   1   21.92    2.81
  -3 -35   1   21.49    2.03
   3 -35  -1   20.92    2.25
   3  35  -1   22.15    1.96
  -3  35   1   20.87    2.13
  -2 -35   1   18.50    2.44
  -2 -35   1   17.86    2.01
   2 -35  -1   24.33    2.36
  -2  35   1   15.31    2.03
   2  35  -1   18.44    2.06
  -1 -35   1   25.54    2.16
   1 -35  -1   21.16    2.20
  -1 -35   1   21.39    2.51
  -1  35   1   20.95    2.10
   1  35  -1   20.44    2.18
   0 -35   1    3.03    1.11
   0 -35  -1    4.13    1.29
   0 -35   1    2.80    1.47
   0  35  -1    2.87    1.24
   0  35   1    3.03    1.13
  -1 -35  -1    9.97    1.76
  -1 -35  -1    6.93    1.34
   1 -35   1    9.27    1.74
   1 -35   1    8.69    1.44
   1  35   1   12.58    1.83
  -1  35  -1    8.28    1.47
  -2 -35  -1   17.57    2.06
  -2 -35  -1   13.27    1.95
   2 -35   1   13.65    1.64
   2  35   1   14.89    1.83
  -2  35  -1   12.36    1.60
  -3 -35  -1   20.26    2.08
  -3 -35  -1   17.09    2.33
   3 -35   1   17.32    2.03
  -3  35  -1   19.79    2.10
   3  35   1   19.97    1.85
  -4 -35  -1    0.04    1.02
   4 -35   1    0.79    1.00
   4  35   1    0.35    0.94
  -4  35  -1    1.53    1.19
   5 -35   1    4.46    1.08
  -5 -35  -1    1.48    1.02
  -5  35  -1    4.03    1.18
   5  35   1    1.88    0.91
   6 -35   1    9.10    1.48
   6 -35   1    6.25    1.10
  -6 -35  -1    8.49    1.13
   6  35   1    7.63    1.05
  -6  35  -1    7.33    1.15
   7 -35   1    7.74    1.08
  -7 -35  -1    5.07    1.04
   7 -35   1    8.54    1.32
   7  35   1    8.49    1.21
   7  35   1   11.80    2.69
  -7  35  -1    6.47    1.09
   6 -36  -1    6.20    1.11
  -6 -36   1    6.14    0.97
   6  36  -1    5.26    0.91
  -6  36   1    4.67    1.04
  -5 -36   1   12.41    1.53
   5 -36  -1    6.72    1.20
   5  36  -1   10.95    1.53
  -5  36   1    8.50    1.22
  -4 -36   1    2.65    0.97
   4 -36  -1    0.59    1.10
   4  36  -1    1.18    0.86
  -4  36   1    2.17    1.03
   3 -36  -1    3.76    1.12
  -3 -36   1    6.23    1.70
  -3 -36   1    4.23    1.06
   3  36  -1    4.54    1.12
  -3  36   1    4.84    1.15
  -2 -36   1    4.05    1.09
   2 -36  -1    5.28    1.24
  -2 -36   1    5.04    1.59
   2  36  -1    2.89    1.07
  -2  36   1    3.28    1.11
  -1 -36   1    2.64    1.42
   1 -36  -1    2.56    1.13
  -1 -36   1    2.10    1.05
   1  36  -1    4.46    1.16
  -1  36   1    2.31    1.08
   0 -36   1    7.93    1.50
   0 -36  -1    7.17    1.59
   0 -36  -1    8.29    1.38
   0 -36   1    7.95    1.28
   0  36  -1    8.92    1.30
   0  36   1    4.78    1.21
   1 -36   1    5.78    1.48
  -1 -36  -1    5.18    1.19
  -1 -36  -1    5.46    1.62
   1 -36   1    3.65    1.14
  -1  36  -1    4.42    1.23
   1  36   1    6.13    1.19
   2 -36   1    4.42    1.36
  -2 -36  -1    3.23    1.63
  -2 -36  -1    2.88    1.09
   2 -36   1    2.59    1.11
  -2  36  -1    3.99    1.18
   2  36   1    4.64    1.10
   3 -36   1    5.43    1.14
  -3 -36  -1    4.81    1.19
   3 -36   1    5.78    1.42
   3  36   1    5.82    1.04
  -3  36  -1    6.76    1.45
   4 -36   1   16.92    2.18
  -4 -36  -1   21.64    1.95
   4 -36   1   19.23    1.82
   4  36   1   17.98    1.64
  -4  36  -1   18.10    1.92
  -5 -36  -1   35.10    2.12
   5 -36   1   33.84    2.04
   5 -36   1   32.18    2.41
  -5  36  -1   32.00    2.10
   5  36   1   30.08    1.84
   6 -36   1   30.92    1.94
  -6 -36  -1   32.12    2.01
   6 -36   1   32.20    2.28
   6  36   1   33.18    1.74
  -6  36  -1   30.03    1.96
  -5 -37   1    6.46    0.94
   5 -37  -1    7.25    1.09
  -5  37   1    5.27    1.02
   5  37  -1    9.96    1.32
  -4 -37   1   27.84    1.80
   4 -37  -1   28.41    2.00
  -4  37   1   24.72    1.84
   4  37  -1   26.23    1.75
  -3 -37   1    2.52    0.93
   3 -37  -1    0.49    0.96
   3  37  -1    1.45    0.86
  -3  37   1    0.77    0.93
   2 -37  -1    8.02    1.24
  -2 -37   1    7.24    1.14
  -2 -37   1    8.51    1.55
   2  37  -1    5.24    1.09
  -2  37   1    4.71    1.10
   1 -37  -1   16.64    1.94
  -1 -37   1   16.78    2.23
   1 -37  -1   15.81    2.17
  -1 -37   1   19.32    1.74
  -1  37   1   17.43    1.80
   1  37  -1   22.13    1.83
   0 -37  -1   38.00    2.36
   0 -37   1   37.08    2.18
   0 -37  -1   36.53    2.67
   0 -37   1   35.59    2.56
   0  37   1   41.75    2.26
   0  37  -1   37.89    2.29
   1 -37   1    4.62    1.03
  -1 -37  -1    2.63    1.02
   1 -37   1    1.66    1.22
  -1 -37  -1    3.69    1.49
   1  37   1    3.21    1.00
  -1  37  -1    3.88    1.02
   2 -37   1    5.36    1.36
  -2 -37  -1    6.97    1.21
   2 -37   1    7.11    1.08
  -2 -37  -1   13.07    2.01
   2  37   1    8.60    1.08
  -2  37  -1    7.97    1.24
  -3 -37  -1    2.49    0.95
   3 -37   1    0.52    0.87
   3 -37   1    1.56    1.11
  -3  37  -1    1.90    0.92
   3  37   1    0.52    0.87
   4 -37   1    0.45    1.07
   4 -37   1    2.41    0.93
  -4 -37  -1    0.50    0.89
   4  37   1    1.93    0.82
  -4  37  -1    3.19    0.94
   5 -37   1   25.16    2.10
   5 -37   1   28.53    1.82
  -5 -37  -1   28.27    1.82
  -5  37  -1   25.39    1.78
   5  37   1   30.41    1.66
  -3 -38   1   11.42    2.11
   3 -38  -1   11.35    1.48
   3 -38  -1   12.37    1.57
  -3 -38   1   11.65    1.45
  -3  38   1   13.42    1.51
   3  38  -1   14.45    1.36
   2 -38  -1    9.05    1.40
   2 -38  -1   12.28    1.59
  -2 -38   1    9.63    2.23
  -2 -38   1    8.21    1.08
  -2  38   1   11.51    1.49
   2  38  -1   10.09    1.42
  -1 -38   1   38.88    2.10
   1 -38  -1   38.08    2.53
   1 -38  -1   41.80    2.21
  -1 -38   1   33.31    2.48
   1  38  -1   39.71    2.08
  -1  38   1   39.25    2.07
   0 -38  -1    8.24    1.44
   0 -38   1    9.53    1.46
   0 -38  -1    8.13    1.13
   0 -38   1   12.43    1.48
   0  38  -1   10.77    1.47
   0  38   1    7.83    1.02
  -1 -38  -1    9.04    1.12
   1 -38   1    7.67    1.32
   1 -38   1    7.47    1.06
  -1  38  -1    8.09    1.17
   1  38   1    9.35    1.36
   2 -38   1    5.50    0.97
   2 -38   1    5.70    1.17
  -2 -38  -1    4.44    1.97
  -2 -38  -1    5.30    1.02
  -2  38  -1    4.74    0.99
   2  38   1    5.43    0.91
  -3 -38  -1   17.26    1.65
   3 -38   1   14.63    1.79
   3 -38   1   18.15    1.54
  -3  38  -1   18.22    1.61
   3  38   1   19.51    1.52
  18   0  -2    9.34    1.36
 -18   0   2    7.39    1.10
  17   0  -2    8.51    1.19
 -17   0   2    6.32    2.84
 -17   0   2    9.19    1.37
 -16   0   2   11.38    1.63
  16   0  -2   12.01    1.52
 -16   0   2   10.26    2.58
 -15   0   2   55.36    3.83
  15   0  -2   53.41    2.66
 -15   0   2   50.19    4.31
  15   0  -2   52.58    3.37
 -14   0   2    5.26    1.86
  14   0  -2    4.78    1.46
 -14   0   2   -6.94   10.86
 -14   0   2    8.18    2.93
  14   0  -2    4.42    1.51
 -13   0   2    0.13    1.69
 -13   0   2   -0.89    2.40
  13   0  -2   -0.53    1.36
 -13   0   2   21.33    8.11
 -12   0   2   61.36   10.56
 -12   0   2   44.18    4.53
  12   0  -2   43.96    3.14
  12   0  -2   44.69    2.68
 -12   0   2   46.45    3.48
 -12   0   2   37.31   10.65
 -11   0   2  200.89    8.12
 -11   0   2  203.68   12.60
 -11   0   2  204.07    7.44
  11   0  -2  196.11    7.18
  11   0  -2  199.09    6.72
 -10   0   2  131.42    6.07
 -10   0   2  125.47   11.59
 -10   0   2  134.06    5.50
  10   0  -2  131.49    4.69
  10   0  -2  127.62    5.21
  -9   0   2  148.63    5.97
   9   0  -2  141.48    5.85
  -9   0   2  155.16   10.37
  -9   0   2  152.95    6.31
  -8   0   2   13.42    2.14
  -8   0   2    5.63    3.31
   8   0  -2    7.39    1.00
  -7   0   2   -2.35    2.54
  -7   0   2    0.20    1.83
  -6   0   2  894.26   29.31
  -5   0   2    3.39    2.33
  -4   0   2 2287.53   65.55
   4   0  -2 2105.91   65.39
   3   0  -2 9671.18  284.10
  -3   0   2 9999.00  283.80
  -2   0   2  763.12   22.68
   2   0  -2  727.21   22.84
  -1   0   2   90.51    3.87
   0   0   2  172.82    6.18
   0   0  -2  181.07    5.75
   1   0   2  288.80    8.94
  -1   0  -2  302.12    8.92
  -1   0  -2  288.09    9.68
   1   0   2  294.27    9.67
   2   0   2 7253.96  210.10
   3   0   2  782.35   22.41
  -3   0  -2  744.16   23.45
   3   0   2  705.88   24.04
   4   0   2 1155.14   34.56
   5   0   2 1107.52   33.69
  -5   0  -2 1105.64   34.91
   6   0   2 2154.45   62.60
  -6   0  -2 2027.20   60.60
  -6   0  -2 2091.11   63.95
   7   0   2  429.97   16.67
  -7   0  -2  451.74   17.35
  -7   0  -2  437.38   13.28
   7   0   2  425.76   13.11
  -8   0  -2  499.67   19.86
   8   0   2  467.59   20.86
   8   0   2  479.08   15.23
   8   0   2  490.76   14.71
  -8   0  -2  511.17   14.99
   9   0   2   19.04    2.19
  -9   0  -2   27.01    3.21
  -9   0  -2   24.42    3.09
  -9   0  -2   28.22    2.40
   9   0   2   21.36    2.78
  -9   0  -2   25.48    5.48
 -10   0  -2    1.89    1.36
 -10   0  -2    3.12    1.88
 -10   0  -2    1.38    5.71
  10   0   2    4.45    1.51
 -10   0  -2    3.42    2.28
  10   0   2    3.11    1.53
 -11   0  -2    4.74    1.60
 -11   0  -2    6.89    2.18
 -11   0  -2    5.91    2.45
  11   0   2    6.16    1.69
 -11   0  -2   -0.64    8.12
 -12   0  -2   -3.60   11.74
 -12   0  -2    2.48    1.75
 -12   0  -2    0.43    2.20
  12   0   2   -0.76    1.50
 -12   0  -2    3.39    2.14
 -13   0  -2   62.52    4.86
 -13   0  -2   53.39    4.46
  13   0   2   61.66    3.53
 -13   0  -2   62.39    5.70
 -14   0  -2   49.26    4.02
 -14   0  -2   54.50    4.24
  14   0   2   57.45    3.30
 -15   0  -2   10.46    1.84
 -15   0  -2   11.29    2.18
  15   0   2   13.34    1.56
  16   0   2   13.67    1.79
 -16   0  -2   14.35    2.36
 -16   0  -2   15.05    1.85
 -17   0  -2    5.55    1.50
 -17   0  -2    0.69    2.26
  17   0   2    6.81    1.38
  18  -1  -2   11.52    1.46
 -18  -1   2   13.10    1.62
  18   1  -2    9.57    1.05
 -18   1   2   12.07    1.61
 -17  -1   2    5.44    3.14
  17  -1  -2   11.63    1.59
 -17  -1   2   10.24    1.49
  17   1  -2   13.26    1.66
 -17   1   2    9.42    1.36
 -16  -1   2   54.94    3.22
 -16  -1   2   41.42    4.68
  16  -1  -2   52.76    2.88
  16   1  -2   52.21    2.88
 -16   1   2   42.01    4.29
 -16   1   2   51.14    3.14
  15  -1  -2   83.98    3.51
  15  -1  -2   93.30    4.29
 -15  -1   2   87.58    4.55
 -15  -1   2   86.42    5.13
  15   1  -2   89.12    4.18
 -15   1   2   88.42    4.57
 -15   1   2   90.13    5.03
  15   1  -2   86.96    3.54
  14  -1  -2   24.39    2.80
 -14  -1   2   15.68   11.32
 -14  -1   2   20.79    2.31
 -14  -1   2   22.84    3.92
  14  -1  -2   24.15    2.60
  14   1  -2   18.69    2.11
 -14   1   2   20.81    2.39
 -14   1   2    5.26    9.97
 -14   1   2   15.96    3.48
  14   1  -2   16.98    2.01
  13  -1  -2   71.13    3.34
 -13  -1   2   73.60    4.13
  13  -1  -2   73.25    3.84
 -13  -1   2   70.03    5.31
 -13  -1   2   95.01   12.53
 -13   1   2   69.07    9.83
  13   1  -2   65.65    3.76
  13   1  -2   69.30    3.32
 -13   1   2   72.83    4.26
 -13   1   2   77.02    5.23
  12  -1  -2  165.50    6.29
 -12  -1   2  149.54   20.61
 -12  -1   2  157.76    6.47
 -12  -1   2  165.38    7.44
  12  -1  -2  167.91    5.82
 -12  -1   2  173.49   13.09
  12   1  -2  165.13    5.85
 -12   1   2  165.01    6.60
 -12   1   2  171.74    7.46
  12   1  -2  162.17    6.25
 -12   1   2  175.57   13.00
  11  -1  -2   35.63    2.34
  11  -1  -2   45.90    8.35
 -11  -1   2   40.31    4.23
 -11  -1   2   38.49    3.27
 -11  -1   2   32.60    5.72
 -11  -1   2   24.15    8.54
  11  -1  -2   37.55    2.97
  11   1  -2   37.18    3.10
  11   1  -2   35.63    2.36
 -11   1   2   28.90    5.34
 -11   1   2   34.43    3.29
 -11   1   2   34.09    8.42
 -11   1   2   35.62    4.08
  10  -1  -2  113.86    4.90
 -10  -1   2  113.47    5.74
 -10  -1   2  110.44   10.80
  10  -1  -2  125.86    4.43
 -10  -1   2  126.27    5.20
  10   1  -2  118.11    5.03
 -10   1   2  126.06    5.26
 -10   1   2  116.09   11.24
 -10   1   2  125.78    5.88
  -9  -1   2    9.27    3.86
   9  -1  -2    8.16    1.77
  -9  -1   2    9.11    2.13
  -9  -1   2   12.04    2.21
  -9   1   2   11.24    2.05
   9   1  -2    8.32    1.94
  -9   1   2    9.77    2.16
  -9   1   2    5.98    4.29
   9   1  -2    8.42    1.86
  -8  -1   2  149.45    9.24
  -8  -1   2  140.64    6.02
  -8   1   2  141.61    5.95
  -8   1   2  146.32    9.40
   8   1  -2  148.34    4.91
  -7  -1   2   13.35    2.19
  -7  -1   2   14.26    3.18
   7  -1  -2   17.12    1.54
  -7   1   2   16.44    2.20
  -7   1   2   11.66    3.26
   7   1  -2   16.66    1.56
  -6  -1   2 2057.95   62.74
  -6   1   2 2069.15   63.05
  -5  -1   2    8.41    2.49
  -5   1   2    7.14    2.54
   5   1  -2    5.35    3.38
  -4  -1   2  450.64   15.36
   4  -1  -2  445.12   15.96
   4   1  -2  434.62   15.23
  -4   1   2  472.92   15.86
  -3  -1   2  742.49   22.88
  -3  -1   2  751.20   23.10
   3  -1  -2  710.63   23.48
  -3   1   2  770.55   23.12
   3   1  -2  751.42   23.05
   2  -1  -2 3499.29  100.97
  -2  -1   2 3454.65  100.36
   2   1  -2 3416.24  100.45
  -2   1   2 3463.91  100.59
  -1  -1   2  189.04    6.47
   1  -1  -2  187.33    6.44
  -1   1   2  188.33    6.66
   1   1  -2  178.49    6.89
   0  -1   2  359.57   11.43
   0  -1  -2  366.13   11.24
   0   1   2  365.64   11.22
   0   1   2  350.22   11.55
   0   1  -2  375.39   10.97
  -1  -1  -2 1312.38   38.59
  -1  -1  -2 1355.00   38.00
   1  -1   2 1234.47   38.55
   1  -1   2 1254.63   37.49
  -1   1  -2 1258.25   38.38
   1   1   2 1356.09   38.07
   1   1   2 1320.06   38.49
   2  -1   2 3190.80   92.05
   2  -1   2 3232.04   93.50
  -2  -1  -2 3156.83   93.20
   2   1   2 3160.36   92.50
  -2   1  -2 3219.81   93.18
   3  -1   2 2300.32   66.45
  -3  -1  -2 2284.19   67.73
   3  -1   2 2219.38   68.23
   3   1   2 2315.81   66.86
  -3   1  -2 2316.48   67.73
   4  -1   2  251.65    8.46
  -4  -1  -2  239.98    9.66
  -4   1  -2  235.91    9.61
   4   1   2  259.33    8.87
  -5  -1  -2   79.71    5.17
  -5   1  -2   70.60    5.18
  -6  -1  -2   67.58    2.93
   6  -1   2   66.40    5.51
  -6  -1  -2   66.78    5.52
   6   1   2   64.76    6.00
  -6   1  -2   71.61    2.95
  -6   1  -2   58.91    5.44
  -7  -1  -2  626.23   22.26
   7  -1   2  644.54   21.31
   7  -1   2  585.93   18.12
  -7  -1  -2  586.37   18.27
   7   1   2  579.20   18.12
  -7   1  -2  631.77   22.41
   7   1   2  617.37   21.78
  -7   1  -2  629.28   18.35
   8  -1   2  398.11   12.25
  -8  -1  -2  425.15   12.54
   8  -1   2  397.85   12.82
   8  -1   2  376.40   20.08
  -8  -1  -2  408.53   17.24
  -8   1  -2  421.01   13.10
   8   1   2  412.82   12.27
  -8   1  -2  424.42   17.60
  -8   1  -2  420.48   12.54
   8   1   2  386.66   12.82
   8   1   2  360.78   19.19
  -9  -1  -2  261.75    9.16
  -9  -1  -2  229.43   13.79
   9  -1   2  257.86    8.73
   9  -1   2  257.16    8.23
  -9  -1  -2  257.86    8.48
  -9  -1  -2  260.92    9.77
   9   1   2  261.79    8.75
  -9   1  -2  270.64   14.61
  -9   1  -2  247.93    9.71
   9   1   2  259.16    8.21
  -9   1  -2  263.24    8.53
  -9   1  -2  273.76    9.27
  10  -1   2   55.73    3.33
 -10  -1  -2   50.15    3.13
 -10  -1  -2   49.41    3.91
 -10  -1  -2   51.85    8.08
 -10  -1  -2   52.84    4.49
  10   1   2   44.03    2.89
 -10   1  -2   55.68    4.00
  10   1   2   48.07    3.24
 -10   1  -2   37.49    7.23
 -10   1  -2   59.32    4.57
 -10   1  -2   48.68    3.10
  11  -1   2    9.68    1.79
 -11  -1  -2   10.83    2.31
 -11  -1  -2    7.45    1.64
 -11  -1  -2    5.92    7.75
 -11  -1  -2   10.26    2.45
 -11   1  -2   10.70    2.33
 -11   1  -2   10.34    1.70
  11   1   2    9.10    1.81
 -11   1  -2    7.12    2.46
 -11   1  -2   22.70    8.39
 -12  -1  -2    6.25    2.26
 -12  -1  -2    5.77    2.36
 -12  -1  -2   -0.75   12.08
  12  -1   2    7.63    1.66
 -12  -1  -2    7.71    1.95
  12   1   2    8.70    1.77
 -12   1  -2   10.96    2.52
 -12   1  -2    6.29    2.32
 -12   1  -2    9.35    1.98
 -12   1  -2   14.09   11.50
  13  -1   2    4.03    1.53
 -13  -1  -2    3.99    2.12
 -13  -1  -2    4.25    2.76
 -13  -1  -2    6.32    2.65
  13   1   2    3.67    1.48
 -13   1  -2    3.34    2.89
 -13   1  -2    1.29    2.62
 -13   1  -2    4.74    2.10
  14  -1   2    6.15    1.60
 -14  -1  -2    4.73    2.19
 -14  -1  -2    5.01    2.08
 -14   1  -2    6.91    2.20
  14   1   2    4.89    1.50
 -14   1  -2    7.53    2.22
 -15  -1  -2    1.50    1.57
  15  -1   2    1.35    1.14
 -15  -1  -2    2.65    2.07
  15   1   2   -0.07    1.06
 -15   1  -2    0.86    1.55
 -15   1  -2    7.70    2.02
 -16  -1  -2   42.69    3.08
 -16  -1  -2   47.76    4.01
  16  -1   2   48.60    2.49
  16   1   2   41.01    2.45
 -16   1  -2   48.29    3.19
 -16   1  -2   44.92    3.78
  17  -1   2   12.21    1.51
 -17  -1  -2    8.65    2.45
 -17  -1  -2    8.96    1.47
  17   1   2    9.54    1.40
 -17   1  -2   12.70    1.67
 -17   1  -2   10.23    2.32
 -18  -2   2   34.97    2.10
  18  -2  -2   36.74    1.93
  18   2  -2   34.43    1.90
 -18   2   2   35.57    2.09
  17  -2  -2   21.16    1.90
 -17  -2   2   30.43    3.66
 -17  -2   2   22.55    2.20
  17   2  -2   21.02    1.80
 -17   2   2   20.48    2.11
 -17   2   2   21.22    3.77
 -16  -2   2    4.51    2.68
  16  -2  -2    2.82    1.22
 -16  -2   2    3.71    1.37
 -16   2   2    4.52    2.23
  16   2  -2    2.41    1.19
 -16   2   2    3.08    1.41
  15  -2  -2   43.36    2.46
  15  -2  -2   44.17    3.16
 -15  -2   2   41.01    3.50
 -15  -2   2   30.44    4.29
  15   2  -2   40.29    3.07
  15   2  -2   41.60    2.41
 -15   2   2   42.31    4.05
 -15   2   2   45.32    3.62
 -14  -2   2   10.47    3.89
  14  -2  -2    9.50    1.73
 -14  -2   2    9.42   11.89
 -14  -2   2    8.51    1.90
  14  -2  -2    9.40    1.42
 -14   2   2    9.62    2.06
 -14   2   2   15.73    3.10
  14   2  -2    9.15    1.34
  14   2  -2    8.12    1.70
 -14   2   2   15.25    9.50
 -13  -2   2    9.94    2.91
 -13  -2   2   10.53    2.02
  13  -2  -2    9.22    1.72
 -13  -2   2    3.53   11.13
  13  -2  -2   14.34    2.05
  13   2  -2    9.46    1.79
 -13   2   2   11.36    2.80
 -13   2   2   13.17    2.00
 -13   2   2   11.48    7.75
  13   2  -2   11.41    1.46
 -12  -2   2   44.78    4.74
 -12  -2   2   50.22    3.60
  12  -2  -2   55.00    2.83
  12  -2  -2   54.36    3.42
 -12  -2   2   36.80   11.12
 -12  -2   2   40.16    7.35
 -12   2   2   49.72    7.54
  12   2  -2   52.16    2.79
 -12   2   2   51.44    3.69
 -12   2   2   54.02    4.63
  12   2  -2   48.06    3.21
 -11  -2   2   18.77    5.18
  11  -2  -2   19.71    2.74
 -11  -2   2   23.91    7.50
  11  -2  -2   19.17    1.97
  11  -2  -2   41.84    8.60
 -11  -2   2   22.89    2.97
 -11  -2   2   17.44    2.21
 -11   2   2   13.64    4.86
 -11   2   2   21.91    3.06
 -11   2   2   14.83    7.26
  11   2  -2   15.95    1.92
  11   2  -2   19.90    2.77
 -11   2   2   20.72    2.77
  10  -2  -2  241.72    7.90
 -10  -2   2  246.19    9.15
 -10  -2   2  245.05   12.65
 -10  -2   2  247.14   14.36
 -10  -2   2  250.25    8.65
  10  -2  -2  244.15    8.38
  10  -2  -2  237.22   14.32
  10   2  -2  243.33    7.92
 -10   2   2  249.24    9.15
 -10   2   2  251.45   15.27
 -10   2   2  234.66   12.77
  10   2  -2  251.45    8.41
 -10   2   2  258.36    8.70
  -9  -2   2   50.42    7.58
  -9  -2   2   47.50    3.60
   9  -2  -2   49.39    3.32
   9  -2  -2   45.92    2.49
  -9  -2   2   45.35    3.90
  -9   2   2   41.71    7.83
  -9   2   2   48.97    3.82
   9   2  -2   43.60    3.44
  -9   2   2   47.71    3.73
   9   2  -2   44.34    2.51
  -8  -2   2  525.59   20.62
  -8  -2   2  534.45   17.24
  -8   2   2  596.39   17.43
   8   2  -2  513.16   16.44
  -8   2   2  590.55   21.62
   7  -2  -2   92.35    3.43
  -7  -2   2   96.16    6.68
  -7  -2   2   92.53    5.20
   7   2  -2   95.59    3.52
  -7   2   2  101.28    7.22
  -7   2   2   92.51    4.60
  -6  -2   2  409.09   15.15
  -6   2   2  412.92   15.70
  -5  -2   2  517.99   17.01
  -5   2   2  493.00   18.48
   5   2  -2  459.33   17.08
  -4  -2   2  771.48   24.74
   4  -2  -2  779.20   25.91
  -4   2   2  852.66   25.73
   4   2  -2  746.33   24.54
  -3  -2   2  229.38    8.23
   3  -2  -2  235.44    9.39
  -3  -2   2  220.77    8.03
  -3   2   2  238.58    8.55
   3   2  -2  221.64    8.05
  -2  -2   2  985.09   28.44
   2  -2  -2  889.81   28.61
   2  -2  -2  970.58   29.40
  -2   2   2 1003.34   28.90
   2   2  -2  920.53   28.34
  -1  -2   2  458.57   13.82
  -1   2   2  454.10   14.05
   1   2  -2  424.60   14.02
  -1   2   2  456.43   14.23
   0  -2   2   64.84    3.32
   0  -2  -2   74.53    3.47
   0   2   2   69.51    3.33
   0   2  -2   62.02    3.01
   0   2   2   69.82    3.65
  -1  -2  -2 1220.26   36.29
   1  -2   2 1221.28   36.64
   1   2   2 1275.68   36.42
  -1   2  -2 1220.43   36.47
   1   2   2 1226.52   36.63
   2  -2   2  751.49   24.88
  -2  -2  -2  837.90   24.83
  -2   2  -2  792.20   24.61
   2   2   2  831.20   24.25
  -3  -2  -2 1172.38   35.30
   3  -2   2 1108.43   35.84
  -3   2  -2 1151.17   35.28
   3   2   2 1188.53   34.64
  -4   2  -2  372.79   13.63
   4   2   2  397.33   13.04
  -5  -2  -2  733.52   24.25
   5   2   2  770.05   23.66
  -5   2  -2  713.71   24.43
  -6  -2  -2   18.67    1.79
  -6  -2  -2   17.94    3.08
  -6   2  -2   18.46    1.83
  -6   2  -2   14.76    3.13
   6   2   2   24.55    3.70
  -7  -2  -2  120.37    4.37
  -7  -2  -2  134.87    7.95
   7  -2   2  122.58    8.30
   7  -2   2  118.24    4.33
   7   2   2  116.21    4.26
  -7   2  -2  124.30    8.36
  -7   2  -2  117.26    4.47
   7   2   2  131.17    9.91
  -8  -2  -2  213.12    6.96
  -8  -2  -2  201.48   11.35
   8  -2   2  204.80    7.39
   8  -2   2  213.16    6.78
   8   2   2  214.66    7.43
   8   2   2  199.92   15.97
  -8   2  -2  196.47    7.96
  -8   2  -2  218.11   12.04
   8   2   2  209.66    6.74
  -8   2  -2  210.45    7.02
   9  -2   2    7.25    4.55
   9  -2   2    4.01    1.63
  -9  -2  -2    6.16    1.80
  -9  -2  -2    3.41    2.73
   9  -2   2    3.20    1.29
  -9  -2  -2   -0.14    4.16
  -9  -2  -2    3.55    1.29
   9   2   2    2.59    1.19
  -9   2  -2   -0.98    2.62
  -9   2  -2    1.56    4.59
  -9   2  -2    2.83    1.29
  -9   2  -2    1.63    1.82
   9   2   2    1.33    1.59
 -10  -2  -2    8.02    6.01
 -10  -2  -2   15.93    2.31
 -10  -2  -2   16.47    2.45
  10  -2   2   21.57    2.82
 -10  -2  -2   17.69    2.73
 -10   2  -2   18.57    2.51
 -10   2  -2   21.64    3.07
  10   2   2   19.03    2.34
 -10   2  -2   20.77    2.59
  10   2   2   19.01    2.65
 -10   2  -2   12.49    5.98
 -11  -2  -2   46.67    3.23
 -11  -2  -2   44.23    8.81
 -11  -2  -2   46.11    4.23
  11  -2   2   46.40    3.24
 -11  -2  -2   50.90    4.08
 -11   2  -2   34.01    8.77
  11   2   2   42.88    3.17
 -11   2  -2   52.47    3.36
 -11   2  -2   47.70    4.67
 -11   2  -2   52.61    4.44
  12  -2   2   87.83    4.22
 -12  -2  -2   83.34    5.26
 -12  -2  -2   96.08    5.01
 -12  -2  -2   81.68    4.47
 -12  -2  -2   72.28   14.08
 -12   2  -2   84.99    5.39
  12   2   2   78.50    4.09
 -12   2  -2   82.96   13.70
 -12   2  -2   85.72    4.53
 -12   2  -2   95.53    5.28
 -13  -2  -2   -1.58    4.32
 -13  -2  -2    8.25    2.24
  13  -2   2   13.05    1.73
  13   2   2   11.00    1.76
 -13   2  -2   11.93    2.37
 -13   2  -2   14.38    2.89
  14  -2   2   11.16    1.76
 -14  -2  -2   11.43    2.37
 -14  -2  -2   11.01    2.28
 -14   2  -2    9.77    2.34
 -14   2  -2   11.75    2.37
  14   2   2    8.73    1.73
 -15  -2  -2   69.81    4.67
  15  -2   2   76.74    3.44
 -15  -2  -2   71.69    4.08
  15   2   2   76.74    3.36
 -15   2  -2   70.86    4.21
 -15   2  -2   77.01    4.62
 -16  -2  -2   19.76    2.60
  16  -2   2   20.84    1.95
 -16  -2  -2   24.18    2.66
  16   2   2   17.89    1.87
 -16   2  -2   17.82    2.36
 -16   2  -2   28.04    2.75
 -17  -2  -2    9.51    2.53
  17  -2   2    7.86    1.54
 -17  -2  -2    7.96    1.53
 -17   2  -2    7.64    1.47
  17   2   2    8.56    1.29
 -17   2  -2   11.02    2.15
  18  -3  -2    7.86    0.98
 -18  -3   2    7.81    1.13
  18   3  -2    9.12    1.04
 -18   3   2    7.74    1.11
 -17  -3   2    0.75    1.09
  17  -3  -2    1.77    0.99
 -17   3   2    1.67    1.14
  17   3  -2    2.53    0.93
 -17   3   2    2.21    2.33
 -16  -3   2    0.10    2.85
 -16  -3   2    3.25    1.32
  16  -3  -2    4.79    1.23
 -16   3   2    3.97    1.48
  16   3  -2    2.45    1.15
 -16   3   2    1.23    2.12
  15  -3  -2   31.41    2.85
 -15  -3   2   26.25    3.15
  15  -3  -2   28.27    2.27
 -15  -3   2   28.19    3.14
 -15   3   2   25.30    3.68
  15   3  -2   28.17    2.14
 -15   3   2   29.80    3.31
  15   3  -2   30.08    2.78
  14  -3  -2   53.86    3.45
 -14  -3   2   57.03    3.68
  14  -3  -2   52.89    2.70
 -14  -3   2   45.86    5.06
 -14  -3   2   61.74   13.89
 -14   3   2   55.91    3.89
  14   3  -2   50.71    3.36
 -14   3   2   50.86    9.70
 -14   3   2   63.90    4.52
  14   3  -2   50.94    2.69
  13  -3  -2   73.52    3.93
 -13  -3   2   70.93    5.55
  13  -3  -2   72.24    3.41
 -13  -3   2   69.84    4.11
 -13   3   2   80.79    5.34
 -13   3   2   70.19    4.23
  13   3  -2   69.69    3.36
  13   3  -2   74.70    3.84
 -13   3   2   84.94   13.70
  12  -3  -2   60.80    3.10
 -12  -3   2   66.35    3.91
 -12  -3   2   63.88   12.46
  12  -3  -2   62.15    3.66
 -12  -3   2   70.51   11.62
 -12  -3   2   61.97    5.05
  12   3  -2   62.95    3.15
 -12   3   2   59.03   10.44
  12   3  -2   63.26    3.60
 -12   3   2   67.19    4.10
 -12   3   2   69.54    5.00
  11  -3  -2    9.81    8.50
 -11  -3   2    9.78    5.06
 -11  -3   2   16.96    7.46
 -11  -3   2    9.70    1.89
 -11  -3   2   13.65    2.63
  11  -3  -2   12.61    1.84
  11  -3  -2   16.33    2.03
 -11   3   2    8.54    4.98
 -11   3   2   17.73    7.28
 -11   3   2   10.65    2.54
 -11   3   2   10.88    2.13
  11   3  -2   13.70    1.88
  10  -3  -2  196.56    7.03
 -10  -3   2  196.22   13.24
 -10  -3   2  188.73    7.18
 -10  -3   2  196.03   11.22
  10  -3  -2  195.06   13.38
 -10  -3   2  199.02    7.91
  10  -3  -2  194.93    6.51
 -10   3   2  197.88   11.67
 -10   3   2  201.13    7.84
 -10   3   2  198.90   13.76
 -10   3   2  203.39    7.29
  10   3  -2  190.71    6.51
  10   3  -2  198.25    7.04
  -9  -3   2  105.95    9.22
  -9  -3   2  113.25    5.31
  -9  -3   2  110.49    4.91
   9  -3  -2  102.32    4.70
   9  -3  -2  109.93    4.00
   9  -3  -2   96.71   12.75
  -9   3   2  110.32    9.96
  -9   3   2  106.06    5.40
   9   3  -2  109.74    4.01
   9   3  -2  107.32    4.92
  -9   3   2  112.76    5.02
  -8  -3   2 1125.60   34.58
   8  -3  -2 1141.78   33.86
  -8  -3   2 1110.38   37.96
  -8   3   2 1201.60   34.74
  -8   3   2 1254.69   39.38
   8   3  -2 1119.54   33.86
  -7  -3   2  177.61    9.34
   7  -3  -2  192.55    6.22
  -7   3   2  212.74    7.33
   7   3  -2  183.22    6.23
  -7   3   2  203.47   10.39
   6  -3  -2  664.76   20.65
  -6  -3   2  686.55   23.37
  -6   3   2  739.86   24.28
  -5  -3   2  983.03   30.82
   5   3  -2  921.30   30.82
  -5   3   2 1045.36   31.89
   4  -3  -2   42.60    6.86
  -4  -3   2   48.49    4.01
  -4  -3   2   48.47    3.71
  -4   3   2   54.70    5.45
  -4   3   2   48.60    4.41
   4   3  -2   46.48    3.77
   3  -3  -2 1069.73   32.99
  -3  -3   2 1072.39   32.54
   3  -3  -2 1118.05   34.21
  -3  -3   2 1109.30   32.65
   3   3  -2 1074.47   32.39
  -3   3   2 1092.49   33.20
  -2  -3   2   95.61    3.87
   2  -3  -2   98.28    5.50
   2  -3  -2   90.98    4.22
  -2   3   2   95.22    4.46
   2   3  -2   93.74    3.53
   1  -3  -2  214.65    7.55
  -1  -3   2  222.41    7.19
   1   3  -2  207.46    7.46
  -1   3   2  234.68    7.78
  -1   3   2  225.08    7.66
   0  -3   2 1214.91   35.02
   0   3   2 1171.48   35.32
   0   3  -2 1183.82   34.78
   0   3   2 1184.13   35.28
   1  -3   2 1017.75   29.64
   1   3   2  949.82   29.51
  -1   3  -2 1020.64   29.47
   1   3   2  959.37   29.60
  -2  -3  -2   76.04    4.31
   2  -3   2   92.15    4.96
  -2  -3  -2   77.40    3.72
  -2   3  -2   91.24    4.30
   2   3   2   81.33    4.04
   3  -3   2   50.05    5.89
  -3  -3  -2   49.25    4.33
   3  -3   2   46.06    2.40
  -3   3  -2   48.41    4.35
   3   3   2   48.02    3.74
  -4  -3  -2  285.99   10.81
  -4   3  -2  294.23   11.06
   4   3   2  285.63   11.11
  -5  -3  -2 1388.44   42.89
  -5  -3  -2 1380.49   40.74
   5   3   2 1388.24   42.40
  -5   3  -2 1386.68   43.29
  -6  -3  -2  175.91    8.56
  -6  -3  -2  171.54    5.75
  -6   3  -2  178.57    5.86
   6   3   2  164.22    9.30
  -6   3  -2  179.05    9.06
  -7  -3  -2  320.14   13.32
   7  -3   2  290.72    9.55
  -7  -3  -2  313.90    9.70
   7  -3   2  325.19   11.37
  -7   3  -2  307.37   13.83
   7   3   2  314.93   15.10
   7   3   2  292.88    9.52
  -7   3  -2  317.66   10.29
  -7   3  -2  310.86    9.75
  -8  -3  -2    2.27    3.44
   8  -3   2    1.92    1.19
   8  -3   2    5.70    3.17
   8  -3   2   -0.91    1.73
  -8  -3  -2    0.43    1.01
   8   3   2    2.30    1.73
   8   3   2    0.29    1.02
  -8   3  -2    2.73    3.50
  -8   3  -2    2.03    1.98
   9  -3   2  235.40    7.98
   9  -3   2  222.76   11.78
   9  -3   2  225.76    7.47
  -9  -3  -2  229.60   13.25
  -9  -3  -2  238.91    7.74
  -9  -3  -2  226.15    8.87
  -9   3  -2  227.34    9.25
  -9   3  -2  240.22    7.85
  -9   3  -2  233.95   13.98
   9   3   2  229.22    8.00
   9   3   2  225.51    7.46
  -9   3  -2  238.02    8.54
 -10  -3  -2   88.94    5.17
 -10  -3  -2   93.76    4.17
  10  -3   2   89.38    4.33
 -10  -3  -2   92.36    5.03
 -10  -3  -2   88.72   11.65
 -10   3  -2   91.87   12.63
  10   3   2   96.66    4.34
 -10   3  -2   97.42    5.80
 -10   3  -2  100.74    4.33
  10   3   2   91.47    3.81
 -10   3  -2   90.28    5.04
 -11  -3  -2   53.01    4.28
 -11  -3  -2   67.37    4.60
 -11  -3  -2   55.87    3.41
 -11  -3  -2   51.14    9.68
  11  -3   2   60.66    3.56
 -11   3  -2   55.50    4.56
 -11   3  -2   52.79    4.94
  11   3   2   59.11    3.47
 -11   3  -2   56.42    3.64
 -11   3  -2   52.04    9.37
  12  -3   2    8.67    1.76
 -12  -3  -2   11.53    2.03
 -12  -3  -2   13.18    2.48
 -12  -3  -2   12.26    2.57
 -12  -3  -2    5.62   13.19
 -12   3  -2    9.88    2.51
  12   3   2   10.66    1.84
 -12   3  -2   26.91   11.80
 -12   3  -2   15.60    2.71
 -12   3  -2   11.92    2.17
 -13  -3  -2    4.53    2.16
  13  -3   2    7.91    1.69
 -13   3  -2    9.01    2.32
 -13   3  -2    8.00    4.10
  13   3   2    7.37    1.58
  14  -3   2    2.29    1.44
 -14  -3  -2    4.37    2.05
 -14  -3  -2    3.62    2.11
  14   3   2    3.21    1.43
 -14   3  -2    2.16    2.06
 -14   3  -2   -0.19    1.96
  15  -3   2   20.85    2.13
 -15  -3  -2   16.05    2.09
 -15  -3  -2   19.97    2.74
 -15   3  -2   15.97    2.36
  15   3   2   23.67    2.03
 -15   3  -2   23.24    3.21
 -16  -3  -2    3.49    1.39
  16  -3   2    4.96    1.16
 -16  -3  -2    3.23    2.32
  16   3   2    2.46    1.02
 -16   3  -2    2.25    1.89
 -16   3  -2    4.28    1.59
 -17  -3  -2    6.84    2.85
  17  -3   2   11.00    2.15
 -17  -3  -2    3.60    1.36
  17   3   2    6.38    1.27
 -17   3  -2    6.54    1.48
 -17   3  -2    6.59    2.07
  18  -4  -2   37.26    1.95
 -18  -4   2   35.11    2.09
 -18   4   2   37.70    2.11
  18   4  -2   32.94    1.85
 -17  -4   2   51.95    2.85
  17  -4  -2   59.11    2.72
 -17   4   2   56.19    2.97
 -17   4   2   56.51    4.03
  17   4  -2   54.75    2.66
  16  -4  -2   18.95    2.09
 -16  -4   2   12.28    3.39
 -16  -4   2   18.66    2.41
 -16   4   2   19.92    2.57
  16   4  -2   19.28    2.07
  16   4  -2   20.29    2.16
 -16   4   2   20.13    2.43
 -15  -4   2   20.50    2.91
  15  -4  -2   22.37    2.24
  15  -4  -2   23.11    2.56
 -15  -4   2   21.09    3.15
  15   4  -2   25.06    1.95
 -15   4   2   25.83    3.28
  15   4  -2   20.54    2.64
 -15   4   2   24.07    3.47
  14  -4  -2   38.82    2.35
 -14  -4   2   34.08    3.31
 -14  -4   2   32.70    4.61
  14  -4  -2   36.36    3.06
  14   4  -2   36.22    2.93
 -14   4   2   26.31    9.65
  14   4  -2   37.78    2.29
 -14   4   2   43.47    3.54
 -14   4   2   38.65    4.06
 -13  -4   2    0.22    1.47
 -13  -4   2   -1.17    2.68
 -13  -4   2  -12.02   10.69
  13  -4  -2    0.55    1.20
  13  -4  -2   -0.51    1.38
  13   4  -2    0.26    1.12
 -13   4   2   -0.65    6.70
  13   4  -2    1.30    1.43
 -13   4   2    1.46    1.74
 -13   4   2    0.50    2.41
  12  -4  -2   28.79    2.85
  12  -4  -2   29.18    2.31
 -12  -4   2   23.58    7.27
 -12  -4   2   22.12    2.92
 -12  -4   2   26.80    3.27
 -12  -4   2   35.50   11.54
 -12   4   2   27.86    4.21
 -12   4   2   22.42    6.24
  12   4  -2   25.05    2.79
 -12   4   2   27.05    3.31
  12   4  -2   23.21    2.23
  11  -4  -2   89.42   15.45
 -11  -4   2   80.56   13.92
  11  -4  -2   84.99    3.57
 -11  -4   2   91.21    9.97
  11  -4  -2   81.76    4.52
 -11  -4   2   80.13    5.26
 -11  -4   2   76.30    5.36
 -11   4   2   75.05    9.43
  11   4  -2   90.34    4.26
 -11   4   2   87.87    5.21
 -11   4   2   89.19    4.90
  10  -4  -2  338.54   10.69
 -10  -4   2  313.06   16.78
 -10  -4   2  323.96   11.37
  10  -4  -2  319.04   10.17
 -10  -4   2  317.19   14.70
 -10  -4   2  319.07   10.77
  10  -4  -2  329.56   16.84
 -10   4   2  338.63   11.45
 -10   4   2  325.42   17.64
  10   4  -2  314.60   10.17
  10   4  -2  321.21   10.64
 -10   4   2  334.62   15.39
 -10   4   2  339.25   10.91
  -9  -4   2   25.86    4.71
   9  -4  -2   25.20    5.83
   9  -4  -2   31.25    3.07
   9  -4  -2   31.50    1.98
  -9  -4   2   29.11    3.70
  -9  -4   2   26.97    3.14
   9   4  -2   29.19    1.98
  -9   4   2   28.77    5.49
  -9   4   2   29.64    3.37
   9   4  -2   26.03    3.29
  -8  -4   2  778.19   27.12
   8  -4  -2  755.62   23.01
   8  -4  -2  825.65   26.71
  -8  -4   2  733.54   23.77
  -8   4   2  811.71   23.96
   8   4  -2  757.45   23.04
  -8   4   2  802.87   28.45
   7  -4  -2  498.40   15.73
   7  -4  -2  577.49   18.86
  -7  -4   2  536.48   19.17
   7   4  -2  493.97   15.77
  -7   4   2  522.50   16.59
  -7   4   2  548.49   20.30
   6  -4  -2  503.42   16.54
   6  -4  -2  591.97   19.14
  -6   4   2  591.99   20.51
  -6   4   2  552.84   17.37
   5  -4  -2   10.21    1.81
  -5  -4   2    8.85    2.33
  -5   4   2    7.70    2.42
   5   4  -2    6.53    3.16
  -4  -4   2   74.83    4.28
  -4  -4   2   90.96    4.67
   4  -4  -2   92.66    4.80
  -4   4   2   95.42    5.41
   4   4  -2   82.21    4.59
  -3  -4   2 1989.84   56.52
   3  -4  -2 1955.58   58.50
  -3  -4   2 1888.07   56.43
   3  -4  -2 1873.68   57.10
   3   4  -2 1908.93   56.24
  -3   4   2 1949.62   57.35
   2  -4  -2   37.02    2.79
  -2  -4   2   38.90    2.33
   2   4  -2   40.54    1.73
  -2   4   2   37.87    2.99
  -2   4   2   44.38    3.22
   1  -4  -2 4650.66  140.77
  -1   4   2 4760.14  140.78
  -1   4   2 5071.87  140.93
   1   4  -2 4949.80  140.26
   0  -4  -2 1978.31   59.40
   0   4   2 2079.25   59.46
   0   4   2 2010.38   59.31
   0   4  -2 2084.98   58.73
   0   4  -2 1958.44   58.67
   1  -4   2 2702.55   78.95
  -1  -4  -2 2613.54   79.03
  -1   4  -2 2709.33   78.04
  -1   4  -2 2760.63   78.88
   1   4   2 2679.93   79.16
   1   4   2 2777.30   79.04
  -2  -4  -2  956.54   29.71
  -2  -4  -2  977.88   29.33
   2  -4   2  934.01   29.76
   2   4   2  995.97   29.56
  -2   4  -2  976.35   29.57
   2   4   2  977.59   29.40
   3  -4   2  723.72   21.06
  -3  -4  -2  722.60   22.76
   3  -4   2  653.39   23.30
  -3   4  -2  750.84   22.90
   3   4   2  712.70   22.42
   4  -4   2  337.09   10.50
  -4  -4  -2  315.81   11.94
  -4   4  -2  335.89   12.39
   4   4   2  325.91   11.89
  -5  -4  -2 2349.97   73.12
   5  -4   2 2643.95   74.02
  -5  -4  -2 2596.86   75.85
   5   4   2 2540.54   75.48
  -5   4  -2 2597.04   76.30
  -5   4  -2 2457.03   73.28
  -6  -4  -2  651.07   19.77
  -6  -4  -2  671.87   22.89
   6  -4   2  682.95   20.92
   6   4   2  662.47   23.01
  -6   4  -2  694.82   23.59
  -6   4  -2  686.33   20.32
  -6   4  -2  675.61   19.87
   6   4   2  611.95   19.64
  -7  -4  -2   65.81    5.97
   7  -4   2   56.94    2.88
  -7  -4  -2   63.51    2.87
   7  -4   2   61.74    4.72
  -7   4  -2   63.60    3.69
  -7   4  -2   62.46    6.89
  -7   4  -2   59.25    2.95
[truncated: 2,033,620 more chars]
