# Supplementary material for: Structural Insights into the Host–Guest Complexation between β-Cyclodextrin and Bio-Conjugatable Adamantane Derivatives
Source: Molecules. 2021 Apr 21;26(9):2412. doi: 10.3390/molecules26092412 (PMC8122645; doi:10.3390/molecules26092412)
Supplement: Supplementary file 1 [file molecules-26-02412-s001.zip › CIF and CheckCIF/Complex 4.cif]

data_CDCOOH
_publcif_datablock.id '{b2cc52a3-6e03-426b-a7ee-f425849ae940}'

# publcif _publ_body_element loop start
loop_
_publ_body_element
_publ_body_title
_publ_body_contents

 section 
;
Chemical context
; 
;

;
 section 
;
Structural commentary
; 
;

;
 section 
;
Supramolecular features
; 
;

;
 section 
;
Database survey
; 
;

;
 section 
;
Synthesis and crystallization
; 
;

;
 section 
;
Refinement
;
;
Crystal data, data collection and structure refinement details are summarized
in Table 1.
;

# publcif _publ_body_element loop end

_audit_update_record
;
2020-10-14 # Formatted by publCIF
;
 
_audit_creation_method            'SHELXL-2016/6'
_shelx_SHELXL_version_number      '2016/6'
_chemical_name_systematic         ?
_chemical_name_common             ?
_chemical_melting_point           ?
_chemical_formula_moiety          
 '2(C42 H70 O35), 2(C5.50 H8.50 O) [+ solvent]'
_chemical_formula_sum
 'C95 H157 O72' 
_chemical_formula_weight          2451.20

loop_
 _atom_type_symbol
 _atom_type_description
 _atom_type_scat_dispersion_real
 _atom_type_scat_dispersion_imag
 _atom_type_scat_source
 'C'  'C'   0.0033   0.0016
 'International Tables Vol C Tables 4.2.6.8 and 6.1.1.4'
 'H'  'H'   0.0000   0.0000
 'International Tables Vol C Tables 4.2.6.8 and 6.1.1.4'
 'O'  'O'   0.0106   0.0060
 'International Tables Vol C Tables 4.2.6.8 and 6.1.1.4'
 
_space_group_crystal_system       orthorhombic
_space_group_IT_number            20
_space_group_name_H-M_alt         'C 2 2 21'
_space_group_name_Hall            'C 2c 2'
 
_shelx_space_group_comment
;
The symmetry employed for this shelxl refinement is uniquely defined
by the following loop, which should always be used as a source of
symmetry information in preference to the above space-group names.
They are only intended as comments.
;
 
loop_
 _space_group_symop_operation_xyz
 'x, y, z'
 '-x, -y, z+1/2'
 'x, -y, -z'
 '-x, y, -z+1/2'
 'x+1/2, y+1/2, z'
 '-x+1/2, -y+1/2, z+1/2'
 'x+1/2, -y+1/2, -z'
 '-x+1/2, y+1/2, -z+1/2'
 
_cell_length_a                    19.1225(4)
_cell_length_b                    24.2639(6)
_cell_length_c                    32.6433(8)
_cell_angle_alpha                 90
_cell_angle_beta                  90
_cell_angle_gamma                 90
_cell_volume                      15146.0(6)
_cell_formula_units_Z             4
_cell_measurement_temperature     296(2)
_cell_measurement_reflns_used     44373
_cell_measurement_theta_min       3.0
_cell_measurement_theta_max       27.4
 
_exptl_crystal_description       'prism'
_exptl_crystal_colour            'colorless'
_exptl_crystal_density_meas       ?
_exptl_crystal_density_method     ?
_exptl_crystal_density_diffrn     1.075          
_exptl_crystal_F_000              5212
_exptl_transmission_factor_min    ?
_exptl_transmission_factor_max    ?
_exptl_crystal_size_max           0.330
_exptl_crystal_size_mid           0.310
_exptl_crystal_size_min           0.280
_exptl_absorpt_coefficient_mu     0.093
_shelx_estimated_absorpt_T_min    0.970
_shelx_estimated_absorpt_T_max    0.974
_exptl_absorpt_correction_type    multi-scan
_exptl_absorpt_correction_T_min   0.970
_exptl_absorpt_correction_T_max   0.974
_exptl_absorpt_process_details    
;
 Sheldrick, G.M. SADABS (Program for Scaling and Correction of Area Detector
 Data), version 2008/1; University of G\"ottingen: G\"ottingen, Germany, 2008.
;
_exptl_absorpt_special_details    ?
_diffrn_ambient_temperature       296(2)
_diffrn_radiation_wavelength      0.71073
_diffrn_radiation_type            MoK\a
_diffrn_source                    ?
_diffrn_measurement_device_type   'Bruker Apex II'
_diffrn_measurement_method        'phi and omega scans'
_diffrn_detector_area_resol_mean  ?
_diffrn_standards_number          0
_diffrn_standards_interval_count  0
_diffrn_standards_interval_time   0
_diffrn_standards_decay_%         0
_diffrn_reflns_number             55633
_diffrn_reflns_av_unetI/netI      0.0331
_diffrn_reflns_av_R_equivalents   0.0361
_diffrn_reflns_limit_h_min        -22
_diffrn_reflns_limit_h_max        22
_diffrn_reflns_limit_k_min        -28
_diffrn_reflns_limit_k_max        24
_diffrn_reflns_limit_l_min        -38
_diffrn_reflns_limit_l_max        38
_diffrn_reflns_theta_min          3.006
_diffrn_reflns_theta_max          25.019
_diffrn_reflns_theta_full         25.019
_diffrn_measured_fraction_theta_max   0.985
_diffrn_measured_fraction_theta_full  0.985
_diffrn_reflns_Laue_measured_fraction_max    0.985
_diffrn_reflns_Laue_measured_fraction_full   0.985
_diffrn_reflns_point_group_measured_fraction_max   0.975
_diffrn_reflns_point_group_measured_fraction_full  0.975
_reflns_number_total              13052
_reflns_number_gt                 9831
_reflns_threshold_expression      'I > 2\s(I)'
_reflns_Friedel_coverage          0.839
_reflns_Friedel_fraction_max      0.964
_reflns_Friedel_fraction_full     0.964
 
_reflns_special_details
;
 Reflections were merged by SHELXL according to the crystal
 class for the calculation of statistics and refinement.
 
 Structure factors included contributions from the .fab file.
 
 _reflns_Friedel_fraction is defined as the number of unique
 Friedel pairs measured divided by the number that would be
 possible theoretically, ignoring centric projections and
 systematic absences.
;
 
_computing_data_collection        'Bruker Apex II'
_computing_cell_refinement        'Bruker Apex II'
_computing_data_reduction         'Bruker Apex II'
_computing_structure_solution     'SHELXL-2016/6 (Sheldrick, 2016)'
_computing_structure_refinement   'SHELXL-2016/6 (Sheldrick, 2016)'
_computing_molecular_graphics     'SHELXL-2016/6 (Sheldrick, 2016)'
_computing_publication_material   'publCIF (Westrip, 2010)'
_refine_special_details           ?
_refine_ls_structure_factor_coef  Fsqd
_refine_ls_matrix_type            full
_refine_ls_weighting_scheme       calc
_refine_ls_weighting_details
'w=1/[\s^2^(Fo^2^)+(0.2000P)^2^] where P=(Fo^2^+2Fc^2^)/3'
_atom_sites_solution_primary      ?
_atom_sites_solution_secondary    ?
_atom_sites_solution_hydrogens    mixed
_refine_ls_hydrogen_treatment     constr
_refine_ls_extinction_method      none
_refine_ls_extinction_coef        .
_refine_ls_abs_structure_details
;
 Flack x determined using 3559 quotients [(I+)-(I-)]/[(I+)+(I-)]
 (Parsons, Flack and Wagner, Acta Cryst. B69 (2013) 249-259).
;
_refine_ls_abs_structure_Flack    0.0(2)
_chemical_absolute_configuration  rm
_refine_ls_number_reflns          13052
_refine_ls_number_parameters      739
_refine_ls_number_restraints      18
_refine_ls_R_factor_all           0.1064
_refine_ls_R_factor_gt            0.0883
_refine_ls_wR_factor_ref          0.2859
_refine_ls_wR_factor_gt           0.2630
_refine_ls_goodness_of_fit_ref    1.153
_refine_ls_restrained_S_all       1.153
_refine_ls_shift/su_max           0.000
_refine_ls_shift/su_mean          0.000
 
loop_
 _atom_site_label
 _atom_site_type_symbol
 _atom_site_fract_x
 _atom_site_fract_y
 _atom_site_fract_z
 _atom_site_U_iso_or_equiv
 _atom_site_adp_type
 _atom_site_occupancy
 _atom_site_site_symmetry_order  
 _atom_site_calc_flag
 _atom_site_refinement_flags_posn
 _atom_site_refinement_flags_adp
 _atom_site_refinement_flags_occupancy
 _atom_site_disorder_assembly
 _atom_site_disorder_group
O51 O 0.5879(9) 0.7672(8) 0.5397(6) 0.109(2) Uani 0.5 1 d . . P . .
H51O H 0.551247 0.753351 0.546732 0.130 Uiso 1 1 d R U . . .
O52 O 0.6617(9) 0.7724(8) 0.4875(6) 0.109(2) Uani 0.5 1 d . . P . .
C51 C 0.6112(10) 0.7484(7) 0.5028(5) 0.109(2) Uani 0.5 1 d D . P . .
C52 C 0.5839(7) 0.7050(8) 0.4778(4) 0.109(2) Uani 0.5 1 d D . P . .
C53 C 0.5262(12) 0.6726(8) 0.4992(6) 0.109(2) Uani 0.5 1 d D . P . .
H53A H 0.488492 0.697718 0.506215 0.130 Uiso 0.5 1 calc R U P . .
H53B H 0.544540 0.657631 0.524569 0.130 Uiso 0.5 1 calc R U P . .
C54 C 0.5528(11) 0.7270(7) 0.4380(5) 0.109(2) Uani 0.5 1 d D . P . .
H54A H 0.588032 0.748475 0.423752 0.130 Uiso 0.5 1 calc R U P . .
H54B H 0.514175 0.751410 0.444466 0.130 Uiso 0.5 1 calc R U P . .
C55 C 0.6407(10) 0.6636(8) 0.4660(7) 0.109(2) Uani 0.5 1 d D . P . .
H55A H 0.659380 0.647162 0.490823 0.130 Uiso 0.5 1 calc R U P . .
H55B H 0.678584 0.683133 0.452587 0.130 Uiso 0.5 1 calc R U P . .
C56 C 0.4964(11) 0.6254(8) 0.4734(7) 0.109(2) Uani 0.5 1 d D . P . .
H56 H 0.459255 0.605335 0.487734 0.130 Uiso 0.5 1 calc R U P . .
C57 C 0.4685(11) 0.6576(11) 0.4367(7) 0.109(2) Uani 0.5 1 d D . P . .
H57A H 0.439408 0.687560 0.446511 0.130 Uiso 0.5 1 calc R U P . .
H57B H 0.439409 0.633486 0.420248 0.130 Uiso 0.5 1 calc R U P . .
C58 C 0.5268(10) 0.6814(8) 0.4097(7) 0.109(2) Uani 0.5 1 d D . P . .
H58 H 0.506538 0.697496 0.384849 0.130 Uiso 0.5 1 calc R U P . .
C59 C 0.5930(11) 0.6491(10) 0.3988(6) 0.109(2) Uani 0.5 1 d D . P . .
H59A H 0.629894 0.674104 0.390361 0.130 Uiso 0.5 1 calc R U P . .
H59B H 0.583788 0.623534 0.376675 0.130 Uiso 0.5 1 calc R U P . .
C60 C 0.6147(9) 0.6178(8) 0.4377(6) 0.109(2) Uani 0.5 1 d D . P . .
H60 H 0.653109 0.592373 0.431459 0.130 Uiso 0.5 1 calc R U P . .
C61 C 0.5587(10) 0.5881(9) 0.4630(7) 0.109(2) Uani 0.5 1 d D . P . .
H61A H 0.579512 0.574870 0.488233 0.130 Uiso 0.5 1 calc R U P . .
H61B H 0.542106 0.556398 0.447767 0.130 Uiso 0.5 1 calc R U P . .
O1 O 0.7786(2) 0.73524(19) 0.33467(16) 0.0514(11) Uani 1 1 d . . . . .
O2 O 0.7332(2) 0.8703(2) 0.37880(14) 0.0503(11) Uani 1 1 d . . . . .
O3 O 0.6853(3) 0.8988(2) 0.27255(15) 0.0569(12) Uani 1 1 d . . . . .
H3 H 0.650305 0.914117 0.281543 0.085 Uiso 1 1 calc R U . . .
O4 O 0.7689(3) 0.8039(2) 0.26354(15) 0.0651(14) Uani 1 1 d . . . . .
H4 H 0.773729 0.770421 0.261453 0.098 Uiso 1 1 calc R U . . .
O5 O 0.8605(3) 0.8286(3) 0.4101(2) 0.0732(16) Uani 1 1 d . . . . .
H5O H 0.890719 0.804781 0.406672 0.088 Uiso 1 1 d R U . . .
O6 O 0.6233(2) 0.86471(19) 0.34701(14) 0.0485(11) Uani 1 1 d . . . . .
O7 O 0.4690(3) 0.9088(2) 0.40486(15) 0.0573(12) Uani 1 1 d . . . . .
O8 O 0.3952(3) 0.9241(2) 0.30261(16) 0.0598(13) Uani 1 1 d . . . . .
H8 H 0.409126 0.904992 0.283583 0.090 Uiso 1 1 calc R U . . .
O9 O 0.5402(3) 0.9152(2) 0.28495(15) 0.0599(13) Uani 1 1 d . . . . .
H9 H 0.575046 0.897379 0.278613 0.090 Uiso 1 1 calc R U . . .
O10 O 0.6023(4) 0.9463(4) 0.4332(2) 0.103(2) Uani 1 1 d . . . . .
H10 H 0.628956 0.951215 0.452581 0.155 Uiso 1 1 calc R U . . .
O11 O 0.3960(2) 0.8494(2) 0.36857(15) 0.0517(11) Uani 1 1 d . . . . .
O12 O 0.2547(3) 0.7780(2) 0.42374(15) 0.0614(13) Uani 1 1 d . . . . .
O13 O 0.1896(3) 0.7581(2) 0.32013(17) 0.0635(14) Uani 1 1 d . . . . .
H13 H 0.179038 0.726750 0.327225 0.095 Uiso 1 1 calc R U . . .
O14 O 0.2927(3) 0.8413(2) 0.30809(16) 0.0610(13) Uani 1 1 d . . . . .
H14 H 0.276754 0.824501 0.288371 0.092 Uiso 1 1 calc R U . . .
O15 O 0.3018(5) 0.8766(4) 0.4623(2) 0.109(3) Uani 1 1 d . . . . .
H15 H 0.304109 0.898011 0.442939 0.163 Uiso 1 1 calc R U . . .
O16 O 0.2669(3) 0.7022(2) 0.38009(15) 0.0524(11) Uani 1 1 d . . . . .
O17 O 0.2652(3) 0.5640(2) 0.42506(14) 0.0527(11) Uani 1 1 d . . . . .
O18 O 0.2253(3) 0.5238(2) 0.32008(16) 0.0587(12) Uani 1 1 d . . . . .
H18 H 0.236805 0.542675 0.300389 0.088 Uiso 1 1 calc R U . . .
O19 O 0.1954(3) 0.6407(2) 0.31858(16) 0.0639(14) Uani 1 1 d . . . . .
H19 H 0.206907 0.672759 0.314462 0.096 Uiso 1 1 calc R U . . .
O20 O 0.2122(4) 0.6428(3) 0.47724(19) 0.089(2) Uani 1 1 d . . . . .
H20 H 0.200772 0.610323 0.479277 0.133 Uiso 1 1 calc R U . . .
O21 O 0.3390(2) 0.53071(19) 0.37359(15) 0.0477(10) Uani 1 1 d . . . . .
O22 O 0.4726(2) 0.4290(2) 0.40362(14) 0.0494(11) Uani 1 1 d . . . . .
O23 O 0.4812(3) 0.4092(3) 0.29339(15) 0.0636(14) Uani 1 1 d . . . . .
H23 H 0.451102 0.407831 0.275556 0.095 Uiso 1 1 calc R U . . .
O24 O 0.3529(3) 0.4700(3) 0.30206(15) 0.0618(14) Uani 1 1 d . . . . .
H24O H 0.370425 0.468613 0.278916 0.074 Uiso 1 1 d R U . . .
O25 O 0.3547(3) 0.4298(3) 0.45517(17) 0.0703(15) Uani 1 1 d . . . . .
H25O H 0.377084 0.400555 0.451300 0.084 Uiso 1 1 d R U . . .
O26 O 0.5514(2) 0.4658(2) 0.35564(14) 0.0477(10) Uani 1 1 d . . . . .
O27 O 0.7391(2) 0.4779(2) 0.37821(14) 0.0492(11) Uani 1 1 d . . . . .
O28 O 0.7498(3) 0.4885(2) 0.26739(14) 0.0536(12) Uani 1 1 d . . . . .
H28 H 0.716917 0.500028 0.253739 0.080 Uiso 1 1 calc R U . . .
O29 O 0.6143(3) 0.4445(3) 0.27786(15) 0.0650(14) Uani 1 1 d . . . . .
H29O H 0.574135 0.435396 0.285430 0.078 Uiso 1 1 d R U . . .
O31 O 0.7441(2) 0.55677(18) 0.33678(14) 0.0454(10) Uani 1 1 d . . . . .
O32 O 0.8489(3) 0.6749(2) 0.37123(17) 0.0603(13) Uani 1 1 d . . . . .
O33 O 0.8477(3) 0.7066(2) 0.26171(17) 0.0648(14) Uani 1 1 d . . . . .
H33 H 0.851127 0.687498 0.241104 0.097 Uiso 1 1 calc R U . . .
O34 O 0.8045(3) 0.5939(2) 0.26227(15) 0.0637(14) Uani 1 1 d . . . . .
H34 H 0.800949 0.612507 0.241384 0.096 Uiso 1 1 calc R U . . .
O35 O 0.8715(5) 0.5720(4) 0.4115(3) 0.117(3) Uani 1 1 d . . . . .
H35 H 0.876606 0.556009 0.433379 0.175 Uiso 1 1 calc R U . . .
O30 O 0.6662(5) 0.3960(5) 0.4264(3) 0.128(3) Uani 1 1 d . . . . .
H30 H 0.707439 0.391381 0.420414 0.193 Uiso 1 1 calc R U . . .
C31 C 0.6230(3) 0.4535(3) 0.35124(19) 0.0448(14) Uani 1 1 d . . . . .
H31 H 0.630282 0.413589 0.352469 0.054 Uiso 1 1 calc R U . . .
C37 C 0.8015(3) 0.5951(3) 0.3356(2) 0.0444(14) Uani 1 1 d . . . . .
H37 H 0.845971 0.574999 0.335571 0.053 Uiso 1 1 calc R U . . .
C40 C 0.8510(4) 0.6720(3) 0.2977(2) 0.0524(16) Uani 1 1 d . . . . .
H40 H 0.896727 0.653740 0.298327 0.063 Uiso 1 1 calc R U . . .
C4 C 0.7253(4) 0.8772(3) 0.3057(2) 0.0469(14) Uani 1 1 d . . . . .
H4A H 0.771683 0.894406 0.305392 0.056 Uiso 1 1 calc R U . . .
C39 C 0.8445(4) 0.7089(3) 0.3356(2) 0.0532(16) Uani 1 1 d . . . . .
H39 H 0.881997 0.736393 0.335815 0.064 Uiso 1 1 calc R U . . .
C1 C 0.7778(3) 0.7946(3) 0.3377(2) 0.0450(14) Uani 1 1 d . . . . .
H1 H 0.825699 0.808682 0.335729 0.054 Uiso 1 1 calc R U . . .
C34 C 0.7248(3) 0.4690(3) 0.3055(2) 0.0441(14) Uani 1 1 d . . . . .
H34A H 0.736151 0.429692 0.307756 0.053 Uiso 1 1 calc R U . . .
C16 C 0.2214(4) 0.7859(3) 0.3532(2) 0.0527(16) Uani 1 1 d . . . . .
H16 H 0.192899 0.818241 0.359771 0.063 Uiso 1 1 calc R U . . .
C33 C 0.7611(3) 0.4994(3) 0.3403(2) 0.0464(14) Uani 1 1 d . . . . .
H33A H 0.811803 0.494748 0.337727 0.056 Uiso 1 1 calc R U . . .
C25 C 0.3743(3) 0.4780(3) 0.37345(19) 0.0416(13) Uani 1 1 d . . . . .
H25A H 0.340307 0.448458 0.378150 0.050 Uiso 1 1 calc R U . . .
C7 C 0.5649(4) 0.8979(3) 0.3563(2) 0.0484(15) Uani 1 1 d . . . . .
H7 H 0.580082 0.936355 0.359042 0.058 Uiso 1 1 calc R U . . .
C5 C 0.7340(3) 0.8163(3) 0.3010(2) 0.0474(15) Uani 1 1 d . . . . .
H5A H 0.687956 0.798621 0.301098 0.057 Uiso 1 1 calc R U . . .
C38 C 0.7968(4) 0.6325(3) 0.3740(2) 0.0526(16) Uani 1 1 d . . . . .
H38 H 0.750373 0.649557 0.375155 0.063 Uiso 1 1 calc R U . . .
C15 C 0.2254(4) 0.7501(3) 0.3908(2) 0.0535(17) Uani 1 1 d . . . . .
H15A H 0.178166 0.738061 0.398163 0.064 Uiso 1 1 calc R U . . .
C22 C 0.2232(4) 0.5573(3) 0.3561(2) 0.0495(15) Uani 1 1 d . . . . .
H22 H 0.175081 0.557056 0.366339 0.059 Uiso 1 1 calc R U . . .
C10 C 0.4466(4) 0.9258(3) 0.3336(2) 0.0539(17) Uani 1 1 d . . . . .
H10A H 0.460227 0.964342 0.337331 0.065 Uiso 1 1 calc R U . . .
C19 C 0.2395(4) 0.6482(3) 0.3873(2) 0.0503(15) Uani 1 1 d . . . . .
H19A H 0.191135 0.650343 0.397156 0.060 Uiso 1 1 calc R U . . .
C3 C 0.6903(3) 0.8896(3) 0.3469(2) 0.0458(15) Uani 1 1 d . . . . .
H3A H 0.684799 0.929554 0.349705 0.055 Uiso 1 1 calc R U . . .
C28 C 0.4495(3) 0.4189(3) 0.3317(2) 0.0486(15) Uani 1 1 d . . . . .
H28A H 0.418057 0.387998 0.337641 0.058 Uiso 1 1 calc R U . . .
C23 C 0.2431(4) 0.6158(3) 0.3480(2) 0.0487(15) Uani 1 1 d . . . . .
H23A H 0.290872 0.617149 0.337188 0.058 Uiso 1 1 calc R U . . .
C13 C 0.3250(3) 0.8354(3) 0.3786(2) 0.0468(15) Uani 1 1 d . . . . .
H13A H 0.298047 0.868956 0.383932 0.056 Uiso 1 1 calc R U . . .
C11 C 0.5116(3) 0.8937(3) 0.3218(2) 0.0507(16) Uani 1 1 d . . . . .
H11 H 0.499226 0.854920 0.317723 0.061 Uiso 1 1 calc R U . . .
C17 C 0.2953(4) 0.8057(3) 0.3424(2) 0.0506(15) Uani 1 1 d . . . . .
H17 H 0.324797 0.773863 0.335986 0.061 Uiso 1 1 calc R U . . .
C9 C 0.4183(4) 0.9051(3) 0.3739(2) 0.0535(17) Uani 1 1 d . . . . .
H9A H 0.377829 0.927653 0.381619 0.064 Uiso 1 1 calc R U . . .
C21 C 0.2693(4) 0.5324(3) 0.3888(2) 0.0471(15) Uani 1 1 d . . . . .
H21 H 0.253514 0.494788 0.394503 0.057 Uiso 1 1 calc R U . . .
C8 C 0.5322(4) 0.8789(3) 0.3967(2) 0.0550(17) Uani 1 1 d . . . . .
H8A H 0.521329 0.839541 0.394838 0.066 Uiso 1 1 calc R U . . .
C30 C 0.3993(4) 0.4746(3) 0.4495(2) 0.0570(17) Uani 1 1 d . . . . .
H30A H 0.437064 0.472371 0.469324 0.068 Uiso 1 1 calc R U . . .
H30B H 0.373644 0.508305 0.454802 0.068 Uiso 1 1 calc R U . . .
C29 C 0.4069(3) 0.4714(3) 0.33187(19) 0.0467(15) Uani 1 1 d . . . . .
H29A H 0.437734 0.502796 0.326410 0.056 Uiso 1 1 calc R U . . .
C14 C 0.3249(4) 0.7990(3) 0.4162(2) 0.0561(17) Uani 1 1 d . . . . .
H14A H 0.357135 0.768090 0.412147 0.067 Uiso 1 1 calc R U . . .
C20 C 0.2867(4) 0.6214(3) 0.4197(2) 0.0547(17) Uani 1 1 d . . . . .
H20A H 0.335394 0.622610 0.410466 0.066 Uiso 1 1 calc R U . . .
C12 C 0.5798(5) 0.8882(4) 0.4324(2) 0.073(2) Uani 1 1 d . . . . .
H12A H 0.555599 0.879310 0.457696 0.087 Uiso 1 1 calc R U . . .
H12B H 0.620360 0.864387 0.430203 0.087 Uiso 1 1 calc R U . . .
C18 C 0.3458(5) 0.8309(4) 0.4549(3) 0.074(2) Uani 1 1 d . . . . .
H18A H 0.344152 0.806316 0.478252 0.089 Uiso 1 1 calc R U . . .
H18B H 0.393633 0.843752 0.451932 0.089 Uiso 1 1 calc R U . . .
C27 C 0.5049(3) 0.4214(3) 0.3652(2) 0.0477(15) Uani 1 1 d . . . . .
H27 H 0.531179 0.386711 0.365512 0.057 Uiso 1 1 calc R U . . .
C42 C 0.8095(5) 0.6021(4) 0.4122(3) 0.072(2) Uani 1 1 d . . . . .
H42A H 0.811049 0.627951 0.434831 0.087 Uiso 1 1 calc R U . . .
H42B H 0.770763 0.577068 0.416996 0.087 Uiso 1 1 calc R U . . .
C6 C 0.7944(4) 0.8013(3) 0.4144(2) 0.0579(18) Uani 1 1 d . . . . .
H6A H 0.771957 0.813823 0.439378 0.069 Uiso 1 1 calc R U . . .
H6B H 0.802117 0.761970 0.416795 0.069 Uiso 1 1 calc R U . . .
C36 C 0.6507(5) 0.4555(4) 0.4274(2) 0.063(2) Uani 1 1 d . . . . .
H36A H 0.679187 0.473027 0.448214 0.075 Uiso 1 1 calc R U . . .
H36B H 0.601968 0.460931 0.434631 0.075 Uiso 1 1 calc R U . . .
C32 C 0.6651(3) 0.4825(3) 0.3859(2) 0.0467(15) Uani 1 1 d . . . . .
H32 H 0.652006 0.521544 0.387069 0.056 Uiso 1 1 calc R U . . .
C26 C 0.4299(3) 0.4772(3) 0.40724(19) 0.0465(15) Uani 1 1 d . . . . .
H26 H 0.459404 0.510096 0.404869 0.056 Uiso 1 1 calc R U . . .
C35 C 0.6454(3) 0.4756(3) 0.3093(2) 0.0464(15) Uani 1 1 d . . . . .
H35A H 0.632398 0.514536 0.306693 0.056 Uiso 1 1 calc R U . . .
C2 C 0.7461(4) 0.8124(3) 0.3783(2) 0.0481(15) Uani 1 1 d . . . . .
H2 H 0.701884 0.792682 0.382511 0.058 Uiso 1 1 calc R U . . .
C24 C 0.2813(5) 0.6461(4) 0.4612(2) 0.068(2) Uani 1 1 d . . . . .
H24A H 0.313214 0.627245 0.479560 0.082 Uiso 1 1 calc R U . . .
H24B H 0.295393 0.684514 0.459872 0.082 Uiso 1 1 calc R U . . .
C41 C 0.7954(4) 0.6288(3) 0.2976(2) 0.0482(15) Uani 1 1 d . . . . .
H41 H 0.749262 0.646369 0.296652 0.058 Uiso 1 1 calc R U . . .
 
loop_
 _atom_site_aniso_label
 _atom_site_aniso_U_11
 _atom_site_aniso_U_22
 _atom_site_aniso_U_33
 _atom_site_aniso_U_23
 _atom_site_aniso_U_13
 _atom_site_aniso_U_12
O51 0.105(4) 0.110(5) 0.111(5) -0.008(4) -0.007(4) -0.010(3)
O52 0.105(4) 0.110(5) 0.111(5) -0.008(4) -0.007(4) -0.010(3)
C51 0.105(4) 0.110(5) 0.111(5) -0.008(4) -0.007(4) -0.010(3)
C52 0.105(4) 0.110(5) 0.111(5) -0.008(4) -0.007(4) -0.010(3)
C53 0.105(4) 0.110(5) 0.111(5) -0.008(4) -0.007(4) -0.010(3)
C54 0.105(4) 0.110(5) 0.111(5) -0.008(4) -0.007(4) -0.010(3)
C55 0.105(4) 0.110(5) 0.111(5) -0.008(4) -0.007(4) -0.010(3)
C56 0.105(4) 0.110(5) 0.111(5) -0.008(4) -0.007(4) -0.010(3)
C57 0.105(4) 0.110(5) 0.111(5) -0.008(4) -0.007(4) -0.010(3)
C58 0.105(4) 0.110(5) 0.111(5) -0.008(4) -0.007(4) -0.010(3)
C59 0.105(4) 0.110(5) 0.111(5) -0.008(4) -0.007(4) -0.010(3)
C60 0.105(4) 0.110(5) 0.111(5) -0.008(4) -0.007(4) -0.010(3)
C61 0.105(4) 0.110(5) 0.111(5) -0.008(4) -0.007(4) -0.010(3)
O1 0.050(2) 0.042(3) 0.062(3) -0.003(2) -0.010(2) 0.0012(19)
O2 0.051(2) 0.051(3) 0.049(3) -0.007(2) -0.011(2) 0.007(2)
O3 0.058(3) 0.061(3) 0.052(3) 0.005(2) -0.008(2) 0.003(2)
O4 0.088(4) 0.066(3) 0.041(3) -0.002(2) -0.003(2) 0.017(3)
O5 0.057(3) 0.083(4) 0.079(4) -0.002(3) -0.019(3) 0.001(3)
O6 0.045(2) 0.046(3) 0.054(3) -0.001(2) -0.0057(19) -0.0020(18)
O7 0.060(3) 0.070(3) 0.043(3) -0.010(2) -0.005(2) -0.001(2)
O8 0.051(3) 0.074(4) 0.055(3) 0.006(2) -0.009(2) 0.007(2)
O9 0.060(3) 0.079(4) 0.041(3) 0.005(2) -0.002(2) 0.000(2)
O10 0.108(5) 0.111(6) 0.091(5) -0.029(4) -0.042(4) -0.008(4)
O11 0.054(3) 0.047(3) 0.055(3) -0.006(2) 0.002(2) 0.004(2)
O12 0.070(3) 0.065(3) 0.049(3) -0.009(2) 0.005(2) -0.006(3)
O13 0.073(3) 0.055(3) 0.063(3) 0.000(3) -0.019(3) -0.003(2)
O14 0.087(4) 0.046(3) 0.051(3) 0.007(2) -0.015(2) -0.009(2)
O15 0.128(6) 0.118(7) 0.081(5) -0.038(4) -0.005(4) -0.008(5)
O16 0.057(3) 0.045(3) 0.055(3) 0.001(2) 0.006(2) 0.006(2)
O17 0.065(3) 0.053(3) 0.040(2) 0.007(2) 0.005(2) 0.007(2)
O18 0.067(3) 0.054(3) 0.055(3) -0.005(2) -0.008(2) 0.004(2)
O19 0.082(3) 0.057(3) 0.053(3) 0.003(2) -0.021(3) 0.011(3)
O20 0.106(5) 0.098(5) 0.062(4) -0.003(3) 0.014(3) 0.026(4)
O21 0.050(2) 0.041(2) 0.053(3) 0.002(2) 0.006(2) 0.0034(19)
O22 0.054(2) 0.054(3) 0.040(2) 0.007(2) 0.007(2) 0.006(2)
O23 0.058(3) 0.093(4) 0.039(3) -0.014(3) 0.007(2) -0.006(3)
O24 0.055(3) 0.095(4) 0.036(2) -0.006(2) -0.007(2) -0.002(3)
O25 0.080(4) 0.073(4) 0.057(3) 0.011(3) 0.022(3) 0.006(3)
O26 0.049(2) 0.049(3) 0.045(2) 0.005(2) 0.0027(19) -0.0016(19)
O27 0.048(2) 0.056(3) 0.044(2) 0.005(2) -0.0041(19) -0.003(2)
O28 0.055(3) 0.067(3) 0.039(2) 0.000(2) 0.007(2) 0.003(2)
O29 0.056(3) 0.099(4) 0.040(3) -0.012(3) -0.002(2) -0.016(3)
O31 0.043(2) 0.041(2) 0.052(2) -0.003(2) -0.0014(19) 0.0047(17)
O32 0.071(3) 0.052(3) 0.058(3) 0.001(2) -0.024(2) -0.003(2)
O33 0.084(4) 0.053(3) 0.058(3) 0.011(2) 0.015(3) -0.002(3)
O34 0.090(4) 0.060(3) 0.041(3) -0.004(2) 0.010(2) 0.002(3)
O35 0.116(6) 0.121(7) 0.113(6) 0.037(5) -0.042(5) 0.000(5)
O30 0.111(6) 0.163(10) 0.111(7) 0.044(7) -0.004(5) -0.021(6)
C31 0.052(4) 0.048(4) 0.034(3) 0.001(3) 0.003(3) 0.004(3)
C37 0.043(3) 0.045(4) 0.045(3) -0.003(3) -0.002(3) -0.002(3)
C40 0.055(4) 0.049(4) 0.053(4) 0.003(3) 0.005(3) -0.002(3)
C4 0.056(4) 0.043(4) 0.041(3) 0.008(3) 0.000(3) -0.008(3)
C39 0.048(3) 0.053(4) 0.059(4) -0.005(3) -0.006(3) 0.001(3)
C1 0.049(3) 0.044(4) 0.042(3) -0.003(3) -0.005(3) -0.006(3)
C34 0.048(3) 0.040(3) 0.045(3) 0.001(3) 0.010(3) 0.004(3)
C16 0.060(4) 0.039(4) 0.058(4) 0.003(3) -0.008(3) 0.009(3)
C33 0.044(3) 0.048(4) 0.047(4) 0.001(3) -0.002(3) 0.004(3)
C25 0.049(3) 0.041(3) 0.035(3) 0.005(3) -0.003(3) -0.004(3)
C7 0.053(4) 0.053(4) 0.039(3) 0.000(3) -0.008(3) 0.008(3)
C5 0.050(3) 0.049(4) 0.043(3) 0.002(3) -0.003(3) -0.005(3)
C38 0.057(4) 0.047(4) 0.053(4) -0.003(3) -0.006(3) -0.006(3)
C15 0.060(4) 0.054(4) 0.047(4) -0.005(3) 0.005(3) 0.004(3)
C22 0.048(3) 0.051(4) 0.049(4) 0.003(3) -0.004(3) 0.004(3)
C10 0.055(4) 0.053(4) 0.053(4) -0.001(3) -0.012(3) -0.002(3)
C19 0.055(4) 0.045(4) 0.051(4) 0.007(3) -0.002(3) 0.001(3)
C3 0.049(3) 0.041(3) 0.047(4) -0.001(3) -0.013(3) 0.002(3)
C28 0.051(4) 0.058(4) 0.037(3) -0.004(3) 0.003(3) -0.011(3)
C23 0.053(4) 0.049(4) 0.045(4) 0.002(3) -0.005(3) 0.008(3)
C13 0.052(4) 0.045(4) 0.043(3) 0.002(3) -0.003(3) 0.009(3)
C11 0.044(3) 0.060(4) 0.048(4) 0.002(3) -0.002(3) 0.000(3)
C17 0.060(4) 0.045(4) 0.046(4) 0.003(3) -0.004(3) 0.003(3)
C9 0.060(4) 0.057(5) 0.043(4) -0.010(3) -0.002(3) 0.004(3)
C21 0.056(4) 0.043(4) 0.042(3) 0.003(3) 0.003(3) -0.004(3)
C8 0.062(4) 0.057(4) 0.046(4) -0.001(3) -0.006(3) 0.002(3)
C30 0.063(4) 0.066(5) 0.042(4) -0.008(3) -0.001(3) 0.007(4)
C29 0.051(3) 0.053(4) 0.036(3) 0.000(3) -0.004(3) -0.012(3)
C14 0.062(4) 0.059(5) 0.048(4) -0.001(3) -0.007(3) -0.003(3)
C20 0.068(4) 0.050(4) 0.047(4) 0.011(3) 0.001(3) 0.004(3)
C12 0.071(5) 0.104(7) 0.043(4) -0.003(4) -0.010(3) 0.010(5)
C18 0.093(6) 0.084(7) 0.045(4) -0.004(4) -0.013(4) -0.012(5)
C27 0.049(3) 0.053(4) 0.041(3) -0.003(3) 0.003(3) -0.001(3)
C42 0.100(7) 0.070(6) 0.046(4) 0.005(4) -0.015(4) -0.017(5)
C6 0.072(5) 0.053(4) 0.049(4) -0.001(3) -0.008(3) 0.009(3)
C36 0.069(5) 0.069(6) 0.049(4) 0.000(4) -0.004(3) -0.003(4)
C32 0.046(3) 0.053(4) 0.041(3) 0.002(3) -0.003(3) 0.000(3)
C26 0.055(4) 0.053(4) 0.032(3) -0.001(3) -0.001(3) 0.003(3)
C35 0.053(3) 0.049(4) 0.037(3) -0.005(3) 0.001(3) -0.002(3)
C2 0.054(3) 0.043(4) 0.047(4) -0.001(3) -0.003(3) -0.002(3)
C24 0.096(6) 0.071(5) 0.039(4) 0.002(4) -0.005(4) -0.002(4)
C41 0.055(4) 0.046(4) 0.044(3) -0.003(3) -0.005(3) 0.004(3)
 
_geom_special_details
;
 All esds (except the esd in the dihedral angle between two l.s. planes)
 are estimated using the full covariance matrix.  The cell esds are taken
 into account individually in the estimation of esds in distances, angles
 and torsion angles; correlations between esds in cell parameters are only
 used when they are defined by crystal symmetry.  An approximate (isotropic)
 treatment of cell esds is used for estimating esds involving l.s. planes.
;
 
loop_
 _geom_bond_atom_site_label_1
 _geom_bond_atom_site_label_2
 _geom_bond_distance
 _geom_bond_site_symmetry_2
 _geom_bond_publ_flag
O51 C51 1.36(2) . ?
O51 H51O 0.8099 . ?
O52 C51 1.23(2) . ?
C51 C52 1.433(15) . ?
C52 C54 1.524(7) . ?
C52 C53 1.525(7) . ?
C52 C55 1.528(7) . ?
C53 C56 1.534(7) . ?
C53 H53A 0.9700 . ?
C53 H53B 0.9700 . ?
C54 C58 1.527(7) . ?
C54 H54A 0.9700 . ?
C54 H54B 0.9700 . ?
C55 C60 1.529(7) . ?
C55 H55A 0.9700 . ?
C55 H55B 0.9700 . ?
C56 C57 1.526(7) . ?
C56 C61 1.534(7) . ?
C56 H56 0.9800 . ?
C57 C58 1.533(7) . ?
C57 H57A 0.9700 . ?
C57 H57B 0.9700 . ?
C58 C59 1.530(7) . ?
C58 H58 0.9800 . ?
C59 C60 1.537(7) . ?
C59 H59A 0.9700 . ?
C59 H59B 0.9700 . ?
C60 C61 1.531(7) . ?
C60 H60 0.9800 . ?
C61 H61A 0.9700 . ?
C61 H61B 0.9700 . ?
O1 C39 1.413(9) . ?
O1 C1 1.444(8) . ?
O2 C3 1.405(8) . ?
O2 C2 1.427(8) . ?
O3 C4 1.426(8) . ?
O3 H3 0.8200 . ?
O4 C5 1.424(8) . ?
O4 H4 0.8200 . ?
O5 C6 1.432(10) . ?
O5 H5O 0.8250 . ?
O6 C7 1.410(8) . ?
O6 C3 1.417(8) . ?
O7 C9 1.404(9) . ?
O7 C8 1.435(9) . ?
O8 C10 1.409(8) . ?
O8 H8 0.8200 . ?
O9 C11 1.422(9) . ?
O9 H9 0.8200 . ?
O10 C12 1.474(13) . ?
O10 H10 0.8200 . ?
O11 C9 1.429(9) . ?
O11 C13 1.437(9) . ?
O12 C15 1.389(9) . ?
O12 C14 1.457(10) . ?
O13 C16 1.410(9) . ?
O13 H13 0.8200 . ?
O14 C17 1.415(8) . ?
O14 H14 0.8200 . ?
O15 C18 1.412(13) . ?
O15 H15 0.8200 . ?
O16 C19 1.432(9) . ?
O16 C15 1.449(9) . ?
O17 C21 1.414(8) . ?
O17 C20 1.461(9) . ?
O18 C22 1.429(9) . ?
O18 H18 0.8200 . ?
O19 C23 1.456(8) . ?
O19 H19 0.8200 . ?
O20 C24 1.424(12) . ?
O20 H20 0.8200 . ?
O21 C21 1.423(8) . ?
O21 C25 1.445(8) . ?
O22 C27 1.409(8) . ?
O22 C26 1.432(8) . ?
O23 C28 1.409(8) . ?
O23 H23 0.8200 . ?
O24 C29 1.419(8) . ?
O24 H24O 0.8268 . ?
O25 C30 1.394(10) . ?
O25 H25O 0.8377 . ?
O26 C31 1.408(8) . ?
O26 C27 1.432(8) . ?
O27 C33 1.406(8) . ?
O27 C32 1.440(8) . ?
O28 C34 1.415(8) . ?
O28 H28 0.8200 . ?
O29 C35 1.406(8) . ?
O29 H29O 0.8372 . ?
O31 C33 1.433(8) . ?
O31 C37 1.438(8) . ?
O32 C39 1.429(9) . ?
O32 C38 1.433(9) . ?
O33 C40 1.446(9) . ?
O33 H33 0.8200 . ?
O34 C41 1.442(8) . ?
O34 H34 0.8200 . ?
O35 C42 1.393(14) . ?
O35 H35 0.8200 . ?
O30 C36 1.474(14) . ?
O30 H30 0.8200 . ?
C31 C35 1.530(9) . ?
C31 C32 1.557(9) . ?
C31 H31 0.9800 . ?
C37 C41 1.489(10) . ?
C37 C38 1.552(10) . ?
C37 H37 0.9800 . ?
C40 C41 1.492(10) . ?
C40 C39 1.533(11) . ?
C40 H40 0.9800 . ?
C4 C5 1.494(10) . ?
C4 C3 1.532(10) . ?
C4 H4A 0.9800 . ?
C39 H39 0.9800 . ?
C1 C2 1.518(10) . ?
C1 C5 1.555(9) . ?
C1 H1 0.9800 . ?
C34 C33 1.523(10) . ?
C34 C35 1.533(9) . ?
C34 H34A 0.9800 . ?
C16 C15 1.505(10) . ?
C16 C17 1.534(11) . ?
C16 H16 0.9800 . ?
C33 H33A 0.9800 . ?
C25 C29 1.502(9) . ?
C25 C26 1.533(9) . ?
C25 H25A 0.9800 . ?
C7 C11 1.522(9) . ?
C7 C8 1.532(10) . ?
C7 H7 0.9800 . ?
C5 H5A 0.9800 . ?
C38 C42 1.469(11) . ?
C38 H38 0.9800 . ?
C15 H15A 0.9800 . ?
C22 C23 1.493(11) . ?
C22 C21 1.509(9) . ?
C22 H22 0.9800 . ?
C10 C9 1.508(11) . ?
C10 C11 1.516(10) . ?
C10 H10A 0.9800 . ?
C19 C23 1.506(10) . ?
C19 C20 1.535(10) . ?
C19 H19A 0.9800 . ?
C3 H3A 0.9800 . ?
C28 C29 1.512(10) . ?
C28 C27 1.525(10) . ?
C28 H28A 0.9800 . ?
C23 H23A 0.9800 . ?
C13 C17 1.494(10) . ?
C13 C14 1.513(10) . ?
C13 H13A 0.9800 . ?
C11 H11 0.9800 . ?
C17 H17 0.9800 . ?
C9 H9A 0.9800 . ?
C21 H21 0.9800 . ?
C8 C12 1.496(11) . ?
C8 H8A 0.9800 . ?
C30 C26 1.501(10) . ?
C30 H30A 0.9700 . ?
C30 H30B 0.9700 . ?
C29 H29A 0.9800 . ?
C14 C18 1.533(11) . ?
C14 H14A 0.9800 . ?
C20 C24 1.485(11) . ?
C20 H20A 0.9800 . ?
C12 H12A 0.9700 . ?
C12 H12B 0.9700 . ?
C18 H18A 0.9700 . ?
C18 H18B 0.9700 . ?
C27 H27 0.9800 . ?
C42 H42A 0.9700 . ?
C42 H42B 0.9700 . ?
C6 C2 1.522(10) . ?
C6 H6A 0.9700 . ?
C6 H6B 0.9700 . ?
C36 C32 1.530(10) . ?
C36 H36A 0.9700 . ?
C36 H36B 0.9700 . ?
C32 H32 0.9800 . ?
C26 H26 0.9800 . ?
C35 H35A 0.9800 . ?
C2 H2 0.9800 . ?
C24 H24A 0.9700 . ?
C24 H24B 0.9700 . ?
C41 H41 0.9800 . ?
 
loop_
 _geom_angle_atom_site_label_1
 _geom_angle_atom_site_label_2
 _geom_angle_atom_site_label_3
 _geom_angle
 _geom_angle_site_symmetry_1
 _geom_angle_site_symmetry_3
 _geom_angle_publ_flag
C51 O51 H51O 113.2 . . ?
O52 C51 O51 117.2(14) . . ?
O52 C51 C52 113.6(14) . . ?
O51 C51 C52 129.2(14) . . ?
C51 C52 C54 111.8(8) . . ?
C51 C52 C53 112.3(8) . . ?
C54 C52 C53 106.8(6) . . ?
C51 C52 C55 111.5(8) . . ?
C54 C52 C55 107.1(7) . . ?
C53 C52 C55 107.0(19) . . ?
C52 C53 C56 113.6(17) . . ?
C52 C53 H53A 108.8 . . ?
C56 C53 H53A 108.8 . . ?
C52 C53 H53B 108.8 . . ?
C56 C53 H53B 108.8 . . ?
H53A C53 H53B 107.7 . . ?
C52 C54 C58 112.9(15) . . ?
C52 C54 H54A 109.0 . . ?
C58 C54 H54A 109.0 . . ?
C52 C54 H54B 109.0 . . ?
C58 C54 H54B 109.0 . . ?
H54A C54 H54B 107.8 . . ?
C52 C55 C60 113.4(15) . . ?
C52 C55 H55A 108.9 . . ?
C60 C55 H55A 108.9 . . ?
C52 C55 H55B 108.9 . . ?
C60 C55 H55B 108.9 . . ?
H55A C55 H55B 107.7 . . ?
C57 C56 C61 114(2) . . ?
C57 C56 C53 100.2(17) . . ?
C61 C56 C53 105.9(19) . . ?
C57 C56 H56 112.1 . . ?
C61 C56 H56 112.1 . . ?
C53 C56 H56 112.1 . . ?
C56 C57 C58 113(2) . . ?
C56 C57 H57A 109.0 . . ?
C58 C57 H57A 109.0 . . ?
C56 C57 H57B 109.0 . . ?
C58 C57 H57B 109.0 . . ?
H57A C57 H57B 107.8 . . ?
C54 C58 C59 103.9(18) . . ?
C54 C58 C57 99.3(17) . . ?
C59 C58 C57 123(2) . . ?
C54 C58 H58 109.9 . . ?
C59 C58 H58 109.9 . . ?
C57 C58 H58 109.9 . . ?
C58 C59 C60 106.6(16) . . ?
C58 C59 H59A 110.4 . . ?
C60 C59 H59A 110.4 . . ?
C58 C59 H59B 110.4 . . ?
C60 C59 H59B 110.4 . . ?
H59A C59 H59B 108.6 . . ?
C55 C60 C61 104.1(19) . . ?
C55 C60 C59 103.1(17) . . ?
C61 C60 C59 119.2(8) . . ?
C55 C60 H60 109.9 . . ?
C61 C60 H60 109.9 . . ?
C59 C60 H60 109.9 . . ?
C60 C61 C56 112.7(17) . . ?
C60 C61 H61A 109.1 . . ?
C56 C61 H61A 109.1 . . ?
C60 C61 H61B 109.1 . . ?
C56 C61 H61B 109.0 . . ?
H61A C61 H61B 107.8 . . ?
C39 O1 C1 117.4(5) . . ?
C3 O2 C2 114.9(5) . . ?
C4 O3 H3 109.5 . . ?
C5 O4 H4 109.5 . . ?
C6 O5 H5O 108.0 . . ?
C7 O6 C3 118.2(5) . . ?
C9 O7 C8 114.6(5) . . ?
C10 O8 H8 109.5 . . ?
C11 O9 H9 109.5 . . ?
C12 O10 H10 109.5 . . ?
C9 O11 C13 118.6(5) . . ?
C15 O12 C14 114.3(5) . . ?
C16 O13 H13 109.5 . . ?
C17 O14 H14 109.5 . . ?
C18 O15 H15 109.5 . . ?
C19 O16 C15 119.5(5) . . ?
C21 O17 C20 113.6(5) . . ?
C22 O18 H18 109.5 . . ?
C23 O19 H19 109.5 . . ?
C24 O20 H20 109.5 . . ?
C21 O21 C25 117.7(5) . . ?
C27 O22 C26 115.5(5) . . ?
C28 O23 H23 109.5 . . ?
C29 O24 H24O 109.5 . . ?
C30 O25 H25O 109.1 . . ?
C31 O26 C27 117.9(5) . . ?
C33 O27 C32 114.7(5) . . ?
C34 O28 H28 109.5 . . ?
C35 O29 H29O 108.3 . . ?
C33 O31 C37 117.2(5) . . ?
C39 O32 C38 115.1(5) . . ?
C40 O33 H33 109.5 . . ?
C41 O34 H34 109.5 . . ?
C42 O35 H35 109.5 . . ?
C36 O30 H30 109.5 . . ?
O26 C31 C35 106.8(5) . . ?
O26 C31 C32 109.5(5) . . ?
C35 C31 C32 110.2(5) . . ?
O26 C31 H31 110.1 . . ?
C35 C31 H31 110.1 . . ?
C32 C31 H31 110.1 . . ?
O31 C37 C41 108.6(5) . . ?
O31 C37 C38 108.2(5) . . ?
C41 C37 C38 110.2(6) . . ?
O31 C37 H37 109.9 . . ?
C41 C37 H37 109.9 . . ?
C38 C37 H37 109.9 . . ?
O33 C40 C41 112.1(6) . . ?
O33 C40 C39 108.2(6) . . ?
C41 C40 C39 110.7(6) . . ?
O33 C40 H40 108.6 . . ?
C41 C40 H40 108.6 . . ?
C39 C40 H40 108.6 . . ?
O3 C4 C5 110.2(6) . . ?
O3 C4 C3 111.0(5) . . ?
C5 C4 C3 109.5(5) . . ?
O3 C4 H4A 108.7 . . ?
C5 C4 H4A 108.7 . . ?
C3 C4 H4A 108.7 . . ?
O1 C39 O32 109.3(6) . . ?
O1 C39 C40 108.7(6) . . ?
O32 C39 C40 108.4(6) . . ?
O1 C39 H39 110.1 . . ?
O32 C39 H39 110.1 . . ?
C40 C39 H39 110.1 . . ?
O1 C1 C2 110.4(5) . . ?
O1 C1 C5 106.9(5) . . ?
C2 C1 C5 111.2(5) . . ?
O1 C1 H1 109.5 . . ?
C2 C1 H1 109.5 . . ?
C5 C1 H1 109.5 . . ?
O28 C34 C33 109.9(5) . . ?
O28 C34 C35 111.8(5) . . ?
C33 C34 C35 109.9(5) . . ?
O28 C34 H34A 108.4 . . ?
C33 C34 H34A 108.4 . . ?
C35 C34 H34A 108.4 . . ?
O13 C16 C15 111.7(6) . . ?
O13 C16 C17 111.9(6) . . ?
C15 C16 C17 108.7(6) . . ?
O13 C16 H16 108.1 . . ?
C15 C16 H16 108.1 . . ?
C17 C16 H16 108.1 . . ?
O27 C33 O31 111.3(5) . . ?
O27 C33 C34 109.8(5) . . ?
O31 C33 C34 107.9(5) . . ?
O27 C33 H33A 109.3 . . ?
O31 C33 H33A 109.3 . . ?
C34 C33 H33A 109.3 . . ?
O21 C25 C29 107.0(5) . . ?
O21 C25 C26 109.5(5) . . ?
C29 C25 C26 111.1(5) . . ?
O21 C25 H25A 109.8 . . ?
C29 C25 H25A 109.8 . . ?
C26 C25 H25A 109.8 . . ?
O6 C7 C11 109.4(5) . . ?
O6 C7 C8 109.7(5) . . ?
C11 C7 C8 110.1(6) . . ?
O6 C7 H7 109.2 . . ?
C11 C7 H7 109.2 . . ?
C8 C7 H7 109.2 . . ?
O4 C5 C4 110.5(6) . . ?
O4 C5 C1 109.8(5) . . ?
C4 C5 C1 108.3(5) . . ?
O4 C5 H5A 109.4 . . ?
C4 C5 H5A 109.4 . . ?
C1 C5 H5A 109.4 . . ?
O32 C38 C42 107.4(6) . . ?
O32 C38 C37 109.1(6) . . ?
C42 C38 C37 112.4(7) . . ?
O32 C38 H38 109.2 . . ?
C42 C38 H38 109.2 . . ?
C37 C38 H38 109.2 . . ?
O12 C15 O16 110.8(6) . . ?
O12 C15 C16 111.8(6) . . ?
O16 C15 C16 107.1(5) . . ?
O12 C15 H15A 109.0 . . ?
O16 C15 H15A 109.0 . . ?
C16 C15 H15A 109.0 . . ?
O18 C22 C23 112.9(6) . . ?
O18 C22 C21 109.8(6) . . ?
C23 C22 C21 110.8(6) . . ?
O18 C22 H22 107.7 . . ?
C23 C22 H22 107.7 . . ?
C21 C22 H22 107.7 . . ?
O8 C10 C9 111.5(6) . . ?
O8 C10 C11 112.1(6) . . ?
C9 C10 C11 110.1(6) . . ?
O8 C10 H10A 107.6 . . ?
C9 C10 H10A 107.6 . . ?
C11 C10 H10A 107.6 . . ?
O16 C19 C23 108.7(5) . . ?
O16 C19 C20 106.6(6) . . ?
C23 C19 C20 109.8(6) . . ?
O16 C19 H19A 110.5 . . ?
C23 C19 H19A 110.5 . . ?
C20 C19 H19A 110.5 . . ?
O2 C3 O6 112.5(5) . . ?
O2 C3 C4 109.3(5) . . ?
O6 C3 C4 108.3(5) . . ?
O2 C3 H3A 108.9 . . ?
O6 C3 H3A 108.9 . . ?
C4 C3 H3A 108.9 . . ?
O23 C28 C29 112.1(6) . . ?
O23 C28 C27 110.1(5) . . ?
C29 C28 C27 109.7(5) . . ?
O23 C28 H28A 108.3 . . ?
C29 C28 H28A 108.3 . . ?
C27 C28 H28A 108.3 . . ?
O19 C23 C22 110.6(6) . . ?
O19 C23 C19 108.5(5) . . ?
C22 C23 C19 109.5(6) . . ?
O19 C23 H23A 109.4 . . ?
C22 C23 H23A 109.4 . . ?
C19 C23 H23A 109.4 . . ?
O11 C13 C17 107.0(5) . . ?
O11 C13 C14 108.9(5) . . ?
C17 C13 C14 111.2(6) . . ?
O11 C13 H13A 109.9 . . ?
C17 C13 H13A 109.9 . . ?
C14 C13 H13A 109.9 . . ?
O9 C11 C10 110.0(6) . . ?
O9 C11 C7 110.1(6) . . ?
C10 C11 C7 109.2(6) . . ?
O9 C11 H11 109.2 . . ?
C10 C11 H11 109.2 . . ?
C7 C11 H11 109.2 . . ?
O14 C17 C13 110.3(6) . . ?
O14 C17 C16 109.8(5) . . ?
C13 C17 C16 108.7(6) . . ?
O14 C17 H17 109.3 . . ?
C13 C17 H17 109.3 . . ?
C16 C17 H17 109.3 . . ?
O7 C9 O11 110.7(6) . . ?
O7 C9 C10 111.1(6) . . ?
O11 C9 C10 108.4(6) . . ?
O7 C9 H9A 108.9 . . ?
O11 C9 H9A 108.9 . . ?
C10 C9 H9A 108.9 . . ?
O17 C21 O21 111.1(6) . . ?
O17 C21 C22 110.1(6) . . ?
O21 C21 C22 108.2(5) . . ?
O17 C21 H21 109.1 . . ?
O21 C21 H21 109.1 . . ?
C22 C21 H21 109.1 . . ?
O7 C8 C12 107.0(6) . . ?
O7 C8 C7 110.5(6) . . ?
C12 C8 C7 112.2(7) . . ?
O7 C8 H8A 109.0 . . ?
C12 C8 H8A 109.0 . . ?
C7 C8 H8A 109.0 . . ?
O25 C30 C26 113.2(6) . . ?
O25 C30 H30A 108.9 . . ?
C26 C30 H30A 108.9 . . ?
O25 C30 H30B 108.9 . . ?
C26 C30 H30B 108.9 . . ?
H30A C30 H30B 107.8 . . ?
O24 C29 C25 108.7(5) . . ?
O24 C29 C28 111.7(6) . . ?
C25 C29 C28 108.5(5) . . ?
O24 C29 H29A 109.3 . . ?
C25 C29 H29A 109.3 . . ?
C28 C29 H29A 109.3 . . ?
O12 C14 C13 110.0(6) . . ?
O12 C14 C18 106.3(7) . . ?
C13 C14 C18 111.9(7) . . ?
O12 C14 H14A 109.5 . . ?
C13 C14 H14A 109.5 . . ?
C18 C14 H14A 109.5 . . ?
O17 C20 C24 104.9(6) . . ?
O17 C20 C19 108.7(6) . . ?
C24 C20 C19 114.6(7) . . ?
O17 C20 H20A 109.5 . . ?
C24 C20 H20A 109.5 . . ?
C19 C20 H20A 109.5 . . ?
O10 C12 C8 109.6(7) . . ?
O10 C12 H12A 109.7 . . ?
C8 C12 H12A 109.7 . . ?
O10 C12 H12B 109.7 . . ?
C8 C12 H12B 109.7 . . ?
H12A C12 H12B 108.2 . . ?
O15 C18 C14 112.4(7) . . ?
O15 C18 H18A 109.1 . . ?
C14 C18 H18A 109.1 . . ?
O15 C18 H18B 109.1 . . ?
C14 C18 H18B 109.1 . . ?
H18A C18 H18B 107.8 . . ?
O22 C27 O26 111.6(5) . . ?
O22 C27 C28 109.9(5) . . ?
O26 C27 C28 107.7(5) . . ?
O22 C27 H27 109.2 . . ?
O26 C27 H27 109.2 . . ?
C28 C27 H27 109.2 . . ?
O35 C42 C38 112.9(8) . . ?
O35 C42 H42A 109.0 . . ?
C38 C42 H42A 109.0 . . ?
O35 C42 H42B 109.0 . . ?
C38 C42 H42B 109.0 . . ?
H42A C42 H42B 107.8 . . ?
O5 C6 C2 112.3(6) . . ?
O5 C6 H6A 109.1 . . ?
C2 C6 H6A 109.1 . . ?
O5 C6 H6B 109.1 . . ?
C2 C6 H6B 109.1 . . ?
H6A C6 H6B 107.9 . . ?
O30 C36 C32 111.3(7) . . ?
O30 C36 H36A 109.4 . . ?
C32 C36 H36A 109.4 . . ?
O30 C36 H36B 109.4 . . ?
C32 C36 H36B 109.4 . . ?
H36A C36 H36B 108.0 . . ?
O27 C32 C36 107.4(6) . . ?
O27 C32 C31 110.3(5) . . ?
C36 C32 C31 110.8(6) . . ?
O27 C32 H32 109.4 . . ?
C36 C32 H32 109.4 . . ?
C31 C32 H32 109.4 . . ?
O22 C26 C30 105.3(5) . . ?
O22 C26 C25 110.3(5) . . ?
C30 C26 C25 113.0(6) . . ?
O22 C26 H26 109.4 . . ?
C30 C26 H26 109.4 . . ?
C25 C26 H26 109.4 . . ?
O29 C35 C31 110.3(6) . . ?
O29 C35 C34 107.6(5) . . ?
C31 C35 C34 108.2(5) . . ?
O29 C35 H35A 110.2 . . ?
C31 C35 H35A 110.2 . . ?
C34 C35 H35A 110.2 . . ?
O2 C2 C1 111.0(5) . . ?
O2 C2 C6 105.6(5) . . ?
C1 C2 C6 112.5(6) . . ?
O2 C2 H2 109.2 . . ?
C1 C2 H2 109.2 . . ?
C6 C2 H2 109.2 . . ?
O20 C24 C20 112.1(7) . . ?
O20 C24 H24A 109.2 . . ?
C20 C24 H24A 109.2 . . ?
O20 C24 H24B 109.2 . . ?
C20 C24 H24B 109.2 . . ?
H24A C24 H24B 107.9 . . ?
O34 C41 C37 109.5(5) . . ?
O34 C41 C40 109.1(6) . . ?
C37 C41 C40 109.2(6) . . ?
O34 C41 H41 109.7 . . ?
C37 C41 H41 109.7 . . ?
C40 C41 H41 109.7 . . ?
 
_refine_diff_density_max    1.817
_refine_diff_density_min   -0.510
_refine_diff_density_rms    0.092


# start Validation Reply Form
_vrf_PLAT097_ALERT_2_A
;
PROBLEM: Large Reported Max.  (Positive) Residual Density       1.82 eA-3  
RESPONSE: This might be caused by residual absorption artefacts or other model
errors. The exact cause of this particular issue is not clear.
;
_vrf_PLAT230_ALERT_2_B
;
PROBLEM: Hirshfeld Test Diff for    O30-C36      .       11.2 s.u.
RESPONSE: This might be caused by slight disorder of this group of atoms.
;
_vrf_PLAT416_ALERT_2_B
;
PROBLEM: 
Short Intra D-H..H-D       H3       ..H9       .       1.50 Ang.  
                                                      x,y,z  =      1_555 Check
Short Intra D-H..H-D       H13      ..H19      .       1.47 Ang.  
                                                      x,y,z  =      1_555 Check 
Short Inter D-H..H-D       H8       ..H9       .       2.06 Ang.  
                                                1-x,y,1/2-z  =      4_655 Check
Short Inter D-H..H-D       H15      ..H30      .       2.00 Ang.  
                                             -1/2+x,1/2+y,z  =      5_455 Check 
RESPONSE: These issues might be caused by the wrong locations of the H
 atoms. We have managed to place these H atoms in several other locations but
 with limited success.
;

_vrf_PLAT420_ALERT_2_B
;
PROBLEM: 
D-H Bond Without Acceptor  O5-H5O      .     Please Check 
D-H Bond Without Acceptor  O10-H10      .     Please Check 
D-H Bond Without Acceptor  O15-H15      .     Please Check 
D-H Bond Without Acceptor  O35-H35      .     Please Check 
D-H Bond Without Acceptor  O51-H51O     .     Please Check 
RESPONSE: These O-H donors are not able to associate with suitable H-bonding
 acceptors as the SQUEEZE routine has been implemented which removed the guest
 (H-bonding acceptor/donor) water molecules.
;

# end Validation Reply Form


_shelx_res_file
;
TITL ADM-1-COOH
    CDCOOH.res
    created by SHELXL-2016/6 at 16:34:38 on 14-Oct-2020
CELL  0.71073  19.1225  24.2639  32.6433   90.000   90.000   90.000
ZERR     4.00   0.0004   0.0006   0.0008    0.000    0.000    0.000
LATT  -7
SYMM  - X, - Y, 1/2 + Z
SYMM    X, - Y, - Z
SYMM  - X,   Y, 1/2 - Z
SFAC  C    H    O
UNIT 380 628 288

OMIT    -3.00  50.04
DFIX  1.530 0.005 C52 C53 C52 C54 C52 C55 C53 C56 C54 C58 C55 C60
DFIX  1.530 0.005 C57 C56 C57 C58 C59 C58 C59 C60 C61 C56 C61 C60
DFIX  2.65 0.005 C59 C61
DANG  2.450 0.005 C51 C53 C51 C54 C51 C55 C53 C54 C54 C55
FMAP   2
PLAN   10
SIZE     0.28   0.31   0.33
ACTA
BOND $H
L.S. 20
EADP O51 O52 C51 C52 C53 C54 C55 C56 C57 C58 C59 C60 C61
TEMP    23.00
ABIN
WGHT    0.200000
FVAR       0.10903
O51   3    0.587907    0.767171    0.539742    10.50000    0.10478    0.11023 =
         0.11121   -0.00766   -0.00721   -0.01021
AFIX   3
H51O  2    0.551247    0.753351    0.546732    11.00000   -1.20000
AFIX   0

O52   3    0.661712    0.772400    0.487528    10.50000    0.10478    0.11023 =
         0.11121   -0.00766   -0.00721   -0.01021
C51   1    0.611167    0.748438    0.502846    10.50000    0.10478    0.11023 =
         0.11121   -0.00766   -0.00721   -0.01021
C52   1    0.583898    0.704997    0.477753    10.50000    0.10478    0.11023 =
         0.11121   -0.00766   -0.00721   -0.01021
C53   1    0.526157    0.672648    0.499223    10.50000    0.10478    0.11023 =
         0.11121   -0.00766   -0.00721   -0.01021
AFIX  23
H53A  2    0.488492    0.697718    0.506215    10.50000   -1.20000
H53B  2    0.544540    0.657631    0.524569    10.50000   -1.20000
AFIX   0
C54   1    0.552820    0.727017    0.438003    10.50000    0.10478    0.11023 =
         0.11121   -0.00766   -0.00721   -0.01021
AFIX  23
H54A  2    0.588032    0.748475    0.423752    10.50000   -1.20000
H54B  2    0.514175    0.751410    0.444466    10.50000   -1.20000
AFIX   0
C55   1    0.640733    0.663632    0.466048    10.50000    0.10478    0.11023 =
         0.11121   -0.00766   -0.00721   -0.01021
AFIX  23
H55A  2    0.659380    0.647162    0.490823    10.50000   -1.20000
H55B  2    0.678584    0.683133    0.452587    10.50000   -1.20000
AFIX   0
C56   1    0.496387    0.625370    0.473370    10.50000    0.10478    0.11023 =
         0.11121   -0.00766   -0.00721   -0.01021
AFIX  13
H56   2    0.459255    0.605335    0.487734    10.50000   -1.20000
AFIX   0
C57   1    0.468528    0.657606    0.436698    10.50000    0.10478    0.11023 =
         0.11121   -0.00766   -0.00721   -0.01021
AFIX  23
H57A  2    0.439408    0.687560    0.446511    10.50000   -1.20000
H57B  2    0.439409    0.633486    0.420248    10.50000   -1.20000
AFIX   0
C58   1    0.526757    0.681350    0.409688    10.50000    0.10478    0.11023 =
         0.11121   -0.00766   -0.00721   -0.01021
AFIX  13
H58   2    0.506538    0.697496    0.384849    10.50000   -1.20000
AFIX   0
C59   1    0.593030    0.649130    0.398849    10.50000    0.10478    0.11023 =
         0.11121   -0.00766   -0.00721   -0.01021
AFIX  23
H59A  2    0.629894    0.674104    0.390361    10.50000   -1.20000
H59B  2    0.583788    0.623534    0.376675    10.50000   -1.20000
AFIX   0
C60   1    0.614744    0.617784    0.437739    10.50000    0.10478    0.11023 =
         0.11121   -0.00766   -0.00721   -0.01021
AFIX  13
H60   2    0.653109    0.592373    0.431459    10.50000   -1.20000
AFIX   0
C61   1    0.558717    0.588138    0.462988    10.50000    0.10478    0.11023 =
         0.11121   -0.00766   -0.00721   -0.01021
AFIX  23
H61A  2    0.579512    0.574870    0.488233    10.50000   -1.20000
H61B  2    0.542106    0.556398    0.447767    10.50000   -1.20000
AFIX   0
O1    3    0.778611    0.735240    0.334672    11.00000    0.05000    0.04225 =
         0.06186   -0.00263   -0.00963    0.00120
O2    3    0.733169    0.870256    0.378800    11.00000    0.05081    0.05058 =
         0.04948   -0.00690   -0.01141    0.00667
O3    3    0.685310    0.898802    0.272548    11.00000    0.05811    0.06079 =
         0.05181    0.00482   -0.00848    0.00318
AFIX  83
H3    2    0.650305    0.914117    0.281543    11.00000   -1.50000
AFIX   0
O4    3    0.768902    0.803884    0.263537    11.00000    0.08756    0.06639 =
         0.04145   -0.00150   -0.00284    0.01742
AFIX  83
H4    2    0.773729    0.770421    0.261453    11.00000   -1.50000
AFIX   0
O5    3    0.860469    0.828571    0.410142    11.00000    0.05701    0.08346 =
         0.07908   -0.00183   -0.01904    0.00131
AFIX   3
H5O   2    0.890719    0.804781    0.406672    11.00000   -1.20000
AFIX   0

O6    3    0.623294    0.864709    0.347008    11.00000    0.04499    0.04632 =
         0.05408   -0.00111   -0.00567   -0.00200
O7    3    0.468971    0.908827    0.404862    11.00000    0.05968    0.06964 =
         0.04265   -0.00996   -0.00466   -0.00104
O8    3    0.395241    0.924143    0.302615    11.00000    0.05057    0.07407 =
         0.05473    0.00608   -0.00875    0.00679
AFIX  83
H8    2    0.409126    0.904992    0.283583    11.00000   -1.50000
AFIX   0
O9    3    0.540224    0.915165    0.284947    11.00000    0.05955    0.07923 =
         0.04085    0.00549   -0.00244    0.00034
AFIX  83
H9    2    0.575046    0.897379    0.278613    11.00000   -1.50000
AFIX   0
O10   3    0.602340    0.946317    0.433225    11.00000    0.10811    0.11053 =
         0.09124   -0.02856   -0.04239   -0.00766
AFIX  83
H10   2    0.628956    0.951215    0.452581    11.00000   -1.50000
AFIX   0
O11   3    0.395961    0.849366    0.368573    11.00000    0.05381    0.04685 =
         0.05451   -0.00595    0.00207    0.00413
O12   3    0.254703    0.777967    0.423738    11.00000    0.07006    0.06536 =
         0.04884   -0.00857    0.00542   -0.00618
O13   3    0.189552    0.758092    0.320130    11.00000    0.07259    0.05482 =
         0.06304    0.00010   -0.01860   -0.00263
AFIX  83
H13   2    0.179038    0.726750    0.327225    11.00000   -1.50000
AFIX   0
O14   3    0.292691    0.841254    0.308089    11.00000    0.08676    0.04564 =
         0.05063    0.00670   -0.01482   -0.00870
AFIX  83
H14   2    0.276754    0.824501    0.288371    11.00000   -1.50000
AFIX   0
O15   3    0.301808    0.876550    0.462297    11.00000    0.12807    0.11771 =
         0.08087   -0.03840   -0.00464   -0.00815
AFIX  83
H15   2    0.304109    0.898011    0.442939    11.00000   -1.50000
AFIX   0
O16   3    0.266950    0.702235    0.380089    11.00000    0.05734    0.04512 =
         0.05472    0.00063    0.00562    0.00552
O17   3    0.265194    0.564022    0.425057    11.00000    0.06500    0.05343 =
         0.03978    0.00690    0.00514    0.00735
O18   3    0.225275    0.523762    0.320081    11.00000    0.06668    0.05420 =
         0.05520   -0.00463   -0.00795    0.00388
AFIX  83
H18   2    0.236805    0.542675    0.300389    11.00000   -1.50000
AFIX   0
O19   3    0.195385    0.640681    0.318576    11.00000    0.08187    0.05662 =
         0.05326    0.00299   -0.02054    0.01114
AFIX  83
H19   2    0.206907    0.672759    0.314462    11.00000   -1.50000
AFIX   0
O20   3    0.212247    0.642770    0.477243    11.00000    0.10637    0.09820 =
         0.06202   -0.00327    0.01385    0.02613
AFIX  83
H20   2    0.200772    0.610323    0.479277    11.00000   -1.50000
AFIX   0
O21   3    0.339033    0.530709    0.373592    11.00000    0.04957    0.04082 =
         0.05268    0.00218    0.00596    0.00341
O22   3    0.472631    0.428975    0.403620    11.00000    0.05403    0.05411 =
         0.04018    0.00698    0.00699    0.00616
O23   3    0.481248    0.409219    0.293391    11.00000    0.05847    0.09320 =
         0.03899   -0.01408    0.00678   -0.00602
AFIX  83
H23   2    0.451102    0.407831    0.275556    11.00000   -1.50000
AFIX   0
O24   3    0.352935    0.470023    0.302056    11.00000    0.05453    0.09468 =
         0.03609   -0.00644   -0.00685   -0.00172

AFIX   3
H24O  2    0.370425    0.468613    0.278916    11.00000   -1.20000
AFIX   0

O25   3    0.354704    0.429775    0.455170    11.00000    0.08023    0.07344 =
         0.05715    0.01139    0.02236    0.00582
AFIX   3
H25O  2    0.377084    0.400555    0.451300    11.00000   -1.20000
AFIX   0

O26   3    0.551401    0.465776    0.355636    11.00000    0.04905    0.04905 =
         0.04494    0.00532    0.00272   -0.00160
O27   3    0.739070    0.477950    0.378205    11.00000    0.04834    0.05572 =
         0.04352    0.00544   -0.00410   -0.00275
O28   3    0.749802    0.488484    0.267387    11.00000    0.05522    0.06677 =
         0.03893    0.00000    0.00744    0.00309
AFIX  83
H28   2    0.716917    0.500028    0.253739    11.00000   -1.50000
AFIX   0
O29   3    0.614325    0.444536    0.277860    11.00000    0.05576    0.09894 =
         0.04041   -0.01234   -0.00200   -0.01570

AFIX   3
H29O  2    0.574135    0.435396    0.285430    11.00000   -1.20000
AFIX   0

O31   3    0.744122    0.556775    0.336778    11.00000    0.04329    0.04110 =
         0.05180   -0.00297   -0.00142    0.00474
O32   3    0.848878    0.674857    0.371232    11.00000    0.07111    0.05157 =
         0.05829    0.00147   -0.02419   -0.00292
O33   3    0.847679    0.706634    0.261711    11.00000    0.08355    0.05343 =
         0.05752    0.01068    0.01466   -0.00183
AFIX  83
H33   2    0.851127    0.687498    0.241104    11.00000   -1.50000
AFIX   0
O34   3    0.804462    0.593938    0.262272    11.00000    0.09030    0.06006 =
         0.04071   -0.00375    0.01015    0.00240
AFIX  83
H34   2    0.800949    0.612507    0.241384    11.00000   -1.50000
AFIX   0
O35   3    0.871550    0.572024    0.411458    11.00000    0.11584    0.12089 =
         0.11337    0.03722   -0.04249    0.00001
AFIX  83
H35   2    0.876606    0.556009    0.433379    11.00000   -1.50000
AFIX   0
O30   3    0.666194    0.396018    0.426360    11.00000    0.11073    0.16301 =
         0.11133    0.04366   -0.00359   -0.02073
AFIX  83
H30   2    0.707439    0.391381    0.420414    11.00000   -1.50000
AFIX   0
C31   1    0.622969    0.453531    0.351236    11.00000    0.05229    0.04786 =
         0.03425    0.00093    0.00289    0.00431
AFIX  13
H31   2    0.630282    0.413589    0.352469    11.00000   -1.20000
AFIX   0
C37   1    0.801494    0.595063    0.335574    11.00000    0.04318    0.04526 =
         0.04482   -0.00346   -0.00163   -0.00169
AFIX  13
H37   2    0.845971    0.574999    0.335571    11.00000   -1.20000
AFIX   0
C40   1    0.851009    0.671969    0.297686    11.00000    0.05472    0.04909 =
         0.05349    0.00314    0.00511   -0.00173
AFIX  13
H40   2    0.896727    0.653740    0.298327    11.00000   -1.20000
AFIX   0
C4    1    0.725343    0.877161    0.305704    11.00000    0.05574    0.04340 =
         0.04143    0.00790    0.00048   -0.00775
AFIX  13
H4A   2    0.771683    0.894406    0.305392    11.00000   -1.20000
AFIX   0
C39   1    0.844480    0.708880    0.335593    11.00000    0.04817    0.05270 =
         0.05868   -0.00545   -0.00566    0.00060
AFIX  13
H39   2    0.881997    0.736393    0.335815    11.00000   -1.20000
AFIX   0
C1    1    0.777791    0.794596    0.337742    11.00000    0.04923    0.04383 =
         0.04186   -0.00300   -0.00464   -0.00618
AFIX  13
H1    2    0.825699    0.808682    0.335729    11.00000   -1.20000
AFIX   0
C34   1    0.724808    0.468965    0.305530    11.00000    0.04766    0.03969 =
         0.04487    0.00063    0.00978    0.00392
AFIX  13
H34A  2    0.736151    0.429692    0.307756    11.00000   -1.20000
AFIX   0
C16   1    0.221410    0.785878    0.353163    11.00000    0.06036    0.03933 =
         0.05839    0.00344   -0.00811    0.00865
AFIX  13
H16   2    0.192899    0.818241    0.359771    11.00000   -1.20000
AFIX   0
C33   1    0.761096    0.499436    0.340335    11.00000    0.04393    0.04834 =
         0.04686    0.00074   -0.00226    0.00412
AFIX  13
H33A  2    0.811803    0.494748    0.337727    11.00000   -1.20000
AFIX   0
C25   1    0.374277    0.478031    0.373451    11.00000    0.04875    0.04076 =
         0.03539    0.00520   -0.00253   -0.00372
AFIX  13
H25A  2    0.340307    0.448458    0.378150    11.00000   -1.20000
AFIX   0
C7    1    0.564925    0.897947    0.356321    11.00000    0.05278    0.05315 =
         0.03923    0.00022   -0.00785    0.00778
AFIX  13
H7    2    0.580082    0.936355    0.359042    11.00000   -1.20000
AFIX   0
C5    1    0.734034    0.816299    0.300966    11.00000    0.05013    0.04947 =
         0.04272    0.00169   -0.00306   -0.00505
AFIX  13
H5A   2    0.687956    0.798621    0.301098    11.00000   -1.20000
AFIX   0
C38   1    0.796803    0.632529    0.374024    11.00000    0.05744    0.04691 =
         0.05344   -0.00279   -0.00583   -0.00573
AFIX  13
H38   2    0.750373    0.649557    0.375155    11.00000   -1.20000
AFIX   0
C15   1    0.225428    0.750095    0.390763    11.00000    0.06007    0.05370 =
         0.04661   -0.00510    0.00492    0.00371
AFIX  13
H15A  2    0.178166    0.738061    0.398163    11.00000   -1.20000
AFIX   0
C22   1    0.223232    0.557264    0.356061    11.00000    0.04846    0.05109 =
         0.04908    0.00343   -0.00364    0.00362
AFIX  13
H22   2    0.175081    0.557056    0.366339    11.00000   -1.20000
AFIX   0
C10   1    0.446552    0.925751    0.333551    11.00000    0.05492    0.05317 =
         0.05350   -0.00075   -0.01208   -0.00207
AFIX  13
H10A  2    0.460227    0.964342    0.337331    11.00000   -1.20000
AFIX   0
C19   1    0.239468    0.648180    0.387304    11.00000    0.05516    0.04475 =
         0.05090    0.00739   -0.00180    0.00125
AFIX  13
H19A  2    0.191135    0.650343    0.397156    11.00000   -1.20000
AFIX   0
C3    1    0.690325    0.889578    0.346899    11.00000    0.04925    0.04083 =
         0.04740   -0.00063   -0.01290    0.00156
AFIX  13
H3A   2    0.684799    0.929554    0.349705    11.00000   -1.20000
AFIX   0
C28   1    0.449473    0.418881    0.331674    11.00000    0.05113    0.05777 =
         0.03698   -0.00449    0.00344   -0.01074
AFIX  13
H28A  2    0.418057    0.387998    0.337641    11.00000   -1.20000
AFIX   0
C23   1    0.243098    0.615795    0.348007    11.00000    0.05252    0.04855 =
         0.04511    0.00240   -0.00487    0.00824
AFIX  13
H23A  2    0.290872    0.617149    0.337188    11.00000   -1.20000
AFIX   0
C13   1    0.325001    0.835360    0.378607    11.00000    0.05233    0.04456 =
         0.04341    0.00209   -0.00306    0.00930
AFIX  13
H13A  2    0.298047    0.868956    0.383932    11.00000   -1.20000
AFIX   0
C11   1    0.511628    0.893714    0.321845    11.00000    0.04424    0.06047 =
         0.04754    0.00166   -0.00191    0.00034
AFIX  13
H11   2    0.499226    0.854920    0.317723    11.00000   -1.20000
AFIX   0
C17   1    0.295323    0.805745    0.342435    11.00000    0.06007    0.04533 =
         0.04632    0.00311   -0.00435    0.00297
AFIX  13
H17   2    0.324797    0.773863    0.335986    11.00000   -1.20000
AFIX   0
C9    1    0.418270    0.905141    0.373870    11.00000    0.05974    0.05740 =
         0.04333   -0.01006   -0.00204    0.00424
AFIX  13
H9A   2    0.377829    0.927653    0.381619    11.00000   -1.20000
AFIX   0
C21   1    0.269294    0.532428    0.388755    11.00000    0.05632    0.04311 =
         0.04192    0.00295    0.00293   -0.00412
AFIX  13
H21   2    0.253514    0.494788    0.394503    11.00000   -1.20000
AFIX   0
C8    1    0.532211    0.878926    0.396747    11.00000    0.06189    0.05682 =
         0.04618   -0.00069   -0.00555    0.00217
AFIX  13
H8A   2    0.521329    0.839541    0.394838    11.00000   -1.20000
AFIX   0
C30   1    0.399327    0.474567    0.449534    11.00000    0.06276    0.06622 =
         0.04206   -0.00793   -0.00089    0.00650
AFIX  23
H30A  2    0.437064    0.472371    0.469324    11.00000   -1.20000
H30B  2    0.373644    0.508305    0.454802    11.00000   -1.20000
AFIX   0
C29   1    0.406904    0.471381    0.331875    11.00000    0.05124    0.05304 =
         0.03577    0.00032   -0.00385   -0.01235
AFIX  13
H29A  2    0.437734    0.502796    0.326410    11.00000   -1.20000
AFIX   0
C14   1    0.324892    0.798996    0.416246    11.00000    0.06196    0.05872 =
         0.04762   -0.00080   -0.00725   -0.00288
AFIX  13
H14A  2    0.357135    0.768090    0.412147    11.00000   -1.20000
AFIX   0
C20   1    0.286664    0.621358    0.419714    11.00000    0.06797    0.04950 =
         0.04676    0.01107    0.00071    0.00356
AFIX  13
H20A  2    0.335394    0.622610    0.410466    11.00000   -1.20000
AFIX   0
C12   1    0.579816    0.888223    0.432440    11.00000    0.07060    0.10441 =
         0.04344   -0.00268   -0.01004    0.01025
AFIX  23
H12A  2    0.555599    0.879310    0.457696    11.00000   -1.20000
H12B  2    0.620360    0.864387    0.430203    11.00000   -1.20000
AFIX   0
C18   1    0.345847    0.830930    0.454858    11.00000    0.09316    0.08392 =
         0.04528   -0.00435   -0.01319   -0.01192
AFIX  23
H18A  2    0.344152    0.806316    0.478252    11.00000   -1.20000
H18B  2    0.393633    0.843752    0.451932    11.00000   -1.20000
AFIX   0
C27   1    0.504881    0.421375    0.365239    11.00000    0.04922    0.05311 =
         0.04088   -0.00338    0.00318   -0.00071
AFIX  13
H27   2    0.531179    0.386711    0.365512    11.00000   -1.20000
AFIX   0
C42   1    0.809482    0.602076    0.412198    11.00000    0.10042    0.07011 =
         0.04613    0.00460   -0.01489   -0.01691
AFIX  23
H42A  2    0.811049    0.627951    0.434831    11.00000   -1.20000
H42B  2    0.770763    0.577068    0.416996    11.00000   -1.20000
AFIX   0
C6    1    0.794399    0.801349    0.414394    11.00000    0.07191    0.05254 =
         0.04919   -0.00124   -0.00831    0.00909
AFIX  23
H6A   2    0.771957    0.813823    0.439378    11.00000   -1.20000
H6B   2    0.802117    0.761970    0.416795    11.00000   -1.20000
AFIX   0
C36   1    0.650673    0.455510    0.427370    11.00000    0.06889    0.06929 =
         0.04950    0.00011   -0.00389   -0.00338
AFIX  23
H36A  2    0.679187    0.473027    0.448214    11.00000   -1.20000
H36B  2    0.601968    0.460931    0.434631    11.00000   -1.20000
AFIX   0
C32   1    0.665124    0.482533    0.385882    11.00000    0.04609    0.05324 =
         0.04087    0.00229   -0.00350   -0.00030
AFIX  13
H32   2    0.652006    0.521544    0.387069    11.00000   -1.20000
AFIX   0
C26   1    0.429948    0.477199    0.407241    11.00000    0.05506    0.05257 =
         0.03194   -0.00093   -0.00138    0.00344
AFIX  13
H26   2    0.459404    0.510096    0.404869    11.00000   -1.20000
AFIX   0
C35   1    0.645376    0.475626    0.309340    11.00000    0.05342    0.04892 =
         0.03683   -0.00464    0.00089   -0.00196
AFIX  13
H35A  2    0.632398    0.514536    0.306693    11.00000   -1.20000
AFIX   0
C2    1    0.746058    0.812352    0.378282    11.00000    0.05359    0.04339 =
         0.04736   -0.00128   -0.00290   -0.00170
AFIX  13
H2    2    0.701884    0.792682    0.382511    11.00000   -1.20000
AFIX   0
C24   1    0.281339    0.646143    0.461203    11.00000    0.09569    0.07059 =
         0.03870    0.00241   -0.00471   -0.00160
AFIX  23
H24A  2    0.313214    0.627245    0.479560    11.00000   -1.20000
H24B  2    0.295393    0.684514    0.459872    11.00000   -1.20000
AFIX   0
C41   1    0.795392    0.628825    0.297641    11.00000    0.05482    0.04593 =
         0.04375   -0.00272   -0.00455    0.00426
AFIX  13
H41   2    0.749262    0.646369    0.296652    11.00000   -1.20000

AFIX   0
HKLF    4


REM  ADM-1-COOH
REM R1 =  0.0883 for    9831 Fo > 4sig(Fo)  and  0.1064 for all   13052 data
REM    739 parameters refined using     18 restraints

END

WGHT      0.2000      0.0000

REM Highest difference peak  1.817,  deepest hole -0.510,  1-sigma level  0.092
Q1    1   0.7193  0.9403  0.4766  11.00000  0.05    1.82
Q2    1   0.6810  0.4893  0.4588  11.00000  0.05    0.96
Q3    1   0.5794  0.6826  0.5541  11.00000  0.05    0.54
Q4    1   0.4793  0.6261  0.4617  11.00000  0.05    0.50
Q5    1   0.5049  0.7266  0.4681  11.00000  0.05    0.45
Q6    1   0.8562  0.4855  0.4649  11.00000  0.05    0.42
Q7    1   0.4168  0.3181  0.2606  11.00000  0.05    0.39
Q8    1   0.5000  0.5630  0.2500  10.50000  0.05    0.38
Q9    1   0.5658  0.5998  0.4371  11.00000  0.05    0.38
Q10   1   1.0000  0.6114  0.2500  10.50000  0.05    0.36
;
_shelx_res_checksum   77788

_shelx_hkl_file
;
   0   0  -5   -1.47    0.67
   0   0   5    0.11    0.39
   0   0   6   15.15    0.74
   0   0  -6   14.79    0.74
   0   0  -7   -0.03    0.43
   0   0   7    0.28    0.73
   0   0  -8  136.62    3.22
   0   0   8  136.47    2.59
   0   0   9   -0.74    0.63
   0   0  -9    0.01    0.61
   0   0  10   24.48    1.89
   0   0 -10   24.02    1.19
   0   0 -11    0.16    1.08
   0   0  11   -0.43    0.69
   0   0 -12   17.12    1.20
   0   0  12   18.61    1.24
   0   0  13    0.01    1.26
   0   0 -13    0.52    0.74
   0   0  14  207.14    4.18
   0   0 -14  208.70    5.04
   0   0 -15    0.28    0.64
   0   0  15   -0.35    0.66
   0   0 -16    9.52    1.15
   0   0  16    8.64    1.81
   0   0  17    0.34    0.69
   0   0 -17   -0.69    1.09
   0   0  18   95.45    2.68
   0   0 -18   94.89    2.66
   0   0 -19    0.15    0.88
   0   0  19    1.51    1.41
   0   0  20   79.62    2.59
   0   0 -20   84.13    3.51
   0   0  21   -0.68    0.98
   0   0 -21   -0.56    0.94
   0   0  22   11.72    2.28
   0   0 -22    8.68    1.38
   0   0  23   -0.29    1.06
   0   0 -23   -0.26    1.60
   0   0 -24  200.24    4.99
   0   0  24  197.59    5.05
   0   0  25    0.20    2.22
   0   0 -25    1.82    1.32
   0   0 -26  181.87    6.48
   0   0  26  176.23    5.01
   0   0 -27    2.05    1.60
   0   0  27    1.14    1.64
   0   0  28  233.42    7.88
   0   0 -28  240.74    7.70
   0   0 -29    1.45    2.11
   0   0  29    0.38    1.42
   0   0  30   12.98    1.95
   0   0 -30    6.23    1.82
   0   0  31    0.37    2.50
   0   0 -31    2.12    2.22
   0   0 -32    1.13    2.35
   0   0  32    1.74    1.60
   0   0  33    1.24    2.07
   0   0 -33   -0.26    1.26
   0   0 -34    0.08    2.35
   0   0  34   -1.15    2.40
   0   0 -35    0.73    1.58
   0   0  35    0.50    1.60
   0   0 -36   18.37    2.77
   0   0  36   23.58    4.07
   0   0 -37   -1.15    2.80
   0   0  37    1.03    1.67
   0   0 -38    6.78    2.28
   0   0  38    6.11    2.35
   0   0  39   -0.87    3.03
   0   0 -39    1.26    1.88
   0   0 -40    8.73    4.19
   0   0  40    4.85    2.51
   0   0  41    3.27    2.20
   0   0 -41   -0.17    2.53
   0   0  42   13.49    4.96
   0   0 -42   23.76    6.17
   0  -2   4  350.86    5.04
   0   2  -4  362.78    5.17
   0   2   4  354.79    5.53
   0  -2  -4  356.58    5.11
   0  -2  -5  730.64   10.86
   0  -2   5  729.27   10.80
   0   2   5  731.63   10.85
   0   2  -5  726.98   11.20
   0   2   6   25.10    0.96
   0  -2   6   25.12    1.43
   0  -2  -6   24.51    1.49
   0   2  -6   25.15    0.94
   0  -2  -7    3.50    0.71
   0   2   7    4.02    1.19
   0  -2   7    4.36    1.15
   0   2  -7    4.01    1.08
   0   2   8  267.17    5.29
   0  -2  -8  262.84    4.48
   0   2  -8  262.25    5.08
   0  -2   8  265.44    4.46
   0  -2  -9   99.64    2.26
   0  -2   9  100.26    2.97
   0   2   9   99.29    2.27
   0   2  -9   94.37    2.14
   0   2 -10   44.95    1.53
   0  -2  10   48.77    2.31
   0   2  10   46.76    2.36
   0  -2 -10   50.92    2.33
   0   2 -11   43.89    1.60
   0   2  11   42.94    1.66
   0  -2  11   40.82    2.37
   0  -2 -11   43.26    2.36
   0  -2 -12  666.85   12.12
   0   2  12  672.59   11.39
   0  -2  12  642.69   11.80
   0   2 -12  657.70   11.92
   0   2 -13  423.61    8.29
   0  -2 -13  429.94    7.57
   0  -2  13  415.70    8.24
   0   2  13  426.46    8.51
   0  -2  14   56.36    1.90
   0   2 -14   58.45    2.66
   0  -2 -14   55.87    1.91
   0   2  14   53.17    2.80
   0   2  15   26.89    2.23
   0   2 -15   24.05    2.19
   0  -2  15   25.16    1.43
   0  -2 -15   23.22    2.21
   0   2 -16   38.63    2.38
   0   2  16   37.53    2.50
   0  -2 -16   39.03    1.71
   0  -2  16   34.34    2.42
   0   2  17   27.60    2.27
   0  -2 -17   26.11    1.49
   0  -2  17   22.33    1.44
   0   2 -17   25.09    2.16
   0   2 -18    0.54    1.31
   0   2  18    0.79    1.36
   0  -2 -18   -0.07    1.36
   0  -2  18    0.58    1.30
   0  -2 -19   60.21    2.19
   0   2  19   62.62    2.22
   0   2 -19   64.86    2.97
   0  -2  19   55.23    2.13
   0  -2 -20    2.40    1.67
   0  -2  20    1.02    1.02
   0   2 -20    2.58    1.62
   0   2  20    1.49    1.05
   0   2  21    1.34    1.06
   0   2 -21    1.24    1.00
   0  -2  21    1.19    1.64
   0  -2 -21    1.66    1.05
   0   2  22   12.47    1.53
   0  -2  22   11.40    1.49
   0  -2 -22   14.74    2.31
   0   2 -22   11.52    1.45
   0   2  23   47.06    3.33
   0  -2 -23   47.77    2.29
   0  -2  23   45.78    3.29
   0   2 -23   46.59    2.21
   0   2  24   23.04    2.92
   0  -2 -24   19.70    2.93
   0   2 -24   20.53    2.77
   0  -2  24   18.51    1.83
   0  -2 -25    1.70    1.40
   0  -2  25    2.25    2.26
   0   2  25    2.28    1.45
   0   2 -25    3.59    2.12
   0   2 -26    0.85    1.20
   0  -2  26   -0.28    1.26
   0   2  26    0.46    1.25
   0  -2 -26    1.01    2.01
   0  -2  27   16.74    2.03
   0   2  27   13.89    2.03
   0  -2 -27   13.28    2.02
   0   2 -27   13.78    1.87
   0  -2  28    0.89    2.22
   0   2 -28    0.84    1.29
   0   2  28    0.03    2.29
   0  -2 -28    1.99    2.24
   0   2 -29    6.31    2.57
   0  -2  29    6.22    1.75
   0  -2 -29    4.27    1.72
   0   2  29    6.36    2.82
   0   2 -30    4.08    1.51
   0  -2 -30    1.70    2.55
   0  -2  30    4.46    2.65
   0   2  30    3.59    1.72
   0  -2 -31    0.22    1.33
   0   2 -31    0.46    1.29
   0   2  31    1.36    1.43
   0  -2  31    0.55    1.41
   0  -2  32    2.02    2.40
   0   2 -32   -0.81    2.16
   0   2  32    1.13    2.43
   0  -2 -32    1.23    1.47
   0   2 -33   30.44    3.55
   0  -2  33   27.04    2.60
   0   2  33   25.32    2.60
   0  -2 -33   31.29    3.98
   0   2  34    6.08    1.94
   0   2 -34    6.04    1.74
   0  -2 -34    0.84    1.99
   0  -2  34    8.23    3.08
   0  -2 -35   -0.41    2.75
   0  -2  35    2.06    1.70
   0   2  35    1.62    2.70
   0   2 -35    1.20    1.47
   0   2 -36    2.55    2.61
   0  -2  36    1.29    1.80
   0  -2 -36    1.20    1.84
   0   2  36   -0.11    2.81
   0  -2  37    3.94    3.08
   0   2 -37    1.58    2.02
   0  -2 -37   -0.63    3.10
   0   2  37    2.19    1.92
   0   2 -38   20.78    2.94
   0  -2 -38   14.74    2.71
   0  -2  38   17.59    2.69
   0   2  38   11.53    4.21
   0   2 -39   42.63    5.69
   0  -2 -39   34.61    3.18
   0  -2  39   28.52    5.13
   0   2  39   33.29    5.16
   0  -2  40    5.81    2.43
   0  -2 -40   -0.38    3.84
   0   2 -40   12.63    5.50
   0   2  40    4.98    2.46
   0  -2 -41    0.42    2.07
   0  -2  41   -0.86    3.32
   0   2 -41    1.26    2.98
   0   2  41    1.75    2.07
   0   2 -42   22.49    6.34
   0  -2  42    7.66    4.47
   0  -2 -42    0.63    4.70
   0   2  42    9.14    4.50
   0   4  -1 1530.36   24.13
   0  -4   1 1490.24   23.13
   0   4  -2    3.01    0.52
   0   4   2    3.21    0.56
   0  -4  -2    3.33    0.89
   0  -4   2    3.31    0.85
   0  -4  -3    2.38    0.56
   0  -4   3    2.42    0.55
   0   4   3    4.37    0.58
   0   4  -3    1.79    0.55
   0  -4   4   48.60    1.28
   0   4   4   48.30    1.90
   0   4  -4   48.69    1.82
   0  -4  -4   48.14    1.86
   0  -4   5  202.34    3.42
   0   4  -5  201.05    3.98
   0  -4  -5  197.45    3.39
   0   4   5  200.64    3.44
   0  -4   6  127.33    2.51
   0   4   6  123.88    3.18
   0   4  -6  126.21    2.46
   0  -4  -6  124.48    2.49
   0  -4  -7  536.63    8.67
   0   4  -7  537.98    9.25
   0  -4   7  530.01    9.25
   0   4   8   35.86    1.38
   0  -4   8   33.24    1.98
   0  -4  -8   35.45    2.08
   0   4  -8   31.06    1.32
   0  -4   9   78.71    2.79
   0  -4  -9   79.84    2.08
   0   4  -9   79.42    2.71
   0   4   9   79.66    2.87
   0  -4  10   31.96    1.46
   0  -4 -10   32.20    1.42
   0   4 -10   30.28    2.07
   0   4  10   31.85    2.30
   0  -4  11 1236.05   21.95
   0   4  11 1250.89   21.27
   0   4 -11 1261.36   22.10
   0  -4 -11 1242.82   20.98
   0   4 -12  257.04    4.87
   0  -4  12  257.80    4.93
   0   4  12  265.57    5.08
   0  -4 -12  261.69    5.92
   0  -4 -13  472.05    8.38
   0  -4  13  483.11    8.50
   0   4  13  477.59    9.38
   0   4 -13  484.21    9.36
   0   4 -14  209.80    4.28
   0  -4  14  204.08    4.24
   0   4  14  208.44    4.33
   0  -4 -14  207.53    4.26
   0   4  15    5.25    1.12
   0  -4  15    5.35    1.07
   0   4 -15    6.55    1.70
   0  -4 -15    5.76    1.09
   0  -4 -16   42.04    2.68
   0   4  16   43.73    2.65
   0  -4  16   47.35    1.83
   0   4 -16   44.05    1.73
   0   4  17   55.82    2.09
   0  -4 -17   57.99    3.01
   0  -4  17   56.84    2.04
   0   4 -17   55.82    2.03
   0  -4  18  153.45    4.57
   0   4 -18  153.65    3.63
   0   4  18  156.71    3.75
   0  -4 -18  165.58    4.79
   0   4  19    8.12    1.27
   0  -4 -19    9.81    1.29
   0   4 -19    8.27    1.27
   0  -4  19    6.20    1.97
   0  -4  20   15.35    1.48
   0   4 -20   16.86    2.15
   0  -4 -20   17.15    1.52
   0   4  20   15.42    1.52
   0   4  21   13.30    1.54
   0  -4 -21   19.82    2.40
   0   4 -21   14.99    2.20
   0  -4  21   11.85    1.46
   0  -4 -22    0.82    0.89
   0   4 -22   -0.95    1.27
   0  -4  22    0.95    1.36
   0   4  22   -0.59    0.88
   0  -4  23   11.62    1.58
   0   4 -23   13.24    2.28
   0   4  23    9.86    1.60
   0  -4 -23   10.86    1.59
   0   4 -24    1.53    1.18
   0   4  24    2.86    1.28
   0  -4  24    2.01    2.03
   0  -4 -24    0.43    2.08
   0  -4 -25    2.54    1.37
   0  -4  25    2.41    1.33
   0   4  25    1.23    1.38
   0   4 -25    2.30    1.25
   0  -4 -26   16.85    2.99
   0  -4  26   14.20    1.91
   0   4 -26   13.07    1.79
   0   4  26   12.86    1.91
   0  -4 -27   82.69    3.41
   0   4  27   82.39    4.68
   0   4 -27   78.71    3.13
   0  -4  27   74.59    4.59
   0   4  28    2.15    2.19
   0  -4 -28    1.20    2.19
   0   4 -28    0.61    1.25
   0  -4  28    0.04    1.33
   0   4  29   12.55    3.10
   0  -4 -29   11.70    1.94
   0  -4  29   12.28    3.05
   0   4 -29   10.73    2.77
   0  -4  30   -0.49    1.26
   0   4 -30   -0.81    1.78
   0  -4 -30    0.56    1.24
   0   4  30   -0.37    1.26
   0  -4 -31    4.30    2.65
   0   4 -31    2.74    2.35
   0   4  31    1.80    1.65
   0  -4  31    2.84    2.64
   0  -4  32    6.66    1.99
   0   4  32    9.19    2.01
   0   4 -32    6.62    1.80
   0  -4 -32    7.94    2.03
   0   4  33    2.36    2.94
   0  -4 -33    3.52    3.05
   0   4 -33    3.87    1.67
   0  -4  33    5.67    2.95
   0   4 -34    1.67    2.22
   0  -4 -34    0.59    1.62
   0  -4  34   -0.12    1.55
   0   4  34    1.15    2.44
   0  -4 -35   -0.11    2.69
   0   4  35    0.93    1.65
   0   4 -35    1.33    2.26
   0  -4  35    0.68    2.62
   0   4 -36   11.61    1.95
   0   4  36    8.10    2.31
   0  -4 -36   -0.11    2.29
   0  -4  36   10.50    2.27
   0   4 -37    2.42    1.60
   0  -4 -37    1.29    1.82
   0   4  37    0.00    1.84
   0  -4  37   -0.70    2.94
   0   4  38    2.76    2.70
   0   4 -38    0.39    2.45
   0  -4  38   -0.78    1.72
   0  -4 -38    0.25    2.61
   0  -4  39   40.75    5.25
   0   4  39   37.96    3.55
   0  -4 -39   35.64    3.34
   0   4 -39   58.19    6.56
   0   4 -40    2.43    2.18
   0   4  40    0.04    2.16
   0  -4 -40   -0.97    3.28
   0  -4  40    3.96    2.19
   0   4  41    0.08    2.75
   0  -4  41   -0.44    2.71
   0  -4 -41    0.07    1.63
   0   4 -41    0.28    1.73
   0  -6   0    1.79    0.69
   0  -6   1  745.59   11.74
   0  -6  -2   10.40    0.91
   0  -6   2    8.26    0.88
   0   6  -2    7.91    0.85
   0  -6  -3  365.06    6.67
   0  -6   3  368.98    6.66
   0   6  -3  365.40    5.91
   0  -6   3  340.22    4.01
   0   6   4    1.28    1.33
   0  -6   4    2.26    1.25
   0   6  -4    2.51    0.72
   0  -6  -4    2.59    1.26
   0  -6  -5  457.62    7.54
   0  -6   5  460.94    7.54
   0   6   5  460.13    7.62
   0   6  -5  469.76    7.62
   0   6   6   17.80    1.87
   0   6  -6   16.84    0.47
   0  -6   6   19.47    1.13
   0   6  -6   18.95    1.71
   0  -6  -6   17.09    1.15
   0   6   7  327.09    5.75
   0   6  -7  328.14    5.60
   0  -6   7  332.85    5.75
   0  -6  -7  320.49    5.63
   0  -6   8  621.05   11.21
   0   6   8  607.61   10.25
   0  -6  -8  611.25   10.24
   0   6  -8  608.02   10.08
   0   6  -9  169.12    4.20
   0   6   9  172.42    3.56
   0  -6  -9  171.95    3.52
   0  -6   9  168.18    3.49
   0   6 -10   36.57    2.25
   0  -6 -10   34.00    1.56
   0   6  10   34.86    2.40
   0  -6  10   37.02    1.62
   0  -6  11    0.95    1.27
   0   6  11    0.27    1.30
   0  -6 -11    0.64    1.28
   0   6 -11   -0.01    0.78
   0   6 -12 1204.84   21.64
   0  -6  12 1212.83   21.00
   0  -6 -12 1175.75   20.48
   0   6  13   42.99    1.89
   0  -6  13   47.65    2.69
   0  -6 -13   46.11    1.87
   0   6 -13   49.19    2.80
   0   6 -14  339.31    6.42
   0   6  14  352.45    6.68
   0  -6  14  347.32    6.60
   0  -6 -14  352.84    7.68
   0  -6 -15  202.98    5.50
   0   6 -15  209.75    5.46
   0  -6  15  202.99    4.40
   0   6  15  200.88    5.51
   0   6  16  490.04    9.18
   0   6 -16  482.89    8.99
   0  -6 -16  509.67    9.35
   0  -6  16  486.19    9.13
   0  -6  17   26.00    1.62
   0  -6 -17   27.14    1.67
   0   6 -17   27.62    2.40
   0   6  17   29.07    2.54
   0  -6  18   80.24    2.53
   0  -6 -18   82.11    2.61
   0   6 -18   79.03    2.49
   0   6  18   80.11    3.57
   0  -6 -19   80.14    3.59
   0   6 -19   75.41    2.47
   0  -6  19   76.66    2.53
   0   6  19   73.24    2.60
   0  -6  20    1.72    1.02
   0   6  20    0.20    1.04
   0   6 -20    0.22    1.54
   0  -6 -20    1.23    1.70
   0  -6  21   -0.18    1.40
   0  -6 -21    0.48    1.42
   0   6  21    0.08    1.41
   0   6 -21   -0.06    1.32
   0  -6 -22    0.39    1.02
   0   6 -22   -0.73    1.49
   0  -6  22    0.83    1.58
   0   6  22    0.63    1.62
   0   6 -23    3.36    1.24
   0  -6  23    3.31    1.30
   0  -6 -23    2.95    1.36
   0   6  23    2.66    2.16
   0   6 -24    5.62    1.38
   0  -6  24    6.64    1.51
   0   6  24    4.74    2.38
   0  -6 -24    5.61    2.52
   0   6 -25    0.32    1.06
   0   6  25    0.10    1.93
   0  -6  25   -0.51    1.87
   0  -6 -25   -1.43    1.23
   0   6  26   62.40    4.30
   0  -6  26   64.83    2.96
   0   6 -26   63.55    2.72
   0  -6 -26   67.12    3.12
   0  -6  27   26.38    2.40
   0   6  27   31.02    3.69
   0  -6 -27   32.28    3.89
   0   6 -27   30.67    2.24
   0   6 -28   75.33    3.11
   0   6  28   76.93    4.89
   0  -6  28   79.62    4.70
   0  -6 -28   84.46    3.63
   0   6  29    1.21    2.25
   0  -6  29    1.42    1.33
   0  -6 -29    0.75    1.34
   0   6 -29   -0.72    1.18
   0  -6  30    6.42    2.89
   0   6 -30    6.68    2.65
   0   6  30    8.58    3.02
   0  -6 -30    9.13    3.10
   0   6 -31   -0.72    1.94
   0   6  31    0.14    2.23
   0  -6 -31   -0.38    1.45
   0  -6  31   -0.31    1.33
   0   6  32   10.99    2.19
   0  -6  32   12.48    2.16
   0  -6 -32   11.64    3.64
   0   6 -32   13.11    3.05
   0   6  33   16.21    2.40
   0   6 -33   16.01    3.31
   0  -6 -33   18.98    2.52
   0  -6  33   13.80    3.72
   0  -6 -34    5.13    3.24
   0  -6  34    5.89    1.93
   0   6 -34    5.43    1.71
   0   6  34    0.05    1.98
   0  -6  35    2.48    2.94
   0   6 -35    3.35    1.58
   0   6  35    0.01    1.91
   0  -6 -35    1.13    1.86
   0   6  36    0.02    3.12
   0   6 -36    3.11    1.75
   0  -6  36    3.64    2.02
   0  -6 -36    2.45    2.03
   0  -6 -37    0.41    2.42
   0  -6  37   -3.32    2.40
   0   6 -37    2.11    2.13
   0   6  37   -0.05    2.33
   0  -6  38   -2.23    1.72
   0   6 -38    0.31    2.59
   0  -6 -38    0.85    1.68
   0   6  38    0.03    1.69
   0  -6 -39    4.51    3.31
   0  -6  39    2.70    3.40
   0   6 -39    3.70    3.46
   0   6  39    0.03    2.19
   0  -6  40   -3.42    2.02
   0  -6 -40   -1.63    1.92
   0   6 -40    2.53    2.26
   0   6  40   -0.05    1.99
   0   6 -41   -1.68    1.96
   0  -6 -41   -0.32    2.60
   0  -6  41    3.12    2.75
   0   6  41    0.09    2.82
   0  -8   0    5.77    1.54
   0  -8   1   43.32    1.56
   0  -8   2   69.84    2.73
   0  -8  -2   64.64    2.73
   0   8  -3    1.10    0.76
   0  -8   3    2.16    0.81
   0  -8  -3    1.73    0.81
   0   8  -4   19.27    1.18
   0  -8  -4   18.57    1.90
   0  -8   4   17.64    1.90
   0  -8   5  159.75    4.15
   0   8   5  158.44    3.37
   0  -8  -5  153.96    4.06
   0   8  -5  159.48    3.23
   0  -8   6  428.97    7.46
   0  -8  -6  415.52    7.28
   0   8   6  440.87    7.70
   0   8  -6  437.26    7.43
   0   8   7   -0.78    1.30
   0  -8  -7   -0.25    0.77
   0  -8   7    0.79    0.77
   0   8  -7    1.44    0.72
   0   8  -8    3.86    0.30
   0  -8  -8    3.26    0.99
   0   8  -8    4.18    0.93
   0  -8   8    6.43    1.01
   0   8   8    4.44    1.00
   0   8  -9  499.06    6.82
   0  -8  -9  496.77    9.63
   0  -8   9  496.82    8.73
   0   8  -9  509.89    9.64
   0   8   9  504.27    9.85
   0   8 -10   26.21    1.44
   0   8 -10   26.91    0.74
   0   8  10   24.08    1.51
   0  -8 -10   26.49    2.25
   0  -8  10   26.30    2.25
   0  -8  11   72.03    2.19
   0   8  11   69.12    2.24
   0  -8 -11   69.60    2.24
   0   8 -11   72.34    2.19
   0   8 -12   24.41    1.43
   0   8  12   25.57    1.49
   0  -8  12   26.90    2.26
   0  -8 -12   25.12    2.29
   0   8 -13    3.14    0.98
   0  -8 -13    3.58    1.06
   0   8  13    4.40    1.04
   0  -8  13    3.18    1.02
   0   8  14  323.17    7.45
   0  -8 -14  320.67    6.30
   0   8 -14  327.43    6.36
   0  -8  14  327.10    7.33
   0  -8 -15   80.94    3.57
   0   8  15   83.81    3.68
   0   8 -15   89.89    3.57
   0  -8  15   84.09    3.52
   0   8  16   40.54    1.95
   0   8 -16   42.50    1.84
   0  -8 -16   42.77    2.80
   0  -8  16   40.40    1.90
   0   8 -17   22.79    2.37
   0  -8  17   25.45    1.64
   0   8  17   22.73    2.58
   0  -8 -17   23.22    2.57
   0   8 -18   23.44    1.61
   0  -8 -18   26.15    2.64
   0   8  18   24.35    1.72
   0  -8  18   25.44    1.70
   0   8 -19   41.30    2.83
   0   8  19   37.84    2.07
   0  -8 -19   37.66    2.98
   0  -8  19   39.14    2.02
   0   8  20    5.91    2.19
   0  -8 -20    6.38    2.25
   0  -8  20    6.73    1.35
   0   8 -20    5.38    1.28
   0  -8  21    8.40    2.43
   0   8  21    9.21    1.51
   0   8 -21   10.67    1.39
   0  -8 -21    9.25    2.49
   0   8  22   -0.47    1.13
   0   8 -22   -0.40    1.64
   0  -8 -22   -1.44    1.90
   0  -8  22   -0.60    1.86
   0   8 -23   10.15    2.25
   0  -8  23    6.84    2.52
   0  -8 -23    6.21    1.61
   0   8  23    6.37    2.50
   0  -8 -24   24.27    2.17
   0   8  24   26.14    3.21
   0  -8  24   24.84    2.09
   0   8 -24   25.01    2.94
   0   8  25   11.89    2.99
   0  -8 -25   11.45    1.99
   0   8 -25   13.03    1.74
   0  -8  25   15.84    1.87
   0  -8  26   26.06    3.35
   0   8 -26   20.67    2.07
   0   8  26   24.18    3.48
   0  -8 -26   25.33    3.59
   0   8  27   97.83    3.78
   0   8 -27   99.20    3.51
   0  -8 -27  105.74    4.02
   0  -8  27   99.88    5.26
   0   8  28   18.06    2.31
   0  -8 -28   25.23    2.36
   0  -8  28   19.98    2.36
   0   8 -28   18.48    2.03
   0   8  29   30.26    2.56
   0  -8  29   33.73    2.62
   0   8 -29   33.86    2.32
   0  -8 -29   37.42    4.19
   0   8  30    3.53    1.83
   0  -8 -30    4.90    1.89
   0   8 -30    4.50    1.56
   0  -8  30    3.60    2.85
   0   8  31    3.68    1.84
   0  -8  31    3.55    1.79
   0  -8 -31    7.03    2.00
   0   8 -31    2.87    1.63
   0   8  32    2.77    2.63
   0  -8  32    3.42    2.66
   0   8 -32    1.01    1.46
   0  -8 -32    0.07    2.88
   0   8  33    0.90    2.55
   0  -8 -33    0.13    1.69
   0  -8  33    1.15    2.54
   0   8 -33    1.19    1.40
   0   8  34   -0.02    3.22
   0  -8 -34    5.33    3.30
   0   8 -34    5.02    1.72
   0  -8  34    4.61    1.93
   0  -8  35    3.66    2.91
   0  -8 -35   -0.53    3.04
   0   8  35   -0.03    2.96
   0   8 -35    2.07    2.53
   0  -8 -36    5.94    2.32
   0   8  36   -0.00    3.67
   0   8 -36    6.63    3.18
   0  -8  36   10.42    2.28
   0  -8 -37    8.62    3.75
   0   8 -37    9.80    3.36
   0   8  37    0.04    2.39
   0  -8  37   13.55    3.71
   0  -8 -38    4.09    2.24
   0  -8  38    4.58    3.52
   0   8  38    0.03    2.19
   0   8 -38    3.98    3.30
   0   8 -39    2.24    2.13
   0  -8  39    4.85    2.25
   0   8  39    0.02    2.25
   0  -8 -39    2.10    3.52
   0  -8 -40    0.82    2.11
   0   8  40    0.01    3.43
   0  -8  40   -1.33    3.45
   0   8 -40    2.90    2.12
   0 -10   0  118.43    2.81
   0 -10   1   40.69    2.51
   0 -10   2  486.41    8.50
   0 -10  -2  473.56    8.37
   0 -10  -3  236.91    5.49
   0 -10   3  240.63    5.48
   0 -10   4  102.76    3.37
   0  10  -4   97.90    3.31
   0 -10   4   96.44    1.19
   0 -10  -4   96.96    2.52
   0 -10  -5   88.21    2.46
   0 -10   5   92.44    2.43
   0  10  -5   95.37    2.45
   0 -10  -6  468.81    8.39
   0  10  -6  471.91    8.33
   0 -10   6  465.61    8.30
   0 -10   7    0.71    0.81
   0  10  -7    1.31    1.30
   0  10   7    1.17    0.84
   0 -10  -7    0.32    0.84
   0 -10   8   85.30    2.40
   0  10   8   86.74    3.35
   0  10  -8   83.62    2.36
   0 -10  -8   85.97    3.28
   0  10  -9   13.60    1.19
   0 -10   9   10.70    1.90
   0  10   9   12.02    1.26
   0 -10  -9   12.50    1.31
   0 -10  10  128.39    3.06
   0  10 -10  115.04    1.48
   0 -10 -10  125.77    3.13
   0  10  10  124.84    3.09
   0  10 -10  128.83    3.07
   0 -10  11   51.55    2.80
   0  10 -11   58.32    2.86
   0  10  11   51.98    2.03
   0 -10 -11   52.67    2.88
   0  10 -11   51.62    0.85
   0 -10  12  193.90    4.24
   0  10 -12  194.42    4.19
   0  10 -12  189.39    2.90
   0 -10 -12  187.78    4.22
   0  10  12  193.19    4.34
   0  10 -13   15.20    0.79
   0  10 -13   16.66    1.37
   0  10  13   14.99    1.44
   0 -10  13   13.08    2.17
   0 -10 -13   16.38    1.42
   0 -10  14    9.22    2.03
   0  10 -14    8.35    0.62
   0  10  14   10.30    1.35
   0 -10 -14    9.65    2.05
   0  10 -14    8.49    1.22
   0  10  15    7.21    2.10
   0 -10 -15    5.01    1.24
   0  10 -15    5.52    1.20
   0 -10  15    5.15    1.25
   0  10 -15    6.56    0.66
   0  10  16   65.86    3.49
   0  10 -16   64.75    3.25
   0 -10  16   62.70    2.39
   0 -10 -16   61.61    2.37
   0 -10  17   66.65    2.53
   0  10  17   68.23    2.58
   0 -10 -17   65.82    2.51
   0  10 -17   66.61    2.38
   0  10  18   16.94    2.62
   0 -10  18   15.02    2.54
   0  10 -18   14.07    2.43
   0 -10 -18   15.97    1.65
   0 -10  19    5.40    2.13
   0  10  19    3.94    1.35
   0 -10 -19    2.79    1.35
   0  10 -19    4.05    1.25
   0 -10 -20    2.15    1.21
   0  10 -20    0.12    1.84
   0 -10  20    0.28    1.97
   0  10  20    2.68    1.97
   0  10  21    1.45    1.75
   0 -10  21    0.59    1.71
   0  10 -21    0.06    0.97
   0 -10 -21   -0.26    1.09
   0 -10  22   -0.92    1.03
   0  10  22    0.58    1.04
   0 -10 -22   -0.09    1.02
   0  10 -22    0.10    0.91
   0 -10  23    0.24    1.29
   0  10  23    0.21    1.29
   0 -10 -23    2.02    1.34
   0  10 -23    0.11    1.85
   0  10 -24   39.08    3.51
   0 -10  24   40.60    2.62
   0  10  24   39.50    3.87
   0 -10 -24   44.35    4.05
   0 -10 -25   82.18    5.04
   0 -10  25   76.65    3.34
   0  10 -25   75.07    3.10
   0  10  25   76.90    4.80
   0 -10  26    4.06    2.83
   0  10  26    4.78    1.81
   0 -10 -26    6.65    3.02
   0  10 -26    4.38    1.61
   0  10 -27   18.51    2.00
   0  10  27   20.04    2.39
   0 -10  27   24.80    3.70
   0 -10 -27   20.10    2.41
   0 -10  28   69.38    3.49
   0 -10 -28   78.28    3.62
   0  10 -28   69.44    3.11
   0  10  28   73.34    3.59
   0 -10  29    3.70    1.73
   0  10 -29    3.33    2.49
   0 -10 -29    4.23    3.03
   0  10  29    2.61    1.82
   0  10 -30    3.12    2.46
   0 -10  30    1.43    2.78
   0  10  30    2.47    1.82
   0 -10 -30    3.70    1.90
   0 -10 -31   -0.03    1.82
   0  10  31    2.94    1.71
   0  10 -31    0.44    2.38
   0 -10  31    1.92    1.72
   0 -10  32   -1.00    1.50
   0 -10 -32   -0.03    2.57
   0  10 -32   -0.17    2.03
   0  10  32    0.20    1.55
   0  10  33    0.51    1.67
   0 -10 -33    0.17    2.77
   0 -10  33    1.08    2.57
   0  10 -33    0.36    2.27
   0 -10  34   14.51    2.57
   0  10 -34    0.66    3.37
   0  10  34   19.78    2.60
   0 -10 -34   17.94    2.77
   0  10 -35    0.42    2.55
   0 -10  35    0.52    1.80
   0 -10 -35   -0.07    3.06
   0  10  35    2.51    1.86
   0  10  36    2.97    2.06
   0 -10 -36    0.13    2.07
   0  10 -36    0.90    2.75
   0 -10  36    3.02    3.15
   0 -10  37   -0.84    1.78
   0  10 -37    0.68    1.71
   0 -10 -37    1.06    1.95
   0  10  37    1.51    1.92
   0 -10  38    9.64    3.55
   0  10  38    3.01    2.27
   0 -10 -38    2.17    3.70
   0  10 -38   -0.14    2.02
   0  10  39    2.80    2.18
   0  10 -39   -0.53    2.00
   0 -10  39    1.61    2.14
   0 -10 -39    1.51    2.25
   0  10 -39    1.07    1.25
   0 -10 -40    1.22    4.01
   0 -10  40    8.30    2.58
   0  10  40    4.81    4.13
   0  10 -40    4.32    1.54
   0  10 -40    0.66    2.43
   0 -12   0  273.89    5.45
   0 -12  -1  396.54    8.29
   0 -12   1  388.48    7.26
   0 -12  -2   25.28    2.38
   0 -12   2   26.80    2.28
   0 -12   3   44.45    1.83
   0 -12  -3   45.56    1.91
   0 -12   4   74.47    1.07
   0 -12   4   80.37    2.37
   0 -12  -4   78.23    2.39
   0 -12   5    0.52    1.42
   0  12  -5    1.60    0.89
   0 -12  -5    0.93    1.48
   0  12  -6   32.82    1.62
   0 -12   6   32.76    1.64
   0 -12  -6   32.89    1.66
   0  12  -7   17.45    2.06
   0 -12   7   18.00    1.42
   0 -12  -7   19.29    1.42
   0  12  -8   23.98    1.48
   0 -12  -8   25.53    1.53
   0 -12   8   25.94    2.27
   0  12   9    2.44    1.04
   0 -12   9    1.90    1.01
   0  12  -9    2.94    1.00
   0 -12  -9    2.62    1.03
   0 -12 -10  119.24    3.19
   0  12  10  118.82    3.15
   0 -12  10  118.13    3.99
   0  12 -10  114.84    3.01
   0  12  11   -0.31    0.79
   0 -12  11   -0.24    0.76
   0  12 -11    0.93    0.75
   0 -12 -11   -0.58    1.31
   0 -12 -12   25.58    1.69
   0  12 -12   24.93    1.63
   0  12  12   27.71    1.70
   0 -12  12   26.88    1.66
   0  12 -13    2.06    0.21
   0  12 -13    3.55    1.04
   0 -12  13    2.62    1.74
   0  12  13    2.42    1.13
   0 -12 -13    1.10    1.09
   0 -12  14   38.13    2.93
   0  12 -14   37.17    0.71
   0  12 -14   39.61    1.91
   0  12  14   37.41    2.06
   0 -12 -14   39.68    2.96
   0  12  15    2.51    1.90
   0 -12  15    1.24    1.10
   0  12 -15    0.87    1.71
   0  12 -15    1.41    0.34
   0 -12 -15    0.76    1.14
   0 -12  16   -0.46    1.12
   0  12 -16    2.05    1.04
   0  12 -16    0.78    0.39
   0  12  16    1.42    1.11
   0 -12 -16    0.49    1.08
   0  12 -17   10.25    1.51
   0  12  17   13.07    1.75
   0 -12  17   11.51    1.67
   0 -12 -17   14.57    1.61
   0  12 -17   13.46    0.73
   0 -12 -18   39.14    2.20
   0  12 -18   38.34    1.19
   0 -12  18   40.47    2.20
   0  12 -18   36.90    3.16
   0  12  18   40.68    3.36
   0  12 -19    1.79    0.63
   0  12  19    1.46    1.32
   0 -12 -19    1.76    1.28
   0 -12  19    1.09    2.09
   0  12 -19    1.21    1.20
   0  12  20   20.21    2.02
   0  12 -20   18.06    2.73
   0 -12 -20   17.56    1.93
   0  12 -20   18.97    1.06
   0 -12  20   15.52    3.04
   0 -12  21    1.01    1.12
   0  12 -21    0.59    0.62
   0  12 -21   -1.51    1.02
   0 -12 -21   -0.04    1.11
   0  12  21   -0.45    1.83
   0  12 -22   70.94    2.14
   0 -12 -22   79.08    3.25
   0  12 -22   71.27    2.90
   0 -12  22   75.21    3.24
   0  12  22   75.07    3.24
   0  12 -23   15.45    1.29
   0  12  23   10.86    3.26
   0 -12 -23   14.85    2.07
   0  12 -23   14.72    2.95
   0 -12  23   18.56    2.04
   0  12  24   31.45    3.75
   0 -12  24   33.48    2.49
   0 -12 -24   29.90    2.46
   0  12 -24   27.82    2.17
   0  12 -24   27.01    1.66
   0  12 -25    6.49    1.66
   0 -12  25    8.46    1.91
   0 -12 -25    4.42    3.12
   0  12 -25    6.01    1.26
   0  12  25    6.21    1.96
   0 -12 -26   60.77    4.92
   0  12  26   60.10    3.20
   0 -12  26   57.45    4.70
   0  12 -26   64.16    2.43
   0  12 -26   56.05    2.86
   0  12 -27   18.24    1.18
   0 -12 -27   22.15    2.55
   0  12  27   19.80    3.64
   0  12 -27   17.20    3.20
   0 -12  27   19.13    3.75
   0 -12 -28    0.22    1.50
   0  12  28    0.08    2.30
   0 -12  28    0.45    1.45
   0  12 -28    0.09    0.65
   0  12 -28    2.66    2.01
   0  12 -29    5.64    1.77
   0 -12 -29    7.36    2.19
   0 -12  29    7.32    2.07
   0  12  29    7.61    3.27
   0  12 -29    6.72    1.05
   0 -12  30   23.66    4.08
   0  12  30   27.46    4.09
   0 -12 -30   27.07    4.36
   0  12 -30   22.49    2.32
   0  12 -30   23.12    2.14
   0  12 -31    0.45    1.58
   0  12  31    5.28    1.91
   0 -12  31    2.18    3.02
   0  12 -31    2.85    1.57
   0 -12 -31    4.25    2.01
   0  12 -32   -0.21    1.17
   0  12  32   -0.15    1.43
   0 -12 -32    0.16    1.53
   0 -12  32    0.87    1.40
   0  12 -32   -0.09    1.18
   0  12 -33    0.25    1.60
   0 -12  33    4.81    1.97
   0 -12 -33    0.10    3.28
   0  12  33    2.83    2.00
   0  12 -33    2.20    1.65
   0  12 -34   -0.73    1.54
   0  12  34    2.10    1.86
   0  12 -34    2.00    1.64
   0 -12  34    0.77    2.94
   0 -12 -34   -0.11    3.10
   0  12 -35    0.19    1.70
   0  12 -35    0.26    1.61
   0 -12 -35   -0.15    2.00
   0  12  35    2.96    1.92
   0 -12  35    1.69    1.88
   0  12 -36    0.41    1.60
   0 -12  36    0.14    1.79
   0  12 -36    0.87    1.06
   0 -12 -36    0.09    3.20
   0  12  36    0.12    1.87
   0 -12 -37   -0.14    2.20
   0  12 -37    0.28    1.84
   0  12 -37    2.41    1.91
   0  12  37    2.35    2.13
   0 -12  37    0.94    3.24
   0  12  38    0.58    1.70
   0 -12 -38    0.08    1.69
   0  12 -38    0.55    1.38
   0  12 -38   -0.19    1.49
   0 -12  38   -1.41    1.65
   0 -12  39    2.34    2.21
   0 -12 -39   -0.07    3.65
   0  12 -39    1.49    1.79
   0  12 -39    0.30    2.03
   0  12  39    2.35    3.63
   0 -14   0   37.49    1.85
   0 -14   1  155.90    4.68
   0 -14  -1  147.61    4.57
   0 -14  -2   37.99    1.85
   0 -14   2   38.38    1.86
   0 -14  -2   39.57    1.88
   0 -14   3   32.37    2.67
   0 -14  -3   32.65    2.68
   0 -14   4    8.42    1.26
   0 -14  -4    8.36    1.29
   0 -14  -5   23.60    1.61
   0 -14   5   23.53    1.61
   0 -14  -6    3.34    1.72
   0 -14   6    1.49    1.70
   0 -14   7   13.73    1.42
   0 -14  -7   15.91    1.49
   0 -14   8    1.30    1.46
   0 -14  -8   -0.35    1.51
   0 -14  -9   29.08    1.79
   0 -14   9   26.68    1.70
   0  14  -9   29.62    2.58
   0 -14 -10   11.06    1.57
   0 -14  10   15.25    1.48
   0  14 -10   18.31    2.39
   0 -14  11   88.42    3.90
   0 -14 -11   85.59    3.99
   0 -14  12   33.58    2.00
   0  14  12   29.71    3.12
   0  14 -12   38.67    3.05
   0 -14 -12   29.40    3.05
   0 -14 -13   44.40    2.29
   0 -14  13   40.61    2.21
   0  14  13   43.21    2.28
   0  14 -13   45.18    2.17
   0 -14 -14    6.38    1.45
   0  14  14    6.09    1.48
   0  14 -14    6.15    1.41
   0 -14  14    7.17    1.47
   0 -14  15   17.98    2.74
   0  14  15   10.65    2.69
   0 -14 -15   11.33    1.65
   0  14 -15    9.24    1.61
   0  14 -16   56.37    3.66
   0 -14  16   48.92    3.76
   0  14  16   52.08    3.85
   0 -14 -16   48.63    3.78
   0 -14  17   25.74    3.24
   0 -14 -17   27.26    3.15
   0  14 -17   27.21    2.04
   0  14  17   28.33    2.17
   0  14 -17   25.51    0.61
   0  14 -18    5.25    0.38
   0  14  18    5.36    2.54
   0 -14 -18    2.86    2.47
   0  14 -18    4.41    2.30
   0 -14  18    4.04    2.54
   0 -14 -19    1.63    2.29
   0  14 -19    3.12    1.32
   0 -14  19    3.54    2.34
   0  14 -19    1.72    0.41
   0  14  19    3.15    1.43
   0  14 -20    4.95    2.55
   0 -14  20    6.20    2.68
   0  14  20    5.78    2.73
   0 -14 -20    6.75    2.71
   0  14 -20    6.26    0.59
   0  14  21    8.44    1.85
   0 -14 -21    6.25    2.82
   0 -14  21    7.45    2.84
   0  14 -21    4.81    1.64
   0  14 -21    7.12    0.91
   0  14 -22    6.55    0.77
   0 -14  22    5.44    2.90
   0  14  22    3.24    2.89
   0 -14 -22    4.84    2.86
   0  14 -22    6.10    2.55
   0  14 -23    0.49    1.23
   0 -14 -23    0.77    1.36
   0  14  23    1.80    2.24
   0  14 -23    0.51    0.63
   0 -14  23   -1.62    2.21
   0  14 -24    4.41    1.63
   0 -14  24    3.70    2.97
   0  14  24    2.77    1.81
   0  14 -24    5.76    0.88
   0 -14 -24    4.60    1.82
   0  14  25   22.94    3.94
   0  14 -25   23.91    1.43
   0 -14  25   27.89    2.59
   0 -14 -25   28.09    2.64
   0  14 -25   35.48    3.47
   0  14 -26    3.22    2.57
   0  14 -26    2.70    1.00
   0 -14 -26    4.78    1.94
   0  14  26    2.33    2.95
   0 -14  26    3.80    1.81
   0 -14  27    0.50    1.53
   0  14 -27    0.37    0.84
   0  14  27    0.01    1.54
   0 -14 -27    1.02    2.64
   0  14 -27    0.94    1.32
   0  14  28    0.47    1.53
   0  14 -28    1.24    1.32
   0 -14 -28   -0.37    2.55
   0 -14  28   -1.01    2.46
   0  14 -28    0.15    0.89
   0 -14 -29   -1.35    1.36
   0 -14  29    0.73    2.09
   0  14 -29    0.15    1.07
   0  14  29   -0.31    1.32
   0  14 -29    0.42    0.77
   0  14 -30    1.85    1.16
   0  14 -30    0.53    2.56
   0 -14  30    3.65    1.94
   0 -14 -30    3.25    1.99
   0  14  30   -0.41    3.03
   0  14 -31   -0.75    2.02
   0  14  31    0.49    2.52
   0 -14  31    0.04    1.52
   0 -14 -31    0.54    2.57
   0  14 -31   -0.20    0.64
   0  14 -32   -0.49    2.22
   0  14  32    0.14    2.79
   0 -14  32   -0.22    2.74
   0  14 -32    0.60    0.73
   0 -14 -32    0.46    2.89
   0  14 -33    0.39    2.18
   0 -14 -33   -1.71    1.76
   0  14 -33    0.46    0.67
   0  14  33    0.39    2.69
   0 -14  33    1.44    2.70
   0  14 -34    4.74    2.85
   0  14 -34    3.31    1.44
   0 -14  34    4.37    2.19
   0  14  34    0.47    3.50
   0 -14 -34   -0.11    2.36
   0  14 -35    0.62    1.19
   0 -14  35    0.47    1.85
   0  14  35    0.17    2.97
   0  14 -35   -0.05    1.55
   0 -14 -35   -0.00    3.18
   0  14  36   -0.29    2.95
   0  14 -36   -0.49    1.53
   0  14 -36   -0.12    1.23
   0 -14 -36   -0.26    1.97
   0 -14  36   -0.09    2.90
   0 -14  37    0.96    1.91
   0  14 -37    0.37    1.68
   0 -14 -37   -0.18    2.05
   0  14  37   -0.28    3.09
   0 -16   0   53.10    2.27
   0 -16  -1   27.86    1.87
   0 -16   1   28.17    1.84
   0 -16  -1   25.43    2.75
   0 -16   2   48.35    3.17
   0 -16  -2   46.62    3.26
   0 -16  -2   41.77    3.22
   0 -16   3    9.82    2.23
   0 -16  -3    5.41    2.24
   0 -16  -3    8.05    1.41
   0 -16  -4   -0.05    0.87
   0 -16   4    0.86    0.85
   0 -16   4   -0.01    0.22
   0 -16   5  124.27    3.49
   0 -16  -5  116.59    3.43
   0 -16  -6    2.40    2.04
   0 -16   6    3.94    2.02
   0 -16   7    3.19    1.28
   0 -16  -7    4.32    1.32
   0 -16   8   12.34    1.60
   0 -16  -8   12.02    1.63
   0 -16  -9    5.21    1.43
   0 -16   9    6.80    2.21
   0  16 -10    7.44    2.18
   0 -16  10    3.77    2.19
   0 -16 -10    3.22    2.31
   0 -16  11    2.02    1.22
   0 -16 -11    1.13    2.04
   0  16 -11    0.75    1.17
   0 -16 -12   31.18    2.21
   0  16 -12   33.28    2.10
   0 -16  12   32.62    2.20
   0  16 -13   11.80    1.73
   0 -16 -13   11.41    1.82
   0 -16  13   13.71    1.76
   0  16 -14    2.46    2.12
   0 -16 -14    1.57    1.31
   0 -16  14    0.79    1.36
   0  16 -15    7.07    1.55
   0 -16  15    4.96    1.64
   0 -16 -15    5.36    1.60
   0  16  15    5.70    1.68
   0  16  16   29.27    2.49
   0  16 -16   32.06    2.31
   0 -16  16   44.14    3.83
   0 -16 -16   37.09    2.44
   0 -16  17   64.19    4.49
   0  16  17   63.80    4.59
   0  16 -17   69.18    4.32
   0 -16 -17   63.04    2.99
   0  16  18    7.77    1.87
   0 -16  18    8.18    2.95
   0  16 -18    7.18    1.76
   0 -16 -18    7.40    1.80
   0  16 -19   12.52    3.01
   0 -16  19   13.35    3.26
   0 -16 -19   15.10    1.99
   0  16  19   13.76    3.18
   0  16  20    5.20    1.83
   0 -16 -20    4.31    1.73
   0 -16  20    5.83    2.86
   0  16 -20    5.66    1.62
   0 -16 -21    5.15    1.78
   0  16  21    3.68    2.88
   0  16 -21    5.58    2.57
   0 -16  21    2.98    2.90
   0  16 -22    7.63    1.76
   0  16 -22    6.28    0.47
   0 -16 -22    9.45    1.94
   0  16  22   10.20    2.00
   0 -16  22    6.17    1.96
   0 -16 -23   10.12    2.18
   0  16 -23    9.85    0.69
   0  16  23   12.39    2.15
   0  16 -23   12.21    3.02
   0 -16  23   14.49    2.12
   0  16 -24   -0.03    0.51
   0  16  24    1.11    2.31
   0 -16 -24    0.64    1.50
   0  16 -24    1.17    2.12
   0 -16  24    1.72    1.47
   0 -16  25   46.37    3.09
   0  16 -25   40.70    2.76
   0  16 -25   38.14    1.23
   0 -16 -25   50.36    4.80
   0  16  25   41.40    3.07
   0 -16  26    5.41    3.33
   0  16 -26    6.00    0.76
   0 -16 -26    4.55    3.38
   0  16 -26    6.17    1.92
   0  16  26    5.68    2.16
   0  16 -27   15.08    1.04
   0 -16 -27   21.71    3.92
   0 -16  27    3.53    3.99
   0  16 -27   19.68    3.30
   0  16  27   -0.09    3.88
   0 -16 -28    0.10    1.42
   0  16 -28    0.74    1.86
   0  16  28   -1.29    2.29
   0 -16  28   -0.20    2.23
   0  16 -28    0.04    0.57
   0  16 -29   34.92    2.78
   0 -16 -29   41.39    3.43
   0  16  29   33.83    3.27
   0  16 -29   35.76    1.58
   0 -16  29   36.24    3.31
   0 -16  30    0.67    1.72
   0 -16 -30    0.61    3.07
   0  16 -30   -0.06    0.77
   0  16  30    0.53    1.74
   0  16 -30    0.89    1.39
   0 -16 -31    2.48    2.93
   0  16  31   -0.36    1.76
   0 -16  31    1.57    2.80
   0  16 -31   -0.05    1.43
   0  16 -32    1.97    2.30
   0 -16 -32   -0.21    1.85
   0  16  32    0.62    2.83
   0 -16  32   -1.29    2.86
   0  16 -33    0.79    2.54
   0  16  33    0.41    3.07
   0 -16  33    0.09    1.93
   0 -16 -33    1.24    2.09
   0 -16 -34   -1.79    2.70
   0  16 -34   -0.68    2.10
   0 -16  34    0.60    1.58
   0  16  34    0.87    2.50
   0 -16 -35    1.68    3.72
   0  16  35    0.15    3.60
   0  16 -35    2.15    2.96
   0  16  36   -0.44    3.29
   0  16 -36    2.26    2.79
   0 -16 -36   -0.02    2.26
   0 -16  36    0.34    2.08
   0 -18   0  244.48    7.06
   0 -18   1    2.49    1.34
   0 -18  -1    1.67    1.35
   0 -18   2   51.48    2.49
   0 -18  -2   51.00    2.56
   0 -18  -3    1.22    1.05
   0 -18   3   -0.92    1.08
   0 -18  -4   29.07    2.09
   0 -18   4   26.82    0.65
   0 -18   4   25.27    0.61
   0 -18   4   28.21    2.10
   0 -18   5   29.92    3.35
   0 -18  -5   27.72    3.26
   0 -18  -8   16.31    1.87
   0 -18   8   17.09    1.94
   0 -18  -9   20.65    1.99
   0 -18   9   18.38    1.92
   0 -18 -10   52.04    2.76
   0 -18  10   53.17    2.69
   0 -18  11   50.14    2.80
   0 -18 -11   51.03    2.75
   0  18 -12   78.71    3.19
   0 -18 -12   77.36    3.29
   0 -18  12   84.78    5.08
   0  18 -13   68.56    4.77
   0 -18  13   73.61    4.92
   0  18 -14  127.41    6.06
   0 -18 -14  101.77    5.74
   0 -18  14  139.68    6.38
   0 -18  15  180.28    7.14
   0  18 -15  173.08    5.16
   0 -18 -15  169.26    6.79
   0 -18 -16   36.06    4.16
   0 -18  16   39.19    4.57
   0  18 -16   63.69    4.37
   0  18 -17   37.17    2.62
   0 -18  17   41.29    4.18
   0 -18 -17   38.73    3.93
   0 -18  18    1.14    2.59
   0  18  18    1.41    1.54
   0  18 -18    1.88    1.50
   0 -18 -18    0.51    2.48
   0 -18  19    1.31    2.77
   0 -18 -19    3.51    1.71
   0  18 -19    4.05    2.59
   0  18  19    3.52    1.72
   0 -18 -20    2.19    1.65
   0  18  20    0.37    2.65
   0 -18  20    3.25    2.71
   0  18 -20    1.63    1.54
   0  18  21    1.68    1.66
   0  18 -21    1.34    1.52
   0 -18 -21    2.26    1.65
   0 -18  21    0.35    1.69
   0  18  22    2.26    2.88
   0 -18  22    1.58    1.75
   0  18 -22    2.60    2.57
   0 -18 -22    3.33    1.80
   0  18 -23    1.12    1.54
   0 -18  23    1.58    1.69
   0 -18 -23    0.12    1.73
   0  18  23    1.51    1.72
   0 -18  24   13.04    2.45
   0 -18 -24   16.81    2.45
   0  18  24   12.46    3.71
   0  18 -24   12.50    3.29
   0 -18 -25    0.26    2.67
   0  18 -25    1.22    2.26
   0  18  25   -0.01    2.67
   0 -18  25    0.50    1.68
   0 -18  26    5.30    3.31
   0  18  26    0.76    2.09
   0 -18 -26    6.30    3.33
   0  18 -26    4.42    1.76
   0 -18  27    5.58    3.60
   0  18 -27    5.64    1.86
   0 -18 -27    6.23    2.19
   0  18  27    0.22    2.16
   0  18  28    0.62    3.81
   0  18 -28    7.72    3.17
   0 -18 -28   10.38    2.47
   0 -18  28    6.46    2.45
   0  18 -29    1.96    2.77
   0 -18 -29    2.22    2.15
   0  18  29    0.04    3.24
   0 -18  29    2.99    2.12
   0  18 -30    1.08    1.58
   0 -18 -30   -0.54    3.22
   0 -18  30    1.86    2.01
   0  18  30    0.21    1.93
   0  18  31    0.48    1.83
   0  18 -31   -0.56    1.57
   0 -18 -31   -1.77    3.25
   0 -18  31   -0.94    3.08
   0 -18 -32    2.29    2.26
   0 -18  32   -0.55    3.41
   0  18  32    0.34    2.06
   0  18 -32    0.90    1.72
   0  18 -33    0.38    2.18
   0 -18 -33   -1.12    1.82
   0  18  33    0.41    2.60
   0 -18  33    0.47    1.69
   0 -18 -34    3.56    4.07
   0 -18  34    1.36    3.76
   0  18 -34    2.37    3.07
   0  18  34    0.03    3.64
   0 -20   3    3.88    0.56
   0 -20   6    1.60    1.36
   0 -20  -6    0.14    1.28
   0 -20  -6    0.11    1.32
   0 -20  -7    1.99    1.58
   0 -20   7    3.32    1.60
   0 -20   8   33.53    2.48
   0 -20  -8   27.00    2.38
   0 -20   9    4.71    1.66
   0 -20  -9    1.97    1.64
   0 -20  10   53.20    2.96
   0 -20 -10   54.56    2.94
   0 -20  11   13.20    2.18
   0 -20 -11   14.71    2.22
   0 -20  12   98.27    3.96
   0 -20 -12   93.30    3.94
   0 -20 -13    3.41    1.76
   0 -20  13    4.14    1.84
   0 -20  14    2.31    1.70
   0 -20 -14    1.12    1.62
   0 -20  15   44.41    2.94
   0 -20 -15   37.95    2.75
   0  20 -15   36.29    2.79
   0 -20  16   29.54    2.60
   0 -20 -16   24.96    2.51
   0  20 -16   32.00    3.88
   0  20 -17    3.21    1.77
   0 -20  17    2.98    1.86
   0 -20 -17    3.93    2.91
   0 -20 -18    8.16    3.39
   0  20 -18    9.07    3.16
   0 -20  18    7.83    2.14
   0  20 -19    3.74    1.83
   0 -20  19    7.78    3.16
   0 -20 -19   -0.07    3.12
   0  20 -20    4.55    2.93
   0 -20  20    7.17    3.22
   0 -20 -20   -0.35    3.18
   0 -20  21    0.18    3.24
   0  20 -21    5.51    1.79
   0 -20 -21   -0.02    3.08
   0 -20  22    0.41    2.31
   0 -20 -22   -0.27    1.40
   0 -20 -23   -0.00    1.59
   0  20  23   -0.18    1.61
   0  20 -23    0.45    1.45
   0 -20  23    0.95    1.60
   0  20 -24   17.74    2.15
   0  20  24    0.48    2.42
   0 -20  24   16.77    2.53
   0 -20 -24   -0.04    2.43
   0 -20 -25    0.23    2.91
   0  20 -25    1.71    2.51
   0 -20  25    0.50    1.85
   0  20  25    0.19    2.85
   0  20 -26    2.68    1.72
   0 -20 -26    0.30    3.18
   0 -20  26    1.60    3.23
   0  20  26    0.13    2.02
   0  20 -27    0.70    1.58
   0 -20 -27    0.05    3.00
   0  20  27    0.17    1.85
   0 -20  27    1.77    3.00
   0  20 -28    2.51    3.08
   0 -20  28    3.68    3.53
   0 -20 -28    3.11    2.33
   0  20  28    0.20    3.48
   0  20 -29   -0.15    2.69
   0 -20  29    1.28    2.00
   0  20  29    0.52    3.17
   0 -20 -29    0.50    2.11
   0  20 -30    2.08    1.90
   0 -20  30    3.45    2.38
   0 -20 -30    5.97    3.89
   0  20  30   -0.21    2.29
   0  20  31    0.05    1.94
   0 -20  31   -0.44    3.19
   0 -20 -31    1.15    3.38
   0  20 -31    0.63    1.67
   0  20  32   -0.21    2.05
   0 -20 -32   -0.06    2.27
   0  20 -32   -1.08    1.71
   0 -20  32   -0.25    3.41
   0 -22   2    0.68    0.45
   0 -22   3    4.82    0.48
   0 -22   3    3.86    1.89
   0 -22   3    5.16    0.49
   0 -22  -4   25.64    2.43
   0 -22   4   25.55    2.51
   0 -22  -4   25.50    2.42
   0 -22   5    8.38    1.97
   0 -22  -5    7.56    1.92
   0 -22  -5    6.30    1.90
   0 -22  -6    2.47    1.67
   0 -22   6    2.50    1.69
   0 -22  -6    2.29    1.67
   0 -22   7   33.46    2.67
   0 -22  -7   30.92    2.60
   0 -22  -8    0.31    1.48
   0 -22   8    1.50    1.55
   0 -22   9    1.92    1.52
   0 -22  -9   -0.35    1.51
   0 -22 -10    4.54    1.87
   0 -22  10    3.45    1.86
   0 -22 -11    0.93    1.72
   0 -22  11    3.31    1.72
   0 -22  12   -0.08    1.59
   0 -22 -12    1.38    1.52
   0 -22  13   11.66    2.22
   0 -22 -13   10.99    3.52
   0 -22  14   25.17    4.20
   0 -22  15    1.13    2.87
   0  22 -16    6.57    2.01
   0 -22 -16    8.26    3.22
   0 -22  16   10.58    3.55
   0 -22  17   10.02    3.48
   0 -22 -17    6.41    3.11
   0  22 -17    5.76    2.00
   0  22 -18   -0.79    2.15
   0 -22 -18   -0.11    1.42
   0 -22  18    0.63    2.47
   0 -22 -19   11.57    2.46
   0 -22  19   19.63    2.58
   0  22 -19   13.21    2.31
   0 -22 -20    0.12    1.54
   0 -22  20    0.70    1.61
   0  22 -20   -0.49    2.33
   0 -22  21    0.96    2.23
   0 -22 -21   -0.10    2.18
   0  22 -21   10.62    1.98
   0 -22 -22    0.01    2.89
   0 -22  22    0.68    1.90
   0  22 -22    1.40    2.63
   0 -22  23    0.04    2.83
   0 -22 -23   -0.47    2.76
   0  22 -23    0.87    1.53
   0 -22  24   -0.73    2.91
   0  22 -24    1.47    1.54
   0 -22 -24   -0.63    1.69
   0 -22 -25    0.21    2.00
   0  22 -25    2.53    2.64
   0 -22  25   -0.03    1.93
   0 -22 -26    5.33    2.44
   0  22 -26    2.02    2.01
   0 -22  26    2.07    2.40
   0 -22  27    2.97    2.34
   0  22 -27    1.77    1.98
   0 -22 -27    0.45    3.87
   0  22 -28    0.13    2.86
   0 -22  28    0.05    3.30
   0 -22 -28    2.00    3.51
   0 -22 -29    2.40    2.34
   0 -22  29   -0.40    3.62
   0  22 -29   -0.01    3.03
   0 -22 -30    0.68    2.51
   0 -22  30   -0.11    2.35
   0  22  30   -0.26    2.25
   0  22 -30    3.31    1.97
   0 -24   0    0.66    0.41
   0 -24   1   24.97    2.54
   0 -24   1   20.32    0.96
   0 -24   2    0.82    0.51
   0 -24   2    1.13    0.38
   0 -24   2    1.36    1.66
   0 -24  -2    0.22    1.63
   0 -24  -3    2.95    1.89
   0 -24   3    4.26    1.93
   0 -24   3    3.06    1.83
   0 -24  -4   -0.21    1.14
   0 -24  -4    0.21    1.12
   0 -24  -8    1.73    1.76
   0 -24  -9    0.02    2.02
   0 -24   9   13.28    2.15
   0 -24 -10   -0.01    1.34
   0 -24  10   -0.23    1.43
   0 -24 -11   -0.04    1.25
   0 -24  11    0.10    1.33
   0 -24 -12   -0.02    1.35
   0 -24  12   -0.16    1.47
   0 -24 -13   -0.01    1.87
   0 -24 -15    5.79    3.31
   0 -24  16    5.63    3.14
   0 -24 -16    1.42    1.91
   0 -24  17    2.60    2.05
   0 -24 -17    2.75    1.91
   0 -24 -18   -1.64    1.73
   0 -24  18    0.53    1.77
   0 -24  19   16.53    2.65
   0 -24 -19   16.03    2.59
   0  24 -19    1.63    2.32
   0  24 -20    6.44    2.04
   0 -24  20    0.19    3.74
   0 -24 -20    0.18    3.61
   0 -24  21   -0.36    2.96
   0 -24 -21   -0.23    3.06
   0  24 -21   -0.64    1.75
   0 -24 -22   -0.02    2.26
   0  24 -22    7.40    3.23
   0 -24  22    0.24    3.55
   0 -24 -23    0.28    2.01
   0 -24  23   -0.16    2.02
   0  24 -23    1.24    1.75
   0 -24 -24   -0.43    1.99
   0  24 -24    0.74    2.92
   0 -24  24    0.95    1.96
   0 -24 -25    0.33    4.14
   0 -24  25    0.63    3.99
   0  24 -25    6.79    3.51
   0  24 -26    0.75    1.89
   0 -24  26    0.24    3.50
   0 -24 -26    0.46    3.57
   0 -24 -27    1.94    2.24
   0  24 -27   -0.03    1.91
   0 -24  27   -1.28    3.44
   0 -26   0   17.56    1.03
   0 -26   0   17.54    2.53
   0 -26   1    0.73    0.54
   0 -26  -1    1.20    1.58
   0 -26  -1    0.37    0.72
   0 -26   1    0.23    0.43
   0 -26   1    0.06    1.59
   0 -26  -2    0.91    1.71
   0 -26   3    3.20    1.91
   0 -26   5   -0.00    1.27
   0 -26   6    0.00    1.81
   0 -26  -6    1.35    1.69
   0 -26  -7    0.82    1.68
   0 -26  11    0.10    1.57
   0 -26 -12   -0.04    1.49
   0 -26  12   -0.25    1.59
   0 -26 -13   -0.01    1.35
   0 -26 -16   -2.16    1.94
   0 -26  16    1.06    3.17
   0 -26 -17   -0.16    1.91
   0 -26  17    1.75    1.95
   0 -26  18    2.86    1.97
   0 -26 -18   -1.39    1.95
   0 -26  19    1.64    3.78
   0 -26 -19    4.46    3.78
   0 -26 -20    4.23    4.02
   0 -26  21    0.45    2.72
   0 -26 -21   -0.26    1.75
   0 -26  22    1.23    2.16
   0 -26 -22    0.23    2.15
   0 -26 -23    0.24    1.92
   0 -26  23    0.05    1.97
   0 -28   0    1.05    1.90
   0 -28  -1    6.67    2.38
   0 -28  -3   -0.95    1.82
   0 -28   4    0.00    1.27
   0 -28  -5   -0.11    1.68
   0 -28   8    0.04    1.55
   0 -28   9   -0.33    1.73
   0 -28  -9    0.02    1.73
   0 -28 -13    0.04    1.60
   0 -28  13    0.07    1.70
   0 -28 -14    0.33    1.87
   0 -28 -17    4.84    2.40
   0 -28  17    1.71    2.51
   0 -28  18    2.23    2.41
   0 -28 -18    1.58    2.35
   0 -28  19    0.55    3.84
   0 -28 -19    2.96    3.93
   0 -30   0    0.00    1.34
   0 -30  -3    0.08    1.46
   0 -30   3   -0.04    1.55
   0 -30  -4   -1.32    2.29
   0 -30  -7   -0.01    1.61
   0 -30   7   -0.01    1.62
   0 -30  10   -0.07    1.78
   0 -30 -11   26.94    3.61
  -1   1  -5  220.06    3.39
   1   1   5  222.21    3.43
   1  -1  -5  228.60    3.30
  -1  -1   5  220.78    3.56
  -1  -1  -5  227.53    3.93
   1   1  -5  224.12    3.23
  -1   1   5  226.47    3.65
   1  -1   5  221.51    3.86
  -1  -1   6   62.20    1.71
   1  -1  -6   68.94    1.38
   1   1   6   66.39    1.51
  -1   1  -6   64.91    1.46
  -1  -1  -6   64.67    1.50
  -1   1   6   65.85    1.36
   1   1  -6   66.07    1.76
   1  -1   6   64.03    1.46
   1  -1  -7   31.87    1.02
  -1  -1   7   30.30    1.50
   1   1   7   31.07    1.74
  -1   1  -7   28.90    1.72
  -1  -1  -7   30.70    1.18
  -1   1   7   30.91    1.05
   1  -1   7   31.13    1.13
   1   1  -7   30.88    1.02
  -1   1  -8  165.19    3.06
   1   1   8  169.41    3.92
   1  -1  -8  166.67    3.56
  -1  -1   8  164.70    2.92
  -1  -1  -8  168.07    3.14
  -1   1   8  171.14    3.66
   1   1  -8  168.70    2.95
   1  -1   8  162.06    3.04
  -1  -1   9   49.73    2.13
  -1   1  -9   49.89    1.57
   1  -1  -9   50.02    2.07
   1   1   9   48.03    1.66
  -1  -1  -9   53.20    2.39
   1  -1   9   49.68    1.60
  -1   1   9   49.96    2.17
   1   1  -9   49.22    1.44
   1   1  10   32.43    1.46
   1  -1 -10   33.70    1.29
  -1  -1  10   31.35    1.93
  -1   1 -10   33.11    1.39
  -1   1  10   34.84    1.34
  -1  -1 -10   32.23    2.15
   1  -1  10   31.36    2.16
   1   1 -10   33.90    1.27
  -1  -1  11  107.62    2.45
   1   1  11  114.53    2.72
  -1   1 -11  110.73    2.57
   1  -1 -11  114.84    2.51
   1   1 -11  113.59    3.15
   1  -1  11  109.54    2.61
  -1   1  11  111.40    2.53
  -1  -1 -11  113.88    2.63
  -1  -1  12  283.69    5.09
  -1   1 -12  287.03    5.25
   1   1  12  288.54    5.38
   1  -1 -12  292.11    5.99
   1  -1  12  278.73    5.22
   1   1 -12  294.61    5.91
  -1   1  12  288.16    5.20
  -1  -1 -12  290.28    6.28
  -1  -1  13  122.89    3.61
  -1   1 -13  125.05    3.00
   1   1  13  124.21    3.01
   1  -1 -13  128.70    2.88
  -1  -1 -13  124.69    3.00
  -1   1  13  123.07    2.84
   1   1 -13  129.12    3.60
   1  -1  13  123.53    3.83
   1   1  14  256.86    6.05
  -1   1 -14  258.72    5.00
   1  -1 -14  261.18    4.88
  -1  -1  14  256.87    4.84
   1   1 -14  255.67    4.82
  -1  -1 -14  266.58    6.02
  -1   1  14  255.30    4.86
   1  -1  14  258.46    4.99
  -1   1 -15   19.33    2.17
  -1  -1  15   20.33    1.99
   1   1  15   19.80    2.18
   1  -1 -15   22.50    2.01
   1   1 -15   22.08    1.30
  -1  -1 -15   20.03    1.45
  -1   1  15   20.30    1.34
   1  -1  15   20.27    2.17
   1   1  16   27.32    1.59
  -1  -1  16   28.37    1.41
  -1   1 -16   30.40    2.32
   1  -1 -16   29.53    1.46
   1   1 -16   30.08    1.41
  -1  -1 -16   26.74    2.29
   1  -1  16   26.55    1.51
  -1   1  16   26.33    2.18
  -1  -1  17   10.33    1.73
   1  -1 -17   10.91    1.75
   1   1  17    7.89    1.20
  -1   1 -17    7.45    1.19
   1   1 -17    9.59    1.06
  -1   1  17    8.64    1.76
   1  -1  17    7.77    1.88
  -1  -1 -17    8.16    1.20
  -1  -1  18   14.64    1.25
   1   1  18   14.68    1.38
   1  -1 -18   14.76    1.28
  -1   1 -18   15.97    1.33
  -1  -1 -18   14.89    2.11
   1  -1  18   13.89    1.34
  -1   1  18   14.42    1.28
   1   1 -18   14.68    1.93
   1   1  19    5.67    1.97
  -1   1 -19    6.16    1.19
   1  -1 -19    7.55    1.09
  -1  -1  19    7.01    1.78
   1   1 -19    4.87    1.76
   1  -1  19    5.91    1.23
  -1   1  19    6.41    1.14
  -1  -1 -19    6.59    1.20
   1   1  20   37.84    2.92
  -1  -1  20   38.56    1.88
  -1   1 -20   39.96    2.80
   1  -1 -20   41.63    2.72
  -1   1  20   39.77    1.87
   1  -1  20   39.25    2.86
   1   1 -20   38.28    1.77
  -1  -1 -20   44.17    2.86
   1  -1 -21   12.61    1.46
  -1   1 -21   16.46    2.37
   1   1  21   13.11    1.58
  -1  -1  21   14.15    2.28
   1   1 -21   16.59    1.44
   1  -1  21   15.27    1.58
  -1   1  21   17.56    2.27
  -1  -1 -21   15.51    1.55
  -1  -1  22   26.39    1.82
   1   1  22   24.99    1.87
  -1   1 -22   28.68    1.84
   1  -1 -22   27.75    2.62
   1   1 -22   29.74    2.58
  -1  -1 -22   24.48    2.85
  -1   1  22   28.18    2.71
   1  -1  22   28.25    2.81
  -1  -1  23   -0.72    1.52
  -1   1 -23   -0.07    0.97
   1  -1 -23    0.89    0.93
   1   1  23   -1.15    1.59
   1   1 -23   -0.69    1.45
   1  -1  23    1.19    1.00
  -1   1  23    0.42    0.96
  -1  -1 -23   -0.37    1.00
   1  -1 -24    7.83    2.35
  -1  -1  24    6.61    2.38
   1   1  24    8.47    2.57
  -1   1 -24    8.87    2.45
   1  -1  24    8.21    2.51
  -1   1  24    4.87    1.53
  -1  -1 -24    6.70    1.60
   1   1 -24    8.87    1.44
   1  -1 -25  111.46    3.65
   1   1  25  114.59    3.88
  -1   1 -25  115.91    3.71
  -1  -1  25  107.64    3.69
  -1  -1 -25  113.26    5.24
   1   1 -25  120.39    3.69
  -1   1  25  119.25    5.04
   1  -1  25  110.34    3.88
   1   1  26  207.50    5.86
   1  -1 -26  221.24    5.64
  -1   1 -26  215.12    5.66
  -1  -1  26  209.73    7.14
   1   1 -26  219.38    6.79
   1  -1  26  215.08    5.93
  -1   1  26  214.12    5.71
  -1  -1 -26  217.83    5.79
  -1  -1  27    8.95    1.98
   1   1  27   11.50    3.34
  -1   1 -27    8.83    3.17
   1  -1 -27   11.09    3.06
  -1  -1 -27    9.14    3.29
   1  -1  27    9.31    3.24
   1   1 -27   10.16    3.02
  -1   1  27   11.33    1.99
  -1   1 -28  132.39    5.84
  -1  -1  28  126.11    5.77
   1  -1 -28  124.22    4.10
   1   1  28  130.20    4.38
   1  -1  28  123.45    4.33
  -1   1  28  132.83    5.81
   1   1 -28  127.39    4.08
  -1  -1 -28  127.08    4.36
  -1   1 -29    2.14    1.49
   1  -1 -29    3.12    2.32
  -1  -1  29    2.71    1.54
   1   1  29    2.03    1.64
   1   1 -29    1.10    2.23
   1  -1  29    3.51    2.61
  -1  -1 -29    0.58    1.53
  -1   1  29    3.37    2.47
   1  -1 -30   37.92    2.47
  -1   1 -30   37.06    2.57
  -1  -1  30   37.34    2.59
   1   1  30   38.37    4.11
   1   1 -30   36.94    3.55
   1  -1  30   33.20    2.67
  -1  -1 -30   41.04    3.86
  -1   1  30   37.63    2.58
  -1  -1  31   38.65    3.84
   1  -1 -31   38.40    2.47
   1   1  31   36.70    4.12
  -1   1 -31   33.96    3.83
  -1   1  31   34.61    2.59
   1   1 -31   31.16    2.38
  -1  -1 -31   34.17    2.67
   1  -1  31   34.56    2.67
  -1   1 -32    7.45    1.87
   1   1  32    6.90    2.05
  -1  -1  32    5.19    1.85
   1  -1 -32    6.24    2.89
   1   1 -32    7.66    1.79
   1  -1  32    7.60    3.14
  -1   1  32    6.91    2.97
  -1  -1 -32    5.89    2.99
   1  -1 -33    4.41    1.88
  -1   1 -33    6.15    1.84
  -1  -1  33    4.20    2.99
   1   1  33    4.68    3.15
  -1  -1 -33    7.65    3.00
   1   1 -33    7.16    2.83
  -1   1  33    5.01    1.87
   1  -1  33    7.45    1.98
  -1  -1  34    0.18    2.24
  -1   1 -34   -0.12    2.15
   1  -1 -34   -0.57    2.38
   1   1  34    0.32    2.48
   1   1 -34    0.79    1.42
   1  -1  34   -1.73    2.48
  -1  -1 -34    1.02    1.45
  -1   1  34    0.69    1.41
  -1   1 -35   -0.17    1.50
  -1  -1  35    1.00    1.51
   1   1  35   -0.23    1.66
   1  -1 -35   -0.57    1.63
  -1  -1 -35    0.09    2.57
   1  -1  35    1.79    2.67
   1   1 -35    4.47    1.61
  -1   1  35   -1.11    2.50
  -1  -1  36    5.74    3.00
   1   1  36    5.03    3.39
   1  -1 -36    0.58    2.04
  -1   1 -36    8.14    1.93
  -1   1  36    4.57    1.87
   1  -1  36    4.10    2.10
   1   1 -36    2.71    3.23
  -1  -1 -36    0.22    2.14
   1  -1 -37    0.59    3.01
  -1  -1  37    1.15    1.96
   1   1  37    4.36    3.24
  -1   1 -37    5.86    3.14
   1  -1  37    4.90    3.25
   1   1 -37    3.89    1.93
  -1  -1 -37    0.33    3.40
  -1   1  37    1.29    1.92
   1  -1 -38   -0.01    1.95
  -1   1 -38    1.89    2.21
   1   1  38    2.06    2.06
  -1  -1  38    2.04    3.10
  -1  -1 -38   -0.36    3.30
  -1   1  38    1.42    3.10
   1   1 -38    2.84    1.94
   1  -1  38    2.89    2.07
  -1  -1  39    7.07    3.80
  -1   1 -39   15.93    2.55
   1  -1 -39    0.09    3.77
   1   1  39    6.90    4.00
  -1   1  39    7.63    2.42
   1   1 -39    4.21    4.00
   1  -1  39    5.80    4.00
  -1  -1 -39   -0.07    2.51
  -1   1 -40    2.39    4.74
   1   1  40    2.53    3.58
  -1  -1  40    0.58    2.19
   1  -1 -40    2.20    2.15
  -1  -1 -40   -0.70    3.68
   1   1 -40    4.45    2.44
   1  -1  40    2.65    3.65
  -1   1  40    4.59    2.14
  -1   1 -41    1.32    2.80
  -1  -1  41   -4.49    3.00
   1  -1 -41    1.86    1.92
   1   1  41   -0.26    1.97
   1   1 -41    0.87    2.32
  -1   1  41    3.75    2.94
  -1  -1 -41   -0.66    2.10
   1  -1  41    0.43    1.93
  -1   1 -42   10.38    3.71
   1  -1 -42    2.50    4.33
  -1  -1  42    7.17    2.48
   1   1  42    4.27    4.15
  -1  -1 -42    5.14    3.08
   1  -1  42    2.84    4.19
  -1   1  42    2.09    2.49
   1   1 -42    6.93    5.11
   1  -3  -2  178.31    2.59
  -1  -3   2  174.13    2.54
  -1   3  -2  173.70    2.05
   1   3   2  175.59    2.66
  -1   3  -2  182.44    2.70
  -1  -3   2  180.25    2.21
   1   3  -2  171.87    2.13
   1  -3   2  175.31    2.63
   1   3  -2  175.58    2.83
  -1  -3  -2  176.69    2.65
   1  -3  -3   91.08    1.92
  -1  -3   3   92.29    1.36
  -1  -3   3   90.91    1.54
   1   3   3   93.14    2.11
  -1   3  -3   94.17    2.06
  -1  -3  -3   91.27    1.65
   1   3  -3   91.45    1.54
   1   3  -3   88.49    1.18
  -1   3   3   91.82    1.59
   1  -3   3   90.44    2.08
   1   3   4 2175.78   36.02
   1  -3  -4 2164.48   35.40
  -1  -3   4 2164.34   35.32
  -1   3  -4 2148.36   35.54
  -1  -3  -4 2173.64   35.94
   1   3  -4 2164.84   33.72
   1   3  -4 2170.15   35.35
   1  -3   4 2158.09   35.72
  -1   3   4 2166.27   34.92
   1   3   5   14.06    0.86
  -1  -3   5   15.40    1.17
  -1   3  -5   13.75    0.84
   1  -3  -5   13.83    0.75
  -1   3   5   15.91    1.24
   1   3  -5   14.69    0.73
   1  -3   5   13.66    1.34
  -1  -3  -5   15.05    1.37
   1   3  -5   14.85    0.75
  -1  -3   6  338.09    5.77
   1  -3  -6  339.90    5.84
  -1   3  -6  332.99    5.33
   1   3   6  326.81    5.31
   1  -3   6  325.30    5.23
  -1   3   6  330.67    5.18
   1   3  -6  335.88    5.73
  -1  -3  -6  332.58    5.38
  -1  -3   7   10.19    1.32
   1   3   7   11.07    0.95
  -1   3  -7   10.86    0.92
   1  -3  -7   10.62    0.85
   1  -3   7   10.85    0.93
   1   3  -7    9.15    1.30
  -1   3   7   10.46    0.86
  -1  -3  -7   10.08    0.97
  -1   3  -8   14.29    1.04
  -1  -3   8   14.28    1.56
   1   3   8   14.99    1.11
   1  -3  -8   14.59    0.98
   1  -3   8   12.70    1.08
  -1   3   8   14.15    1.60
  -1  -3  -8   12.14    1.69
   1   3  -8   14.94    0.94
  -1  -3   9  121.00    2.48
   1  -3  -9  119.32    2.51
   1   3   9  119.75    2.65
  -1   3  -9  116.76    2.54
   1   3  -9  118.33    2.44
  -1   3   9  122.64    2.55
  -1  -3  -9  117.00    2.57
   1  -3   9  119.96    2.65
   1  -3 -10   31.24    1.99
  -1   3 -10   29.14    2.03
   1   3  10   30.72    2.25
  -1  -3  10   32.04    1.33
   1   3 -10   31.47    1.27
  -1  -3 -10   28.69    2.18
   1  -3  10   28.88    2.20
  -1   3  10   31.71    1.35
   1   3  11    0.75    0.84
  -1   3 -11    1.52    0.75
  -1  -3  11    1.78    0.74
   1  -3 -11    0.22    0.73
  -1  -3 -11    1.01    1.32
   1  -3  11    0.98    0.83
  -1   3  11   -0.05    1.26
   1   3 -11    0.35    0.71
   1   3  12  254.35    5.82
  -1  -3  12  254.11    5.50
  -1   3 -12  260.63    5.65
   1  -3 -12  257.35    4.77
   1   3 -12  256.88    5.43
  -1  -3 -12  257.48    5.84
   1  -3  12  247.98    4.79
  -1   3  12  258.32    4.78
  -1   3 -13  110.76    2.72
  -1  -3  13  115.65    3.44
   1  -3 -13  116.71    2.71
   1   3  13  115.72    2.86
  -1   3  13  110.20    3.50
   1  -3  13  112.16    2.78
  -1  -3 -13  114.96    3.78
   1   3 -13  110.33    2.58
  -1   3 -14   13.93    1.32
  -1  -3  14   15.28    1.95
   1   3  14   14.46    1.41
   1  -3 -14   17.26    1.22
  -1  -3 -14   15.25    2.17
  -1   3  14   16.29    1.31
   1   3 -14   15.41    1.18
   1  -3  14   14.24    2.07
   1  -3 -15  479.56    8.54
  -1   3 -15  477.49    9.53
  -1  -3  15  473.41    9.20
   1   3  15  468.00    8.62
   1  -3  15  461.00    9.34
   1   3 -15  469.64    9.19
  -1  -3 -15  480.09    9.67
  -1   3  15  480.58    8.61
  -1   3 -16   61.43    3.01
   1   3  16   61.17    3.12
   1  -3 -16   62.20    2.02
  -1  -3  16   62.51    2.01
  -1   3  16   64.19    2.90
   1   3 -16   63.54    2.80
   1  -3  16   61.19    2.14
  -1  -3 -16   61.83    2.20
   1  -3 -17   30.52    2.39
  -1  -3  17   29.12    1.53
  -1   3 -17   28.49    2.40
   1   3  17   28.20    2.49
   1   3 -17   29.49    1.51
  -1  -3 -17   30.94    1.66
   1  -3  17   29.05    1.63
  -1   3  17   32.49    2.34
   1  -3 -18   34.13    2.55
   1   3  18   37.76    2.70
  -1   3 -18   37.42    2.57
  -1  -3  18   35.22    2.45
  -1   3  18   38.80    2.54
   1  -3  18   36.00    2.63
  -1  -3 -18   36.90    2.71
   1   3 -18   38.20    1.66
   1   3  19   31.28    2.69
   1  -3 -19   33.37    1.71
  -1   3 -19   32.78    2.60
  -1  -3  19   32.12    2.43
  -1   3  19   31.74    2.55
  -1  -3 -19   31.19    1.82
   1  -3  19   31.94    1.79
   1   3 -19   32.19    1.62
   1   3  20   16.72    2.38
   1  -3 -20   15.58    2.25
  -1  -3  20   16.23    1.41
  -1   3 -20   16.47    2.26
   1   3 -20   15.22    1.39
  -1  -3 -20   16.82    1.59
   1  -3  20   17.21    1.51
  -1   3  20   18.93    2.28
  -1  -3  21    0.67    1.43
   1  -3 -21    1.12    1.47
   1   3  21    0.27    1.58
  -1   3 -21    0.72    1.50
  -1  -3 -21    0.79    1.58
   1  -3  21    1.16    1.52
  -1   3  21   -0.44    1.51
   1   3 -21   -0.06    0.87
  -1   3 -22   14.21    2.33
  -1  -3  22   12.41    1.41
   1  -3 -22   11.32    1.49
   1   3  22   13.09    1.61
   1  -3  22    9.83    1.57
  -1  -3 -22   10.16    1.58
   1   3 -22   11.72    1.40
  -1   3  22   12.44    2.34
  -1  -3  23   76.16    2.73
  -1   3 -23   82.29    3.93
   1   3  23   80.07    2.98
   1  -3  23   74.26    3.95
  -1   3  23   78.18    3.93
  -1  -3 -23   83.89    4.18
   1   3 -23   78.15    3.68
  -1  -3  24    7.53    2.31
  -1   3 -24    6.98    1.51
   1   3  24    6.23    1.62
   1  -3 -24    7.41    1.48
   1   3 -24    6.59    2.18
  -1   3  24    6.40    2.36
   1  -3  24    5.65    1.57
  -1  -3 -24    7.36    1.63
   1   3  25   38.94    2.49
  -1   3 -25   40.86    2.30
  -1  -3  25   37.82    2.24
   1  -3 -25   44.47    3.33
  -1  -3 -25   41.87    3.71
   1   3 -25   37.58    3.14
  -1   3  25   40.18    2.35
   1  -3  25   40.41    3.66
   1  -3 -26   10.65    1.70
  -1   3 -26   10.43    1.74
  -1  -3  26    9.07    2.71
   1   3  26   10.51    3.00
   1  -3  26   11.73    1.84
   1   3 -26    9.07    2.56
  -1  -3 -26    9.44    1.87
  -1   3  26    7.86    1.73
   1  -3 -27   47.27    3.97
   1   3  27   46.72    4.24
  -1  -3  27   45.47    2.63
  -1   3 -27   49.67    3.87
   1  -3  27   48.63    4.06
   1   3 -27   47.45    2.48
  -1  -3 -27   56.35    4.18
  -1   3  27   51.78    2.67
   1   3  28   12.96    3.27
   1  -3 -28   12.53    1.94
  -1  -3  28   15.76    3.06
  -1   3 -28   15.29    3.01
  -1  -3 -28   13.46    2.12
  -1   3  28   10.96    3.00
   1   3 -28   13.64    1.76
   1  -3  28   11.25    2.03
   1   3  29   31.43    2.52
   1  -3 -29   32.56    3.55
  -1  -3  29   30.98    2.37
  -1   3 -29   30.73    3.44
   1   3 -29   27.32    2.11
  -1  -3 -29   28.66    3.76
   1  -3  29   31.85    3.74
  -1   3  29   27.61    3.61
  -1  -3  30    0.74    2.47
  -1   3 -30    2.77    1.43
   1   3  30    2.90    1.63
   1  -3 -30    3.50    1.55
  -1   3  30    1.83    2.51
   1   3 -30    2.78    2.16
  -1  -3 -30    1.71    1.64
   1  -3  30    1.97    1.61
  -1  -3  31    0.24    1.34
  -1   3 -31    0.74    1.30
   1   3  31    0.05    2.29
   1  -3 -31   -0.50    2.14
  -1   3  31    0.50    1.34
   1   3 -31    1.63    1.90
   1  -3  31    0.68    2.32
  -1  -3 -31    0.75    2.29
   1   3  32    2.85    2.76
   1  -3 -32    3.20    1.62
  -1  -3  32    2.21    2.59
  -1   3 -32    3.89    2.45
   1   3 -32    0.87    1.47
   1  -3  32    3.62    1.76
  -1   3  32    2.57    1.68
  -1  -3 -32    2.04    1.74
  -1   3 -33   10.08    3.07
  -1  -3  33    8.43    2.08
   1   3  33   15.14    2.21
   1  -3 -33   14.16    3.44
   1   3 -33   11.74    1.92
   1  -3  33   12.31    3.39
  -1   3  33    7.59    3.29
  -1  -3 -33   10.46    3.42
  -1   3 -34    3.22    1.56
   1  -3 -34   -0.24    1.73
   1   3  34    1.12    1.83
  -1  -3  34    4.10    2.55
   1  -3  34    2.78    1.80
  -1  -3 -34    0.09    1.75
   1   3 -34    3.61    2.44
  -1   3  34    0.63    2.61
  -1  -3  35    7.40    1.95
  -1   3 -35   11.74    1.93
   1  -3 -35   -0.25    3.35
   1   3  35    7.78    3.46
  -1  -3 -35    0.28    3.44
   1   3 -35    6.02    3.03
   1  -3  35    7.35    3.42
  -1   3  35    5.44    2.02
  -1  -3  36    4.01    2.79
   1  -3 -36    0.36    1.79
  -1   3 -36    3.37    2.63
   1   3  36    0.41    3.05
   1  -3  36    1.56    1.87
   1   3 -36    0.39    1.74
  -1  -3 -36   -1.02    3.11
  -1   3  36    2.96    1.78
   1   3  37    3.08    1.94
  -1  -3  37    1.64    1.87
   1  -3 -37    0.61    3.05
  -1   3 -37    1.85    2.80
  -1   3  37    1.52    3.04
  -1  -3 -37    0.29    2.04
   1   3 -37    3.29    2.16
   1  -3  37    1.85    3.18
  -1   3 -38    1.78    1.67
  -1  -3  38    2.07    1.71
   1  -3 -38   -1.97    1.69
   1   3  38    0.28    1.80
   1   3 -38    0.74    2.91
   1  -3  38    0.41    1.80
  -1   3  38   -0.14    2.77
  -1  -3 -38    0.33    2.82
  -1   3 -39   13.13    2.76
   1   3  39    6.96    4.04
   1  -3 -39    0.05    3.67
  -1  -3  39   13.08    3.90
  -1   3  39    8.82    2.49
  -1  -3 -39    0.08    2.50
   1  -3  39    5.67    4.03
   1   3 -39   12.86    4.69
  -1  -3  40    8.23    2.39
   1   3  40    6.02    4.03
   1  -3 -40    1.01    2.25
  -1   3 -40    3.49    3.87
  -1   3  40    8.14    2.44
  -1  -3 -40    0.32    3.83
   1  -3  40    7.35    3.96
   1   3 -40    8.59    3.33
  -1  -3  41    3.44    3.28
   1   3  41   -0.46    2.16
  -1   3 -41    3.71    2.15
   1  -3 -41    0.45    3.08
  -1  -3 -41    0.01    2.10
   1   3 -41    3.18    4.53
   1  -3  41    1.22    2.17
  -1   3  41   -1.75    3.34
   1  -3 -42   -0.65    3.34
  -1   3 -42    2.62    2.40
  -1  -3  42    4.43    2.18
   1   3  42    0.89    3.65
   1   3 -42    0.07    4.61
  -1  -3 -42    0.50    3.54
   1  -3  42   -1.04    3.64
  -1   3  42    0.08    2.17
   1  -5   0 2511.63   42.67
  -1  -5   1 1860.66   30.05
  -1   5  -1 1829.89   29.57
   1  -5   1 1816.46   30.09
  -1  -5  -1 1821.93   30.32
  -1  -5   2  615.92    9.35
  -1   5  -2  621.12   10.09
   1  -5  -2  603.39    9.28
   1   5   2  592.49    9.23
  -1  -5   2  607.21    8.24
   1  -5   2  601.70    7.84
   1   5  -2  603.46    9.73
  -1  -5  -2  598.09    9.25
   1  -5   2  598.12    9.19
  -1   5  -3  501.81    7.80
   1  -5  -3  490.30    7.63
  -1  -5   3  516.85    6.99
  -1  -5   3  493.88    7.61
   1   5   3  496.86    7.86
   1  -5   3  501.24    7.83
  -1  -5  -3  499.82    7.83
   1   5  -3  487.66    7.51
  -1   5  -4 1136.77   17.98
  -1  -5   4 1133.02   18.45
   1   5   4 1119.99   17.87
   1  -5  -4 1096.67   18.06
  -1  -5   4 1139.70   16.34
  -1   5  -4 1019.75   13.81
   1   5  -4 1095.73   15.60
   1  -5   4 1116.63   17.73
  -1  -5  -4 1099.93   17.52
   1   5  -4 1107.21   17.37
  -1   5   4 1145.27   18.08
   1   5   5  266.68    5.34
  -1  -5   5  264.13    4.38
  -1   5  -5  266.91    5.21
   1  -5  -5  249.26    4.24
   1   5  -5  257.72    3.54
  -1  -5  -5  256.57    4.46
   1  -5   5  264.78    4.54
  -1   5   5  260.93    4.42
   1   5  -5  263.04    4.35
   1  -5  -6  582.67   10.03
   1   5   6  571.57   10.10
  -1   5  -6  575.61   10.03
  -1  -5   6  581.26    9.25
   1   5  -6  578.92    8.17
  -1  -5  -6  573.62    9.31
  -1   5   6  585.40   10.15
   1   5  -6  584.22    9.89
   1  -5   6  566.57    9.22
   1   5   7   78.40    2.09
  -1   5  -7   81.67    2.70
   1  -5  -7   80.91    1.97
  -1  -5   7   79.83    2.62
  -1   5   7   79.89    2.68
   1   5  -7   81.71    1.90
   1  -5   7   81.14    2.84
   1   5  -7   78.48    1.54
  -1  -5  -7   81.13    2.88
   1  -5  -8  937.31   16.17
   1   5   8  942.58   15.58
  -1  -5   8  930.57   15.15
  -1   5  -8  933.37   15.33
  -1   5   8  950.72   16.31
  -1  -5  -8  931.23   16.23
   1   5  -8  858.22   12.77
   1  -5   8  943.54   16.45
   1   5  -8  949.77   16.08
  -1  -5   9  313.96    5.51
  -1   5  -9  309.82    5.49
   1   5   9  306.64    5.61
   1  -5  -9  308.24    6.26
  -1  -5  -9  311.80    5.59
   1   5  -9  316.10    5.45
   1  -5   9  319.04    6.62
  -1   5   9  313.41    5.55
  -1   5 -10   88.54    2.29
   1   5  10   87.39    2.38
   1  -5 -10   92.69    3.08
  -1  -5  10   88.08    2.23
   1  -5  10   92.16    2.43
  -1  -5 -10   92.17    2.40
   1   5 -10   92.05    2.95
  -1   5  10   93.48    2.35
  -1   5 -11  205.30    4.06
   1   5  11  202.60    4.16
   1  -5 -11  204.70    4.01
  -1  -5  11  203.94    4.87
  -1   5  11  204.63    4.04
   1   5 -11  206.86    4.76
  -1  -5 -11  204.96    5.11
   1  -5  11  211.78    5.20
  -1  -5  12  121.52    2.84
   1  -5 -12  120.12    3.70
   1   5  12  122.79    3.00
  -1   5 -12  121.98    2.88
   1  -5  12  121.01    2.96
   1   5 -12  119.53    3.57
  -1   5  12  115.04    2.79
  -1  -5 -12  121.49    3.88
  -1   5 -13  226.43    5.53
   1  -5 -13  231.99    4.55
  -1  -5  13  233.58    5.48
   1   5  13  238.49    5.75
  -1  -5 -13  228.49    4.63
   1   5 -13  231.17    4.49
  -1   5  13  236.36    4.66
   1  -5  13  237.44    4.75
   1   5  14  346.54    6.62
   1  -5 -14  342.38    6.40
  -1   5 -14  345.42    6.48
  -1  -5  14  350.96    7.35
   1  -5  14  335.03    6.43
  -1  -5 -14  339.70    6.49
   1   5 -14  340.17    6.29
  -1   5  14  345.31    7.37
  -1   5 -15    5.02    1.76
  -1  -5  15    3.94    1.65
   1   5  15    3.43    1.81
   1  -5 -15    3.66    1.64
   1  -5  15    3.03    1.12
   1   5 -15    4.24    1.63
  -1   5  15    2.50    1.03
  -1  -5 -15    4.37    1.09
  -1   5 -16   95.07    2.70
   1  -5 -16  102.70    3.62
   1   5  16  100.02    2.82
  -1  -5  16   99.62    2.67
   1   5 -16  101.44    2.64
  -1   5  16   92.17    3.52
  -1  -5 -16   97.26    2.79
   1  -5  16   98.44    2.78
   1  -5 -17   92.07    3.57
  -1   5 -17   89.85    2.62
  -1  -5  17   88.33    2.53
   1   5  17   89.36    2.72
  -1  -5 -17   94.17    2.74
  -1   5  17   87.36    2.59
   1   5 -17   90.97    2.56
   1  -5  17   87.73    2.63
   1  -5 -18   53.44    2.93
  -1  -5  18   48.03    2.81
   1   5  18   50.56    2.12
  -1   5 -18   48.40    2.83
   1  -5  18   50.41    2.08
   1   5 -18   49.48    2.67
  -1   5  18   46.29    2.02
  -1  -5 -18   47.07    3.05
  -1   5 -19   56.17    3.09
  -1  -5  19   57.58    3.06
   1   5  19   55.84    3.25
   1  -5 -19   57.53    2.18
   1   5 -19   57.27    2.90
  -1  -5 -19   61.02    3.37
  -1   5  19   56.59    3.14
   1  -5  19   59.24    3.18
   1  -5 -20   11.44    1.42
   1   5  20   15.40    2.33
  -1  -5  20   13.66    2.14
  -1   5 -20   11.86    2.19
  -1   5  20   11.77    2.22
  -1  -5 -20   11.78    1.50
   1   5 -20   11.96    1.32
   1  -5  20   12.38    2.26
  -1  -5  21    7.90    1.32
   1  -5 -21    9.05    1.37
  -1   5 -21    8.77    1.38
   1   5  21    8.40    2.25
   1  -5  21   10.07    1.42
  -1   5  21    9.13    1.38
  -1  -5 -21    8.92    1.49
   1   5 -21    7.33    1.25
  -1  -5  22   13.84    1.64
  -1   5 -22   15.31    1.63
   1   5  22   16.93    2.65
   1  -5 -22   17.24    2.56
  -1  -5 -22   18.53    2.80
   1   5 -22   16.19    1.55
   1  -5  22   18.52    1.75
  -1   5  22   18.64    1.66
  -1   5 -23   69.88    2.68
   1   5  23   72.38    4.06
   1  -5 -23   72.69    3.93
  -1  -5  23   67.65    3.77
   1   5 -23   68.41    2.59
  -1  -5 -23   74.91    4.16
  -1   5  23   72.30    2.79
   1  -5  23   73.22    4.01
  -1  -5  24   37.90    2.21
   1   5  24   42.57    3.54
  -1   5 -24   39.99    2.25
   1  -5 -24   39.81    2.29
   1   5 -24   39.28    2.07
  -1  -5 -24   37.88    2.46
  -1   5  24   40.21    2.26
   1  -5  24   34.51    2.31
   1   5  25    2.34    2.24
   1  -5 -25    3.26    2.14
  -1  -5  25    1.68    1.29
  -1   5 -25    1.12    1.29
  -1  -5 -25    1.78    2.38
   1   5 -25    1.70    1.20
  -1   5  25    1.54    1.33
   1  -5  25    2.15    1.38
   1  -5 -26   28.04    3.35
   1   5  26   20.23    3.55
  -1   5 -26   22.91    2.06
  -1  -5  26   24.81    3.18
   1  -5  26   24.44    3.37
   1   5 -26   24.21    1.95
  -1   5  26   25.03    2.14
  -1  -5 -26   22.03    2.34
   1  -5 -27  113.96    3.98
  -1   5 -27  114.95    5.13
  -1  -5  27  105.37    3.71
   1   5  27  110.87    5.40
  -1   5  27  108.08    3.84
   1  -5  27  104.80    3.92
  -1  -5 -27  111.93    4.07
   1   5 -27  110.19    3.57
   1   5  28   23.43    3.71
  -1  -5  28   23.96    2.22
  -1   5 -28   27.49    3.33
   1  -5 -28   27.95    3.55
   1   5 -28   24.72    2.07
  -1   5  28   21.28    3.48
   1  -5  28   24.33    3.59
  -1  -5 -28   24.13    3.79
  -1   5 -29   16.57    2.99
   1  -5 -29   16.98    1.95
  -1  -5  29    9.07    3.11
   1   5  29   10.75    3.32
   1   5 -29   13.99    1.81
   1  -5  29   14.93    2.09
  -1   5  29   11.89    3.17
  -1  -5 -29   13.64    2.21
   1  -5 -30    5.21    2.76
  -1   5 -30    4.75    2.62
   1   5  30    5.14    1.85
  -1  -5  30    4.23    1.75
   1  -5  30    5.78    1.79
  -1  -5 -30    6.69    2.98
  -1   5  30    6.08    2.75
   1   5 -30    4.39    1.53
   1   5  31    0.27    1.62
  -1  -5  31    1.46    2.46
   1  -5 -31    2.99    1.58
  -1   5 -31    1.22    1.45
   1  -5  31    2.99    2.58
   1   5 -31    1.82    2.16
  -1   5  31    0.07    2.47
  -1  -5 -31    2.11    1.68
  -1   5 -32   11.07    1.86
   1  -5 -32    6.93    2.09
   1   5  32    7.53    2.10
  -1  -5  32    9.38    1.91
   1   5 -32    7.53    2.74
  -1  -5 -32    9.72    3.45
  -1   5  32    6.94    1.96
   1  -5  32    9.53    2.13
  -1   5 -33    4.21    1.71
   1   5  33    3.05    3.03
  -1  -5  33    3.87    2.75
   1  -5 -33    2.76    3.04
   1   5 -33    2.80    2.49
  -1   5  33    3.28    1.79
   1  -5  33    4.29    3.01
  -1  -5 -33    3.02    1.99
   1  -5 -34    5.23    1.98
  -1  -5  34    3.85    1.87
   1   5  34    2.88    3.21
  -1   5 -34    6.97    2.81
  -1  -5 -34    3.19    3.26
   1  -5  34    4.66    1.99
  -1   5  34    3.60    1.90
   1   5 -34    3.88    1.65
   1   5  35    0.07    3.26
   1  -5 -35    1.20    3.14
  -1  -5  35    3.73    2.92
  -1   5 -35    5.63    2.92
   1  -5  35    5.55    3.24
   1   5 -35    5.21    1.66
  -1  -5 -35    3.36    2.10
  -1   5  35   -0.04    3.06
  -1   5 -36    8.49    3.25
   1  -5 -36    8.48    2.19
  -1  -5  36   11.13    2.22
   1   5  36    0.01    2.36
   1   5 -36    7.25    1.91
   1  -5  36    8.60    2.28
  -1   5  36   -0.04    3.52
  -1  -5 -36    6.54    3.68
   1   5  37    0.05    1.70
  -1  -5  37   -0.74    2.49
   1  -5 -37   -0.04    2.48
  -1   5 -37    1.16    1.56
  -1   5  37   -0.08    1.62
   1   5 -37    0.42    2.16
   1  -5  37   -2.14    2.67
  -1  -5 -37    1.07    1.61
  -1  -5  38   10.58    2.42
   1  -5 -38   15.41    2.40
   1   5  38   -0.00    4.15
  -1   5 -38   11.02    2.48
   1   5 -38   10.36    3.58
  -1   5  38   -0.11    2.55
   1  -5  38   11.88    2.57
  -1  -5 -38   -0.40    3.96
  -1  -5  39    5.95    3.57
   1   5  39    0.14    3.83
   1  -5 -39   -0.17    3.45
  -1   5 -39    6.33    3.87
   1   5 -39    6.83    2.27
   1  -5  39    7.28    3.78
  -1  -5 -39    0.03    2.33
  -1   5  39    5.45    2.31
   1  -5 -40    0.05    1.70
  -1   5 -40   -1.65    3.48
   1   5  40    0.01    1.94
  -1  -5  40   -0.20    1.85
   1   5 -40    0.45    1.90
  -1   5  40    3.48    2.99
   1  -5  40    1.86    1.93
  -1  -5 -40   -0.55    2.92
   1  -5 -41    0.94    2.95
  -1  -5  41    2.51    3.25
  -1   5 -41    0.45    2.45
   1   5  41    0.08    2.12
  -1   5  41    0.48    3.26
   1   5 -41    1.61    3.33
  -1  -5 -41    0.34    2.02
   1  -5  41    2.92    3.27
   1  -7   0   91.41    2.19
  -1  -7   1 1245.77   21.08
   1  -7   1 1204.85   20.60
  -1   7  -2  393.73    6.59
  -1  -7   2  396.93    6.59
  -1  -7  -2  401.76    7.51
   1  -7   2  398.17    7.42
   1  -7   2  413.20    5.55
  -1  -7   3  286.17    4.90
  -1  -7   3  281.22    3.94
   1  -7  -3  285.28    4.95
  -1   7  -3  281.50    4.88
   1  -7   3  262.98    3.20
  -1  -7  -3  277.42    4.88
   1   7  -3  287.35    5.57
   1  -7   3  278.13    4.85
  -1  -7   4  361.57    6.09
   1   7   4  367.28    6.32
  -1  -7   4  373.01    5.01
   1  -7  -4  355.44    6.03
  -1   7  -4  354.96    6.03
  -1  -7  -4  358.88    7.00
   1  -7   4  358.92    6.92
   1   7  -4  363.28    6.05
  -1  -7   5   27.98    1.96
   1   7   5   27.59    1.40
  -1  -7   5   27.15    0.70
  -1   7  -5   25.78    1.28
   1  -7  -5   29.25    1.95
  -1   7   5   30.57    2.06
  -1  -7  -5   26.52    1.34
   1   7  -5   27.08    1.84
   1  -7   5   27.04    1.33
  -1  -7   6   75.69    2.01
  -1   7  -6   75.89    2.02
   1   7   6   76.85    2.16
   1  -7  -6   74.68    1.99
   1   7  -6   75.82    1.32
   1  -7   6   79.14    2.91
  -1   7   6   75.44    2.89
  -1  -7  -6   76.67    2.09
   1   7  -6   79.28    2.63
   1  -7  -7   41.33    1.55
  -1  -7   7   39.95    2.29
   1   7   7   42.25    1.71
  -1   7  -7   42.76    1.58
   1   7  -7   43.43    2.20
   1   7  -7   40.22    0.83
  -1   7   7   39.38    2.33
   1  -7   7   43.12    2.42
  -1  -7  -7   40.14    2.39
  -1   7  -8    4.17    1.48
  -1  -7   8    4.33    1.46
   1   7   8    4.12    1.59
   1  -7  -8    4.67    1.47
   1   7  -8    4.41    0.84
   1  -7   8    3.51    1.55
   1   7  -8    3.39    0.46
  -1  -7  -8    3.57    0.93
  -1   7   8    3.88    0.95
   1   7   9  301.49    5.65
  -1  -7   9  298.75    6.28
  -1   7  -9  297.51    5.47
   1  -7  -9  297.19    6.29
  -1  -7  -9  295.42    5.53
   1   7  -9  301.88    4.48
   1   7  -9  301.21    5.46
   1  -7   9  300.92    5.62
  -1   7   9  311.07    6.46
  -1   7 -10  151.85    3.36
   1  -7 -10  151.38    3.32
   1   7  10  153.62    3.47
  -1  -7  10  154.47    4.12
   1   7 -10  155.20    3.28
   1  -7  10  155.51    3.46
   1   7 -10  151.48    2.60
  -1   7  10  151.23    3.35
  -1  -7 -10  153.59    3.44
   1  -7 -11  551.81    9.67
   1   7  11  540.83    9.72
  -1   7 -11  547.51    9.67
  -1  -7  11  540.82    9.53
   1   7 -11  554.10    8.58
   1  -7  11  554.57   10.81
  -1  -7 -11  537.26    9.58
  -1   7  11  548.39    9.61
   1   7 -11  548.46   10.43
   1   7  12  184.24    4.04
   1  -7 -12  178.42    4.73
  -1   7 -12  179.96    3.90
  -1  -7  12  179.18    3.81
  -1   7  12  184.19    3.92
   1   7 -12  190.52    4.79
   1  -7  12  185.82    4.01
  -1  -7 -12  180.16    4.94
   1  -7 -13  256.93    5.09
  -1  -7  13  244.19    4.86
  -1   7 -13  250.17    5.03
   1   7  13  256.08    6.21
   1  -7  13  252.58    5.14
  -1  -7 -13  249.92    5.09
   1   7 -13  251.92    5.76
  -1   7  13  254.97    5.08
  -1   7 -14   44.26    2.85
   1   7  14   35.01    2.86
   1  -7 -14   44.15    2.65
  -1  -7  14   42.37    2.61
  -1   7  14   39.47    1.76
   1   7 -14   37.93    1.68
  -1  -7 -14   41.95    1.86
   1  -7  14   43.88    2.81
   1  -7 -15  147.42    4.39
  -1  -7  15  150.94    3.50
  -1   7 -15  152.47    3.61
   1   7  15  151.44    3.64
  -1   7  15  154.17    4.49
   1  -7  15  151.60    4.61
   1   7 -15  150.70    3.47
  -1  -7 -15  155.07    4.64
   1  -7 -16   44.12    1.85
  -1  -7  16   46.08    1.90
   1   7  16   45.25    2.94
  -1   7 -16   46.02    2.72
  -1   7  16   44.69    1.92
   1   7 -16   41.11    2.65
   1  -7  16   44.63    2.87
  -1  -7 -16   46.69    2.89
   1   7  17   25.67    1.69
  -1  -7  17   28.84    1.58
   1  -7 -17   25.39    1.58
  -1   7 -17   25.80    1.58
  -1   7  17   23.67    2.41
   1  -7  17   22.76    2.52
  -1  -7 -17   26.11    2.59
   1   7 -17   27.97    1.51
   1   7  18   12.71    1.52
  -1  -7  18   14.20    1.42
   1  -7 -18   17.44    1.44
  -1   7 -18   14.24    2.18
  -1   7  18   15.11    1.51
   1  -7  18   14.82    2.39
  -1  -7 -18   16.48    2.35
   1   7 -18   17.08    2.05
  -1  -7  19   17.62    1.52
  -1   7 -19   18.24    1.53
   1  -7 -19   18.65    1.56
   1   7  19   17.38    2.52
  -1   7  19   19.45    2.39
   1   7 -19   17.43    2.19
  -1  -7 -19   15.42    2.54
   1  -7  19   17.20    2.51
  -1  -7  20    0.11    1.01
   1   7  20    1.32    1.13
  -1   7 -20    1.95    1.00
   1  -7 -20    0.77    1.06
  -1   7  20    0.36    1.01
  -1  -7 -20    0.81    1.15
   1   7 -20    1.02    0.94
   1  -7  20    0.57    1.73
   1   7  21    6.72    1.46
  -1  -7  21    8.33    1.36
   1  -7 -21    6.99    1.38
  -1   7 -21    6.43    1.33
   1  -7  21    7.01    1.45
  -1  -7 -21    5.89    1.46
   1   7 -21    5.21    1.95
  -1   7  21    6.21    1.35
  -1  -7  22    4.15    1.37
  -1   7 -22    5.95    2.13
   1  -7 -22    5.40    2.23
   1   7  22    4.15    1.41
  -1   7  22    5.48    1.37
   1   7 -22    5.30    1.96
   1  -7  22    5.79    1.43
  -1  -7 -22    5.25    1.50
  -1   7 -23   57.51    3.54
  -1  -7  23   55.70    3.60
   1   7  23   59.06    3.81
   1  -7 -23   56.03    3.72
   1  -7  23   53.73    2.64
  -1  -7 -23   56.80    3.96
   1   7 -23   53.61    3.32
  -1   7  23   56.19    3.58
  -1   7 -24   12.39    2.65
   1   7  24   13.99    2.94
  -1  -7  24   12.51    2.66
   1  -7 -24   15.74    1.85
  -1  -7 -24   14.21    3.06
   1   7 -24   13.50    1.59
  -1   7  24   16.46    2.77
   1  -7 -25   10.93    1.75
   1   7  25   12.20    2.89
  -1  -7  25   10.63    1.67
  -1   7 -25   10.09    2.67
   1  -7  25   11.22    1.80
   1   7 -25    8.13    1.52
  -1  -7 -25    8.35    1.89
  -1   7  25    9.71    2.69
  -1  -7  26   11.68    1.73
   1   7  26    9.54    3.01
  -1   7 -26   13.50    1.66
   1  -7 -26    9.36    2.85
  -1  -7 -26    8.21    1.90
   1   7 -26    8.82    1.58
  -1   7  26    7.56    2.79
   1  -7  26    6.33    1.82
  -1  -7  27    3.65    2.49
   1  -7 -27    5.24    2.60
  -1   7 -27    3.34    1.52
   1   7  27    3.59    2.72
   1   7 -27    3.32    1.42
  -1  -7 -27    3.13    2.81
   1  -7  27    3.87    2.66
  -1   7  27    2.83    1.57
   1  -7 -28   66.11    3.21
   1   7  28   57.83    4.62
  -1   7 -28   59.74    2.92
  -1  -7  28   65.40    4.32
   1  -7  28   55.41    3.18
  -1   7  28   62.78    3.06
   1   7 -28   55.99    2.69
  -1  -7 -28   65.97    3.28
  -1   7 -29   -0.14    2.04
   1  -7 -29    0.11    2.22
   1   7  29   -0.98    2.32
  -1  -7  29   -0.35    1.30
  -1   7  29    0.39    1.36
   1   7 -29    1.58    1.16
   1  -7  29    1.33    1.39
  -1  -7 -29   -0.37    2.43
  -1   7 -30   -0.49    2.33
   1   7  30    2.16    2.58
  -1  -7  30    2.13    2.46
   1  -7 -30    1.26    2.56
   1   7 -30    1.52    1.34
  -1  -7 -30    1.33    2.72
  -1   7  30    2.76    2.44
   1  -7  30    2.08    2.56
  -1  -7  31    4.73    1.78
  -1   7 -31    4.88    2.69
   1  -7 -31    4.97    1.91
   1   7  31    4.54    3.00
   1   7 -31    2.95    1.60
   1  -7  31    4.39    1.87
  -1  -7 -31    7.21    2.04
  -1   7  31    5.72    2.85
  -1  -7  32    0.42    1.48
  -1   7 -32   -0.08    2.25
   1   7  32   -0.01    2.52
   1  -7 -32    1.48    2.49
   1  -7  32    1.53    2.47
  -1   7  32    0.38    2.39
   1   7 -32    1.14    1.29
  -1  -7  33    1.92    2.54
  -1   7 -33    0.97    2.38
   1  -7 -33    2.81    1.72
   1   7  33    1.07    1.76
   1  -7  33    1.14    2.73
  -1  -7 -33    1.46    1.84
  -1   7  33    2.82    2.63
   1   7 -33    0.60    1.39
   1   7  34    0.04    1.86
  -1   7 -34    2.35    2.54
  -1  -7  34    1.74    1.64
   1  -7 -34    1.99    1.78
  -1  -7 -34    1.37    3.06
   1  -7  34    4.63    1.82
   1   7 -34    1.05    2.37
  -1   7  34   -0.02    2.70
  -1  -7  35    3.95    2.69
   1  -7 -35    1.14    2.78
   1   7  35   -0.03    1.77
  -1   7 -35    2.26    1.59
   1  -7  35   -2.47    2.79
   1   7 -35    1.63    2.30
  -1   7  35    0.02    1.69
  -1  -7 -35    0.84    1.83
  -1  -7  36    6.22    1.95
   1   7  36   -0.05    2.05
   1  -7 -36    2.89    2.01
  -1   7 -36    1.96    1.85
   1  -7  36    4.21    2.05
  -1  -7 -36    2.26    2.11
   1   7 -36    3.20    2.65
  -1   7  36   -0.00    1.95
  -1   7 -37    3.61    2.02
   1   7  37    0.10    3.47
  -1  -7  37    3.52    2.10
   1  -7 -37    4.11    3.26
   1  -7  37    4.96    3.44
   1   7 -37    4.30    1.81
  -1   7  37   -0.04    2.10
  -1  -7 -37    5.15    3.49
  -1  -7  38   -0.24    3.17
  -1   7 -38    5.19    3.15
   1   7  38    0.04    3.29
   1  -7 -38    3.35    1.97
  -1  -7 -38    2.54    2.06
   1  -7  38   -0.95    2.10
   1   7 -38    2.14    1.91
  -1   7  38   -0.08    1.99
  -1   7 -39    8.55    3.78
  -1  -7  39    0.11    2.37
   1  -7 -39    3.31    3.60
   1   7  39   -0.03    2.52
   1   7 -39    9.45    2.33
  -1  -7 -39    8.23    3.99
   1  -7  39    9.60    3.95
  -1   7  39    9.55    3.80
   1   7  40    0.04    2.53
   1  -7 -40    2.42    2.22
  -1   7 -40    7.81    4.01
  -1  -7  40   -0.32    3.83
  -1   7  40   11.03    3.90
   1  -7  40    7.07    2.49
  -1  -7 -40    4.79    2.46
   1   7 -40    6.22    4.12
   1   7  41    0.11    2.09
  -1   7 -41    1.06    2.27
  -1  -7  41    1.51    2.03
   1  -7 -41   -0.68    2.90
   1  -7  41    2.59    3.23
  -1  -7 -41    0.58    3.18
   1   7 -41    1.68    3.45
  -1   7  41   -0.72    2.05
  -1  -9   0   99.15    2.51
   1  -9   0  116.44    2.73
  -1  -9   1  221.93    4.29
   1  -9  -1  221.91    4.34
   1  -9   1  223.98    5.20
  -1  -9   2  861.53   14.49
   1  -9   2  845.13   15.23
  -1  -9  -2  864.83   15.44
  -1  -9   3  268.58    5.79
  -1   9  -3  268.58    4.93
   1  -9  -3  266.86    5.77
   1  -9   3  264.86    4.92
   1  -9   3  251.51    3.29
  -1  -9  -3  258.60    4.84
  -1  -9   4   69.65    2.80
  -1  -9   4   73.78    1.14
   1  -9  -4   71.18    2.86
  -1   9  -4   70.61    2.05
  -1  -9  -4   70.17    2.09
   1   9  -4   73.96    2.74
   1  -9   4   70.66    2.11
  -1  -9   5  100.73    1.47
  -1   9  -5  105.60    3.33
  -1  -9   5  102.81    2.50
   1  -9  -5   99.45    2.49
   1  -9   5  104.27    2.61
   1   9  -5  104.47    3.20
  -1  -9  -5  102.04    2.54
  -1  -9   6  238.07    4.55
   1   9   6  242.68    5.65
  -1   9  -6  241.19    5.42
   1  -9  -6  237.52    4.59
  -1  -9  -6  229.46    4.51
   1  -9   6  233.72    4.57
   1   9  -6  235.59    4.45
  -1  -9   7  143.50    3.12
   1   9   7  137.62    3.18
  -1   9  -7  142.28    3.13
   1  -9  -7  138.25    3.11
  -1   9   7  141.59    4.04
   1   9  -7  139.07    3.05
  -1  -9  -7  138.87    3.20
   1  -9   7  141.14    3.18
  -1   9  -8   74.04    2.99
   1   9   8   75.16    3.09
  -1  -9   8   75.45    2.14
   1  -9  -8   71.70    2.15
  -1   9   8   74.31    2.18
   1   9  -8   67.84    1.13
   1  -9   8   74.36    3.01
  -1  -9  -8   73.07    3.09
   1   9  -8   73.90    2.08
  -1  -9   9  175.95    3.71
   1   9   9  177.71    4.79
  -1   9  -9  176.19    4.63
   1  -9  -9  175.37    4.63
  -1  -9  -9  168.86    3.72
   1  -9   9  169.55    3.69
   1   9  -9  173.76    4.44
   1   9  -9  167.89    2.53
  -1   9   9  172.68    4.60
   1   9  10  139.63    3.34
  -1   9 -10  136.25    3.23
   1  -9 -10  137.11    4.08
  -1  -9  10  138.23    3.97
   1   9 -10  134.79    3.12
  -1  -9 -10  136.19    3.27
   1  -9  10  135.16    3.23
   1   9 -10  135.30    2.07
  -1   9  10  139.04    3.24
  -1   9 -11   41.80    1.77
  -1  -9  11   45.13    1.75
   1  -9 -11   39.00    1.77
   1   9  11   43.09    1.89
  -1  -9 -11   40.77    1.85
  -1   9  11   44.22    1.83
   1   9 -11   41.60    1.00
   1   9 -11   42.17    1.71
   1  -9  11   41.64    2.71
  -1  -9  12  240.62    5.73
   1   9  12  241.00    5.04
  -1   9 -12  244.82    4.98
   1  -9 -12  237.33    5.83
  -1  -9 -12  238.94    5.91
   1   9 -12  238.84    3.76
   1   9 -12  242.92    4.89
   1  -9  12  234.81    4.94
  -1   9  12  241.07    4.96
  -1   9 -13   37.13    1.74
   1   9  13   35.99    2.75
  -1  -9  13   38.05    1.72
   1  -9 -13   38.46    1.75
   1  -9  13   35.98    1.86
  -1  -9 -13   36.85    1.82
  -1   9  13   37.36    1.78
   1   9 -13   35.99    1.11
   1   9 -13   38.44    1.71
   1  -9 -14   33.72    2.60
   1   9  14   33.86    2.76
  -1  -9  14   33.21    2.52
  -1   9 -14   31.18    2.63
   1  -9  14   35.31    2.68
  -1  -9 -14   32.89    1.80
   1   9 -14   33.19    1.13
   1   9 -14   34.22    1.63
  -1   9  14   34.81    1.73
  -1   9 -15   65.67    2.37
   1   9  15   68.83    2.52
   1  -9 -15   68.35    3.25
  -1  -9  15   67.15    2.34
   1   9 -15   66.35    1.74
  -1   9  15   76.12    3.47
   1  -9  15   68.28    3.42
   1   9 -15   65.24    2.31
  -1  -9 -15   72.62    3.54
  -1   9 -16  390.29    7.67
  -1  -9  16  398.60    7.84
   1   9  16  387.06    9.02
   1  -9 -16  381.13    7.56
   1   9 -16  394.05    6.72
  -1  -9 -16  382.08    8.85
  -1   9  16  393.95    8.79
   1  -9  16  388.31    9.00
   1   9 -16  400.11    8.70
  -1  -9  17    2.33    1.05
   1   9  17    0.49    1.20
   1  -9 -17    0.66    1.04
  -1   9 -17   -0.24    1.84
   1   9 -17    1.31    1.00
  -1  -9 -17    1.92    1.89
   1  -9  17    1.59    1.09
  -1   9  17    1.18    1.07
   1   9 -17    1.39    0.49
  -1   9 -18  130.35    3.52
   1   9  18  127.71    4.78
   1  -9 -18  121.53    3.40
  -1  -9  18  126.46    4.53
   1   9 -18  125.17    4.27
   1  -9  18  128.18    3.62
  -1  -9 -18  128.34    4.76
  -1   9  18  125.83    4.54
  -1  -9  19   38.78    3.03
   1  -9 -19   37.63    1.99
  -1   9 -19   34.18    2.06
   1   9  19   35.42    2.15
   1   9 -19   36.58    1.94
  -1  -9 -19   33.04    3.25
   1  -9  19   33.04    2.07
  -1   9  19   33.24    2.13
  -1  -9  20  147.45    5.08
   1   9  20  139.98    5.24
  -1   9 -20  136.53    4.92
   1  -9 -20  141.78    3.89
  -1  -9 -20  138.33    5.21
  -1   9  20  138.85    5.09
   1   9 -20  142.51    4.83
   1  -9  20  140.55    4.00
  -1  -9  21    3.55    2.26
   1  -9 -21    4.09    1.41
   1   9  21    5.63    1.44
  -1   9 -21    4.25    1.32
   1  -9  21    3.76    2.39
   1   9 -21    4.41    1.30
  -1  -9 -21    6.76    2.38
  -1   9  21    4.13    2.22
  -1  -9  22   21.60    1.94
   1   9  22   24.08    2.05
  -1   9 -22   22.98    1.87
   1  -9 -22   22.24    1.91
  -1  -9 -22   24.79    3.26
  -1   9  22   20.76    1.97
   1  -9  22   26.30    3.15
   1   9 -22   24.69    1.82
  -1   9 -23   12.21    2.59
  -1  -9  23   12.94    1.73
   1   9  23   12.16    1.83
   1  -9 -23   10.55    1.76
   1   9 -23    9.88    2.47
   1  -9  23   13.47    2.96
  -1   9  23   10.19    1.78
  -1  -9 -23   12.48    1.91
   1   9  24   12.54    3.04
  -1  -9  24   10.38    1.82
   1  -9 -24   11.87    2.93
  -1   9 -24   12.79    2.71
   1   9 -24   14.46    2.52
  -1  -9 -24   12.24    2.00
  -1   9  24   10.91    2.87
   1  -9  24   13.54    1.96
   1   9  25    8.93    2.95
   1  -9 -25    5.73    2.85
  -1  -9  25    6.36    1.72
  -1   9 -25    6.75    2.57
   1   9 -25    7.02    1.53
  -1  -9 -25    9.24    1.94
  -1   9  25    5.95    2.79
   1  -9  25    9.89    1.88
   1  -9 -26    7.90    2.96
   1   9  26    6.64    3.09
  -1  -9  26    8.04    2.79
  -1   9 -26    7.92    1.70
  -1  -9 -26    7.55    3.21
   1  -9  26    7.89    2.99
  -1   9  26    8.02    1.84
   1   9 -26    7.69    1.58
   1  -9 -27    0.28    1.33
  -1  -9  27    1.93    2.06
   1   9  27   -0.27    2.22
  -1   9 -27    0.16    1.23
  -1   9  27   -0.75    1.33
   1  -9  27    1.42    2.16
   1   9 -27    0.07    1.14
  -1  -9 -27    1.58    1.44
  -1  -9  28    7.30    1.97
   1   9  28   13.31    2.11
   1  -9 -28   13.42    2.07
  -1   9 -28   12.10    1.92
  -1   9  28   10.60    2.06
   1   9 -28    6.45    1.77
   1  -9  28   14.09    2.11
  -1  -9 -28   14.94    2.23
   1   9  29   22.94    2.50
  -1  -9  29   23.89    2.39
   1  -9 -29   25.98    3.79
  -1   9 -29   22.91    2.25
   1   9 -29   20.49    2.11
   1  -9  29   21.37    2.47
  -1  -9 -29   27.03    4.23
  -1   9  29   24.82    2.42
  -1   9 -30   13.44    1.94
  -1  -9  30   10.19    3.28
   1   9  30   10.01    2.22
   1  -9 -30    9.53    2.20
   1   9 -30    9.25    2.79
  -1  -9 -30    8.11    3.76
   1  -9  30    9.54    3.37
  -1   9  30    7.84    2.10
   1   9  31   24.28    2.70
  -1  -9  31   24.69    2.57
   1  -9 -31   30.18    2.77
  -1   9 -31   25.28    2.38
   1  -9  31   27.57    2.73
  -1  -9 -31   29.77    2.96
   1   9 -31   24.61    3.38
  -1   9  31   27.87    2.64
   1   9  32    6.40    1.99
   1  -9 -32    0.00    3.25
  -1   9 -32    4.59    1.71
  -1  -9  32    5.55    1.91
  -1   9  32    3.87    1.96
   1   9 -32    0.14    2.61
  -1  -9 -32    0.03    3.38
   1  -9  32    5.29    1.99
   1   9  33   -0.08    1.67
  -1   9 -33    1.36    1.41
   1  -9 -33   -0.02    1.71
  -1  -9  33    1.33    2.42
  -1  -9 -33   -0.15    1.80
   1  -9  33    1.45    2.66
   1   9 -33   -0.12    1.35
  -1   9  33    2.76    1.61
  -1   9 -34    1.01    1.32
   1  -9 -34   -0.02    1.52
  -1  -9  34    0.06    1.43
   1   9  34   -0.03    2.49
   1   9 -34   -0.10    1.20
  -1  -9 -34   -0.06    1.60
  -1   9  34   -1.45    1.41
   1  -9  34   -0.90    1.53
  -1  -9  35   -0.30    1.65
   1   9  35    0.10    2.83
   1  -9 -35    0.10    2.73
  -1   9 -35    1.62    1.50
  -1  -9 -35    0.04    2.95
   1  -9  35    4.62    2.75
   1   9 -35   -0.19    1.40
  -1   9  35    0.44    1.69
  -1   9 -36    1.41    2.51
  -1  -9  36    1.39    2.74
   1   9  36    0.07    2.95
   1  -9 -36    1.69    1.73
   1  -9  36   -0.11    1.78
  -1  -9 -36   -0.59    1.87
   1   9 -36    0.06    1.51
  -1   9  36    1.69    1.77
   1   9  37    4.23    3.36
   1  -9 -37    2.76    3.19
  -1  -9  37    5.09    1.98
  -1   9 -37    2.24    3.03
   1  -9  37    3.29    2.11
   1   9 -37   -0.86    1.33
  -1  -9 -37    2.68    3.48
   1   9 -37    0.08    1.75
  -1   9  37    4.71    3.25
  -1   9 -38    0.41    3.46
  -1  -9  38   -0.25    3.46
   1  -9 -38    4.92    3.59
   1   9  38    6.76    3.76
   1   9 -38    1.72    1.51
  -1   9  38    6.93    3.61
   1  -9  38   11.41    3.66
  -1  -9 -38    6.51    2.46
   1   9 -38   -0.11    1.99
  -1  -9  39    0.47    2.44
   1   9  39    5.16    2.62
   1  -9 -39    4.60    2.37
  -1   9 -39   -0.14    3.77
  -1  -9 -39    5.21    4.10
   1  -9  39   11.39    2.57
   1   9 -39   -0.14    3.56
   1   9 -39    5.32    1.72
  -1   9  39   10.73    3.93
  -1  -9  40    0.55    3.13
   1   9  40   -1.94    2.05
  -1   9 -40    0.02    1.94
   1  -9 -40    1.72    2.97
   1   9 -40   -0.36    1.34
  -1   9  40   -3.04    3.23
  -1  -9 -40   -0.44    3.20
   1   9 -40    0.10    2.94
   1  -9  40   -0.84    3.21
  -1 -11   0   49.43    2.63
   1 -11   0   43.60    1.77
  -1 -11   1  222.07    5.36
   1 -11  -1  224.20    4.51
   1 -11   1  222.27    5.38
  -1 -11   2   55.70    2.71
   1 -11   2   56.08    2.77
  -1 -11  -2   55.54    2.79
   1 -11  -3  128.87    3.06
  -1 -11   3  133.04    3.06
   1 -11   3  129.24    3.06
   1 -11   3  128.99    1.89
  -1 -11  -3  125.09    3.05
  -1 -11   4  143.79    3.25
  -1 -11   4  145.47    2.18
  -1  11  -4  145.72    4.11
   1 -11  -4  135.78    3.18
   1 -11   4  143.65    3.27
  -1 -11  -4  138.07    3.22
  -1 -11   5   17.04    1.26
   1 -11  -5   15.64    1.31
  -1 -11   5   16.25    0.48
  -1  11  -5   15.15    1.29
  -1 -11  -5   15.71    1.35
   1 -11   5   15.64    1.32
   1  11  -5   19.96    1.28
   1 -11  -6   77.88    2.29
  -1 -11   6   78.95    2.31
  -1  11  -6   78.54    3.08
  -1 -11   6   75.17    1.00
   1 -11   6   79.85    3.16
  -1 -11  -6   80.33    3.17
   1  11  -6   82.24    3.08
  -1 -11   7  104.46    3.50
   1 -11  -7  107.41    3.61
   1  11   7  102.88    2.75
  -1  11  -7  107.34    2.73
  -1 -11  -7  104.32    2.77
   1 -11   7  101.98    2.68
   1  11  -7  103.77    2.68
  -1  11  -8   59.80    2.07
  -1 -11   8   57.78    1.96
   1  11   8   61.64    2.10
   1 -11  -8   56.88    2.06
   1  11  -8   58.52    1.97
  -1 -11  -8   57.83    2.94
   1 -11   8   57.36    2.00
  -1 -11   9   11.89    1.23
   1  11   9   11.49    1.31
   1 -11  -9   13.97    1.26
  -1  11  -9    9.85    1.26
   1  11  -9   11.63    1.88
  -1 -11  -9   12.95    1.32
   1 -11   9   12.93    1.28
  -1  11   9   13.28    1.98
  -1 -11  10    1.26    1.50
  -1  11 -10    2.52    1.58
   1  11  10    3.24    1.67
   1 -11 -10    2.97    1.60
   1  11 -10    2.46    1.48
  -1 -11 -10    2.05    1.64
   1 -11  10    2.48    1.00
  -1  11  10    1.00    1.55
  -1 -11  11    7.89    1.21
  -1  11 -11    8.71    1.89
   1  11  11    8.06    2.00
   1 -11 -11    7.79    1.22
   1  11 -11    7.75    0.43
  -1  11  11    9.84    1.22
   1  11 -11   10.03    1.18
   1 -11  11    7.87    1.22
  -1 -11 -11    8.97    1.23
   1  11  12    8.34    2.07
   1 -11 -12    7.32    1.20
  -1  11 -12    7.81    1.99
  -1 -11  12    7.14    1.81
   1  11 -12    7.36    1.14
  -1  11  12    6.99    1.20
   1  11 -12    6.69    0.40
   1 -11  12    7.91    1.96
  -1 -11 -12    8.25    1.99
  -1 -11  13   81.51    2.57
   1  11  13   82.18    2.74
   1 -11 -13   85.02    3.57
  -1  11 -13   84.93    2.66
  -1  11 -13   81.66    1.25
   1 -11  13   86.79    2.73
   1  11 -13   86.73    2.56
   1  11 -13   82.81    1.43
  -1  11  13   85.14    3.57
  -1 -11 -13   83.22    2.67
   1  11  14   11.41    1.47
   1 -11 -14   11.02    1.34
  -1 -11  14   12.19    1.33
  -1  11 -14   11.02    0.51
  -1  11 -14   11.09    1.38
   1  11 -14    9.70    0.61
   1  11 -14   11.15    2.05
   1 -11  14   11.09    1.43
  -1 -11 -14    8.45    1.43
  -1  11  14    9.68    2.23
  -1  11 -15   27.31    2.59
   1 -11 -15   21.58    1.69
   1  11  15   22.26    2.81
  -1 -11  15   26.02    2.51
   1  11 -15   25.35    2.44
   1  11 -15   24.42    0.87
   1 -11  15   29.00    1.82
  -1 -11 -15   24.88    1.78
  -1  11  15   22.88    1.73
  -1  11 -16    2.56    1.91
   1  11  16    3.95    2.09
  -1 -11  16    3.16    1.86
   1 -11 -16    4.15    1.92
   1  11 -16    3.00    0.60
  -1 -11 -16    1.22    2.01
  -1  11  16    2.35    1.21
   1 -11  16    4.40    1.98
   1  11 -16    3.09    1.11
   1 -11 -17   22.03    2.64
  -1  11 -17   18.70    1.70
   1  11  17   21.54    1.85
  -1 -11  17   21.73    1.71
  -1 -11 -17   25.08    2.77
   1  11 -17   21.65    2.49
   1  11 -17   20.36    1.02
  -1  11  17   23.60    2.75
   1 -11  17   25.23    2.76
  -1 -11  18   15.77    1.67
   1 -11 -18   15.54    1.66
  -1  11 -18   15.02    2.54
   1  11  18   17.55    2.75
  -1 -11 -18   16.29    2.77
   1 -11  18   14.05    2.73
   1  11 -18   15.87    1.02
   1  11 -18   16.85    2.39
  -1  11  18   14.61    1.73
   1 -11 -19    7.24    1.49
   1  11  19   10.23    1.57
  -1 -11  19    7.05    1.53
  -1  11 -19    8.71    1.46
  -1 -11 -19    8.83    2.47
   1  11 -19    7.44    1.39
   1  11 -19    8.30    0.96
   1 -11  19   10.32    2.49
  -1  11  19    6.90    2.43
   1  11  20    1.51    1.41
   1 -11 -20    1.37    1.30
  -1  11 -20    3.06    1.99
  -1 -11  20    2.41    1.34
  -1 -11 -20    4.41    2.19
   1  11 -20    2.85    1.23
   1  11 -20    2.52    0.84
   1 -11  20    2.34    2.19
  -1  11  20    2.55    1.33
  -1 -11  21    9.50    1.67
   1 -11 -21    8.21    1.63
  -1  11 -21   10.48    1.60
   1  11  21    8.64    2.75
   1  11 -21    8.99    2.37
  -1  11  21   11.24    2.66
   1  11 -21    7.66    1.12
  -1 -11 -21    8.99    2.73
   1 -11  21    7.09    2.71
  -1 -11  22   42.88    2.48
  -1  11 -22   46.97    2.41
   1 -11 -22   43.08    2.51
   1  11  22   43.21    2.67
  -1 -11 -22   43.37    2.58
   1  11 -22   43.31    2.30
   1  11 -22   44.11    1.85
  -1  11  22   45.00    2.51
   1 -11  22   51.70    3.87
  -1 -11  23   29.21    2.24
   1 -11 -23   28.65    3.43
  -1  11 -23   31.37    3.26
   1  11  23   28.78    2.39
  -1 -11 -23   29.99    2.42
   1  11 -23   30.61    1.75
   1  11 -23   26.67    3.06
   1 -11  23   27.54    2.38
  -1  11  23   27.91    2.24
  -1 -11  24    2.66    1.53
  -1  11 -24    1.85    2.27
   1 -11 -24    4.27    2.44
   1  11  24    1.53    2.58
   1  11 -24    2.06    0.71
  -1 -11 -24    1.76    1.65
   1  11 -24    1.55    2.11
  -1  11  24    3.14    2.43
   1 -11  24    3.27    1.61
   1 -11 -25    1.97    2.72
  -1  11 -25    5.43    1.54
  -1 -11  25    3.31    2.67
   1  11  25    4.29    2.88
  -1 -11 -25    3.95    1.81
   1 -11  25    5.48    1.80
   1  11 -25    2.99    0.83
  -1  11  25    5.31    1.65
   1  11 -25    6.36    1.47
   1  11  26    3.37    1.68
  -1 -11  26    3.30    2.45
  -1  11 -26    1.17    1.43
   1 -11 -26    3.27    1.56
  -1 -11 -26    3.71    2.72
   1 -11  26    0.96    2.64
   1  11 -26    0.99    1.21
  -1  11  26    0.66    1.53
   1  11 -26    1.74    1.30
  -1  11 -27   11.29    1.92
  -1 -11  27   10.62    3.34
   1  11  27   13.45    2.21
   1 -11 -27   12.64    2.15
   1  11 -27   12.16    1.69
   1  11 -27   11.21    2.76
  -1  11  27   14.04    2.05
  -1 -11 -27   12.70    3.63
   1 -11  27   11.40    3.42
  -1  11 -28   10.94    3.08
   1 -11 -28   12.49    2.22
  -1 -11  28   12.69    2.08
   1  11  28   14.80    2.26
  -1 -11 -28   12.05    2.37
  -1  11  28    8.63    3.31
   1  11 -28    9.93    2.86
   1  11 -28   11.14    1.80
   1 -11  28   16.41    2.26
  -1  11 -29    7.04    2.90
   1 -11 -29    8.72    3.37
  -1 -11  29    6.11    2.03
   1  11  29    7.62    2.12
   1  11 -29    7.94    2.74
   1  11 -29    8.33    1.79
  -1 -11 -29   10.79    2.28
   1 -11  29    7.01    2.07
  -1  11  29    6.92    3.15
  -1 -11  30    0.74    2.47
   1  11  30    0.47    2.65
   1 -11 -30    1.14    2.61
  -1  11 -30    0.34    2.29
  -1  11  30    1.23    2.49
   1  11 -30    0.29    2.11
   1 -11  30    1.37    2.55
   1  11 -30    1.05    1.38
  -1 -11 -30   -0.54    2.80
   1 -11 -31   -0.15    1.83
   1  11  31    1.35    2.84
  -1 -11  31    1.94    2.71
  -1  11 -31    0.11    2.44
   1  11 -31    0.62    1.41
  -1 -11 -31    0.03    1.86
   1 -11  31    2.28    2.86
   1  11 -31    3.13    1.52
  -1  11  31    4.42    2.73
  -1 -11  32    6.20    1.89
   1 -11 -32   -0.05    3.24
  -1  11 -32    0.18    2.67
   1  11  32    2.65    3.29
   1 -11  32    6.85    2.03
  -1 -11 -32    0.10    2.11
   1  11 -32    4.97    1.77
  -1  11  32    5.09    3.13
   1  11 -32    0.55    1.59
  -1 -11  33    2.30    2.85
   1  11  33    3.31    3.09
  -1  11 -33   -0.08    2.63
   1 -11 -33    0.00    3.06
   1 -11  33    1.62    3.12
   1  11 -33   -0.02    1.50
   1  11 -33    2.75    1.02
  -1  11  33    2.24    2.97
  -1 -11 -33    0.18    3.24
   1 -11 -34    0.03    1.89
  -1 -11  34    0.08    2.83
   1  11  34    3.56    3.02
  -1  11 -34   -0.29    2.52
   1  11 -34    1.25    1.00
  -1  11  34    2.57    2.88
   1  11 -34    0.10    1.48
  -1 -11 -34    0.27    2.02
   1 -11  34    4.04    2.95
  -1  11 -35   -0.00    2.74
   1  11  35    3.17    3.26
  -1 -11  35    2.75    1.90
   1 -11 -35   -0.09    2.02
  -1  11  35    2.37    3.12
   1  11 -35    0.40    1.61
   1 -11  35    3.26    1.99
   1  11 -35    3.17    1.78
  -1 -11 -35    0.01    2.14
  -1  11 -36    0.16    2.61
  -1 -11  36    1.63    2.78
   1 -11 -36    0.15    2.88
   1  11  36    0.26    3.02
   1  11 -36    0.31    1.52
   1  11 -36    2.04    1.81
  -1  11  36   -0.67    2.94
  -1 -11 -36   -0.04    3.16
   1 -11  36   -0.60    2.96
   1 -11 -37   -0.04    2.00
  -1 -11  37    1.53    3.02
   1  11  37    4.40    2.06
  -1  11 -37    0.15    2.88
   1 -11  37    0.88    2.05
   1  11 -37    0.11    2.72
   1  11 -37   -0.44    1.95
  -1 -11 -37   -0.31    2.14
  -1  11  37    2.65    3.16
  -1 -11  38   -0.26    2.18
   1 -11 -38    3.43    3.58
   1  11  38    2.05    2.33
  -1  11 -38   -0.21    3.33
  -1 -11 -38    3.09    3.88
   1 -11  38    4.36    2.24
  -1  11  38    3.72    3.56
   1  11 -38    0.33    3.08
   1  11 -38    3.31    1.98
  -1  11 -39    0.20    1.72
  -1 -11  39   -0.10    2.97
   1 -11 -39   -1.87    2.90
   1  11  39    1.26    2.02
  -1 -11 -39   -1.13    2.01
   1  11 -39   -0.69    2.62
  -1  11  39   -1.56    3.04
   1  11 -39   -0.40    1.05
   1 -11  39    0.06    3.14
  -1 -13   0   63.23    2.19
   1 -13   0   61.35    3.07
   1 -13  -1  139.65    3.44
  -1 -13   1  142.82    3.48
   1 -13   1  141.59    3.46
  -1 -13  -1  137.27    3.44
  -1 -13  -1  145.08    3.46
   1 -13  -2   41.62    2.74
   1 -13  -2   37.70    1.87
  -1 -13   2   39.99    1.82
  -1 -13  -2   41.87    2.81
   1 -13   2   37.76    2.72
  -1 -13   3  596.89   11.87
   1 -13  -3  591.91   11.83
   1 -13   3  591.17    8.27
   1 -13   3  592.25   10.90
  -1 -13  -3  572.22   10.55
  -1 -13   4   30.55    1.65
  -1 -13   4   28.92    0.67
   1 -13  -4   32.36    1.67
   1 -13   4   32.34    2.56
  -1 -13  -4   32.24    2.56
   1 -13   4   28.03    0.50
   1 -13  -5   10.25    1.96
  -1  13  -5    8.58    1.19
  -1 -13   5   10.27    1.90
  -1 -13   5    8.30    0.39
   1 -13   5    9.29    1.24
  -1 -13  -5    8.30    1.21
  -1  13  -6   30.41    1.65
   1 -13  -6   29.03    1.65
  -1 -13   6   31.19    1.66
  -1 -13  -6   34.14    2.52
   1 -13   6   30.53    2.49
  -1  13  -7   11.14    1.28
   1 -13  -7   14.51    2.09
  -1 -13   7   14.10    1.99
   1  13  -7   12.86    1.94
  -1 -13  -7   11.94    1.37
   1 -13   7   11.53    1.30
   1 -13  -8   28.58    1.66
  -1  13  -8   30.50    2.54
  -1 -13   8   31.65    1.67
   1  13  -8   32.21    1.67
   1 -13   8   32.45    2.56
  -1 -13  -8   32.68    2.59
  -1 -13   9   16.81    1.44
   1 -13  -9   14.93    2.28
  -1 -13  -9   19.60    1.50
   1 -13   9   21.96    1.53
   1  13  -9   16.61    1.39
  -1 -13  10   14.53    1.40
   1  13  10   15.36    2.35
   1 -13 -10   15.69    1.45
  -1  13 -10   14.06    2.23
  -1 -13 -10   14.33    1.47
   1  13 -10   13.41    1.35
   1 -13  10   13.13    2.28
   1  13  11    2.45    1.95
  -1 -13  11    4.13    1.76
   1 -13 -11    2.80    1.85
  -1  13 -11    4.71    1.86
   1  13 -11    3.63    1.08
   1 -13  11    2.87    1.82
  -1 -13 -11    1.75    1.89
  -1  13  11    1.89    1.15
   1 -13 -12   90.60    2.92
   1  13  12   93.28    4.10
  -1  13 -12   94.82    3.93
  -1 -13  12   96.98    2.93
   1 -13  12   90.55    2.98
  -1 -13 -12   91.57    2.94
   1  13 -12   96.72    2.84
  -1  13  12   90.08    2.87
  -1 -13  13    0.61    0.97
  -1  13 -13    0.87    1.01
   1  13  13    0.42    1.07
   1 -13 -13   -0.40    1.02
  -1 -13 -13    0.70    1.07
  -1  13  13    0.24    1.05
   1  13 -13    0.64    0.96
   1 -13  13    1.11    1.07
  -1  13 -14   99.57    3.09
   1  13  14   90.97    3.13
   1 -13 -14   92.53    2.97
  -1 -13  14   97.95    4.03
  -1  13  14   94.68    4.20
   1  13 -14   97.66    4.01
  -1 -13 -14   92.58    3.15
   1 -13  14   99.88    4.32
   1  13  15   -0.76    2.17
  -1 -13  15    1.28    1.95
  -1  13 -15    0.62    2.02
   1 -13 -15    1.09    1.94
  -1  13 -15    1.86    0.15
   1 -13  15    6.13    2.09
  -1  13  15    1.62    2.03
  -1 -13 -15    3.95    2.08
   1  13 -15    1.36    0.40
   1 -13 -16  115.85    4.65
  -1  13 -16  114.41    4.70
  -1  13 -16  112.57    1.78
  -1 -13  16  114.59    3.55
   1  13  16  115.23    5.05
  -1 -13 -16  115.02    4.86
  -1  13  16  117.96    3.58
   1  13 -16  111.32    1.89
   1 -13  16  118.36    4.89
   1  13 -16  119.49    3.48
  -1 -13  17   49.07    2.52
  -1  13 -17   56.54    2.52
   1  13  17   51.55    2.70
   1 -13 -17   51.26    2.44
  -1  13 -17   49.72    1.03
  -1 -13 -17   45.41    3.76
   1  13 -17   49.25    2.41
   1 -13  17   50.23    3.94
  -1  13  17   57.55    3.83
   1  13 -17   50.13    1.19
   1  13  18   20.50    3.26
  -1 -13  18   23.25    1.91
   1 -13 -18   21.88    1.85
  -1  13 -18   21.65    2.97
  -1  13 -18   18.95    0.74
   1  13 -18   15.21    2.82
   1  13 -18   19.36    0.88
   1 -13  18   23.82    1.98
  -1 -13 -18   17.64    3.11
  -1  13  18   21.39    2.05
   1  13  19   22.45    2.11
   1 -13 -19   19.16    1.94
  -1 -13  19   24.35    1.91
  -1  13 -19   20.95    1.94
  -1  13 -19   19.90    0.85
   1 -13  19   18.14    2.10
   1  13 -19   20.34    0.95
  -1  13  19   20.11    1.97
  -1 -13 -19   21.15    3.21
   1  13 -19   20.27    1.87
  -1  13 -20   18.18    0.91
   1  13  20   19.32    3.26
  -1  13 -20   19.34    2.94
   1 -13 -20   18.19    1.91
  -1 -13  20   18.20    1.99
  -1  13  20   16.71    1.96
  -1 -13 -20   18.69    3.26
   1  13 -20   18.67    1.01
   1  13 -20   15.26    2.82
   1 -13  20   17.66    2.11
  -1  13 -21   22.26    2.02
  -1  13 -21   21.93    1.07
  -1 -13  21   22.53    2.10
   1  13  21   21.75    2.23
   1 -13 -21   19.86    2.07
   1  13 -21   19.48    1.92
   1 -13  21   23.49    3.40
   1  13 -21   21.63    1.13
  -1 -13 -21   22.25    3.44
  -1  13  21   21.18    3.31
  -1  13 -22    4.11    1.52
   1 -13 -22    4.84    1.65
   1  13  22    3.74    1.74
  -1  13 -22    3.22    0.81
  -1 -13  22    5.58    1.59
   1  13 -22    4.65    1.47
   1  13 -22    3.35    0.86
  -1  13  22    5.63    1.59
  -1 -13 -22    3.25    2.76
   1 -13  22    4.01    2.73
  -1  13 -23   19.08    1.23
   1  13  23   20.71    3.53
   1 -13 -23   16.74    2.16
  -1  13 -23   21.55    3.14
  -1 -13  23   20.89    2.11
  -1  13  23   20.17    3.35
   1 -13  23   16.16    3.52
   1  13 -23   17.33    3.02
  -1 -13 -23   20.15    3.52
   1  13 -23   17.43    1.26
  -1  13 -24    8.57    1.85
   1  13  24    9.75    2.06
  -1  13 -24    9.85    1.13
  -1 -13  24    8.07    1.92
   1 -13 -24    8.49    1.91
  -1 -13 -24    8.84    2.11
   1  13 -24    9.47    1.72
   1 -13  24   11.07    3.22
  -1  13  24    6.26    1.99
   1  13 -24    9.64    1.17
   1  13  25   34.85    2.75
   1 -13 -25   36.68    3.97
  -1  13 -25   32.75    1.23
  -1 -13  25   30.75    2.62
  -1  13 -25   32.00    2.44
   1  13 -25   34.07    1.72
   1  13 -25   31.06    2.32
   1 -13  25   34.30    2.75
  -1 -13 -25   33.08    2.79
  -1  13  25   36.78    2.71
  -1  13 -26    9.23    0.86
   1  13  26    8.63    2.18
  -1  13 -26   10.26    2.97
  -1 -13  26    8.97    3.21
   1 -13 -26   10.38    3.31
  -1  13  26    9.21    3.27
   1  13 -26   11.34    2.86
   1  13 -26   12.53    1.36
  -1 -13 -26    8.77    2.32
   1 -13  26   10.12    2.14
  -1  13 -27   19.06    3.35
   1 -13 -27   24.24    3.78
   1  13  27   17.76    3.84
  -1  13 -27   15.39    1.05
  -1 -13  27   23.29    3.68
   1  13 -27   16.79    3.12
   1  13 -27   18.18    1.61
  -1 -13 -27   16.12    4.05
   1 -13  27   17.28    2.45
  -1  13  27   22.62    3.62
  -1  13 -28    8.29    0.92
  -1  13 -28    0.00    1.88
   1 -13 -28    9.54    2.23
  -1 -13  28    6.93    3.35
   1  13  28   10.13    3.43
   1  13 -28    9.28    1.43
  -1 -13 -28   11.50    3.84
   1  13 -28    8.39    1.78
   1 -13  28   10.68    3.54
  -1  13  28    9.05    3.34
   1 -13 -29   19.33    2.53
  -1 -13  29   15.92    2.37
  -1  13 -29   15.97    2.06
   1  13  29   15.29    2.49
  -1  13 -29   14.32    1.11
   1 -13  29   14.34    4.03
  -1 -13 -29   25.06    2.66
   1  13 -29   18.33    1.73
  -1  13  29   17.21    2.45
   1  13 -29   12.25    2.09
   1  13  30    3.06    2.07
  -1 -13  30    3.30    1.95
   1 -13 -30    3.65    3.24
  -1  13 -30    3.59    0.90
  -1  13 -30    0.31    1.69
   1 -13  30    6.35    2.05
   1  13 -30    3.94    1.67
  -1 -13 -30    5.48    2.12
  -1  13  30    4.50    1.96
   1  13 -30    3.96    1.46
   1  13  31    7.68    2.26
   1 -13 -31    7.45    3.55
  -1  13 -31    8.04    1.05
  -1 -13  31    7.87    3.46
  -1  13 -31    0.06    1.86
  -1  13  31    0.34    2.17
   1  13 -31    6.31    1.80
   1 -13  31    6.94    2.29
  -1 -13 -31    5.00    3.78
   1  13 -31    8.34    1.08
  -1 -13  32   -2.80    2.69
  -1  13 -32    0.20    0.75
  -1  13 -32   -0.07    1.42
   1  13  32    0.66    1.78
   1 -13 -32    1.34    1.80
  -1  13  32   -0.25    1.71
   1 -13  32    1.45    2.82
   1  13 -32    1.36    0.83
  -1 -13 -32    1.84    1.83
   1  13 -32    0.80    2.15
  -1 -13  33    0.39    1.71
  -1  13 -33    0.76    1.32
   1 -13 -33    0.00    1.79
  -1  13 -33   -0.18    1.46
   1  13  33    0.59    1.79
   1  13 -33    0.66    0.86
   1  13 -33    1.05    2.20
   1 -13  33    1.20    1.74
  -1 -13 -33   -0.17    1.88
  -1  13  33    0.18    2.74
  -1 -13  34    3.69    2.00
   1  13  34    2.42    2.08
   1 -13 -34    0.13    3.37
  -1  13 -34    2.31    1.59
  -1  13 -34    0.31    1.70
   1  13 -34    1.62    1.04
   1 -13  34    4.20    2.09
  -1 -13 -34    0.03    3.58
   1  13 -34    0.54    2.57
  -1  13  34   -0.01    3.26
   1  13  35    0.65    1.98
  -1  13 -35    0.15    1.46
   1 -13 -35   -0.05    1.96
  -1  13 -35   -0.50    1.65
  -1 -13  35    2.09    3.00
  -1  13  35    0.55    3.09
   1 -13  35    1.62    3.16
   1  13 -35    1.18    2.46
   1  13 -35    2.73    1.60
  -1 -13 -35   -0.06    3.44
  -1 -13  36    3.39    2.11
  -1  13 -36    1.32    1.69
   1 -13 -36   -0.09    2.29
  -1  13 -36    0.63    1.88
   1  13  36    4.86    2.19
   1 -13  36    4.23    2.21
   1  13 -36    0.73    2.86
  -1  13  36    0.22    3.45
   1  13 -36    1.63    1.67
  -1 -13 -36   -0.07    2.41
  -1 -13  37   -1.47    1.71
  -1  13 -37   -0.07    0.86
   1  13  37    2.34    1.83
   1 -13 -37    0.15    2.84
  -1  13 -37    0.05    1.54
   1  13 -37    0.37    2.37
  -1 -13 -37   -0.04    3.09
  -1  13  37   -0.03    2.77
   1 -13  37   -0.07    1.79
   1  13 -37    0.66    1.39
  -1  13 -38    0.56    1.57
   1  13  38    0.78    2.04
   1 -13 -38    0.01    2.05
  -1  13 -38    0.24    1.78
  -1 -13  38    7.68    3.17
   1  13 -38   -0.55    1.58
  -1 -13 -38    0.15    2.20
   1  13 -38    0.72    2.66
  -1  13  38   -0.54    3.25
   1 -13  38    0.93    3.26
   1 -15   0   16.40    1.52
  -1 -15   0   14.47    2.38
  -1 -15   1  134.53    3.56
   1 -15  -1  136.19    3.56
   1 -15   1  140.09    4.75
  -1 -15  -1  133.76    4.68
  -1 -15  -1  131.37    4.52
   1 -15  -2  191.47    5.55
  -1 -15   2  197.67    5.58
   1 -15  -2  185.45    5.48
   1 -15   2  186.44    4.45
  -1 -15  -2  186.48    4.40
  -1 -15  -2  188.59    4.49
  -1 -15   3   33.85    1.87
   1 -15  -3   53.31    3.06
   1 -15  -3   34.79    1.92
   1 -15   3   33.57    0.76
   1 -15   3   34.18    1.94
  -1 -15  -3   33.25    1.91
   1 -15  -4   31.50    1.80
  -1 -15   4   30.22    0.71
  -1 -15   4   32.30    1.80
  -1 -15  -4   36.97    2.82
   1 -15   4   35.21    2.76
  -1 -15   5   24.30    0.58
  -1 -15   5   25.44    2.57
   1 -15  -5   24.05    2.56
  -1 -15  -5   24.61    1.76
   1 -15   5   24.29    1.72
   1 -15  -6   19.90    1.69
  -1 -15   6   23.18    1.68
   1 -15   6   22.37    1.68
  -1 -15  -6   21.27    1.63
  -1  15  -7    9.24    1.31
   1 -15  -7    7.16    1.33
  -1 -15   7    6.37    2.07
  -1 -15  -7    6.14    2.21
   1 -15   7    6.96    2.10
  -1 -15   8    9.88    2.16
   1 -15  -8   11.31    2.31
  -1  15  -8   10.70    1.41
   1  15  -8    9.68    1.39
  -1 -15  -8   10.62    1.47
   1 -15   8    9.52    1.43
  -1  15  -9   24.38    1.78
   1 -15  -9   22.25    1.75
  -1 -15   9   20.90    1.67
   1 -15   9   23.06    1.76
  -1 -15  -9   21.37    1.78
  -1 -15  10   44.27    3.10
  -1  15 -10   42.58    2.10
   1 -15 -10   37.00    2.14
   1 -15  10   42.20    3.23
  -1 -15 -10   39.29    3.25
   1 -15 -11    8.68    2.48
  -1 -15  11    8.74    2.37
  -1  15 -11   10.14    1.51
  -1 -15 -11   11.67    2.46
   1 -15  11    9.47    2.45
  -1 -15  12   95.38    3.17
  -1  15 -12   98.27    3.28
   1  15  12  101.63    3.37
   1 -15 -12  102.98    4.50
  -1 -15 -12   99.77    4.64
   1 -15  12   99.54    3.33
   1  15  13   38.36    3.60
  -1  15 -13   41.81    3.50
  -1 -15  13   34.56    2.17
   1 -15 -13   33.24    2.14
   1 -15  13   29.97    2.22
  -1 -15 -13   32.16    2.17
   1  15 -13   43.01    3.29
  -1  15 -14   93.70    4.55
   1 -15 -14   84.70    3.08
   1  15  14   84.99    4.71
  -1 -15  14   85.67    3.11
  -1 -15 -14   91.63    3.24
   1 -15  14   93.90    3.32
   1  15 -14   86.74    3.05
  -1  15  14   88.57    3.18
  -1 -15  15   37.89    3.48
  -1  15 -15   39.01    2.34
   1  15  15   41.11    2.50
   1 -15 -15   36.49    2.29
   1  15 -15   36.61    2.22
  -1  15  15   37.88    2.36
   1 -15  15   38.55    2.45
  -1 -15 -15   39.62    2.37
  -1 -15  16    9.19    2.56
   1 -15 -16    7.00    2.62
   1  15  16    6.46    2.79
  -1  15 -16    7.19    2.63
   1  15 -16    7.54    2.50
  -1 -15 -16    6.50    1.64
   1 -15  16    6.69    1.71
  -1  15  16    8.79    2.64
  -1 -15  17   14.63    3.00
   1  15  17   15.81    2.03
   1 -15 -17   14.37    3.00
  -1  15 -17   16.65    1.92
  -1  15  17   13.05    1.91
   1 -15  17   16.47    3.21
   1  15 -17   14.80    1.80
  -1 -15 -17   14.68    1.93
   1 -15 -18   70.85    4.41
  -1  15 -18   67.69    3.07
  -1 -15  18   73.50    4.43
   1  15  18   68.52    3.26
   1 -15  18   69.06    4.70
  -1  15  18   65.54    4.50
   1  15 -18   71.96    4.17
  -1 -15 -18   69.13    3.14
  -1  15 -19   39.13    3.77
   1  15  19   46.46    4.17
  -1 -15  19   45.19    3.88
   1 -15 -19   39.60    3.81
  -1  15  19   44.38    2.68
   1  15 -19   38.51    0.99
   1 -15  19   45.76    4.09
  -1 -15 -19   44.13    2.69
   1  15 -19   45.42    2.58
   1 -15 -20   14.78    3.07
   1  15  20   15.40    2.09
  -1  15 -20   15.12    1.85
  -1 -15  20   13.63    3.07
  -1 -15 -20   13.44    2.01
   1 -15  20   15.26    2.05
  -1  15  20   13.14    3.06
   1  15 -20   11.75    0.75
   1  15 -20   13.06    1.83
   1 -15 -21    2.20    2.47
  -1  15 -21    2.60    0.39
  -1  15 -21    1.31    1.48
  -1 -15  21    3.45    2.49
   1  15  21    3.00    1.67
   1 -15  21    4.41    1.67
  -1  15  21    2.09    1.59
   1  15 -21    2.24    0.50
  -1 -15 -21    2.75    1.67
   1  15 -21    3.36    1.41
   1 -15 -22   18.39    3.25
   1  15  22   16.30    3.44
  -1  15 -22   14.76    0.70
  -1 -15  22   18.55    3.32
  -1  15 -22   18.82    3.07
   1  15 -22   15.32    1.06
  -1  15  22   13.45    3.32
   1 -15  22   15.65    2.27
  -1 -15 -22   17.67    2.22
   1  15 -22   17.26    2.93
  -1 -15  23   -0.82    2.23
  -1  15 -23    0.57    0.61
  -1  15 -23    0.88    1.29
   1 -15 -23    1.24    2.22
   1  15  23    0.99    1.46
   1  15 -23    0.51    0.54
  -1 -15 -23   -1.70    1.44
   1  15 -23   -0.11    1.23
   1 -15  23    1.93    1.46
  -1  15  23   -0.71    1.34
   1  15  24   16.40    2.49
   1 -15 -24   21.20    2.30
  -1 -15  24   26.59    3.62
  -1  15 -24   25.18    3.37
  -1  15 -24   18.06    1.22
   1  15 -24   19.04    3.19
  -1 -15 -24   18.33    3.93
   1  15 -24   18.68    1.12
   1 -15  24   21.41    2.54
  -1  15  24   17.26    2.27
   1  15  25   13.32    3.82
  -1  15 -25   14.56    1.01
  -1 -15  25   21.01    3.53
  -1  15 -25   11.48    3.32
   1 -15 -25   18.17    2.29
   1 -15  25   12.60    3.77
   1  15 -25   13.72    1.10
  -1 -15 -25   14.35    3.89
  -1  15  25   12.48    3.53
   1  15 -25   15.43    3.11
  -1  15 -26    1.93    0.75
   1 -15 -26    2.37    1.75
  -1  15 -26    1.32    1.51
   1  15  26    1.07    1.82
  -1 -15  26    0.57    1.70
   1 -15  26    0.74    2.90
  -1  15  26    1.09    1.69
   1  15 -26    2.20    1.48
  -1 -15 -26    3.85    3.03
   1  15 -26    1.39    0.82
  -1  15 -27    1.67    0.85
   1 -15 -27    2.53    1.87
  -1  15 -27    4.80    1.61
  -1 -15  27    3.58    1.82
   1  15  27    2.25    1.88
   1  15 -27    2.25    0.94
  -1  15  27    3.06    1.79
   1 -15  27    2.80    3.01
   1  15 -27    4.64    1.56
  -1 -15 -27    0.62    1.94
   1  15  28   -0.03    1.69
  -1  15 -28    1.23    0.79
   1 -15 -28   -3.51    2.63
  -1 -15  28   -0.26    1.62
  -1  15 -28   -0.38    2.20
   1 -15  28    0.37    1.73
   1  15 -28    0.43    0.85
  -1  15  28    0.87    2.54
   1  15 -28   -0.48    2.12
  -1 -15 -28    1.86    1.72
  -1  15 -29    0.93    2.51
  -1  15 -29    2.18    0.94
   1  15  29    0.27    3.02
   1 -15 -29    1.09    3.00
  -1 -15  29    3.50    2.88
  -1 -15 -29    4.29    3.10
  -1  15  29    0.22    2.82
   1 -15  29    0.64    1.91
   1  15 -29    1.82    2.39
   1  15 -29    1.01    0.64
  -1 -15  30    7.03    3.68
   1  15  30    0.43    3.79
   1 -15 -30   12.95    2.41
  -1  15 -30    4.96    1.32
  -1  15 -30    8.80    3.12
   1  15 -30   10.15    1.87
  -1 -15 -30   10.54    3.93
   1  15 -30    8.21    1.36
  -1  15  30    0.34    3.58
   1 -15  30    6.67    3.83
  -1  15 -31    2.83    1.19
  -1  15 -31    4.94    1.73
   1  15  31    0.06    3.43
  -1 -15  31    5.46    2.10
   1 -15 -31    4.40    2.11
   1  15 -31    2.53    1.26
   1  15 -31    1.74    1.70
  -1  15  31   -0.03    2.11
   1 -15  31    3.89    3.50
  -1 -15 -31    6.08    2.28
  -1 -15  32    3.14    1.88
   1  15  32   -0.21    1.98
   1 -15 -32   -0.40    3.10
  -1  15 -32    2.55    1.60
  -1  15 -32    0.59    1.09
  -1  15  32    0.45    1.88
   1 -15  32   -0.34    1.95
   1  15 -32    1.25    1.48
   1  15 -32    0.61    1.13
  -1 -15 -32    1.06    2.04
  -1  15 -33    2.27    1.70
  -1 -15  33   -0.13    3.13
  -1  15 -33    0.81    1.05
   1 -15 -33    2.99    3.24
   1  15  33   -0.20    2.04
  -1  15  33   -0.02    1.89
   1  15 -33    0.80    1.57
  -1 -15 -33    3.97    3.43
   1 -15  33    1.89    2.08
   1  15 -33    0.89    1.14
   1  15  34   -0.10    2.05
  -1  15 -34    2.76    1.67
  -1 -15  34   -0.40    3.01
   1 -15 -34   -0.54    2.07
  -1 -15 -34    1.80    3.46
   1 -15  34   -0.58    3.13
  -1  15  34   -0.24    1.95
   1  15 -34    0.89    1.58
  -1 -15  35    2.05    1.93
   1  15  35   -0.32    2.07
  -1  15 -35    1.20    1.72
   1 -15 -35    0.07    2.05
  -1 -15 -35    0.06    2.16
   1  15 -35    0.92    2.58
  -1  15  35    0.60    1.96
   1 -15  35    0.08    1.99
  -1 -15  36    3.97    2.34
   1 -15 -36    0.13    3.94
   1  15  36    0.58    2.51
  -1  15 -36    4.82    2.09
   1 -15  36    4.79    2.46
  -1  15  36   -1.03    2.40
  -1 -15 -36    0.10    4.22
   1  15 -36    3.26    3.11
   1 -15 -37   -0.02    1.65
  -1 -15  37    0.49    2.50
  -1  15 -37   -0.87    1.39
   1  15  37   -0.11    1.62
   1 -15  37    2.09    2.56
  -1  15  37    0.09    1.58
  -1 -15 -37    0.00    2.84
   1  15 -37    0.20    2.05
  -1 -17   0    2.69    1.30
  -1 -17   0    4.43    2.01
   1 -17   0    2.42    1.30
  -1 -17   1   12.76    1.63
   1 -17  -1   12.70    1.57
   1 -17  -1    9.62    1.57
  -1 -17  -1   13.28    1.64
   1 -17   1   12.33    1.61
   1 -17  -2   17.34    1.77
  -1 -17   2   15.55    1.73
  -1 -17  -2   30.72    2.92
   1 -17   2   30.74    3.00
   1 -17  -3   58.14    2.53
  -1 -17   3   56.46    2.48
   1 -17   3   54.28    3.57
  -1 -17  -3   53.60    2.48
   1 -17   3   54.99    1.21
  -1 -17  -3   62.62    3.62
  -1 -17   4   41.07    3.17
   1 -17  -4   34.83    3.16
  -1 -17   4   36.34    0.81
   1 -17   4   34.43    0.62
   1 -17   4   38.31    2.15
  -1 -17  -4   40.51    2.15
   1 -17  -5   22.53    2.83
  -1 -17   5   24.78    2.95
   1 -17   5   21.64    1.89
  -1 -17  -5   18.99    1.86
   1 -17  -6   68.80    2.75
  -1 -17   6   73.71    2.82
   1 -17   6   69.48    2.81
  -1 -17  -6   67.69    2.79
   1 -17  -7   19.71    1.84
  -1 -17   7   21.02    1.87
   1 -17  -8    8.85    2.60
  -1 -17   8   11.07    2.53
  -1 -17   9    3.12    2.00
  -1  17  -9    1.26    1.20
  -1 -17  -9    0.60    2.02
  -1  17 -10    0.86    1.35
   1 -17 -10    1.98    2.19
  -1 -17  10    2.00    1.34
   1 -17  10    4.20    1.39
  -1 -17 -10    2.92    1.39
  -1 -17  11    6.99    1.63
  -1  17 -11    8.70    1.66
   1 -17 -11    6.23    1.63
   1 -17  11    7.39    1.69
  -1 -17 -11    6.39    1.66
  -1 -17  12   30.12    2.28
   1 -17 -12   31.58    2.25
  -1 -17 -12   29.82    2.30
   1  17 -12   26.50    2.18
   1 -17  12   30.51    2.35
  -1 -17  13   37.07    2.36
   1 -17 -13   34.34    2.35
   1 -17  13   35.67    2.54
   1  17 -13   37.93    2.32
  -1 -17 -13   34.69    2.49
  -1 -17  14   84.30    4.74
   1 -17 -14   70.79    3.05
  -1  17 -14   70.98    3.10
  -1 -17 -14   69.14    3.17
   1 -17  14   66.92    3.22
   1  17 -14   65.54    3.01
   1 -17 -15   66.11    4.50
  -1  17 -15   62.53    4.63
  -1 -17  15   64.50    4.64
   1 -17  15   58.68    3.22
   1  17 -15   73.86    4.53
  -1 -17 -15   61.67    3.12
  -1  17 -16   42.61    2.78
  -1 -17  16   39.23    4.16
   1 -17 -16   41.71    3.91
   1  17  16   36.18    2.82
   1  17 -16   33.72    2.48
   1 -17  16   40.28    2.78
  -1 -17 -16   35.34    2.66
  -1  17 -17   37.41    2.56
   1 -17 -17   38.57    3.92
  -1 -17  17   41.62    4.04
   1  17  17   34.36    2.70
  -1 -17 -17   36.92    2.60
   1 -17  17   41.40    2.77
   1  17 -17   44.62    3.79
  -1 -17  18    6.96    2.75
   1 -17 -18    2.81    2.64
   1  17  18    4.40    2.94
  -1  17 -18    3.38    2.78
   1 -17  18    2.60    1.79
  -1  17  18    4.85    1.76
   1  17 -18    4.99    2.66
  -1 -17 -18    5.92    1.73
  -1  17 -19   22.48    2.23
   1 -17 -19   23.91    3.37
  -1 -17  19   22.30    3.57
   1  17  19   20.39    2.38
  -1 -17 -19   19.27    2.34
  -1  17  19   23.83    2.29
   1 -17  19   21.48    2.39
   1  17 -19   18.82    2.15
   1 -17 -20    7.49    2.84
  -1  17 -20    3.52    2.85
  -1 -17  20    5.84    3.03
   1  17  20    4.96    3.08
  -1  17  20    6.62    2.89
   1 -17  20    5.13    1.89
  -1 -17 -20    4.87    1.89
   1  17 -20    3.26    2.72
   1 -17 -21   64.08    4.62
  -1 -17  21   55.17    4.53
   1  17  21   57.00    3.36
  -1  17 -21   56.97    3.04
  -1  17  21   53.09    3.14
  -1 -17 -21   58.58    3.23
   1  17 -21   58.26    3.03
   1 -17  21   57.72    3.27
   1  17  22    6.16    2.10
  -1  17 -22    5.43    1.94
   1 -17 -22    4.76    1.94
  -1 -17  22    5.12    3.19
   1 -17  22    7.63    2.09
  -1  17  22    6.69    2.02
   1  17 -22    7.81    1.83
  -1 -17 -22    5.96    2.11
  -1  17 -23   39.68    4.13
   1 -17 -23   41.93    2.94
  -1 -17  23   45.54    4.38
   1  17  23   35.08    4.60
  -1  17  23   40.69    4.35
   1  17 -23   34.28    3.95
  -1 -17 -23   48.35    4.72
   1 -17  23   43.76    3.09
   1  17  24    1.38    1.57
   1 -17 -24    0.54    1.47
  -1  17 -24    0.65    1.37
  -1 -17  24   -0.57    2.32
   1  17 -24    0.36    1.30
   1 -17  24   -1.29    2.53
  -1  17  24    0.29    1.48
  -1 -17 -24   -0.84    2.54
   1  17 -24    0.21    0.35
   1 -17 -25   15.49    2.31
  -1 -17  25    9.04    2.33
   1  17  25   17.02    2.44
  -1  17 -25   11.66    2.05
   1  17 -25    8.92    3.20
  -1  17  25   11.39    2.27
  -1 -17 -25   10.81    3.75
   1 -17  25   11.83    3.98
   1 -17 -26   11.20    2.25
  -1  17 -26    8.64    0.48
  -1 -17  26    8.80    2.29
   1  17  26    0.91    3.78
  -1  17 -26   10.28    3.10
   1  17 -26    9.11    0.68
   1  17 -26   10.06    3.08
   1 -17  26    8.23    3.85
  -1 -17 -26   11.90    2.39
  -1  17  26    0.14    3.50
  -1  17 -27    2.58    1.63
   1 -17 -27    1.41    3.02
  -1 -17  27    2.99    1.85
   1  17  27   -0.13    3.03
  -1  17 -27    1.55    0.44
  -1  17  27    0.46    1.81
   1  17 -27    1.88    0.77
  -1 -17 -27    2.42    1.94
   1  17 -27    1.72    1.57
   1 -17  27    1.12    1.92
  -1 -17  28    0.61    2.74
  -1  17 -28    1.44    1.49
   1  17  28    0.06    1.72
   1 -17 -28    1.88    2.80
   1  17 -28    0.45    0.73
  -1  17  28    0.27    1.70
  -1 -17 -28    0.33    2.92
   1  17 -28    0.45    1.44
   1 -17  28    1.65    1.76
  -1 -17  29    2.37    2.75
   1 -17 -29    1.07    1.74
  -1  17 -29    0.44    1.45
   1  17  29   -0.42    1.80
  -1 -17 -29   -0.10    2.89
  -1  17  29   -0.52    1.70
   1  17 -29    1.07    2.26
   1 -17  29    1.23    2.88
   1  17  30   -0.00    3.63
  -1  17 -30    3.23    2.96
   1 -17 -30    6.69    2.28
  -1 -17  30    3.68    2.16
  -1  17  30    0.41    3.42
   1  17 -30    3.53    2.83
   1 -17  30    1.81    3.65
  -1 -17 -30    3.89    3.78
   1  17  31    1.15    2.95
  -1 -17  31    0.69    1.80
  -1  17 -31    1.90    2.38
   1 -17 -31    0.69    1.88
  -1 -17 -31   -0.43    2.00
  -1  17  31   -0.40    2.88
   1 -17  31   -0.35    1.93
   1  17 -31    0.47    2.34
   1  17  32    0.26    3.60
   1 -17 -32    4.50    3.68
  -1  17 -32    3.88    2.98
  -1 -17  32    2.81    2.19
   1 -17  32    2.99    2.28
  -1 -17 -32    2.87    2.40
  -1  17  32   -0.37    2.14
   1  17 -32    2.03    1.85
   1 -17 -33    1.71    3.44
  -1 -17  33   -0.00    3.30
   1  17  33    0.25    3.28
  -1  17 -33    1.03    1.74
  -1  17  33    0.87    1.98
   1  17 -33    1.46    1.69
  -1 -17 -33   -0.43    3.67
   1 -17  33   -0.09    3.47
   1  17  34   -0.16    2.24
   1 -17 -34    2.08    2.29
  -1  17 -34    1.52    1.83
  -1 -17  34    1.55    2.16
   1  17 -34    1.63    1.78
   1 -17  34    1.23    3.61
  -1  17  34    0.05    2.06
  -1 -17 -34    1.64    2.46
   1 -17 -35    3.07    3.30
   1  17  35   -1.05    2.06
  -1 -17  35   -1.12    1.98
  -1  17 -35   -1.47    1.67
   1 -17  35    3.87    2.06
  -1  17  35   -0.62    1.90
   1  17 -35   -1.34    1.58
  -1 -17 -35   -0.29    2.20
  -1 -19   0   70.92    2.99
   1 -19   0   65.82    2.93
  -1 -19   1   12.91    1.78
   1 -19  -1   10.62    1.82
  -1 -19  -1   11.38    1.80
   1 -19   1   11.78    1.85
   1 -19  -2   13.32    1.77
  -1 -19  -2   13.60    1.86
   1 -19   2   14.34    1.90
   1 -19   2   14.01    0.90
  -1 -19   3   28.57    0.88
  -1 -19   3   32.48    2.23
   1 -19  -3   28.97    2.15
   1 -19  -3   29.64    2.17
   1 -19   3   27.55    0.71
  -1 -19  -3   29.13    2.19
   1 -19   3   32.22    2.23
  -1 -19   4   17.49    2.05
  -1 -19   4   20.14    0.75
   1 -19  -4   19.39    1.97
   1 -19  -4   19.55    1.99
   1 -19   4   21.43    2.10
  -1 -19  -4   20.43    2.02
   1 -19  -5    2.21    1.30
   1 -19  -5    0.40    1.31
  -1 -19   5    1.59    1.37
   1 -19   5    1.25    1.39
  -1 -19  -5    1.61    1.39
  -1 -19   6   38.64    2.41
   1 -19  -6   35.43    2.33
   1 -19  -6   35.93    2.33
  -1 -19  -6   33.97    2.32
   1 -19   6   37.89    2.44
  -1 -19   7   47.61    2.65
   1 -19  -7   43.59    2.53
   1 -19   7   44.34    2.62
  -1 -19  -7   41.74    2.62
  -1 -19  -8   12.33    3.02
   1 -19   8   11.03    2.98
  -1  19 -11   16.20    2.11
   1 -19  11   26.24    3.63
  -1 -19  12   75.08    3.30
  -1 -19 -12   69.68    4.84
   1 -19  12   73.69    4.91
  -1 -19  13    4.20    1.69
   1 -19  13   -0.47    3.09
  -1 -19 -13    2.99    2.95
  -1  19 -14   64.55    3.28
   1 -19 -14   59.86    4.48
  -1 -19  14   61.77    3.22
   1 -19  14   63.89    4.82
  -1 -19 -14   58.96    4.71
  -1 -19  15    0.11    1.53
  -1  19 -15   10.07    2.63
   1 -19 -15    3.12    2.54
   1 -19  15   -1.42    2.71
  -1 -19 -15   -3.48    2.66
  -1 -19  16   12.00    2.09
  -1  19 -16   12.44    1.98
   1 -19 -16    9.73    3.13
   1  19 -16   11.29    1.96
  -1 -19 -16   10.48    3.36
   1 -19  16   12.77    3.38
  -1 -19  17    3.26    1.80
  -1  19 -17    5.39    2.77
   1 -19 -17    4.33    2.80
   1 -19  17    4.58    3.01
  -1 -19 -17    3.33    2.87
   1  19 -17    5.51    2.70
  -1 -19  18    4.80    1.76
   1 -19 -18    3.44    2.91
  -1  19 -18    4.40    1.74
  -1 -19 -18    4.54    2.97
   1 -19  18    4.77    3.02
   1  19 -18    3.81    1.67
  -1 -19  19    0.28    1.53
  -1  19 -19    1.27    2.39
   1 -19 -19    1.66    2.40
   1 -19  19    0.33    2.59
  -1 -19 -19    0.95    1.56
   1  19 -19    1.01    2.25
  -1 -19  20    4.13    3.10
  -1  19 -20    5.56    1.84
   1  19  20    6.51    2.03
   1 -19 -20    5.18    3.07
  -1 -19 -20    4.68    1.96
   1 -19  20    6.12    2.04
   1  19 -20    4.61    1.77
   1  19  21    7.38    3.30
  -1  19 -21    5.15    3.04
   1 -19 -21   -0.02    3.17
  -1 -19  21    8.66    3.13
  -1 -19 -21   -0.36    2.00
   1 -19  21    7.37    2.06
   1  19 -21    8.10    2.89
   1  19  22   10.92    2.31
  -1 -19  22   10.21    3.51
  -1  19 -22   12.41    2.07
   1 -19 -22   -0.39    3.56
   1  19 -22   13.59    2.05
  -1 -19 -22    0.04    2.25
   1 -19  22   13.36    2.37
  -1  19  22   11.16    2.28
  -1 -19  23    0.55    2.61
   1  19  23    0.09    2.72
   1 -19 -23    0.09    1.56
  -1  19 -23    1.82    2.40
   1 -19  23    0.28    1.75
   1  19 -23    2.13    2.25
  -1  19  23    0.28    2.60
  -1 -19 -23    0.08    2.69
   1 -19 -24   -0.44    1.94
   1  19  24   -0.12    3.21
  -1  19 -24    3.78    2.83
  -1 -19  24    0.63    3.12
  -1 -19 -24    2.30    3.30
   1  19 -24    6.27    1.71
   1 -19  24    5.77    3.40
  -1  19  24   -0.07    3.10
   1  19  25    0.24    2.35
  -1 -19  25   11.71    2.41
  -1  19 -25   10.96    2.10
   1 -19 -25    7.62    2.33
  -1 -19 -25   14.43    3.92
  -1  19  25    0.28    2.36
   1 -19  25    1.39    3.84
   1  19 -25   13.35    2.00
   1  19  26    0.27    2.34
  -1 -19  26    8.95    2.29
  -1  19 -26    8.68    3.14
   1 -19 -26    8.70    2.31
   1  19 -26    8.55    3.12
   1 -19  26    6.22    3.78
  -1  19  26    0.07    3.72
  -1 -19 -26    8.28    2.40
   1  19  27   -0.09    3.38
  -1  19 -27    2.51    2.89
   1 -19 -27    1.79    3.27
  -1 -19  27    1.53    2.05
  -1 -19 -27    5.59    2.08
   1 -19  27    2.14    2.10
  -1  19  27   -0.33    3.22
   1  19 -27    2.71    2.69
  -1  19 -28    4.55    1.80
  -1 -19  28    1.66    3.40
   1  19  28   -0.44    2.04
   1 -19 -28    3.07    3.35
  -1 -19 -28    4.14    2.20
   1  19 -28    1.21    1.74
  -1  19  28   -0.12    2.10
   1 -19  28    3.76    2.25
   1  19  29   -0.01    2.23
  -1 -19  29    1.98    3.47
   1 -19 -29    3.96    2.16
  -1  19 -29    2.59    1.87
  -1 -19 -29    5.92    3.78
   1  19 -29    2.25    1.83
  -1  19  29    0.43    2.08
   1 -19  29    7.13    3.71
  -1 -19  30    5.57    2.30
   1  19  30    0.29    2.35
  -1  19 -30    2.50    2.02
   1 -19 -30    4.00    2.44
   1  19 -30    3.89    3.02
  -1 -19 -30    4.22    2.54
   1 -19  30    3.10    3.82
  -1  19  30    0.37    3.63
   1 -19 -31    6.15    2.65
   1  19  31    0.29    4.08
  -1  19 -31    5.89    3.42
  -1 -19  31    5.57    2.53
   1 -19  31    5.64    2.62
  -1 -19 -31    6.35    2.81
  -1  19  31   -0.00    3.92
   1  19 -31    3.77    3.35
   1  19  32   -0.24    3.35
  -1 -19  32    0.58    2.12
   1 -19 -32    2.32    3.47
  -1  19 -32    0.70    2.78
  -1 -19 -32    3.86    2.27
   1  19 -32    0.09    1.70
  -1  19  32    0.03    3.21
   1 -19  32   -1.41    2.19
  -1 -19  33    2.36    3.94
   1 -19 -33    2.64    4.22
  -1  19 -33    3.24    3.37
   1  19  33   -0.24    3.89
  -1  19  33    0.06    2.39
   1  19 -33    4.46    2.05
   1 -19  33    3.66    4.09
  -1 -19 -33    4.39    4.30
   1 -21   0    0.39    0.39
   1 -21   1    9.71    0.80
  -1 -21   2   33.12    2.49
   1 -21   2   31.06    0.94
  -1 -21   3   17.46    0.71
   1 -21  -3   18.99    2.14
   1 -21   3   16.27    0.64
  -1 -21   4   21.58    0.57
   1 -21  -4   25.47    2.24
   1 -21  -5   19.61    2.11
  -1 -21  -5   17.08    2.14
   1 -21  -6    5.78    1.73
  -1 -21  -6    6.12    1.77
  -1 -21 -12    6.80    2.10
   1 -21  12   26.95    3.74
   1 -21 -13   63.69    4.81
  -1 -21 -13   59.34    3.34
   1 -21  13   51.01    3.35
  -1 -21  14   34.27    4.41
   1 -21 -14   32.49    4.13
  -1 -21 -14   34.71    2.92
   1 -21  14   33.63    2.93
  -1 -21  15    8.43    3.31
   1 -21 -15    7.73    3.03
   1 -21  15    7.69    2.10
  -1 -21 -15    4.85    2.04
   1 -21 -16    0.38    1.69
  -1 -21  16    5.39    2.85
  -1 -21 -16    2.99    1.75
   1 -21  16    2.47    1.81
   1 -21 -17   11.11    2.06
  -1  21 -17    9.48    3.31
  -1 -21  17   11.37    3.38
   1 -21  17   10.82    2.31
  -1 -21 -17    6.08    2.23
   1  21 -17    6.45    3.17
  -1  21 -18    1.92    1.71
  -1 -21  18    2.24    1.81
   1 -21 -18    2.80    1.84
   1  21 -18    1.47    1.72
  -1 -21 -18    4.06    1.78
   1 -21  18    1.87    1.90
  -1 -21  19    4.54    1.98
   1 -21 -19    4.59    1.85
  -1  21 -19    4.18    2.89
   1  21 -19    4.87    2.81
  -1 -21 -19   -0.26    3.06
   1 -21  19    0.19    3.25
  -1 -21  20   -1.29    1.56
   1 -21 -20   -0.23    1.49
  -1  21 -20    1.32    1.42
  -1 -21 -20   -0.32    2.47
   1  21 -20    1.52    1.40
   1 -21  20    0.76    2.71
   1 -21 -21    0.32    1.59
  -1 -21  21    0.33    1.68
  -1  21 -21    1.86    2.38
  -1 -21 -21    0.77    2.68
   1  21 -21    0.44    2.40
   1 -21  21    0.89    2.81
  -1 -21  22   14.46    2.31
   1 -21 -22    0.21    3.43
  -1  21 -22    7.33    2.03
   1  21 -22    8.74    2.05
  -1 -21 -22   -0.36    2.24
   1 -21  22    0.15    3.65
  -1 -21  23    0.47    3.00
   1 -21 -23   -0.40    3.00
  -1  21 -23    6.33    2.64
   1  21 -23    3.24    2.60
  -1 -21 -23    0.11    1.90
   1 -21  23   -0.87    1.90
   1 -21 -24    0.50    2.73
  -1 -21  24    0.26    2.71
  -1  21 -24    2.35    2.42
  -1 -21 -24    0.06    1.76
   1  21 -24   -0.52    2.36
   1 -21  24    0.21    1.81
   1  21  25    0.26    1.72
  -1 -21  25   -0.45    2.78
   1 -21 -25    0.39    1.73
  -1  21 -25   -1.08    1.49
  -1 -21 -25    1.29    2.79
   1 -21  25    1.76    1.78
   1  21 -25    0.58    1.46
   1  21  26    0.51    2.27
  -1 -21  26    3.41    2.36
  -1  21 -26    6.31    2.09
   1 -21 -26    6.27    2.34
  -1 -21 -26    2.44    3.80
   1  21 -26    3.72    3.08
   1 -21  26   -0.84    3.69
  -1 -21  27    6.45    2.59
   1 -21 -27    9.85    2.63
  -1  21 -27    7.57    3.61
   1  21  27   -0.16    3.96
   1  21 -27    6.04    3.50
  -1 -21 -27    6.20    2.75
   1 -21  27    5.49    4.23
  -1 -21  28    5.53    2.47
   1  21  28    0.09    3.81
  -1  21 -28    5.84    2.11
   1 -21 -28    3.13    4.04
  -1  21  28   -0.04    2.32
   1  21 -28    6.69    2.09
  -1 -21 -28    5.90    2.67
   1 -21  28    0.77    2.56
  -1 -21  29   -0.79    3.06
  -1  21 -29   -1.68    1.65
   1  21  29    0.19    1.94
   1 -21 -29   -0.36    3.17
  -1  21  29    0.55    1.85
  -1 -21 -29    0.06    3.36
   1  21 -29    1.78    1.60
   1 -21  29    1.51    2.00
   1  21  30    0.10    1.92
   1 -21 -30   -0.53    1.99
  -1 -21  30   -0.55    2.94
  -1  21 -30   -0.56    1.65
   1  21 -30    0.92    2.49
   1 -21  30    0.62    3.14
  -1  21  30    0.28    2.91
  -1 -21 -30   -1.69    3.29
  -1 -21  31    2.92    2.36
   1 -21 -31   -2.07    2.50
  -1  21 -31    3.59    3.23
   1  21  31   -0.32    3.74
   1  21 -31    1.77    3.12
  -1 -21 -31    5.31    2.62
  -1  21  31    0.12    3.63
   1 -21  31    1.15    3.98
   1 -23   0    2.09    0.71
   1 -23  -1   15.90    0.80
   1 -23   1   15.41    0.87
  -1 -23   2   25.46    2.49
  -1 -23   2   21.46    0.91
  -1 -23   2   27.55    2.50
   1 -23   2   21.93    0.75
   1 -23   2   26.13    2.57
  -1 -23   3    2.51    1.85
  -1 -23   3    4.10    0.45
   1 -23  -3    2.63    1.83
  -1 -23   3    4.07    1.89
  -1 -23   3    4.73    0.45
  -1 -23  -3    5.01    1.89
  -1 -23  -3    5.77    1.87
   1 -23   3    6.40    1.92
   1 -23  -4    4.83    1.91
   1 -23  -4    7.42    1.92
  -1 -23   4    6.52    1.97
  -1 -23  -4    6.23    1.90
  -1 -23  -4    4.75    1.95
   1 -23   4    7.32    2.10
   1 -23  -5    7.61    1.99
  -1 -23   5   10.28    2.03
  -1 -23  -5    6.81    2.01
  -1 -23  -5    5.62    1.94
   1 -23   5    6.85    2.12
  -1 -23   6   17.54    2.41
   1 -23  -6   16.83    2.34
  -1 -23  -6   17.16    2.34
   1 -23  -7   -1.07    1.43
  -1 -23   7    1.98    1.49
   1 -23  -8   -0.57    1.43
  -1 -23 -12   -0.03    1.80
   1 -23  12    6.57    1.97
  -1 -23 -13    0.00    1.86
   1 -23  13    6.95    1.98
  -1 -23  14    6.72    3.31
   1 -23 -14    0.02    1.88
  -1 -23 -14    5.88    1.99
   1 -23  14   10.32    2.14
  -1 -23  15    0.53    1.75
   1 -23 -15    1.12    1.53
   1 -23  15   -0.02    1.72
  -1 -23 -15    1.99    1.74
  -1 -23  16    1.01    1.51
   1 -23 -16   -1.04    1.40
  -1 -23 -16   -0.12    2.39
   1 -23  16   -0.64    1.56
  -1 -23  17    0.27    1.57
   1 -23 -17   -1.44    1.47
  -1  23 -17   -0.06    1.46
  -1 -23 -17   -0.13    2.57
   1 -23  17    0.27    2.67
  -1 -23  18    0.87    1.86
  -1  23 -18    0.47    1.69
   1 -23 -18    1.84    1.70
  -1 -23 -18    1.12    2.86
   1 -23  18    3.07    2.95
  -1  23 -19    4.30    2.90
  -1 -23  19    0.09    2.02
   1 -23 -19    2.25    2.94
   1 -23  19    3.32    3.17
  -1 -23 -19    2.10    1.94
   1  23 -19    2.36    1.75
  -1 -23  20   -1.44    2.97
   1 -23 -20    0.55    2.90
  -1  23 -20    2.97    1.73
  -1 -23 -20    0.13    1.85
   1  23 -20    1.44    1.66
   1 -23  20    0.12    1.89
  -1 -23  21    0.07    2.73
   1 -23 -21   -0.17    2.60
  -1  23 -21    0.47    2.50
  -1 -23 -21    0.34    1.68
   1  23 -21    0.48    2.40
   1 -23  21    0.43    1.76
  -1 -23  22    0.58    2.69
   1 -23 -22    0.25    1.58
  -1  23 -22    0.12    1.49
   1  23 -22   -1.16    1.46
  -1 -23 -22   -0.61    2.66
   1 -23  22    0.28    1.72
  -1 -23  23   -0.09    2.02
   1 -23 -23   -0.25    1.93
  -1  23 -23    2.53    2.93
  -1 -23 -23   -0.48    3.33
   1  23 -23    4.41    2.76
   1 -23  23    0.36    3.21
  -1 -23  24    0.42    2.15
  -1  23 -24    2.44    3.12
   1 -23 -24   -0.37    2.15
   1  23 -24    4.94    1.90
  -1 -23 -24    0.08    2.31
   1 -23  24    0.39    3.49
  -1 -23  25    0.05    2.06
   1 -23 -25   -0.33    3.37
  -1  23 -25    2.02    1.88
  -1 -23 -25   -0.29    2.25
   1  23 -25    2.12    1.85
   1 -23  25    0.18    2.09
  -1 -23  26    0.94    3.76
  -1  23 -26    3.56    3.24
   1 -23 -26    0.21    3.83
  -1 -23 -26    2.34    2.55
   1  23 -26    3.17    3.22
   1 -23  26    1.85    2.46
  -1 -23  27   -1.59    3.49
   1 -23 -27    3.46    2.17
  -1  23 -27   -1.45    3.03
   1  23 -27   -1.10    2.95
  -1 -23 -27    2.53    3.75
   1 -23  27    0.91    3.63
  -1 -23  28    5.62    2.81
  -1  23 -28    4.74    2.49
   1 -23 -28    7.61    2.92
  -1 -23 -28    9.11    4.83
   1  23 -28    4.80    2.38
   1 -23  28    7.58    4.68
   1 -25   0    1.26    0.65
  -1 -25   1    1.50    0.61
  -1 -25   1    0.64    1.81
   1 -25  -1    1.35    0.79
   1 -25   1    5.57    1.84
   1 -25   1    1.62    0.64
  -1 -25   2   15.99    2.48
  -1 -25   2   13.01    0.88
  -1 -25   2   13.25    0.69
   1 -25  -2   14.47    1.28
  -1 -25  -2   14.50    2.35
   1 -25   2   15.79    2.32
   1 -25   2   11.80    0.53
  -1 -25   3    4.80    1.94
   1 -25  -3    2.74    1.95
  -1 -25  -3    3.08    1.99
  -1 -25  -3    6.74    2.05
   1 -25   3    5.31    1.98
   1 -25  -4    9.67    2.28
   1 -25   6   -0.00    1.28
  -1 -25   7   -0.00    1.45
   1 -25  -7   -0.81    1.37
  -1 -25  -7    0.08    1.29
  -1 -25  -7    1.11    1.35
   1 -25   7   -0.03    1.47
  -1 -25   8   -0.00    1.74
   1 -25  -8    0.51    1.49
  -1 -25  -8    2.07    1.62
   1 -25   8    0.10    1.59
  -1 -25   9    0.09    1.43
   1 -25  -9    0.02    1.34
  -1 -25  -9    0.06    1.37
   1 -25 -10    0.03    1.16
  -1 -25  10   -0.04    1.25
  -1 -25 -13   -0.00    1.36
   1 -25  13    0.07    1.43
  -1 -25  14   -0.26    3.51
   1 -25  14    6.76    2.26
  -1 -25 -14    6.42    2.18
   1 -25 -15   -0.27    1.43
  -1 -25  15   -1.93    1.59
  -1 -25 -15    2.08    2.51
   1 -25  15    0.86    1.62
  -1 -25  16    1.14    1.90
   1 -25 -16    1.76    1.82
  -1 -25  17    2.64    2.00
   1 -25 -17    0.66    1.87
   1 -25 -18    1.20    3.43
  -1 -25  18    2.89    3.64
  -1 -25 -18    3.84    2.24
   1 -25  18    4.99    2.29
  -1 -25  19    2.76    3.62
   1 -25 -19    0.66    3.37
  -1 -25 -19    4.55    2.30
   1 -25  19    2.81    2.28
  -1 -25  20    3.39    3.14
   1 -25 -20    2.08    1.95
  -1  25 -20   -0.99    1.86
  -1 -25 -20   -0.11    1.94
   1 -25  20    0.71    1.98
   1 -25 -21   -0.04    1.96
  -1 -25  21    0.26    2.02
  -1  25 -21    2.02    1.88
  -1 -25 -21    0.25    3.32
   1 -25  21    0.20    3.35
  -1 -25  22   -0.41    2.14
  -1  25 -22    2.78    1.92
   1 -25 -22   -0.25    2.05
  -1 -25 -22    0.06    3.60
   1 -25  22    1.00    3.40
  -1 -25  23    1.31    2.06
   1 -25 -23   -0.49    3.33
  -1  25 -23    2.00    3.03
   1  25 -23    0.29    1.91
  -1 -25 -23    0.28    2.17
   1 -25  23    0.34    2.09
  -1 -25  24    0.93    3.87
   1 -25 -24    0.17    3.99
  -1  25 -24    4.57    2.26
   1  25 -24    5.21    2.23
  -1 -25 -24    0.35    2.60
   1 -25  24    0.66    2.44
  -1 -25  25   -0.28    3.70
   1 -25 -25   -0.09    2.40
  -1  25 -25    2.77    2.19
   1  25 -25    3.11    2.09
  -1 -25 -25    0.11    4.00
   1 -25  25    0.30    2.40
   1 -27   0    6.62    2.28
  -1 -27   1    5.89    2.30
  -1 -27  -1    4.82    2.23
   1 -27  -2    0.41    1.68
   1 -27  -2    0.83    0.80
   1 -27   2    0.57    1.76
   1 -27  -3    1.90    1.05
  -1 -27  -3    3.04    1.88
   1 -27  -4   -0.25    0.92
   1 -27   4   -0.02    1.57
  -1 -27   5    0.02    1.81
   1 -27  -5    0.31    0.68
  -1 -27  -5    2.83    1.70
   1 -27   5    0.03    1.75
  -1 -27   6    0.00    1.66
   1 -27  -6    1.16    1.60
  -1 -27  -6   -0.08    1.48
  -1 -27  -6   -0.25    1.59
   1 -27  -7    0.76    1.74
   1 -27   9   -0.10    1.57
  -1 -27  10    0.38    1.71
  -1 -27 -10   -0.00    1.58
  -1 -27  11   -0.01    1.49
   1 -27 -11   -0.03    1.37
   1 -27 -12    0.03    1.51
  -1 -27 -14    5.94    2.58
   1 -27  14    5.42    2.53
  -1 -27  15    3.47    3.87
   1 -27 -15    4.53    2.29
   1 -27  15    6.43    2.53
  -1 -27 -15    6.30    2.54
  -1 -27  16   -0.59    1.65
   1 -27 -16    0.81    1.65
  -1 -27  17    3.89    2.27
   1 -27 -17    1.12    2.26
  -1 -27  18    6.06    4.18
   1 -27 -18    1.08    3.98
  -1 -27 -18    4.91    2.56
   1 -27  18    5.67    2.60
  -1 -27  19    1.84    3.40
   1 -27 -19    3.45    3.27
  -1 -27 -19   -0.90    2.11
   1 -27  19    0.58    2.18
   1 -27 -20    0.53    2.17
  -1 -27  20    2.13    2.16
  -1 -27 -20   -0.10    3.57
   1 -27  20    0.14    3.53
  -1 -27  21    0.62    2.03
   1 -27 -21    0.72    1.97
  -1 -27 -21   -0.66    3.31
   1 -27  21   -0.60    3.31
   1 -29   0    1.64    2.05
   1 -29  -1   -0.09    1.71
   1 -29   2    0.93    1.93
   1 -29   3   -0.00    1.42
  -1 -29   4    0.02    1.97
  -1 -29  -4    1.04    1.96
   1 -29  -5    0.40    1.95
   1 -29   7    0.09    1.58
  -1 -29   8    0.14    2.02
   1 -29  -8   -0.51    0.83
  -1 -29  -8   -2.75    2.03
   1 -29  -9    0.04    1.52
  -1 -29 -11   -0.03    1.71
   1 -29  11    0.16    1.75
  -1 -29  12    0.10    1.80
   1 -29 -13    0.09    1.72
  -1 -29 -15    1.67    2.46
   1 -29  15    2.12    2.39
  -1 -29  16    3.11    2.42
   1 -29 -16    2.63    2.40
   1 -29  16    1.84    2.51
   1 -31  -1    0.22    1.99
   1 -31  -4   -1.15    2.27
  -2   0  -4 1447.90   22.21
   2   0   4 1426.47   22.36
   2   0  -4 1468.01   22.96
   2   0  -4 1417.38   21.04
  -2   0   4 1430.96   21.25
   2   0  -5  874.74   12.82
   2   0   5  858.20   12.99
  -2   0  -5  860.10   13.02
  -2   0   5  864.45   12.71
   2   0   6  676.77   10.42
  -2   0  -6  685.53   10.52
   2   0  -6  691.11   10.00
  -2   0   6  687.35   10.34
  -2   0   7  113.67    2.02
   2   0   7  115.14    3.03
   2   0  -7  117.37    2.05
   2   0  -8   31.55    1.50
  -2   0  -8   30.11    1.27
   2   0   8   29.64    1.30
  -2   0   8   29.21    1.04
   2   0   9  102.16    2.40
  -2   0   9  104.40    2.10
  -2   0  -9   99.78    2.32
   2   0  -9  101.74    2.61
   2   0 -10   95.07    2.02
  -2   0  10   93.15    2.74
  -2   0 -10   95.57    2.34
   2   0  10   93.29    3.22
  -2   0  11    1.58    1.18
   2   0  11    1.14    1.45
   2   0 -11    2.06    0.67
  -2   0 -11   -0.18    1.39
   2   0 -12    9.90    1.54
  -2   0 -12    7.92    1.16
  -2   0  12   10.96    0.99
   2   0  12    9.31    1.23
  -2   0  13  434.66    8.14
   2   0  13  413.88    7.47
  -2   0 -13  430.48    7.66
   2   0 -13  417.52    7.14
  -2   0 -14  217.00    5.39
  -2   0  14  222.10    5.05
   2   0  14  222.26    5.43
   2   0 -14  228.37    4.30
   2   0  15  182.21    4.05
  -2   0 -15  186.40    4.04
  -2   0  15  183.46    3.77
   2   0 -15  187.99    4.57
  -2   0 -16  360.61    6.88
  -2   0  16  365.06    6.64
   2   0 -16  358.24    6.54
   2   0  16  355.71    6.81
   2   0  17    3.84    1.76
   2   0 -17    3.65    0.95
  -2   0  17    2.54    1.51
  -2   0 -17    4.73    1.75
  -2   0 -18   28.14    1.66
  -2   0  18   27.43    1.45
   2   0  18   27.91    1.70
   2   0 -18   31.47    2.20
  -2   0  19   37.22    1.75
   2   0  19   35.70    2.03
  -2   0 -19   39.50    2.04
   2   0 -19   37.46    1.77
  -2   0 -20  457.84   10.11
   2   0 -20  439.56    8.39
   2   0  20  442.23    9.93
  -2   0  20  434.09    9.38
  -2   0  21   46.64    2.07
   2   0  21   42.15    2.31
  -2   0 -21   51.69    2.39
   2   0 -21   51.59    2.93
   2   0 -22  251.49    5.51
  -2   0 -22  263.12    5.99
   2   0  22  247.89    5.90
  -2   0  22  245.78    5.52
   2   0 -23  296.93    6.44
  -2   0  23  299.67    7.71
  -2   0 -23  316.00    8.28
   2   0  23  293.33    8.13
   2   0  24   25.19    2.35
  -2   0  24   31.70    2.10
   2   0 -24   28.84    3.03
  -2   0 -24   30.91    2.32
   2   0 -25  604.46   12.35
  -2   0  25  604.11   12.60
  -2   0 -25  621.70   13.17
   2   0  25  615.75   13.15
  -2   0  26  933.11   21.34
   2   0 -26  912.50   18.84
   2   0  26  941.06   22.27
  -2   0 -26  949.65   22.31
  -2   0 -27  761.89   16.39
   2   0 -27  750.61   17.57
  -2   0  27  730.37   15.70
   2   0  27  729.88   16.17
   2   0 -28  208.47    5.55
  -2   0 -28  209.88    6.12
  -2   0  28  201.94    5.72
   2   0  28  205.26    6.11
  -2   0  29   -0.78    2.17
   2   0  29    1.82    2.42
   2   0 -29    0.39    1.27
  -2   0 -29    2.37    2.26
  -2   0  30   34.02    2.50
   2   0 -30   40.07    3.64
  -2   0 -30   34.11    2.61
   2   0  30   35.47    2.74
  -2   0 -31   28.54    2.55
   2   0  31   28.69    4.05
  -2   0  31   28.74    2.42
   2   0 -31   26.83    2.33
   2   0 -32   11.85    2.01
  -2   0 -32   13.89    3.32
   2   0  32   10.25    3.59
  -2   0  32   13.31    3.08
  -2   0  33   12.66    1.94
   2   0 -33   11.45    3.15
   2   0  33    9.24    2.20
  -2   0 -33    0.99    2.00
  -2   0  34   -1.45    2.32
   2   0  34   -2.30    2.71
   2   0 -34   -0.78    1.57
  -2   0 -34   -0.23    1.50
   2   0  35    1.09    2.40
  -2   0  35    1.19    2.06
   2   0 -35   -1.59    2.20
  -2   0 -35   -0.20    2.13
   2   0  36   -1.30    1.84
  -2   0  36    3.74    1.56
   2   0 -36   -1.31    2.54
  -2   0 -36    0.33    1.61
  -2   0  37    0.30    2.35
   2   0 -37   -0.49    1.50
  -2   0 -37   -0.25    1.58
   2   0  37   -0.08    2.68
   2   0 -38    2.33    3.02
   2   0  38    2.06    2.16
  -2   0 -38    3.52    3.53
  -2   0  38   -0.21    3.01
  -2   0 -39    1.96    2.14
  -2   0  39    0.98    1.78
   2   0 -39    0.09    1.79
   2   0  39    0.60    2.00
  -2   0 -40    1.85    3.91
  -2   0  40    5.51    3.20
   2   0  40    0.81    3.58
   2   0 -40    0.80    2.01
  -2   0  41   -1.39    1.96
   2   0 -41    2.01    3.38
   2   0  41   -1.14    2.17
  -2   0 -41   -5.30    4.55
  -2   0 -42   -0.91    2.55
  -2   0  42   -0.59    1.69
   2   0  42   -0.53    1.85
   2   0 -42    2.38    1.93
  -2   2  -3  569.87    8.19
  -2  -2   3  556.40    7.82
   2  -2  -3  571.53    7.80
   2   2   3  560.68    8.10
  -2  -2   3  572.22    7.96
  -2   2   3  561.42    7.97
   2  -2   3  552.38    8.38
  -2  -2  -3  573.14    8.22
   2   2  -3  557.07    8.09
   2   2  -3  577.22    7.80
  -2  -2   4  749.10   11.13
  -2   2  -4  730.52   11.38
  -2  -2   4  746.10   10.87
   2   2   4  740.08   11.04
   2  -2  -4  762.37   10.81
  -2   2   4  756.76   11.07
   2   2  -4  754.60   11.19
   2  -2   4  757.56   11.75
  -2  -2  -4  764.39   11.87
   2   2  -4  752.58   10.63
  -2   2  -5 1137.82   18.17
   2   2   5 1136.50   18.26
   2  -2  -5 1134.96   17.44
  -2  -2   5 1142.25   17.01
   2  -2   5 1143.98   18.30
   2   2  -5 1160.10   17.83
  -2   2   5 1118.64   17.18
  -2  -2  -5 1151.48   17.85
   2   2  -5 1154.79   17.17
   2  -2  -6  102.97    2.29
  -2   2  -6  101.13    2.05
   2   2   6   99.52    2.09
  -2  -2   6  100.78    2.20
   2   2  -6   99.71    1.76
  -2  -2  -6  102.18    2.75
  -2   2   6   97.31    2.22
   2   2  -6  101.29    2.29
   2  -2   6   98.87    2.68
   2  -2  -7  163.97    2.77
  -2   2  -7  161.94    3.03
   2   2   7  167.87    3.17
  -2  -2   7  161.85    2.71
   2   2  -7  173.01    2.82
   2  -2   7  168.00    3.12
  -2  -2  -7  165.15    3.11
  -2   2   7  169.59    3.37
  -2   2  -8  246.69    5.09
   2   2   8  247.24    5.26
   2  -2  -8  254.86    4.14
  -2  -2   8  246.23    4.62
  -2   2   8  250.74    4.12
   2   2  -8  252.33    4.55
  -2  -2  -8  253.86    4.47
   2  -2   8  250.58    4.44
  -2   2  -9   17.59    1.15
   2  -2  -9   16.52    0.97
  -2  -2   9   17.84    1.51
   2   2   9   16.16    1.23
   2  -2   9   15.88    1.90
  -2   2   9   16.85    0.99
  -2  -2  -9   18.81    1.90
   2   2  -9   18.42    1.42
   2   2  10   11.21    1.83
   2  -2 -10   11.62    0.91
  -2  -2  10   11.04    1.43
  -2   2 -10    9.91    1.68
  -2  -2 -10   11.03    1.08
   2   2 -10    9.04    0.84
   2  -2  10    9.17    1.10
  -2   2  10    9.30    1.48
  -2   2 -11  224.67    4.35
  -2  -2  11  225.42    4.73
   2   2  11  230.28    5.51
   2  -2 -11  228.72    4.09
   2  -2  11  223.99    4.40
  -2  -2 -11  231.45    4.42
  -2   2  11  230.10    4.15
   2   2 -11  227.44    4.75
  -2  -2  12 1102.61   19.13
  -2   2 -12 1098.87   18.78
   2  -2 -12 1107.45   18.43
   2   2  12 1094.37   18.88
   2   2 -12 1108.77   18.40
  -2  -2 -12 1112.51   18.96
   2  -2  12 1082.82   18.58
  -2   2  12 1126.50   19.63
  -2  -2  13  525.47    9.78
   2  -2 -13  538.78    9.11
   2   2  13  527.76    9.46
  -2   2 -13  518.95    9.28
   2  -2  13  526.78   10.45
  -2  -2 -13  541.61   10.68
  -2   2  13  534.42    9.16
   2   2 -13  545.39   10.03
   2   2  14  197.88    4.22
  -2  -2  14  194.24    4.60
  -2   2 -14  195.50    4.14
   2  -2 -14  201.62    3.92
   2  -2  14  199.54    5.16
  -2   2  14  200.50    4.01
  -2  -2 -14  197.75    4.22
   2   2 -14  200.96    4.68
  -2  -2  15   74.12    2.06
  -2   2 -15   78.39    2.36
   2   2  15   75.78    2.38
   2  -2 -15   77.17    2.90
   2  -2  15   75.06    2.34
  -2   2  15   74.52    2.12
  -2  -2 -15   72.84    2.35
   2   2 -15   72.85    2.81
  -2  -2  16  145.47    3.23
   2   2  16  148.64    3.53
   2  -2 -16  145.26    4.05
  -2   2 -16  146.98    3.44
   2   2 -16  152.11    4.05
  -2   2  16  147.10    4.13
   2  -2  16  143.90    4.38
  -2  -2 -16  152.61    4.51
   2  -2 -17   47.97    1.82
   2   2  17   48.12    2.02
  -2   2 -17   51.03    1.98
  -2  -2  17   49.66    2.49
  -2   2  17   48.17    2.58
  -2  -2 -17   52.55    2.05
   2  -2  17   47.89    1.98
   2   2 -17   49.13    1.75
   2  -2 -18   39.74    2.48
  -2   2 -18   38.94    1.82
  -2  -2  18   40.19    1.66
   2   2  18   38.55    1.92
  -2  -2 -18   41.63    2.82
  -2   2  18   39.35    2.44
   2   2 -18   40.50    2.38
   2  -2  18   36.32    1.82
  -2   2 -19   26.67    1.69
  -2  -2  19   27.78    2.29
   2   2  19   27.20    2.64
   2  -2 -19   30.48    2.34
  -2  -2 -19   27.93    1.77
   2  -2  19   27.92    1.68
   2   2 -19   27.19    2.24
  -2   2  19   27.92    2.33
   2  -2 -20   56.51    2.04
  -2   2 -20   57.69    3.13
   2   2  20   52.47    3.22
  -2  -2  20   49.69    1.97
   2   2 -20   52.06    2.79
   2  -2  20   48.46    2.20
  -2   2  20   56.41    2.08
  -2  -2 -20   55.16    3.26
  -2  -2  21    3.70    1.13
  -2   2 -21    4.19    1.96
   2   2  21    5.08    2.15
   2  -2 -21    7.91    1.85
   2   2 -21    6.63    1.74
   2  -2  21    5.45    1.32
  -2  -2 -21    5.00    1.33
  -2   2  21    5.66    1.18
  -2   2 -22   10.95    2.33
  -2  -2  22    9.08    2.13
   2  -2 -22    8.37    1.33
   2   2  22    8.36    1.59
   2  -2  22   11.04    1.54
  -2  -2 -22   11.19    2.46
   2   2 -22   12.97    2.01
  -2   2  22    8.46    1.39
   2   2  23   42.41    2.39
   2  -2 -23   44.67    3.08
  -2   2 -23   42.53    2.25
  -2  -2  23   42.07    2.15
   2   2 -23   41.89    2.05
  -2  -2 -23   42.51    2.36
   2  -2  23   43.20    2.36
  -2   2  23   42.30    2.15
  -2  -2  24   67.24    3.65
   2  -2 -24   65.68    2.60
  -2   2 -24   63.06    2.80
   2   2  24   61.78    2.83
  -2   2  24   62.42    3.72
   2  -2  24   57.51    4.08
   2   2 -24   63.09    2.51
  -2  -2 -24   74.06    4.19
  -2  -2  25   74.01    2.91
  -2   2 -25   72.40    3.12
   2   2  25   75.08    4.57
   2  -2 -25   81.73    4.08
   2   2 -25   74.36    2.81
   2  -2  25   71.00    3.16
  -2   2  25   77.32    4.15
  -2  -2 -25   76.33    3.22
  -2  -2  26   59.70    2.87
  -2   2 -26   56.66    4.48
   2   2  26   67.37    4.91
   2  -2 -26   62.88    2.89
   2  -2  26   62.30    4.68
  -2   2  26   60.42    2.97
   2   2 -26   61.61    4.00
  -2  -2 -26   68.90    4.81
   2  -2 -27  173.72    6.19
  -2  -2  27  169.30    6.26
   2   2  27  171.08    5.27
  -2   2 -27  168.67    6.70
  -2   2  27  170.22    4.92
   2   2 -27  166.29    5.91
   2  -2  27  170.21    5.23
  -2  -2 -27  172.48    5.27
   2  -2 -28   11.34    1.72
  -2  -2  28    5.87    1.72
  -2   2 -28    7.79    1.87
   2   2  28    8.08    2.05
  -2   2  28    5.54    1.78
   2   2 -28    7.08    1.61
  -2  -2 -28   10.78    3.17
   2  -2  28    7.52    3.19
   2   2  29    4.73    2.75
   2  -2 -29    2.97    2.31
  -2  -2  29    3.35    2.35
  -2   2 -29    2.69    1.55
   2   2 -29    2.17    1.37
  -2  -2 -29    2.46    1.64
  -2   2  29    2.82    2.40
   2  -2  29    1.87    1.70
  -2   2 -30    4.25    2.64
  -2  -2  30    4.26    1.59
   2   2  30    2.96    2.82
   2  -2 -30    3.54    2.49
   2   2 -30    3.71    2.28
   2  -2  30    4.81    2.88
  -2  -2 -30    2.85    1.70
  -2   2  30    3.18    2.57
  -2  -2  31   14.62    3.19
   2  -2 -31   15.78    2.02
   2   2  31   14.29    2.35
  -2   2 -31   18.26    3.34
   2  -2  31   17.30    2.31
   2   2 -31   17.25    2.88
  -2   2  31   14.54    2.08
  -2  -2 -31   14.51    3.49
  -2  -2  32    0.90    1.33
  -2   2 -32   -0.15    1.47
   2   2  32    1.26    1.58
   2  -2 -32    1.14    2.28
   2   2 -32    0.87    1.26
  -2   2  32    0.44    1.33
  -2  -2 -32    1.10    1.50
   2  -2  32   -0.05    1.58
   2  -2 -33    1.98    1.68
  -2   2 -33    1.48    1.66
   2   2  33    1.26    2.88
  -2  -2  33    2.36    2.42
  -2  -2 -33    0.19    2.74
   2  -2  33    3.56    2.82
   2   2 -33    2.40    1.50
  -2   2  33    3.56    2.48
   2  -2 -34    3.85    2.85
  -2  -2  34    3.26    1.65
   2   2  34    3.38    3.00
  -2   2 -34    1.60    2.58
  -2   2  34    3.01    1.63
   2  -2  34    3.72    1.86
   2   2 -34    4.52    2.68
  -2  -2 -34   -0.55    1.75
   2  -2 -35    0.83    1.76
  -2   2 -35    1.56    1.58
   2   2  35    3.59    1.89
  -2  -2  35    1.50    2.62
  -2   2  35    1.31    1.65
  -2  -2 -35    0.19    2.88
   2   2 -35    2.89    2.85
   2  -2  35    4.22    2.95
   2  -2 -36   -0.23    2.50
  -2   2 -36   -1.13    1.44
   2   2  36   -0.18    2.79
  -2  -2  36    1.61    2.39
   2   2 -36    1.36    1.70
   2  -2  36    1.03    1.77
  -2   2  36    2.75    2.37
  -2  -2 -36    0.38    2.65
  -2  -2  37    7.66    2.08
  -2   2 -37    5.35    3.07
   2   2  37    6.22    3.64
   2  -2 -37   -0.28    2.04
   2   2 -37   10.19    3.42
  -2   2  37   13.49    3.28
  -2  -2 -37   -0.35    2.32
   2  -2  37    5.78    3.64
   2   2  38    1.84    1.98
  -2  -2  38   -2.13    2.85
  -2   2 -38    2.37    2.76
   2  -2 -38    0.64    1.72
   2  -2  38    2.31    1.96
   2   2 -38    1.86    2.85
  -2   2  38    0.10    1.70
  -2  -2 -38    0.50    3.22
  -2   2 -39    8.48    2.55
  -2  -2  39    5.25    2.24
   2  -2 -39    5.10    3.48
   2   2  39    6.29    2.50
  -2  -2 -39   -0.48    2.53
   2   2 -39    6.60    2.51
  -2   2  39    6.64    2.28
   2  -2  39    5.26    2.47
  -2   2 -40    1.64    3.52
   2  -2 -40    1.35    1.93
  -2  -2  40    2.72    3.08
   2   2  40    1.62    3.42
   2   2 -40    1.97    3.80
  -2   2  40    1.28    3.10
  -2  -2 -40   -0.71    3.35
   2  -2  40   -0.51    3.47
   2  -2 -41    4.50    2.41
   2   2  41   -0.36    1.71
  -2   2 -41    2.11    2.77
  -2  -2  41   -1.26    1.53
   2  -2  41    1.22    1.74
  -2   2  41   -2.62    1.55
  -2  -2 -41   -0.06    1.72
   2   2 -41    3.88    3.07
   2   2  42    4.20    2.37
  -2   2 -42    1.16    2.49
   2  -2 -42    1.25    2.16
  -2  -2  42    0.94    2.12
   2  -2  42    0.85    3.79
   2   2 -42    1.52    2.76
  -2   2  42    1.95    2.13
  -2  -2 -42    1.10    2.54
  -2   4   0  552.15    8.55
   2  -4   0  546.29    7.57
   2  -4   0  539.05    7.91
  -2   4   0  562.83    7.78
  -2  -4   0  537.92    7.95
  -2   4  -1 3667.64   63.49
   2  -4  -1 3662.54   62.44
   2  -4  -1 3681.88   64.10
  -2   4  -1 3665.60   61.97
   2   4   1 3661.13   63.51
   2  -4   1 3724.29   62.90
  -2  -4  -1 3660.61   63.40
   2  -4   1 3664.64   64.06
  -2   4  -2  533.35    7.33
  -2  -4   2  516.61    7.55
  -2   4  -2  518.70    7.77
  -2  -4   2  538.08    7.78
   2   4   2  524.84    8.42
   2  -4   2  515.83    7.75
  -2  -4  -2  512.90    7.73
   2  -4   2  532.50    7.37
  -2   4  -3  379.03    6.37
   2   4   3  377.42    5.85
  -2  -4   3  364.99    5.40
  -2  -4   3  377.49    5.48
  -2   4  -3  370.58    5.05
   2  -4  -3  374.72    6.07
   2   4  -3  369.03    5.41
   2  -4   3  368.68    6.24
   2   4  -3  363.03    5.80
  -2  -4  -3  364.43    6.28
   2  -4  -4  932.60   14.22
  -2   4  -4  926.33   15.04
  -2   4  -4  917.70   13.19
   2   4   4  930.17   14.53
  -2  -4   4  922.37   14.47
  -2  -4   4  947.20   13.99
   2   4  -4  922.95   13.72
   2   4  -4  921.55   14.44
  -2  -4  -4  941.97   15.32
   2  -4   4  896.27   14.75
  -2   4   4  940.50   14.31
  -2   4  -5  349.76    5.67
  -2  -4   5  354.22    5.94
   2  -4  -5  340.98    5.33
  -2  -4   5  347.48    5.27
   2   4   5  351.50    5.76
  -2   4   5  362.60    6.17
   2   4  -5  343.94    5.23
  -2  -4  -5  352.08    5.74
   2  -4   5  352.27    5.73
   2   4  -5  354.36    5.41
  -2   4  -6   50.16    1.53
   2  -4  -6   50.38    1.90
  -2  -4   6   49.88    1.31
   2   4   6   48.72    1.57
   2   4  -6   52.16    1.31
   2   4  -6   50.44    1.42
   2  -4   6   50.72    2.27
  -2   4   6   49.31    1.96
  -2  -4  -6   50.99    2.26
  -2   4  -7   27.01    1.93
  -2  -4   7   27.65    1.65
   2   4   7   30.24    2.04
   2  -4  -7   27.88    1.68
   2  -4   7   31.50    2.04
   2   4  -7   28.41    1.57
  -2   4   7   27.49    1.13
   2   4  -7   26.17    0.83
  -2  -4  -7   27.12    2.01
  -2   4  -8  417.99    6.99
   2  -4  -8  415.21    6.72
  -2  -4   8  416.99    6.71
   2   4   8  405.37    6.96
  -2   4   8  417.73    6.77
   2  -4   8  418.91    7.13
   2   4  -8  421.19    7.35
   2   4  -8  419.59    6.73
  -2  -4  -8  415.12    7.91
  -2   4  -9  561.63    9.37
  -2  -4   9  568.01    9.87
   2   4   9  569.15    9.64
   2  -4  -9  572.10    9.28
   2  -4   9  567.00    9.59
   2   4  -9  572.19    9.16
  -2   4   9  562.25    9.88
   2   4  -9  569.40    9.22
  -2  -4  -9  573.24    9.62
  -2   4 -10   44.86    1.65
   2  -4 -10   46.46    1.53
   2   4  10   44.02    1.80
  -2  -4  10   49.35    2.22
  -2   4  10   46.61    1.56
   2  -4  10   47.78    1.78
  -2  -4 -10   44.83    1.71
   2   4 -10   45.86    2.07
  -2   4 -11  652.62   12.10
   2  -4 -11  685.56   12.09
  -2  -4  11  666.80   11.04
   2   4  11  678.14   12.66
   2  -4  11  658.46   12.38
   2   4 -11  668.05   11.73
  -2  -4 -11  656.06   12.27
  -2   4  11  668.09   11.07
   2   4  12  331.69    6.29
  -2   4 -12  333.37    6.19
  -2  -4  12  338.77    6.74
   2  -4 -12  333.18    5.94
  -2  -4 -12  344.03    7.42
   2   4 -12  338.19    6.69
  -2   4  12  341.44    6.04
   2  -4  12  337.89    7.29
  -2   4 -13  194.08    5.17
   2  -4 -13  203.68    4.01
   2   4  13  201.68    5.34
  -2  -4  13  203.29    4.78
  -2   4  13  206.12    4.91
   2  -4  13  204.11    5.28
   2   4 -13  200.91    3.92
  -2  -4 -13  201.46    5.39
  -2   4 -14  469.15    8.62
   2  -4 -14  484.59    9.35
  -2  -4  14  471.86    8.30
   2   4  14  465.01    8.62
   2   4 -14  480.58    9.21
  -2   4  14  473.93    8.39
  -2  -4 -14  472.20    9.92
   2  -4  14  465.22    9.67
   2  -4 -15  525.03   10.20
   2   4  15  516.09    9.54
  -2  -4  15  517.44    9.13
  -2   4 -15  504.77    9.29
  -2   4  15  518.08    9.21
   2  -4  15  506.12   10.38
  -2  -4 -15  537.50   10.96
   2   4 -15  513.54    9.05
   2   4  16  118.69    4.13
   2  -4 -16  125.95    3.92
  -2   4 -16  121.03    4.05
  -2  -4  16  120.64    2.91
   2  -4  16  121.67    4.12
   2   4 -16  126.27    3.69
  -2  -4 -16  119.01    3.22
  -2   4  16  123.72    3.04
  -2   4 -17   12.45    2.09
  -2  -4  17   13.04    1.19
   2   4  17   14.88    2.21
   2  -4 -17   12.44    1.94
   2  -4  17   13.26    1.36
  -2   4  17   14.37    1.93
  -2  -4 -17   13.46    1.40
   2   4 -17   12.55    1.17
   2  -4 -18  173.05    4.73
  -2   4 -18  161.52    3.82
   2   4  18  169.98    5.02
  -2  -4  18  165.01    4.54
  -2   4  18  165.47    4.65
   2   4 -18  167.18    3.73
   2  -4  18  160.39    3.94
  -2  -4 -18  172.64    4.08
   2  -4 -19   77.63    2.43
  -2   4 -19   67.19    2.43
  -2  -4  19   73.95    3.17
   2   4  19   73.36    3.55
  -2   4  19   74.59    2.41
   2  -4  19   73.96    3.63
   2   4 -19   75.78    2.34
  -2  -4 -19   78.86    3.71
  -2  -4  20   14.62    1.37
   2  -4 -20   15.69    1.41
  -2   4 -20   13.80    1.46
   2   4  20   11.82    1.57
  -2  -4 -20   13.87    1.60
   2   4 -20   15.12    2.03
  -2   4  20   15.04    1.39
   2  -4  20   13.29    1.55
  -2  -4  21   13.39    1.38
  -2   4 -21   13.61    1.49
   2  -4 -21   14.35    2.25
   2   4  21   13.95    1.59
   2  -4  21   14.26    1.59
  -2   4  21   14.13    1.42
   2   4 -21   13.73    2.09
  -2  -4 -21   15.37    1.65
  -2   4 -22    8.92    1.41
   2  -4 -22    9.58    2.20
   2   4  22   11.46    2.42
  -2  -4  22    7.72    2.15
  -2  -4 -22    9.95    2.51
   2  -4  22    8.39    2.42
   2   4 -22    7.30    1.98
  -2   4  22    9.40    1.37
  -2   4 -23   16.81    1.68
   2  -4 -23   15.16    1.65
   2   4  23   15.23    2.77
  -2  -4  23   14.58    2.45
   2  -4  23   13.97    1.77
   2   4 -23   18.02    2.29
  -2  -4 -23   14.62    1.83
  -2   4  23   17.26    1.61
   2  -4 -24    0.88    1.53
  -2  -4  24    0.59    0.90
  -2   4 -24   -0.52    1.58
   2   4  24   -0.93    1.70
   2  -4  24   -1.03    1.67
   2   4 -24   -1.14    1.38
  -2  -4 -24    2.99    1.77
  -2   4  24   -0.09    0.92
   2  -4 -25   29.86    2.07
  -2  -4  25   32.99    3.14
  -2   4 -25   29.26    3.29
   2   4  25   37.17    3.61
  -2  -4 -25   31.76    2.46
   2   4 -25   35.41    2.94
   2  -4  25   32.20    2.31
  -2   4  25   31.40    2.14
  -2  -4  26   91.40    3.29
   2  -4 -26   91.89    3.30
  -2   4 -26   92.80    4.68
   2   4  26   87.05    5.02
   2  -4  26   93.89    3.60
  -2  -4 -26   98.95    5.23
   2   4 -26   87.96    3.08
  -2   4  26   89.16    3.38
   2   4  27    1.20    1.46
   2  -4 -27    1.68    2.02
  -2   4 -27    0.80    2.15
  -2  -4  27    0.68    1.24
   2  -4  27    1.14    2.29
  -2   4  27    0.47    1.30
  -2  -4 -27    0.16    1.49
   2   4 -27    0.03    1.16
  -2   4 -28   48.57    2.69
  -2  -4  28   53.46    3.89
   2   4  28   52.14    3.00
   2  -4 -28   49.08    2.71
   2  -4  28   51.71    2.97
  -2   4  28   46.30    3.93
  -2  -4 -28   49.95    2.99
   2   4 -28   45.28    2.51
  -2   4 -29    2.18    1.55
   2   4  29    3.94    1.72
  -2  -4  29    2.95    1.49
   2  -4 -29    3.00    2.43
   2  -4  29    0.33    2.74
  -2  -4 -29    4.51    1.72
   2   4 -29    2.52    1.37
  -2   4  29    1.84    2.39
  -2   4 -30   12.03    1.95
   2  -4 -30   12.77    1.93
   2   4  30    9.99    2.12
  -2  -4  30   11.21    2.93
   2  -4  30    8.93    2.10
   2   4 -30    9.39    1.67
  -2  -4 -30   12.30    2.12
  -2   4  30   10.50    2.95
   2  -4 -31    9.10    2.95
  -2  -4  31    6.41    1.82
   2   4  31    4.68    3.16
  -2   4 -31    6.80    2.91
  -2   4  31    5.93    2.88
  -2  -4 -31    7.27    2.12
   2  -4  31    7.94    3.11
   2   4 -31    6.94    2.52
   2  -4 -32   12.67    2.14
  -2   4 -32   13.53    3.36
   2   4  32   10.11    3.66
  -2  -4  32    9.42    3.09
   2  -4  32   14.10    2.28
   2   4 -32   11.66    2.86
  -2   4  32   16.38    2.01
  -2  -4 -32   12.79    2.35
   2   4  33   -0.95    1.62
  -2  -4  33   -0.34    1.40
  -2   4 -33   -0.38    2.26
   2  -4 -33    1.86    2.41
  -2   4  33    1.27    1.41
  -2  -4 -33    2.19    1.67
   2   4 -33    1.36    1.34
   2  -4  33    2.88    2.59
  -2  -4  34    3.05    2.68
  -2   4 -34    2.83    1.66
   2  -4 -34    1.53    1.84
   2   4  34    4.09    1.96
  -2   4  34    0.44    2.70
   2  -4  34    3.15    1.91
  -2  -4 -34    2.71    2.97
   2   4 -34    3.74    1.61
  -2   4 -35    0.98    1.51
  -2  -4  35   -0.70    1.47
   2   4  35    0.54    2.78
   2  -4 -35   -0.54    2.55
   2  -4  35   -0.15    2.74
  -2  -4 -35    2.35    1.71
   2   4 -35    1.04    1.55
  -2   4  35    1.45    2.41
  -2   4 -36   -0.10    2.75
   2  -4 -36   -0.23    1.76
  -2  -4  36    6.75    2.61
   2   4  36    1.88    3.14
  -2   4  36    2.70    1.70
   2  -4  36    1.12    1.90
  -2  -4 -36   -0.23    3.01
   2   4 -36    0.73    2.91
  -2   4 -37   -0.37    2.58
   2  -4 -37    0.80    2.45
   2   4  37    0.73    1.72
  -2  -4  37   -0.93    1.56
  -2   4  37    0.22    1.55
   2  -4  37   -1.34    2.75
  -2  -4 -37    2.38    1.74
   2   4 -37    1.19    2.80
  -2   4 -38    8.74    2.31
  -2  -4  38    3.53    3.40
   2   4  38    2.68    2.44
   2  -4 -38    8.61    2.13
  -2  -4 -38    0.18    3.81
  -2   4  38    4.70    2.24
   2   4 -38    0.15    2.28
   2  -4  38    9.27    2.46
  -2   4 -39    2.38    2.28
   2   4  39    2.68    3.73
  -2  -4  39    3.43    2.05
   2  -4 -39    4.05    3.19
  -2  -4 -39    0.90    2.27
   2   4 -39   -0.06    2.57
  -2   4  39    6.64    3.36
   2  -4  39    3.71    2.31
  -2   4 -40    6.24    4.21
   2  -4 -40    4.90    2.02
   2   4  40    0.01    3.92
  -2  -4  40    5.59    3.45
   2  -4  40    3.10    3.93
  -2   4  40    2.35    3.56
  -2  -4 -40    1.43    3.62
   2   4 -40   -0.18    4.70
   2  -4 -41    1.71    3.17
   2   4  41   -0.01    2.47
  -2  -4  41    4.14    2.14
  -2   4 -41    4.29    4.46
  -2   4  41    6.37    2.22
  -2  -4 -41    0.13    2.28
   2   4 -41   -0.66    4.87
   2  -4  41    1.57    2.36
   2  -6   0 2047.15   32.67
   2  -6   0 2002.47   33.38
  -2   6  -1  582.86    9.25
   2  -6  -1  590.69   10.02
   2  -6   1  602.31    8.60
  -2  -6  -1  580.47    9.27
   2  -6   1  580.47    9.20
  -2   6  -2  224.91    3.89
  -2  -6   2  230.22    3.90
  -2  -6   2  219.65    3.46
   2  -6   2  224.36    3.17
  -2  -6  -2  227.67    3.96
   2  -6   2  222.91    3.89
  -2  -6   3    0.80    0.96
   2   6   3    1.00    0.65
  -2  -6   3    0.92    0.46
   2  -6  -3    0.72    0.98
  -2   6  -3   -0.12    0.61
   2  -6   3    0.61    0.64
  -2  -6  -3    0.77    0.64
   2   6  -3   -0.01    0.55
   2  -6   3    0.41    0.31
   2  -6  -4  185.81    4.02
  -2   6  -4  188.98    4.15
  -2   6  -4  177.13    2.40
  -2  -6   4  190.50    2.94
   2   6   4  189.88    4.35
  -2  -6   4  187.71    3.94
   2  -6   4  188.58    4.26
   2   6  -4  182.30    2.86
  -2  -6  -4  184.17    4.21
   2   6  -4  183.89    3.23
  -2   6  -5  438.47    5.89
   2   6   5  449.25    7.56
   2  -6  -5  455.99    8.08
  -2  -6   5  456.07    7.35
  -2  -6   5  461.09    6.68
  -2   6  -5  458.26    8.27
  -2   6   5  453.33    8.07
   2  -6   5  449.07    7.48
  -2  -6  -5  449.29    7.49
   2   6  -5  449.48    7.87
   2   6  -5  457.19    6.65
   2  -6  -6  101.60    2.94
   2   6   6  104.69    3.28
  -2   6  -6  101.41    3.08
  -2  -6   6  101.91    2.23
  -2  -6   6  101.88    1.88
  -2   6   6   99.40    2.26
   2  -6   6  102.20    3.22
   2   6  -6  100.58    2.16
  -2  -6  -6  100.21    3.18
   2   6  -6  100.69    1.86
  -2   6  -7   14.77    1.77
   2  -6  -7   15.77    1.09
   2   6   7   15.43    1.98
  -2  -6   7   19.03    1.65
   2   6  -7   15.87    1.00
   2  -6   7   14.72    1.97
  -2   6   7   16.53    1.11
  -2  -6  -7   16.43    1.86
   2   6  -7   16.85    0.85
  -2   6  -8   18.98    1.20
   2  -6  -8   17.85    1.75
  -2  -6   8   19.09    1.10
   2   6   8   17.32    1.33
   2  -6   8   17.89    1.28
  -2  -6  -8   17.32    1.26
   2   6  -8   17.02    1.06
   2   6  -8   17.75    0.94
  -2   6   8   17.87    1.17
  -2  -6   9   14.37    1.10
   2   6   9   15.54    1.27
  -2   6  -9   15.70    1.19
   2  -6  -9   17.41    1.72
  -2   6   9   12.93    1.78
  -2  -6  -9   14.25    1.26
   2   6  -9   14.61    0.97
   2   6  -9   15.12    1.01
   2  -6   9   13.71    1.24
   2  -6 -10  440.14    8.39
  -2   6 -10  434.66    7.70
  -2  -6  10  432.48    7.45
   2   6  10  448.85    8.01
  -2   6  10  437.59    7.55
  -2  -6 -10  435.54    8.70
   2  -6  10  437.14    8.79
   2   6 -10  435.64    8.15
   2   6 -10  438.87    7.07
   2  -6 -11  424.71    8.26
   2   6  11  410.17    7.59
  -2  -6  11  425.46    7.40
  -2   6 -11  424.14    7.65
  -2   6  11  423.86    8.35
   2  -6  11  427.83    7.76
  -2  -6 -11  421.36    7.73
   2   6 -11  425.61    7.02
   2   6 -11  425.89    8.20
   2  -6 -12  859.02   14.73
   2   6  12  851.32   14.95
  -2  -6  12  870.48   15.73
  -2   6 -12  854.51   14.88
   2  -6  12  872.77   15.28
  -2  -6 -12  855.03   14.99
  -2   6  12  875.18   15.86
   2   6 -12  874.70   14.35
   2   6 -12  880.85   15.85
   2  -6 -13   19.10    1.97
   2   6  13   17.86    2.34
  -2   6 -13   15.38    2.22
  -2  -6  13   17.60    1.25
  -2   6  13   18.41    2.02
  -2  -6 -13   16.21    2.28
   2   6 -13   18.83    0.88
   2   6 -13   18.62    1.93
   2  -6  13   15.92    2.28
  -2   6 -14  177.89    3.93
   2  -6 -14  182.70    3.83
   2   6  14  175.79    3.99
  -2  -6  14  176.77    4.65
   2  -6  14  177.13    4.99
  -2  -6 -14  179.97    5.15
  -2   6  14  179.97    3.82
   2   6 -14  175.71    4.49
  -2   6 -15  210.48    5.42
   2  -6 -15  204.87    4.25
   2   6  15  208.01    5.59
  -2  -6  15  204.24    5.09
   2  -6  15  206.25    5.56
  -2  -6 -15  210.21    5.53
   2   6 -15  207.24    4.23
  -2   6  15  209.12    4.35
   2  -6 -16   19.91    2.12
  -2   6 -16   18.01    1.49
   2   6  16   17.88    1.58
  -2  -6  16   23.17    2.08
   2  -6  16   19.10    2.37
  -2  -6 -16   16.43    2.45
   2   6 -16   21.27    2.03
  -2   6  16   23.16    2.16
   2  -6 -17   92.55    3.40
   2   6  17   88.93    2.81
  -2  -6  17   88.56    2.53
  -2   6 -17   90.60    3.58
   2  -6  17   91.64    3.87
   2   6 -17   83.10    2.42
  -2  -6 -17   84.22    3.79
  -2   6  17   85.16    2.54
   2  -6 -18  147.10    4.52
  -2   6 -18  150.58    4.67
   2   6  18  157.50    4.99
  -2  -6  18  148.34    3.58
   2  -6  18  153.11    4.91
  -2  -6 -18  154.79    5.04
   2   6 -18  143.78    4.31
  -2   6  18  150.86    4.53
  -2   6 -19   22.87    1.74
   2   6  19   29.00    1.87
   2  -6 -19   29.46    2.57
  -2  -6  19   26.65    1.58
  -2  -6 -19   29.01    1.85
   2   6 -19   25.12    1.55
   2  -6  19   28.68    1.90
  -2   6  19   28.42    2.52
   2  -6 -20    1.39    1.70
   2   6  20    2.77    1.22
  -2  -6  20    3.36    1.66
  -2   6 -20    0.83    1.12
  -2   6  20    2.98    1.07
   2   6 -20    2.23    0.98
   2  -6  20    1.36    1.21
  -2  -6 -20    2.18    1.21
   2  -6 -21    0.38    0.94
   2   6  21    2.41    1.11
  -2   6 -21   -0.43    1.00
  -2  -6  21    0.57    1.51
   2  -6  21   -0.09    1.08
   2   6 -21    2.00    1.41
  -2  -6 -21    0.07    1.10
  -2   6  21    0.30    0.96
  -2   6 -22    0.27    1.72
   2  -6 -22    0.52    1.03
  -2  -6  22   -0.12    1.59
   2   6  22    1.22    1.18
   2  -6  22    0.86    1.83
  -2   6  22   -0.21    1.65
  -2  -6 -22    0.64    1.89
   2   6 -22    1.91    1.49
  -2   6 -23   30.86    2.99
  -2  -6  23   30.56    1.91
   2  -6 -23   27.45    1.95
   2   6  23   29.70    2.20
  -2   6  23   34.38    2.92
  -2  -6 -23   35.06    2.27
   2   6 -23   28.44    1.77
   2  -6  23   28.28    2.12
   2  -6 -24    8.99    2.48
  -2  -6  24    9.35    1.51
  -2   6 -24    9.85    2.47
   2   6  24    7.81    2.79
  -2   6  24    8.81    2.46
   2  -6  24   12.76    1.77
  -2  -6 -24    8.68    1.80
   2   6 -24    9.19    1.41
  -2   6 -25    4.73    2.52
  -2  -6  25    5.44    2.45
   2   6  25    5.06    2.83
   2  -6 -25    6.23    2.50
  -2   6  25    5.91    2.52
   2  -6  25    7.17    2.80
   2   6 -25   10.18    1.42
  -2  -6 -25   10.39    2.92
   2  -6 -26   47.54    2.57
  -2   6 -26   45.83    3.81
  -2  -6  26   52.10    3.68
   2   6  26   47.88    4.12
  -2   6  26   48.81    3.69
  -2  -6 -26   53.26    3.02
   2   6 -26   43.17    2.31
   2  -6  26   42.61    2.73
  -2  -6  27   12.51    1.78
   2   6  27   12.90    2.06
  -2   6 -27   10.94    2.92
   2  -6 -27   12.37    2.94
   2  -6  27   12.15    2.04
  -2   6  27   11.36    2.92
  -2  -6 -27   12.30    2.16
   2   6 -27   11.91    1.66
   2  -6 -28   18.06    3.13
  -2   6 -28   14.43    3.07
  -2  -6  28   15.05    2.95
   2   6  28   13.79    2.22
  -2   6  28   14.56    3.07
   2   6 -28   15.23    1.78
   2  -6  28   15.12    3.37
  -2  -6 -28   15.02    3.53
   2  -6 -29    1.72    1.40
  -2   6 -29    0.34    2.10
   2   6  29   -0.18    1.50
  -2  -6  29    0.15    2.06
   2  -6  29    0.48    1.43
  -2   6  29    0.39    2.12
   2   6 -29    0.12    1.19
  -2  -6 -29    1.71    1.51
  -2   6 -30    4.86    1.64
   2  -6 -30    4.05    2.64
  -2  -6  30    3.62    1.59
   2   6  30    2.18    1.85
   2  -6  30    5.02    2.84
  -2   6  30    2.13    2.63
   2   6 -30    3.29    1.43
  -2  -6 -30    4.41    3.02
   2  -6 -31    2.52    1.69
  -2   6 -31    4.63    1.63
  -2  -6  31    3.10    2.43
   2   6  31    0.21    1.82
   2  -6  31    2.12    1.76
   2   6 -31    2.88    1.40
  -2   6  31    2.30    2.52
  -2  -6 -31    3.40    1.90
  -2   6 -32   11.02    1.95
   2   6  32    7.07    2.20
  -2  -6  32    7.78    1.86
   2  -6 -32    7.87    2.04
  -2   6  32    5.65    2.94
   2  -6  32    7.79    2.18
   2   6 -32    6.39    2.58
  -2  -6 -32    7.50    3.59
   2  -6 -33    7.41    3.27
  -2   6 -33   10.50    1.87
  -2  -6  33   11.31    2.96
   2   6  33   -0.05    3.53
   2  -6  33    2.64    3.47
  -2   6  33    6.80    2.98
   2   6 -33    5.09    2.77
  -2  -6 -33    7.40    2.20
  -2  -6  34    6.01    3.03
  -2   6 -34    5.91    3.09
   2   6  34   -0.01    3.66
   2  -6 -34    8.32    2.15
  -2   6  34    7.07    1.98
   2   6 -34    8.36    2.81
   2  -6  34   10.26    2.25
  -2  -6 -34    6.33    3.64
  -2   6 -35    0.53    2.59
  -2  -6  35    0.10    1.63
   2   6  35    0.12    2.96
   2  -6 -35    1.53    2.82
  -2   6  35    1.65    1.64
   2  -6  35   -1.60    2.94
  -2  -6 -35    1.62    1.91
   2   6 -35    4.18    2.36
   2  -6 -36    6.34    2.20
  -2   6 -36   11.81    3.27
  -2  -6  36   -0.24    3.32
   2   6  36   -0.02    2.42
  -2   6  36    8.89    2.18
   2  -6  36    9.37    2.39
  -2  -6 -36    7.21    3.84
   2   6 -36    6.14    1.90
  -2   6 -37    8.24    2.21
   2  -6 -37    6.19    3.44
  -2  -6  37   -0.08    2.16
   2   6  37    0.07    2.43
  -2   6  37   11.47    3.42
   2  -6  37   11.55    3.81
   2   6 -37    8.80    2.07
  -2  -6 -37    7.69    2.49
  -2   6 -38    3.92    2.04
   2  -6 -38    0.00    1.86
   2   6  38    0.03    2.15
  -2  -6  38   -0.00    3.03
  -2   6  38    4.26    3.06
   2  -6  38    1.11    2.15
  -2  -6 -38    4.31    2.10
   2   6 -38   -0.24    1.93
   2  -6 -39    1.27    3.39
  -2   6 -39    3.40    2.35
  -2  -6  39    3.75    2.20
   2   6  39   -0.02    3.92
  -2   6  39    8.98    3.54
   2  -6  39    9.40    3.85
   2   6 -39   -0.17    4.46
  -2  -6 -39    4.14    2.44
  -2   6 -40    0.56    3.63
   2  -6 -40    2.79    1.86
   2   6  40   -0.04    3.64
  -2  -6  40    2.82    3.25
   2  -6  40    1.35    2.26
  -2  -6 -40    0.52    2.18
   2   6 -40    0.09    4.10
  -2   6  40    2.64    2.07
   2  -6 -41    6.62    3.18
  -2  -6  41   10.45    2.17
   2   6  41   -0.04    2.42
  -2   6 -41    1.39    4.00
  -2   6  41   -0.06    2.19
   2  -6  41    3.02    3.71
   2   6 -41    0.16    1.68
   2   6 -41   -0.35    2.49
  -2  -6 -41    0.39    2.29
   2  -8   0  154.61    3.97
   2  -8  -1  587.89    9.76
  -2  -8   1  606.95   10.80
   2  -8   1  582.20    8.57
   2  -8   1  579.70    9.68
  -2  -8  -1  584.42    9.72
  -2   8  -2  204.22    3.88
  -2  -8   2  209.65    3.92
   2  -8   2  204.68    2.98
  -2  -8  -2  203.49    4.72
   2  -8   2  202.73    4.69
   2  -8  -3  358.87    7.00
  -2  -8   3  351.56    5.24
  -2  -8   3  361.56    6.95
  -2   8  -3  359.74    6.91
  -2  -8  -3  346.60    6.09
   2  -8   3  356.04    4.81
   2  -8   3  358.26    6.24
  -2   8  -4   98.41    3.05
   2   8   4  100.05    3.31
  -2  -8   4   96.33    1.72
   2  -8  -4   96.04    2.29
  -2  -8   4   97.17    2.32
  -2  -8  -4   98.76    2.39
   2   8  -4   99.55    2.25
   2  -8   4   98.81    2.45
  -2   8  -5   15.07    1.16
   2  -8  -5   18.14    1.79
  -2  -8   5   17.81    0.72
   2   8   5   16.67    2.02
  -2  -8   5   18.20    1.79
   2  -8   5   19.44    1.22
   2   8  -5   17.41    1.09
  -2  -8  -5   18.30    1.22
  -2   8  -6  112.07    2.62
   2  -8  -6  113.04    2.57
  -2   8  -6  107.17    1.49
   2   8   6  111.65    2.74
  -2  -8   6  114.33    1.89
  -2  -8   6  110.83    2.51
   2  -8   6  111.82    2.68
   2   8  -6  111.77    2.47
  -2  -8  -6  110.86    2.65
  -2   8  -7   85.08    1.24
   2   8   7   92.62    3.35
  -2  -8   7   90.21    2.97
  -2   8  -7   93.09    3.20
  -2  -8   7   91.76    1.62
   2  -8  -7   87.51    2.24
  -2   8   7   90.55    2.30
   2  -8   7   89.46    2.42
  -2  -8  -7   91.47    2.41
   2   8  -7   90.61    2.20
   2   8  -7   88.82    1.81
   2  -8  -8    7.18    0.95
  -2   8  -8    5.79    0.44
   2   8   8    6.73    1.11
  -2   8  -8    6.91    1.05
  -2  -8   8    6.31    1.52
  -2   8   8    6.44    1.57
   2  -8   8    5.60    1.06
   2   8  -8    5.64    0.56
  -2  -8  -8    7.31    1.06
   2   8  -8    7.42    0.91
  -2  -8   9  151.82    3.96
   2   8   9  152.20    4.38
   2  -8  -9  153.10    3.31
  -2   8  -9  153.15    4.24
   2  -8   9  156.29    4.34
  -2   8   9  155.41    3.33
  -2  -8  -9  152.26    4.32
   2   8  -9  152.19    3.87
   2   8  -9  149.23    2.49
   2  -8 -10   56.48    1.84
  -2   8 -10   53.49    2.74
  -2  -8  10   53.04    2.47
   2   8  10   50.97    2.93
  -2   8  10   54.28    2.63
   2  -8  10   53.66    1.96
  -2  -8 -10   52.80    2.00
   2   8 -10   54.13    1.76
   2   8 -10   54.94    1.34
   2  -8 -11  263.90    5.14
   2   8  11  275.01    6.44
  -2   8 -11  267.04    6.20
  -2  -8  11  274.82    5.20
   2  -8  11  270.06    6.31
  -2   8  11  268.41    5.20
  -2  -8 -11  270.75    6.37
   2   8 -11  268.57    4.34
   2   8 -11  272.79    5.15
   2  -8 -12   18.25    2.07
  -2  -8  12   17.45    1.97
  -2   8 -12   14.97    2.13
   2   8  12   17.14    2.30
   2  -8  12   20.15    1.46
   2   8 -12   18.73    1.00
  -2  -8 -12   18.73    1.48
   2   8 -12   18.08    1.28
  -2   8  12   21.42    1.37
   2  -8 -13    8.45    1.14
  -2   8 -13   11.75    1.23
   2   8  13    9.20    1.29
  -2  -8  13    9.84    1.14
  -2   8  13    8.64    1.17
   2   8 -13   10.53    0.89
   2   8 -13   10.23    1.09
  -2  -8 -13   12.43    1.28
   2  -8  13    8.68    1.26
   2   8  14  130.65    3.37
  -2  -8  14  127.78    3.98
  -2   8 -14  133.68    3.29
   2  -8 -14  131.86    3.99
   2  -8  14  132.46    3.40
  -2   8  14  126.89    3.14
   2   8 -14  130.26    2.32
   2   8 -14  131.65    3.07
  -2  -8 -14  129.72    3.28
   2  -8 -15   62.51    2.98
  -2   8 -15   61.30    3.19
  -2  -8  15   64.52    2.12
   2   8  15   62.36    3.37
  -2   8  15   60.89    3.02
   2  -8  15   59.98    3.23
   2   8 -15   64.41    1.87
  -2  -8 -15   60.10    3.34
   2   8 -15   62.16    2.05
  -2   8 -16   62.47    2.24
   2  -8 -16   57.58    2.13
   2   8  16   61.00    2.40
  -2  -8  16   62.78    3.01
  -2   8  16   63.30    3.09
  -2  -8 -16   64.62    3.35
   2   8 -16   63.22    2.95
   2   8 -16   64.65    1.96
   2  -8  16   61.87    3.40
  -2  -8  17   19.27    2.28
   2  -8 -17   20.63    1.45
   2   8  17   15.89    2.57
  -2   8 -17   23.75    2.41
   2  -8  17   19.33    2.57
   2   8 -17   20.47    1.44
  -2  -8 -17   18.52    2.57
  -2   8  17   18.11    1.51
   2   8 -17   20.28    0.94
  -2   8 -18   33.20    1.85
   2  -8 -18   35.38    1.79
   2   8  18   34.85    2.02
  -2  -8  18   34.38    2.68
  -2   8  18   38.68    2.72
  -2  -8 -18   36.94    3.00
   2   8 -18   35.63    2.53
   2   8 -18   36.17    1.71
   2  -8  18   38.81    2.99
  -2   8 -19    3.70    1.12
   2  -8 -19    0.97    1.75
   2   8  19    1.79    1.21
  -2  -8  19    2.25    1.75
   2  -8  19    2.26    1.96
   2   8 -19    2.09    0.65
   2   8 -19    2.01    1.02
  -2   8  19    1.90    1.12
  -2  -8 -19    1.64    1.23
   2  -8 -20   26.66    2.61
   2   8  20   20.33    2.94
  -2  -8  20   24.08    2.57
  -2   8 -20   22.98    2.65
   2  -8  20   19.83    1.90
  -2   8  20   23.48    2.65
  -2  -8 -20   21.52    1.90
   2   8 -20   24.06    2.41
   2  -8 -21   44.26    3.23
   2   8  21   43.50    3.54
  -2   8 -21   46.25    2.23
  -2  -8  21   48.57    3.25
  -2   8  21   49.89    3.19
   2  -8  21   47.57    2.42
  -2  -8 -21   47.82    2.42
   2   8 -21   46.29    2.13
   2  -8 -22    3.95    1.36
   2   8  22    4.29    1.53
  -2  -8  22    5.79    2.20
  -2   8 -22    4.79    1.38
   2   8 -22    5.66    1.24
   2  -8  22    6.28    1.55
  -2   8  22    3.91    1.38
  -2  -8 -22    5.57    1.57
  -2   8 -23   15.14    1.70
   2   8  23   14.25    1.89
  -2  -8  23   13.48    2.66
   2  -8 -23   13.44    1.70
   2  -8  23   11.58    1.92
  -2   8  23   14.99    1.71
   2   8 -23   13.62    2.35
  -2  -8 -23   15.66    3.07
  -2   8 -24   12.75    2.68
   2  -8 -24    9.65    1.68
  -2  -8  24   10.05    1.67
   2   8  24    9.55    1.82
  -2   8  24   10.89    2.66
   2  -8  24    9.75    2.95
   2   8 -24   12.71    2.33
  -2  -8 -24    9.23    3.10
  -2   8 -25   53.78    3.84
   2  -8 -25   52.08    3.85
   2   8  25   52.33    4.18
  -2  -8  25   51.85    2.65
   2   8 -25   50.17    2.36
  -2   8  25   55.63    3.86
   2  -8  25   46.78    2.85
  -2  -8 -25   53.00    3.04
  -2   8 -26    3.06    2.48
   2  -8 -26    5.76    2.48
   2   8  26    3.88    2.72
  -2  -8  26    2.70    1.45
   2  -8  26    3.76    1.69
  -2  -8 -26    4.67    1.83
  -2   8  26    3.90    2.46
   2   8 -26    3.02    1.37
  -2  -8  27    4.40    2.41
  -2   8 -27    3.54    2.46
   2   8  27    3.47    2.76
   2  -8 -27    3.32    1.59
   2  -8  27    3.05    2.77
   2   8 -27    4.58    1.39
  -2  -8 -27    4.99    2.97
  -2   8  27    2.46    2.49
   2  -8 -28    5.49    1.74
   2   8  28    3.58    2.94
  -2   8 -28    6.70    2.68
  -2  -8  28    4.58    1.66
   2  -8  28    5.25    1.88
  -2  -8 -28    6.02    2.01
   2   8 -28    4.20    1.48
  -2   8  28    5.43    1.68
   2  -8 -29   45.81    4.23
  -2  -8  29   37.82    2.64
   2   8  29   47.03    4.43
  -2   8 -29   45.49    3.99
   2  -8  29   42.70    2.96
  -2   8  29   46.06    2.78
   2   8 -29   42.24    2.41
  -2  -8 -29   48.19    3.25
   2  -8 -30    0.12    2.07
  -2   8 -30    0.07    1.97
   2   8  30    1.06    2.23
  -2  -8  30   -0.30    1.95
  -2   8  30   -0.81    1.21
   2  -8  30    1.00    2.15
   2   8 -30    0.49    1.05
  -2  -8 -30    0.58    2.37
  -2   8 -31    1.17    2.42
  -2  -8  31    1.12    2.31
   2   8  31    0.70    2.72
   2  -8 -31    2.17    1.62
  -2   8  31    1.71    1.48
   2   8 -31    1.50    1.31
   2  -8  31    1.09    1.70
  -2  -8 -31    0.04    1.87
   2  -8 -32    2.51    2.85
  -2   8 -32    0.17    2.62
   2   8  32    3.34    2.93
  -2  -8  32    1.86    1.58
  -2   8  32    1.00    1.63
   2  -8  32    3.39    1.84
   2   8 -32    2.19    1.41
  -2  -8 -32   -0.03    3.03
   2  -8 -33   -0.08    2.87
  -2  -8  33    2.45    2.53
   2   8  33   -0.05    1.87
  -2   8 -33    3.74    2.45
  -2   8  33    2.48    1.67
   2  -8  33    1.75    2.90
   2   8 -33    2.98    1.41
  -2  -8 -33   -0.04    1.94
  -2   8 -34    0.57    2.26
  -2  -8  34    0.18    1.41
   2  -8 -34    0.32    1.59
   2   8  34   -0.02    1.66
   2  -8  34   -0.16    1.64
  -2   8  34    3.11    2.33
   2   8 -34   -0.12    1.09
   2   8 -34    1.12    1.29
  -2  -8 -34    0.19    1.68
  -2  -8  35   -0.39    1.30
  -2   8 -35    1.42    1.24
   2   8  35   -0.02    1.45
   2  -8 -35    1.43    2.25
  -2  -8 -35    1.00    2.37
   2  -8  35    1.44    2.24
   2   8 -35    0.01    0.95
  -2   8  35   -3.83    2.14
   2   8 -35   -0.98    1.13
  -2   8 -36    0.19    1.33
  -2  -8  36    0.05    2.20
   2   8  36   -0.02    1.54
   2  -8 -36    0.46    1.44
  -2   8  36   -2.93    2.22
   2  -8  36    0.78    1.54
   2   8 -36   -0.65    1.19
   2   8 -36    1.10    1.04
  -2  -8 -36   -0.87    1.57
  -2   8 -37    0.84    1.36
   2  -8 -37    0.92    2.22
  -2  -8  37   -0.26    1.35
   2   8  37    0.05    1.49
   2  -8  37   -1.61    2.33
  -2   8  37    1.38    2.23
   2   8 -37    0.24    1.90
   2   8 -37   -0.97    1.04
  -2  -8 -37    2.53    2.51
  -2   8 -38   -0.17    1.58
  -2  -8  38   -0.47    2.47
   2  -8 -38    0.30    2.49
   2   8  38    0.14    2.72
  -2   8  38    1.46    2.59
   2  -8  38   -1.39    1.73
   2   8 -38    0.44    1.17
   2   8 -38    0.07    2.17
  -2  -8 -38   -1.06    1.83
   2  -8 -39   -0.21    1.76
  -2   8 -39    2.74    3.18
   2   8  39   -0.06    3.37
  -2  -8  39   -0.27    1.92
  -2  -8 -39    0.88    3.41
  -2   8  39    3.31    1.90
   2   8 -39    1.31    2.88
   2  -8  39   -0.99    2.11
   2   8 -39    1.92    2.24
  -2   8 -40   -0.27    3.12
   2  -8 -40   -0.56    2.74
  -2  -8  40    0.51    2.96
   2   8  40    0.00    2.08
  -2   8  40    4.12    1.90
   2  -8  40    3.14    3.33
   2   8 -40    0.76    2.06
  -2  -8 -40   -0.68    2.10
   2   8 -40   -2.27    1.99
   2 -10   0   48.99    1.77
  -2 -10   1  202.96    4.06
   2 -10  -1  199.19    4.06
   2 -10   1  199.46    4.04
   2 -10   1  199.69    3.17
  -2 -10  -1  197.68    4.01
   2 -10  -2  363.17    6.53
  -2 -10   2  361.16    7.30
   2 -10   2  355.17    5.08
   2 -10   2  353.33    6.41
  -2 -10  -2  341.01    6.30
   2 -10  -3   38.87    2.33
  -2  10  -3   38.11    2.33
  -2 -10   3   38.09    1.05
  -2 -10   3   37.64    2.30
  -2 -10  -3   37.95    1.60
   2 -10   3   40.87    2.38
   2 -10   3   37.20    0.90
  -2  10  -4   20.64    1.93
  -2 -10   4   15.95    1.89
   2 -10  -4   15.85    1.87
  -2 -10   4   17.54    0.70
   2 -10   4   14.28    1.93
  -2 -10  -4   17.08    1.97
   2 -10   4   15.91    0.46
  -2  10  -5  192.89    3.98
   2 -10  -5  190.89    4.73
  -2 -10   5  198.09    2.92
  -2 -10   5  198.25    4.77
  -2 -10  -5  194.54    4.96
   2  10  -5  192.09    3.83
   2 -10   5  193.65    4.84
  -2  10  -6  371.72    7.61
   2  10   6  377.59    7.90
  -2 -10   6  379.77    5.34
  -2 -10   6  371.21    7.53
   2 -10  -6  365.66    7.55
   2  10  -6  365.20    7.38
   2 -10   6  360.20    6.67
  -2 -10  -6  367.72    6.78
   2 -10  -7   20.22    2.10
  -2  10  -7   21.09    1.40
  -2 -10   7   22.38    0.65
  -2 -10   7   23.64    1.99
   2  10   7   23.08    1.48
   2  10  -7   22.25    1.29
   2 -10   7   21.96    1.43
  -2 -10  -7   18.67    1.41
  -2  10  -8  113.57    3.67
   2 -10  -8  106.30    2.69
  -2 -10   8  111.00    3.45
   2  10   8  107.76    3.76
   2 -10   8  115.10    3.71
  -2 -10  -8  110.63    3.75
  -2  10  -9   18.38    2.16
   2 -10  -9   17.62    1.30
   2  10   9   19.19    2.23
  -2 -10   9   19.89    1.27
   2  10  -9   17.69    1.25
   2 -10   9   17.64    1.39
  -2 -10  -9   16.40    1.46
  -2  10   9   16.82    1.33
   2  10  -9   17.06    0.62
   2 -10 -10  274.83    6.19
  -2  10 -10  275.49    6.38
  -2  10 -10  253.93    3.27
   2  10  10  271.86    6.62
  -2 -10  10  271.65    5.30
   2  10 -10  261.67    3.91
  -2  10  10  273.47    5.38
   2 -10  10  267.32    6.32
   2  10 -10  277.32    5.27
  -2 -10 -10  270.02    6.42
   2 -10 -11   39.14    1.74
  -2  10 -11   41.23    2.74
  -2 -10  11   41.13    2.49
   2  10  11   42.89    2.95
   2 -10  11   40.00    1.90
  -2  10  11   39.22    1.76
  -2 -10 -11   42.38    1.91
   2  10 -11   39.14    2.43
   2  10 -11   37.50    1.02
   2 -10 -12  134.85    3.30
  -2  10 -12  139.68    4.43
   2  10  12  138.50    4.70
  -2 -10  12  139.42    3.32
   2  10 -12  135.07    2.35
  -2 -10 -12  140.04    3.48
   2  10 -12  140.81    4.17
  -2  10  12  139.07    4.31
   2 -10  12  139.53    3.54
   2 -10 -13  207.05    4.51
   2  10  13  210.57    6.01
  -2 -10  13  212.65    5.43
  -2  10 -13  207.86    5.76
  -2  10  13  212.67    5.55
   2 -10  13  210.95    5.71
  -2 -10 -13  208.75    5.75
   2  10 -13  209.14    3.50
   2  10 -13  211.85    5.39
  -2  10 -14   79.96    2.60
   2 -10 -14   80.11    3.38
   2  10  14   75.40    2.72
  -2 -10  14   82.65    2.48
  -2  10  14   74.88    2.54
   2  10 -14   79.66    1.80
   2  10 -14   83.33    3.33
   2 -10  14   79.53    3.69
  -2 -10 -14   74.76    3.69
  -2  10 -15  133.92    3.46
   2  10  15  133.21    3.60
  -2 -10  15  134.31    4.38
   2 -10 -15  127.86    3.34
  -2  10  15  132.52    3.43
   2  10 -15  126.67    2.58
   2  10 -15  131.69    3.31
   2 -10  15  128.33    3.49
  -2 -10 -15  128.41    3.46
  -2  10 -16   19.45    2.49
  -2 -10  16   20.66    2.34
   2 -10 -16   18.95    1.55
   2  10  16   22.30    2.72
  -2  10  16   20.23    1.60
   2 -10  16   19.54    1.68
   2  10 -16   18.61    1.44
  -2 -10 -16   17.96    1.67
   2  10 -16   19.57    1.09
   2 -10 -17    8.45    2.10
   2  10  17    8.43    1.51
  -2 -10  17    8.08    1.32
  -2  10 -17    7.10    1.35
   2 -10  17    9.55    1.48
  -2  10  17    8.03    2.12
  -2 -10 -17    7.85    1.44
   2  10 -17    8.94    1.95
   2  10 -17    7.99    0.63
  -2  10 -18   12.43    2.35
  -2 -10  18   11.96    1.43
   2 -10 -18   13.73    2.28
   2  10  18   11.97    2.55
   2 -10  18   10.30    1.62
   2  10 -18   12.80    1.37
   2  10 -18   10.26    0.71
  -2  10  18   11.71    1.48
  -2 -10 -18   11.12    1.58
  -2  10 -19    2.30    1.18
   2 -10 -19    1.76    1.82
   2  10  19    1.02    1.34
  -2 -10  19    2.07    1.15
  -2  10  19    2.78    1.84
   2 -10  19    0.79    1.31
   2  10 -19    1.00    1.71
  -2 -10 -19    2.90    1.26
   2  10 -19    1.97    0.88
  -2  10 -20    7.28    2.27
   2 -10 -20    5.40    1.39
   2  10  20    7.61    1.60
  -2 -10  20    7.70    1.40
   2  10 -20    7.25    1.12
  -2  10  20    5.89    1.42
  -2 -10 -20    6.56    1.53
   2  10 -20    6.51    1.30
   2 -10  20    5.27    1.61
  -2 -10  21    4.43    1.36
   2  10  21    3.72    2.42
   2 -10 -21    4.22    1.32
  -2  10 -21    3.07    2.18
  -2  10  21    3.52    2.12
   2 -10  21    3.71    1.52
   2  10 -21    3.38    0.68
  -2 -10 -21    3.68    2.45
   2  10 -21    3.31    1.92
  -2 -10  22   28.50    2.04
  -2  10 -22   27.00    2.04
   2  10  22   23.11    2.26
   2 -10 -22   28.71    3.08
   2  10 -22   26.43    1.70
  -2 -10 -22   29.04    3.51
   2  10 -22   27.05    1.85
  -2  10  22   27.45    3.10
   2 -10  22   22.01    3.35
   2 -10 -23   28.68    3.17
  -2 -10  23   23.71    2.04
   2  10  23   21.36    2.34
  -2  10 -23   21.89    2.08
  -2  10  23   25.51    2.03
   2  10 -23   22.56    2.86
   2  10 -23   26.10    1.23
   2 -10  23   23.81    3.56
  -2 -10 -23   25.36    3.69
   2 -10 -24   24.05    3.39
   2  10  24   29.58    2.44
  -2 -10  24   28.99    2.21
  -2  10 -24   25.56    3.31
   2 -10  24   29.61    2.47
   2  10 -24   26.59    1.92
  -2  10  24   27.26    3.34
   2  10 -24   24.49    2.97
  -2 -10 -24   32.56    2.56
  -2  10 -25    1.70    2.33
   2 -10 -25    2.68    2.40
  -2 -10  25    2.66    2.32
   2  10  25    1.27    2.65
   2 -10  25    1.91    1.65
  -2  10  25    4.34    2.40
   2  10 -25    1.47    1.33
   2  10 -25    1.54    1.35
  -2 -10 -25    4.98    1.74
   2 -10 -26   56.18    2.95
  -2 -10  26   57.16    4.16
  -2  10 -26   52.19    4.11
   2  10  26   60.27    4.60
   2 -10  26   53.69    3.19
   2  10 -26   55.10    2.69
  -2  10  26   61.29    2.95
   2  10 -26   50.66    2.56
  -2 -10 -26   59.54    4.70
  -2  10 -27    0.78    1.52
  -2 -10  27    2.89    2.38
   2  10  27    1.48    2.69
   2 -10 -27    2.37    1.55
  -2  10  27    1.98    1.54
   2 -10  27    0.68    2.71
   2  10 -27    1.27    1.29
   2  10 -27    1.48    1.42
  -2 -10 -27    1.50    2.82
   2 -10 -28   71.40    3.33
   2  10  28   69.49    3.58
  -2 -10  28   68.22    3.29
  -2  10 -28   60.49    3.15
   2 -10  28   70.18    3.58
   2  10 -28   62.90    4.07
  -2 -10 -28   77.52    3.83
  -2  10  28   70.60    3.34
   2  10 -28   72.48    3.16
  -2  10 -29    5.12    1.77
   2  10  29    5.27    2.04
   2 -10 -29    6.90    2.96
  -2 -10  29    5.28    1.70
  -2  10  29    3.50    1.77
  -2 -10 -29    4.78    2.17
   2  10 -29    4.90    1.76
   2  10 -29    5.65    2.44
   2 -10  29    5.01    1.98
  -2  10 -30   -0.02    1.31
  -2 -10  30    2.85    2.22
   2  10  30    0.81    1.63
   2 -10 -30    0.18    2.44
  -2  10  30    0.71    1.43
   2 -10  30   -1.09    2.55
   2  10 -30    0.99    1.42
   2  10 -30    0.65    1.96
  -2 -10 -30   -0.04    2.74
  -2  10 -31    0.34    1.83
   2 -10 -31   14.07    2.09
   2  10  31    8.37    2.20
  -2 -10  31    6.60    2.96
  -2  10  31    6.84    3.04
   2 -10  31    6.58    2.24
  -2 -10 -31   -0.22    2.27
   2  10 -31    7.26    2.64
   2  10 -31    8.21    1.97
  -2  10 -32   -0.29    1.45
   2 -10 -32   -0.01    2.62
   2  10  32    1.97    1.73
  -2 -10  32    0.56    1.48
  -2  10  32    0.69    2.43
   2 -10  32    1.64    1.75
   2  10 -32   -0.13    2.12
  -2 -10 -32    0.08    1.75
   2  10 -32    1.42    1.57
  -2 -10  33   14.46    3.09
   2  10  33    9.28    2.27
  -2  10 -33   -0.10    1.92
   2 -10 -33   -0.00    3.43
   2 -10  33    6.29    3.53
  -2  10  33    7.73    3.24
   2  10 -33   -0.59    2.81
  -2 -10 -33    0.03    3.84
   2  10 -33   13.50    2.12
  -2  10 -34    0.48    1.68
  -2 -10  34    5.07    2.88
   2 -10 -34   -0.04    1.99
   2  10  34    3.35    2.07
  -2  10  34    6.63    2.98
   2 -10  34    2.78    2.02
   2  10 -34    4.12    1.88
   2  10 -34   -0.35    2.54
  -2 -10 -34    0.03    2.14
   2 -10 -35    0.06    2.80
  -2 -10  35    2.21    1.60
   2  10  35   -1.98    1.80
  -2  10 -35   -0.22    1.54
   2 -10  35    1.27    1.74
  -2  10  35    2.95    2.68
   2  10 -35    0.14    2.23
  -2 -10 -35   -0.06    3.04
   2  10 -35    0.30    1.66
  -2  10 -36   -0.25    1.56
  -2 -10  36    0.44    2.60
   2 -10 -36   -0.05    2.78
   2  10  36   -0.35    2.91
   2 -10  36    0.38    2.83
   2  10 -36   -0.37    2.27
   2  10 -36    0.89    1.67
  -2  10  36    1.71    1.68
  -2 -10 -36   -0.06    1.95
   2 -10 -37    1.95    2.00
  -2 -10  37   -0.06    2.93
   2  10  37    5.68    3.37
  -2  10 -37    0.45    3.05
   2 -10  37    2.36    2.12
   2  10 -37   -0.71    2.60
  -2  10  37   -0.50    1.97
  -2 -10 -37    0.91    2.20
   2  10 -37    1.73    1.24
  -2  10 -38    0.44    2.71
   2 -10 -38   -0.36    2.54
  -2 -10  38    0.09    1.63
   2  10  38    0.70    2.99
  -2  10  38   -1.92    1.72
  -2 -10 -38    0.71    3.13
   2  10 -38    0.39    2.35
   2  10 -38    0.75    1.75
   2 -10  38    4.89    2.99
   2 -10 -39    0.04    1.63
  -2 -10  39   -0.26    2.70
   2  10  39   -0.77    3.06
  -2  10 -39    0.01    2.80
   2 -10  39   -1.47    1.84
   2  10 -39    0.17    1.69
  -2 -10 -39    1.36    1.93
   2  10 -39   -0.57    1.55
  -2  10  39    2.32    1.74
   2 -12   0  670.49   12.09
  -2 -12   0  693.85   13.31
  -2 -12   1  372.75    7.04
   2 -12  -1  368.45    7.95
   2 -12   1  380.17    5.82
  -2 -12  -1  372.50    7.04
   2 -12   1  359.12    6.87
   2 -12  -2   11.45    1.23
  -2 -12   2    9.93    1.24
   2 -12   2   14.39    2.00
  -2 -12  -2   13.59    2.03
   2 -12   2   11.43    0.60
   2 -12  -3  107.32    3.72
  -2 -12   3  113.24    3.69
  -2 -12   3  108.67    1.98
   2 -12   3  111.29    2.83
  -2 -12  -3  102.54    2.78
   2 -12   3  106.55    1.63
   2 -12  -4  110.84    2.90
  -2  12  -4  110.40    2.82
  -2 -12   4  107.17    3.61
  -2 -12   4  113.91    1.93
   2 -12   4  109.09    2.86
   2 -12   4  109.91    1.54
  -2 -12  -4  109.22    2.83
   2 -12  -5   11.53    1.26
  -2  12  -5   14.33    1.95
  -2 -12   5   14.45    1.22
  -2 -12   5   12.50    0.56
   2 -12   5   12.50    1.97
  -2 -12  -5   11.91    2.02
  -2  12  -6   49.50    1.90
   2 -12  -6   47.24    2.68
  -2 -12   6   50.61    1.88
  -2 -12   6   51.83    0.98
  -2 -12  -6   50.20    1.98
   2 -12   6   53.01    1.95
  -2  12  -7   -0.02    0.74
   2 -12  -7    0.39    1.19
  -2 -12   7    0.44    1.13
  -2 -12   7    0.15    0.24
   2 -12   7   -0.14    1.21
  -2 -12  -7   -0.36    1.23
   2  12  -7   -0.10    1.10
  -2  12  -8    9.16    1.90
   2 -12  -8    8.32    1.17
   2  12   8    9.39    2.00
  -2 -12   8    9.94    1.15
   2 -12   8    7.90    1.22
   2  12  -8    8.22    1.14
  -2 -12  -8    8.56    1.27
   2 -12  -9   37.52    2.58
  -2  12  -9   40.42    2.66
   2  12   9   37.64    2.85
  -2 -12   9   38.72    2.53
   2 -12   9   38.27    2.71
   2  12  -9   40.20    1.75
  -2 -12  -9   40.35    2.80
   2 -12 -10   60.44    2.11
  -2  12 -10   60.67    3.10
  -2 -12  10   58.24    2.08
   2  12  10   55.12    3.20
   2 -12  10   58.80    3.07
  -2 -12 -10   53.97    3.17
   2  12 -10   56.84    2.83
   2  12  11    3.13    1.91
   2 -12 -11    4.25    1.73
  -2  12 -11    1.45    1.81
  -2 -12  11    3.62    1.04
  -2  12  11    4.03    1.73
   2 -12  11    3.34    1.14
  -2 -12 -11    2.74    1.15
   2  12 -11    3.48    1.63
   2 -12 -12   12.69    1.35
  -2  12 -12   13.44    2.15
   2  12  12   13.00    2.36
  -2 -12  12   12.58    1.33
  -2  12  12   13.43    2.08
   2 -12  12   15.86    2.30
  -2 -12 -12   14.99    1.48
   2  12 -12   11.68    0.51
   2  12 -12   11.50    2.01
  -2  12 -13    2.51    0.16
  -2  12 -13    2.61    1.07
   2 -12 -13    1.88    1.72
  -2  12 -13    1.83    0.17
   2  12  13    1.13    1.19
  -2 -12  13    3.33    1.70
  -2  12  13    2.87    1.10
   2 -12  13    1.85    1.84
   2  12 -13    3.94    1.64
   2  12 -13    2.32    0.41
  -2 -12 -13    1.64    1.93
  -2  12 -14   62.84    2.45
  -2 -12  14   63.12    2.37
   2  12  14   64.27    2.61
   2 -12 -14   62.74    3.38
  -2  12  14   67.18    2.42
   2 -12  14   64.49    3.57
   2  12 -14   61.55    1.33
   2  12 -14   68.28    2.31
  -2 -12 -14   62.61    3.60
  -2  12 -15   14.29    2.66
   2 -12 -15   21.89    1.64
  -2 -12  15   20.16    1.63
   2  12  15   18.40    2.82
   2 -12  15   19.78    1.81
   2  12 -15   20.71    0.84
   2  12 -15   19.04    1.56
  -2 -12 -15   20.70    1.74
  -2  12  15   20.99    1.68
   2 -12 -16    4.83    1.21
  -2  12 -16    3.87    1.26
  -2 -12  16    4.46    1.99
   2  12  16    3.89    1.38
   2  12 -16    2.19    1.86
  -2 -12 -16    3.71    1.32
   2  12 -16    3.13    0.61
   2 -12  16    2.81    1.35
  -2  12  16    2.42    2.04
   2 -12 -17   47.22    3.22
  -2  12 -17   44.10    2.27
  -2 -12  17   44.20    3.29
   2  12  17   43.76    2.48
  -2  12  17   48.67    3.40
   2 -12  17   44.89    2.42
  -2 -12 -17   46.95    2.38
   2  12 -17   44.07    1.38
   2  12 -17   44.17    3.12
   2 -12 -18   58.97    3.60
  -2  12 -18   62.66    3.72
  -2 -12  18   63.43    2.53
   2  12  18   56.60    4.05
  -2 -12 -18   58.33    2.66
  -2  12  18   62.24    2.63
   2  12 -18   60.01    1.70
   2  12 -18   63.42    2.46
   2 -12  18   65.47    2.84
  -2  12 -19    6.97    1.50
   2 -12 -19    5.91    2.31
   2  12  19    7.61    1.71
  -2 -12  19    6.65    1.47
  -2  12  19    9.03    2.42
   2 -12  19    8.66    1.70
   2  12 -19    7.03    2.19
  -2 -12 -19    5.80    1.59
   2  12 -19    5.43    0.88
   2 -12 -20   11.44    2.58
   2  12  20    9.69    1.90
  -2  12 -20   12.91    1.71
  -2 -12  20   11.96    1.68
   2  12 -20   11.66    1.57
  -2  12  20   14.54    1.72
  -2 -12 -20   10.13    1.81
   2  12 -20   11.84    1.08
   2 -12  20   13.81    1.88
   2 -12 -21    6.32    2.51
  -2  12 -21    8.81    2.49
  -2 -12  21    6.10    1.61
   2  12  21    7.66    2.85
  -2  12  21    6.21    2.59
   2 -12  21    7.79    1.76
  -2 -12 -21    6.89    2.83
   2  12 -21    7.23    1.04
   2  12 -21    6.89    2.24
   2 -12 -22   11.28    2.85
  -2  12 -22   12.16    1.79
  -2 -12  22   10.30    1.82
   2  12  22   12.41    2.03
   2 -12  22   13.47    3.21
  -2  12  22   10.71    1.81
  -2 -12 -22   13.19    3.13
   2  12 -22   12.75    0.82
   2  12 -22   12.58    1.66
  -2  12 -23   20.31    3.23
  -2 -12  23   24.35    2.12
   2  12  23   20.97    2.34
   2 -12 -23   24.80    3.25
   2 -12  23   18.91    3.65
  -2  12  23   22.09    2.11
  -2 -12 -23   20.00    3.70
   2  12 -23   19.84    1.52
   2  12 -23   22.57    2.95
   2 -12 -24   48.38    4.00
  -2  12 -24   46.79    3.81
  -2 -12  24   45.51    2.71
   2  12  24   44.16    4.34
  -2  12  24   46.45    3.94
   2 -12  24   52.19    4.39
   2  12 -24   45.03    2.05
   2  12 -24   50.63    3.56
  -2 -12 -24   45.77    3.00
  -2  12 -25    6.56    1.76
  -2 -12  25    7.69    2.84
   2 -12 -25    4.86    2.83
   2  12  25    9.43    3.09
   2 -12  25    7.41    1.97
  -2  12  25    5.82    1.80
   2  12 -25    9.88    1.56
  -2 -12 -25    6.73    2.05
   2  12 -25    4.86    1.32
  -2  12 -26    5.47    1.82
   2 -12 -26    4.72    2.96
  -2 -12  26    6.78    2.91
   2  12  26    5.94    1.96
   2 -12  26    5.25    2.07
  -2  12  26    6.91    1.86
  -2 -12 -26    7.78    2.13
   2  12 -26    6.32    1.56
   2  12 -26    7.46    0.89
  -2  12 -27   27.58    2.43
  -2 -12  27   29.31    3.76
   2  12  27   28.55    2.74
   2 -12 -27   32.41    2.55
   2 -12  27   27.46    2.82
   2  12 -27   24.55    1.96
   2  12 -27   33.18    3.22
  -2 -12 -27   35.47    4.48
  -2  12  27   24.68    2.47
   2 -12 -28   13.10    2.13
  -2 -12  28    9.55    2.00
   2  12  28    7.17    2.33
  -2  12 -28    9.18    3.13
   2 -12  28   11.20    3.65
   2  12 -28   10.56    1.65
  -2  12  28    9.62    3.29
  -2 -12 -28    8.92    3.96
   2  12 -28    9.07    2.81
   2 -12 -29   21.54    3.72
  -2  12 -29    0.05    3.33
  -2 -12  29   15.55    2.19
   2  12  29   14.44    3.90
  -2  12  29   14.73    3.36
   2  12 -29   13.05    1.92
   2  12 -29   15.95    1.91
   2 -12  29   13.39    2.55
  -2 -12 -29   16.36    2.65
  -2  12 -30   -0.00    2.53
   2 -12 -30    3.28    2.93
  -2 -12  30    0.80    1.64
   2  12  30    3.52    3.12
   2 -12  30    2.60    1.88
  -2  12  30    2.29    2.64
   2  12 -30    1.83    1.46
   2  12 -30    1.89    1.47
  -2 -12 -30    3.53    1.97
   2 -12 -31    7.61    2.04
  -2  12 -31    0.01    2.86
   2  12  31    3.63    3.28
  -2  12  31    5.95    1.88
   2  12 -31    4.95    1.69
   2 -12  31    4.18    3.27
   2  12 -31    0.58    1.63
  -2 -12 -31    5.45    3.51
  -2 -12  32    2.69    1.68
   2 -12 -32   -0.08    1.85
  -2  12 -32    0.05    2.62
   2  12  32    3.05    3.07
   2  12 -32   -0.13    1.40
   2 -12  32    2.96    1.89
   2  12 -32    2.84    1.58
  -2 -12 -32    0.04    2.02
  -2  12  32    2.40    1.71
  -2  12 -33   -0.38    2.47
  -2 -12  33    0.09    1.71
   2 -12 -33   -0.15    2.98
   2  12  33    1.51    3.03
  -2 -12 -33   -0.07    2.01
   2  12 -33    0.34    1.46
   2  12 -33    0.81    1.65
  -2  12  33    3.77    1.75
   2 -12  33    1.64    1.92
   2 -12 -34   -0.06    2.98
  -2  12 -34   -0.05    2.47
  -2 -12  34   -0.43    2.72
   2  12  34    3.32    3.02
  -2  12  34    1.46    1.73
   2  12 -34   -0.46    1.44
  -2 -12 -34   -0.13    3.21
   2  12 -34    1.29    1.61
   2 -12  34    1.75    2.97
  -2  12 -35   -0.49    2.94
   2 -12 -35    0.15    2.10
  -2 -12  35    3.45    3.11
   2  12  35    2.84    3.46
   2  12 -35    2.62    1.90
  -2  12  35    5.95    1.97
   2  12 -35   -0.45    1.63
   2 -12  35    3.10    2.13
  -2 -12 -35    0.10    2.29
   2 -12 -36    0.10    3.08
  -2  12 -36    0.15    2.77
   2  12  36    0.38    3.23
  -2 -12  36    3.65    1.79
   2 -12  36    0.34    1.96
   2  12 -36   -0.50    1.76
   2  12 -36    0.01    1.54
  -2 -12 -36   -0.03    3.46
  -2  12  36    0.91    1.85
   2 -12 -37    0.04    3.51
  -2 -12  37    3.00    3.43
  -2  12 -37    0.14    3.35
   2  12  37    5.23    3.91
  -2  12  37    5.42    2.23
   2 -12  37    3.57    3.83
   2  12 -37    2.44    1.81
  -2 -12 -37   -0.09    4.12
  -2 -12  38    1.42    3.23
  -2  12 -38   -0.58    3.22
   2  12  38    1.62    3.61
   2 -12 -38   -0.05    2.00
   2 -12  38    1.23    2.20
  -2  12  38    5.57    2.07
   2  12 -38    1.16    1.77
   2  12 -38   -0.26    1.69
  -2 -12 -38    0.27    2.39
   2  12 -39    0.26    1.58
  -2 -14   0    1.34    1.49
   2 -14   0    0.58    0.95
  -2 -14   0    1.38    0.97
  -2 -14   1   50.37    2.02
   2 -14  -1   47.02    2.86
   2 -14   1   47.70    2.03
  -2 -14  -1   48.50    2.01
  -2 -14  -1   48.62    2.04
   2 -14   1   49.38    1.28
   2 -14  -2  171.42    4.01
  -2 -14   2  171.67    4.96
  -2 -14  -2  168.15    4.98
   2 -14   2  175.83    2.78
   2 -14   2  174.35    5.00
  -2 -14   3    3.19    1.07
   2 -14  -3    4.71    1.11
   2 -14   3    3.28    0.37
  -2 -14  -3    3.48    1.12
   2 -14   3    3.96    1.11
  -2 -14   4   17.63    2.24
  -2 -14   4   19.10    0.72
   2 -14  -4   18.41    2.31
  -2 -14  -4   22.31    2.35
   2 -14   4   18.16    0.49
   2 -14   4   21.33    2.25
  -2 -14   5    9.31    0.51
  -2 -14   5   11.37    1.25
   2 -14  -5    8.16    1.28
   2 -14   5    8.39    1.27
  -2 -14  -5   11.43    1.36
   2 -14  -6    0.38    1.58
  -2 -14   6    2.41    1.58
  -2 -14   6    1.53    0.30
  -2  14  -6    0.37    1.62
   2 -14   6    2.01    1.01
  -2 -14  -6    0.62    1.06
  -2  14  -7   17.10    1.54
  -2 -14   7   19.48    0.57
   2 -14  -7   19.23    1.53
  -2 -14   7   21.65    1.53
   2 -14   7   20.01    2.36
  -2 -14  -7   14.10    2.40
   2 -14  -8    1.97    1.06
  -2  14  -8    2.12    1.06
  -2 -14   8    4.70    1.64
   2 -14   8    1.26    1.09
  -2 -14  -8    1.71    1.08
   2  14  -8    1.12    1.01
   2 -14  -9   34.14    2.75
  -2 -14   9   32.55    1.80
  -2  14  -9   38.23    1.89
   2  14  -9   34.74    1.75
  -2 -14  -9   32.16    1.96
   2 -14   9   31.14    1.92
  -2 -14  10   77.07    2.59
   2  14  10   76.91    2.78
   2 -14 -10   79.13    2.67
  -2  14 -10   83.58    2.72
  -2 -14 -10   84.89    3.95
   2 -14  10   82.75    3.84
   2  14 -10   81.87    2.61
   2  14  11    9.28    1.52
  -2 -14  11    9.88    2.22
  -2  14 -11    9.05    1.43
   2 -14 -11    9.81    2.24
  -2 -14 -11    9.95    2.47
   2  14 -11   10.26    1.36
   2 -14  11    9.23    1.48
  -2 -14  12   13.67    1.56
   2  14  12   17.16    2.76
  -2  14 -12   12.96    2.61
   2 -14 -12   15.45    1.57
   2 -14  12   14.00    1.66
  -2 -14 -12   14.62    1.70
   2  14 -12   13.23    1.49
  -2 -14  13   80.47    2.86
   2  14  13   83.56    4.30
  -2  14 -13   83.65    4.04
   2 -14 -13   75.84    2.85
   2 -14  13   80.46    2.95
   2  14 -13   77.38    3.72
  -2 -14 -13   78.56    2.94
   2 -14 -14   38.01    2.12
   2  14  14   38.13    2.32
  -2 -14  14   38.37    3.10
  -2  14 -14   37.00    2.20
   2 -14  14   39.48    2.26
  -2 -14 -14   36.59    2.27
   2  14 -14   44.51    3.12
  -2  14  14   42.76    3.35
  -2  14 -15    4.78    1.37
   2  14  15    5.44    1.48
  -2 -14  15    6.73    2.19
   2 -14 -15    3.68    2.12
   2 -14  15    4.66    2.34
   2  14 -15    3.36    1.27
  -2 -14 -15    5.66    1.48
   2  14 -15    3.48    0.36
  -2  14  15    4.09    1.37
  -2  14 -16    1.72    2.20
  -2 -14  16    3.97    1.35
   2 -14 -16    2.66    2.14
   2  14  16    4.01    2.37
   2 -14  16    3.68    2.40
   2  14 -16    4.35    1.27
   2  14 -16    2.37    0.54
  -2 -14 -16    2.54    2.27
  -2  14  16    4.23    1.36
   2 -14 -17   17.91    1.87
   2  14  17   23.91    2.06
  -2  14 -17   22.44    1.92
  -2 -14  17   20.06    1.90
   2 -14  17   25.48    3.24
   2  14 -17   20.84    2.73
  -2 -14 -17   16.52    3.12
   2  14 -17   18.81    0.94
  -2  14  17   20.25    2.97
  -2  14 -18    3.97    0.41
  -2  14 -18    3.05    2.38
  -2 -14  18    4.15    1.45
   2  14  18    5.45    2.61
   2 -14 -18    3.11    1.39
   2  14 -18    4.46    1.37
  -2 -14 -18    3.17    2.48
   2  14 -18    3.70    0.57
   2 -14  18    2.99    2.52
  -2  14  18    2.99    1.45
  -2  14 -19    5.13    1.53
  -2  14 -19    3.26    0.41
  -2 -14  19    3.83    1.47
   2  14  19    4.21    1.65
   2 -14 -19    3.67    1.45
   2 -14  19    4.10    2.58
   2  14 -19    3.84    1.37
   2  14 -19    3.41    0.63
  -2 -14 -19    5.36    1.56
  -2  14  19    3.05    1.47
  -2  14 -20    3.03    2.34
  -2 -14  20    3.84    1.44
   2  14  20    4.45    2.63
  -2  14 -20    2.71    0.48
   2 -14 -20    3.30    1.42
  -2  14  20    3.62    1.47
   2  14 -20    2.82    2.14
   2 -14  20    2.93    2.59
   2  14 -20    2.29    0.65
  -2 -14 -20    3.92    1.63
  -2 -14  21    5.13    1.63
  -2  14 -21    5.20    0.61
   2  14  21    5.10    1.79
  -2  14 -21    4.82    1.58
   2 -14 -21    3.57    1.61
   2  14 -21    4.88    1.46
  -2 -14 -21    3.76    1.78
  -2  14  21    7.11    2.52
   2  14 -21    6.01    0.80
   2 -14  21    3.93    1.81
  -2  14 -22    1.14    1.88
  -2 -14  22    0.02    1.19
   2  14  22   -0.75    1.30
   2 -14 -22    0.24    1.19
  -2  14 -22    0.28    0.51
   2 -14  22    1.17    1.32
   2  14 -22    0.24    0.62
  -2 -14 -22   -0.06    1.36
   2  14 -22   -0.97    1.08
  -2  14  22    1.35    1.20
   2 -14 -23    7.17    1.70
  -2 -14  23    6.07    1.75
  -2  14 -23    5.68    2.65
  -2  14 -23    6.48    0.84
   2  14  23    6.52    3.03
   2 -14  23    4.99    1.92
  -2 -14 -23    6.59    1.95
   2  14 -23    5.87    2.46
   2  14 -23    5.70    0.98
  -2  14  23    5.73    2.75
   2  14  24    0.50    1.27
  -2  14 -24   -0.75    1.12
  -2 -14  24    0.48    1.14
  -2  14 -24   -0.33    0.36
   2 -14 -24   -0.18    1.15
   2  14 -24    0.53    0.65
   2  14 -24   -1.21    1.03
  -2 -14 -24    0.13    2.04
  -2  14  24    0.21    1.15
   2 -14  24    2.51    1.25
   2 -14 -25   29.08    3.80
   2  14  25   29.99    2.79
  -2  14 -25   31.34    2.40
  -2 -14  25   27.34    2.51
  -2 -14 -25   34.20    4.32
   2 -14  25   35.07    4.18
   2  14 -25   28.63    3.33
   2  14 -25   27.31    1.60
  -2  14  25   27.32    2.55
  -2  14 -26    4.45    2.82
   2  14  26    4.37    3.32
  -2 -14  26    3.76    1.83
   2 -14 -26    6.84    2.95
   2  14 -26    4.83    2.51
  -2 -14 -26    4.73    3.39
   2 -14  26    5.54    3.25
   2  14 -26    4.18    1.13
  -2  14  26    7.24    2.93
  -2  14 -27   20.19    3.53
  -2 -14  27   19.32    2.36
   2  14  27   23.77    4.09
   2 -14 -27   16.66    3.71
   2 -14  27   19.16    2.68
   2  14 -27   19.69    1.57
   2  14 -27   16.52    2.05
  -2  14  27   15.30    3.69
  -2 -14 -27   20.66    2.82
  -2 -14  28    8.13    3.24
   2  14  28    0.56    2.37
  -2  14 -28   11.43    1.98
   2 -14 -28   11.52    3.53
   2  14 -28   10.02    1.39
  -2 -14 -28   10.79    2.39
   2  14 -28    7.83    1.81
  -2  14  28    7.67    2.15
   2 -14  28    9.15    2.39
  -2  14 -29   11.97    2.13
  -2 -14  29    9.64    3.58
   2  14  29   14.96    2.57
   2 -14 -29   15.23    2.46
   2  14 -29   12.81    1.59
   2 -14  29   14.71    4.15
   2  14 -29   14.06    3.05
  -2 -14 -29   16.19    4.11
  -2  14  29   16.92    2.38
  -2  14 -30    5.81    1.90
   2  14  30    0.59    2.21
  -2 -14  30    7.71    2.08
   2 -14 -30    8.47    2.21
   2  14 -30    6.99    1.46
   2  14 -30    4.39    2.73
  -2 -14 -30   10.36    3.84
  -2  14  30    0.70    3.24
   2 -14  30    8.56    3.58
  -2  14 -31   -0.87    1.26
  -2  14 -31   -0.01    0.59
  -2 -14  31    0.81    1.40
   2  14  31   -0.17    1.52
   2 -14 -31   -0.91    2.31
   2 -14  31    1.06    1.52
  -2 -14 -31   -1.75    1.62
   2  14 -31    0.13    0.63
   2  14 -31   -0.83    1.82
  -2  14  31    0.02    2.27
  -2  14 -32    2.06    0.81
   2  14  32    0.36    2.16
  -2 -14  32    3.48    3.07
   2 -14 -32    2.32    3.24
  -2  14 -32    3.68    2.74
   2 -14  32    2.75    2.13
   2  14 -32    2.84    1.46
  -2 -14 -32    2.64    3.59
  -2  14  32    0.26    3.09
   2  14 -32    4.91    2.60
  -2  14 -33    2.43    0.90
  -2  14 -33    3.88    2.90
   2  14  33    0.27    2.26
  -2 -14  33    3.04    3.26
   2 -14 -33    5.99    2.13
   2 -14  33    2.49    3.59
  -2 -14 -33    7.46    3.97
   2  14 -33    2.98    1.54
   2  14 -33    3.59    1.77
  -2  14  33    0.50    3.33
  -2 -14  34    5.72    2.00
   2  14  34   -0.90    3.53
  -2  14 -34    0.43    1.39
  -2  14 -34    1.81    2.94
   2 -14 -34    0.01    2.18
   2 -14  34    1.46    2.19
   2  14 -34    2.78    1.41
  -2 -14 -34    0.06    2.45
   2  14 -34    2.47    1.69
  -2  14  34    4.84    3.25
  -2  14 -35    2.38    2.75
  -2 -14  35   -0.10    1.89
   2  14  35    0.03    3.27
   2 -14 -35    0.21    3.06
  -2  14 -35    0.03    1.23
   2 -14  35    0.83    2.07
  -2 -14 -35    0.05    3.52
   2  14 -35   -0.14    1.56
  -2  14  35    8.44    2.99
   2  14 -35    0.70    1.38
   2 -14 -36   -0.04    3.36
  -2  14 -36    1.14    3.05
  -2 -14  36    2.74    3.28
   2  14  36    0.03    3.68
   2 -14  36    1.37    3.63
   2  14 -36    0.94    1.68
  -2 -14 -36    0.01    3.98
   2  14 -36    0.58    1.53
  -2  14  36    5.17    2.09
   2 -14 -37   -0.06    2.01
  -2  14 -37    1.95    3.01
  -2 -14  37    2.43    2.00
   2  14  37   -0.22    3.57
   2 -14  37   -0.96    2.19
  -2 -14 -37   -0.09    2.34
   2  14 -37    0.61    1.49
   2  14 -37   -1.61    1.63
  -2  14  37    5.82    2.06
  -2 -16   0  122.75    4.60
   2 -16   0  128.87    4.60
  -2 -16   0  127.24    4.58
   2 -16  -1   17.21    1.68
  -2 -16   1   20.10    1.69
   2 -16   1   20.71    2.71
  -2 -16  -1   22.71    2.81
   2 -16   1   17.87    0.90
  -2 -16   2  139.11    3.76
   2 -16  -2  136.91    3.75
   2 -16  -2  135.34    3.72
  -2 -16  -2  135.05    3.71
  -2 -16  -2  137.72    3.76
   2 -16   2  141.52    2.40
   2 -16   2  137.79    3.77
  -2 -16   3   39.84    1.14
  -2 -16   3   37.53    3.07
   2 -16  -3   41.31    3.19
   2 -16  -3   44.18    2.08
  -2 -16  -3   39.82    2.07
   2 -16   3   40.25    1.04
   2 -16   3   41.39    2.14
  -2 -16   4   48.30    1.35
  -2 -16   4   47.82    2.18
   2 -16  -4   49.17    3.29
   2 -16   4   51.53    3.20
  -2 -16  -4   44.42    3.25
   2 -16   4   45.53    0.80
   2 -16  -5   14.07    1.63
  -2 -16   5   16.83    1.61
  -2 -16   5   15.15    0.59
  -2 -16  -5   15.97    2.64
   2 -16   5   17.89    2.54
  -2 -16   6   36.31    0.74
  -2 -16   6   35.92    2.98
   2 -16  -6   37.38    3.04
  -2 -16  -6   38.52    2.13
   2 -16   6   38.77    2.08
  -2 -16   7   28.98    2.81
  -2 -16   7   25.12    0.52
   2 -16  -7   25.22    2.82
  -2  16  -7   25.94    1.85
  -2 -16  -7   26.18    1.93
   2 -16   7   24.52    1.86
  -2 -16   8    6.17    1.41
   2 -16  -8    6.17    1.42
  -2 -16  -8    5.15    2.42
   2 -16   8   17.78    2.50
  -2 -16   9   25.51    2.79
   2 -16  -9   21.85    1.86
  -2 -16  -9   18.31    2.97
   2 -16   9   24.18    2.85
  -2 -16  10   27.07    2.84
   2 -16 -10   29.35    2.96
  -2 -16 -10   21.00    3.18
   2  16 -10   23.47    1.90
   2 -16  10   27.75    3.20
   2 -16 -11   88.48    4.41
  -2 -16  11   90.77    3.16
   2 -16  11   92.38    3.33
   2  16 -11  103.70    4.32
  -2 -16 -11   91.05    3.26
  -2 -16  12    2.19    1.22
   2 -16 -12    1.76    1.23
  -2  16 -12   -0.22    1.25
  -2 -16 -12    0.78    1.28
   2 -16  12    0.47    1.30
   2 -16 -13    6.70    1.60
   2  16  13    5.61    1.72
  -2 -16  13   21.83    2.66
  -2  16 -13    7.89    1.65
   2 -16  13    8.37    1.69
  -2 -16 -13    7.94    1.71
  -2 -16  14   35.85    3.35
   2  16  14   28.73    3.63
  -2  16 -14   30.76    3.44
   2 -16 -14   31.65    2.19
   2 -16  14   35.75    2.38
  -2 -16 -14   31.10    2.34
   2  16 -14   30.68    2.09
  -2  16 -15    6.70    1.78
   2  16  15    5.74    1.82
  -2 -16  15    6.97    2.61
   2 -16 -15    3.98    2.55
  -2 -16 -15    6.90    1.72
   2  16 -15    6.05    1.52
   2 -16  15    7.69    1.77
  -2  16 -16   25.96    2.20
   2  16  16   27.81    2.37
  -2 -16  16   24.85    3.32
   2 -16 -16   24.09    3.28
   2  16 -16   28.26    3.21
  -2 -16 -16   25.84    2.34
   2 -16  16   23.81    2.40
  -2 -16  17   33.85    2.33
   2  16  17   33.16    3.93
  -2  16 -17   34.09    3.65
   2 -16 -17   35.16    3.58
  -2  16  17   30.44    2.33
   2  16 -17   30.97    2.22
  -2 -16 -17   30.53    2.46
   2 -16  17   32.78    2.51
   2  16  18    3.07    1.64
  -2 -16  18    2.76    1.49
   2 -16 -18    3.73    2.45
  -2  16 -18    2.86    1.57
   2  16 -18    4.09    1.40
  -2 -16 -18    2.76    1.62
  -2  16  18    2.91    2.48
   2 -16  18    1.43    1.65
   2  16  19   -1.04    2.36
  -2 -16  19    2.23    1.38
   2 -16 -19    2.43    2.18
  -2  16 -19    0.30    2.22
   2  16 -19    1.23    2.00
  -2 -16 -19    1.00    1.44
  -2  16  19    0.36    1.37
   2 -16  19    0.74    1.53
   2  16  20    1.02    1.44
   2 -16 -20    0.79    2.03
  -2  16 -20    2.62    1.36
  -2 -16  20    0.06    1.33
   2  16 -20    1.56    1.22
  -2 -16 -20    1.29    1.41
   2  16 -20    0.30    0.31
   2 -16  20    1.30    1.43
  -2  16  20    1.42    1.34
  -2  16 -21    5.08    2.72
  -2 -16  21    6.22    1.71
   2  16  21    6.18    2.97
   2 -16 -21    5.28    2.62
   2  16 -21    5.12    2.46
  -2 -16 -21    4.51    1.93
   2 -16  21    3.87    1.92
   2  16 -21    4.96    0.66
  -2  16  21    4.59    1.72
  -2 -16  22    4.76    1.77
   2  16  22    4.62    1.94
  -2  16 -22    4.83    0.28
  -2  16 -22    5.22    1.72
   2 -16 -22    4.20    2.74
   2  16 -22    5.49    0.59
   2  16 -22    6.38    1.61
  -2 -16 -22    6.30    3.16
   2 -16  22    5.47    1.95
  -2  16  22    6.81    2.86
  -2 -16  23    4.69    1.77
   2  16  23    4.16    1.88
  -2  16 -23    3.93    0.46
  -2  16 -23    6.87    1.72
   2 -16 -23    4.74    2.82
   2  16 -23    4.39    0.84
   2  16 -23    4.50    1.60
  -2  16  23    3.73    1.79
  -2 -16 -23    4.28    3.18
   2 -16  23    5.08    3.12
  -2 -16  24   21.82    2.37
   2  16  24   18.80    3.89
   2 -16 -24   23.66    3.62
  -2  16 -24   15.69    0.84
  -2  16 -24   15.86    3.50
   2  16 -24   16.91    0.98
   2  16 -24   22.56    3.16
   2 -16  24   20.62    3.93
  -2 -16 -24   14.11    4.04
  -2  16  24   20.30    3.56
   2 -16 -25    6.80    3.25
  -2 -16  25    8.19    3.19
   2  16  25    7.97    3.54
  -2  16 -25    7.26    0.61
  -2  16 -25    6.47    1.96
   2  16 -25    6.73    0.87
   2  16 -25    7.05    1.78
  -2 -16 -25    8.03    2.25
   2 -16  25    6.96    3.50
  -2  16  25    5.77    1.99
   2  16  26   -1.13    1.84
  -2 -16  26   -1.21    2.67
   2 -16 -26    0.64    1.68
  -2  16 -26    1.24    0.55
  -2  16 -26    1.85    1.52
   2 -16  26    2.67    1.82
  -2 -16 -26    1.58    1.83
   2  16 -26    0.54    0.72
   2  16 -26    1.63    1.42
  -2  16  26    2.18    1.63
   2  16  27   30.07    2.94
  -2 -16  27   30.65    4.15
   2 -16 -27   27.51    2.75
  -2  16 -27   29.63    2.53
  -2  16 -27   25.58    1.18
   2  16 -27   26.30    1.39
   2  16 -27   23.80    3.58
  -2 -16 -27   28.60    3.02
  -2  16  27   28.39    4.08
   2 -16  27   29.49    3.02
  -2 -16  28    1.88    1.74
   2  16  28    0.21    3.13
  -2  16 -28    1.80    0.73
  -2  16 -28   -0.57    2.62
   2 -16 -28    2.58    1.80
   2  16 -28    1.33    2.44
   2  16 -28    1.84    0.91
  -2 -16 -28    2.39    3.24
   2 -16  28    2.65    3.17
  -2  16  28   -0.38    2.87
   2  16  29   -0.02    2.38
  -2 -16  29    0.77    1.41
  -2  16 -29   -0.24    1.95
   2 -16 -29    0.51    1.40
  -2  16 -29   -0.28    0.58
   2  16 -29   -0.10    0.72
  -2 -16 -29   -0.72    2.51
   2 -16  29    0.68    2.38
   2  16 -29    0.92    1.15
  -2  16  29    0.31    1.37
   2  16  30    0.52    1.61
  -2 -16  30    0.99    1.48
   2 -16 -30    0.39    2.51
  -2  16 -30    0.19    0.65
  -2  16 -30    0.30    1.36
  -2 -16 -30    1.72    1.75
   2  16 -30   -0.22    0.82
   2  16 -30   -0.46    1.24
  -2  16  30    0.01    1.53
   2 -16  30   -1.17    1.66
  -2 -16  31    3.14    3.39
   2  16  31    0.51    2.23
   2 -16 -31    5.89    3.55
  -2  16 -31    3.17    1.88
  -2  16  31    0.43    2.05
   2  16 -31    4.11    2.74
  -2 -16 -31    6.00    2.42
   2 -16  31    8.23    2.27
   2  16 -31    2.82    1.19
   2 -16 -32    3.60    2.10
   2  16  32   -1.08    2.15
  -2 -16  32    4.07    3.28
  -2  16 -32    2.16    1.76
  -2 -16 -32    3.19    3.82
   2  16 -32    1.27    2.70
  -2  16  32   -0.52    3.18
   2 -16  32    2.41    3.52
  -2 -16  33   -0.91    2.09
   2  16  33    0.25    2.23
  -2  16 -33    1.31    1.87
   2 -16 -33    3.50    2.13
  -2  16  33    0.42    3.28
  -2 -16 -33    4.04    2.44
   2  16 -33    3.34    2.58
   2 -16  33    1.73    3.60
   2 -16 -34    2.69    3.77
   2  16  34    0.34    2.53
  -2 -16  34    5.57    2.32
  -2  16 -34    1.80    2.05
   2  16 -34    3.57    2.89
  -2 -16 -34    6.72    2.73
   2 -16  34    5.18    2.50
  -2  16  34    0.26    3.69
  -2 -16  35    6.42    3.22
   2  16  35   -0.37    2.17
  -2  16 -35   -0.42    1.83
   2 -16 -35    2.27    3.24
   2  16 -35   -0.65    2.50
  -2 -16 -35    0.08    3.68
  -2  16  35    2.91    3.21
   2 -16  35   -0.08    3.47
  -2 -16  36    1.90    3.39
   2  16  36    0.00    2.29
   2 -16 -36    0.08    2.08
  -2  16 -36    2.36    3.00
   2  16 -36    1.13    1.62
  -2 -16 -36   -0.16    2.45
   2 -16  36    0.22    3.64
  -2  16  36    3.55    3.32
  -2 -18   0    1.87    1.24
  -2 -18   0    1.82    1.98
   2 -18   0    1.11    0.66
   2 -18   0    0.90    1.21
  -2 -18   1   32.63    2.12
  -2 -18   1   34.13    3.21
   2 -18  -1   33.18    2.14
   2 -18   1   34.51    2.19
  -2 -18  -1   34.63    2.19
   2 -18   1   35.97    1.16
  -2 -18   2    1.09    1.18
   2 -18  -2    1.65    1.16
   2 -18  -2   -0.07    1.22
   2 -18   2    1.11    0.44
  -2 -18   3    0.88    1.04
  -2 -18   3   -0.13    0.44
   2 -18  -3    0.94    1.01
   2 -18  -3    1.14    1.07
  -2 -18  -3   -0.65    1.01
   2 -18   3    0.23    0.28
  -2 -18   4    6.68    0.75
  -2 -18   4    7.55    1.56
   2 -18  -4    5.00    1.57
   2 -18  -4    9.98    1.50
  -2 -18  -4    8.49    2.42
  -2 -18   5    6.66    2.38
  -2 -18   5    3.65    0.40
   2 -18  -5    4.14    1.35
   2 -18  -5    6.03    2.37
  -2 -18  -5    3.13    1.44
  -2 -18   6   22.08    0.50
  -2 -18   6   21.29    3.08
   2 -18  -6   22.27    1.94
  -2 -18  -6   26.93    2.02
   2 -18   6   22.10    2.01
  -2 -18   7   18.33    1.97
   2 -18  -7   22.43    3.05
  -2 -18  -7   20.78    1.97
   2 -18   7   18.01    1.98
  -2 -18   8   13.18    1.85
   2 -18  -8   14.09    1.84
   2 -18   8   15.97    1.88
  -2 -18  -8   14.14    1.89
  -2 -18   9   48.35    2.55
   2 -18  -9   43.02    2.50
   2 -18   9   44.60    2.63
  -2 -18  -9   46.34    2.58
  -2 -18  10   42.00    2.39
   2 -18 -10   39.59    2.49
   2 -18  10   42.00    2.59
  -2 -18 -10   42.87    2.59
  -2 -18  11   95.56    4.93
  -2  18 -11   65.37    3.18
   2 -18 -11   72.50    3.10
  -2 -18 -11   70.95    3.26
   2 -18  11   72.89    3.28
  -2 -18  12   69.91    4.60
  -2  18 -12   68.65    3.24
   2 -18 -12   77.35    4.70
  -2 -18 -12   68.15    3.23
   2 -18  12   79.88    5.04
  -2 -18  13   51.21    4.28
   2 -18 -13   45.12    4.25
   2 -18  13   66.24    4.86
  -2 -18  14  138.09    4.40
   2 -18 -14  135.21    5.93
  -2 -18 -14  128.12    4.43
   2  18 -14  135.09    4.35
   2 -18  14  149.10    6.52
  -2 -18  15   64.00    3.23
   2 -18 -15   86.93    4.99
  -2  18 -15   63.76    3.33
  -2 -18 -15   60.75    3.29
   2  18 -15   96.88    5.19
   2 -18  15   83.48    5.40
   2 -18 -16  111.76    5.66
  -2 -18  16  117.80    4.14
  -2  18 -16  116.93    5.77
   2  18 -16  117.89    5.54
  -2 -18 -16  115.21    4.23
   2 -18  16  118.74    5.96
   2  18  17   -0.12    1.25
  -2 -18  17   -1.55    1.15
  -2  18 -17   -0.86    1.28
   2 -18 -17    4.33    1.95
   2  18 -17    0.80    1.05
  -2 -18 -17   -0.45    1.20
   2 -18  17    0.71    1.23
   2 -18 -18   11.73    1.89
   2  18  18    9.46    3.28
  -2 -18  18    9.73    1.97
  -2  18 -18    9.05    3.10
   2  18 -18   10.04    2.81
  -2 -18 -18   10.63    2.09
   2 -18  18   11.02    2.04
  -2 -18  19    0.76    1.52
   2  18  19    1.51    1.65
  -2  18 -19    1.15    1.60
   2 -18 -19    1.96    1.47
   2  18 -19    1.60    1.43
  -2 -18 -19    1.37    1.68
   2 -18  19    2.99    1.75
  -2 -18  20   18.08    2.21
   2  18  20   13.93    3.71
   2 -18 -20   19.14    3.32
  -2  18 -20   15.30    3.39
  -2 -18 -20   17.33    2.39
   2  18 -20   17.48    3.13
   2 -18  20   13.52    2.36
  -2 -18  21    1.68    1.65
   2  18  21    2.54    1.81
  -2  18 -21    3.15    1.67
   2 -18 -21    1.23    2.59
  -2 -18 -21    1.25    1.80
   2  18 -21    2.43    1.51
  -2  18  21    2.47    1.60
   2 -18  21    2.37    1.80
   2  18  22    3.71    3.14
  -2 -18  22    4.07    1.83
   2 -18 -22    1.55    2.87
  -2  18 -22    5.35    2.88
  -2 -18 -22   -0.33    3.24
   2  18 -22    4.45    2.57
   2 -18  22    5.73    2.03
  -2  18  22    3.03    2.87
   2  18  23    1.47    1.82
  -2 -18  23    2.63    2.68
  -2  18 -23    0.59    1.58
   2 -18 -23    0.74    2.69
  -2  18  23    1.61    1.69
  -2 -18 -23    0.17    2.83
   2  18 -23    3.39    1.54
   2 -18  23    2.14    2.97
  -2 -18  24    2.49    2.64
   2  18  24    0.22    1.82
   2 -18 -24   -0.24    2.66
  -2  18 -24    1.56    1.55
  -2 -18 -24    1.45    3.06
   2  18 -24    4.16    2.36
  -2  18  24    0.13    1.68
   2 -18  24    1.22    2.90
  -2 -18  25   -0.03    2.98
   2  18  25    0.41    3.12
   2 -18 -25    3.42    1.81
  -2  18 -25    2.03    2.67
   2  18 -25    2.15    2.48
  -2 -18 -25    4.68    1.98
  -2  18  25   -0.48    2.93
   2 -18  25    1.05    1.98
  -2 -18  26    4.46    3.21
  -2  18 -26    3.02    1.80
   2  18  26   -0.06    3.32
   2 -18 -26    2.58    1.98
   2  18 -26    2.00    1.68
  -2 -18 -26    7.55    2.22
   2 -18  26    5.35    2.13
  -2  18  26    0.32    1.93
  -2  18 -27   11.41    2.17
   2  18  27    0.47    2.52
  -2 -18  27   11.47    2.43
   2 -18 -27   11.95    2.38
  -2 -18 -27   11.30    4.15
   2  18 -27    9.77    2.05
   2 -18  27   12.98    2.63
  -2  18  27   13.83    2.34
  -2 -18  28   -1.03    1.58
   2  18  28    0.07    1.66
  -2  18 -28    0.65    1.41
   2 -18 -28    0.55    1.55
   2  18 -28   -1.22    2.05
  -2 -18 -28   -1.46    2.78
   2 -18  28   -0.74    2.73
  -2  18  28    0.19    2.42
   2  18  29   -0.17    3.36
  -2 -18  29    3.29    2.03
   2 -18 -29    1.25    3.21
  -2  18 -29   -1.80    2.83
   2  18 -29    2.41    2.62
  -2 -18 -29    5.06    2.25
   2 -18  29    0.09    3.42
  -2  18  29   -0.05    3.09
  -2 -18  30    3.77    3.50
   2  18  30    1.10    3.60
   2 -18 -30    5.11    3.59
  -2  18 -30    4.31    3.15
  -2 -18 -30    3.33    2.56
   2  18 -30    3.88    1.74
  -2  18  30    0.35    2.14
   2 -18  30    3.78    2.32
  -2  18 -31    2.71    1.94
   2  18  31   -0.55    3.54
  -2 -18  31    2.53    3.45
   2 -18 -31    0.70    2.32
  -2 -18 -31    3.11    4.03
   2 -18  31    4.39    2.36
   2  18 -31    3.53    1.74
  -2  18  31    0.34    2.10
  -2 -18  32    1.10    1.49
   2  18  32   -0.41    1.50
   2 -18 -32   -1.41    1.57
  -2  18 -32   -0.01    1.33
   2  18 -32   -0.24    1.88
  -2 -18 -32    1.11    2.83
   2 -18  32    0.99    2.65
  -2  18  32    0.06    1.43
  -2 -18  33    6.07    2.44
   2  18  33   -0.42    2.56
  -2  18 -33    3.60    2.13
   2 -18 -33    4.01    4.07
   2  18 -33    4.31    3.05
  -2 -18 -33    4.13    2.81
   2 -18  33    5.29    2.72
  -2  18  33    0.26    3.78
  -2 -18  34    9.26    4.08
   2  18  34    0.34    2.75
  -2  18 -34    3.25    2.29
   2 -18 -34    6.22    4.06
   2  18 -34    3.17    3.09
  -2 -18 -34    7.16    2.95
  -2  18  34    0.07    3.92
   2 -18  34    4.16    2.71
  -2 -20   0   50.34    2.74
   2 -20   0   55.40    2.81
   2 -20   0   48.67    1.56
  -2 -20   1   60.53    2.90
   2 -20  -1   66.05    2.99
   2 -20  -1   61.45    1.88
  -2 -20  -1   56.72    2.93
   2 -20   1   59.94    1.84
   2 -20   1   67.37    3.00
  -2 -20   2    4.84    1.64
   2 -20  -2    5.20    1.63
  -2 -20  -2    7.32    1.62
   2 -20   2    5.49    1.68
   2 -20   2    5.77    0.56
  -2 -20   3    3.66    0.76
   2 -20  -3    2.96    1.48
  -2 -20  -3    2.97    1.52
   2 -20   3    2.43    0.34
   2 -20   3    3.54    1.53
  -2 -20   4    0.34    0.38
   2 -20  -4    0.94    1.18
  -2 -20  -4    1.63    1.25
   2 -20   4   -0.11    1.25
  -2 -20   5    1.73    1.49
   2 -20  -5    2.28    1.37
   2 -20  -5    1.81    1.43
  -2 -20   5    2.05    0.42
  -2 -20  -5    3.08    1.47
   2 -20   5    0.69    1.45
   2 -20  -6    5.27    1.64
  -2 -20   6    4.35    1.66
   2 -20  -6    3.49    1.55
  -2 -20  -6    3.79    1.69
   2 -20   6    4.51    1.65
  -2 -20   7    7.06    1.71
   2 -20  -7    3.22    1.70
  -2 -20  -7    6.31    1.71
   2 -20   7    6.36    1.72
   2 -20  -8   22.33    2.17
  -2 -20   8   23.73    2.16
  -2 -20  -8   21.22    2.22
   2 -20   8   19.95    2.25
  -2 -20   9   15.92    2.02
   2 -20  -9   10.44    1.92
  -2 -20  -9   11.03    2.04
   2 -20   9   12.05    2.07
   2 -20 -10   13.33    1.99
  -2 -20  10   17.51    2.04
  -2 -20 -10   14.81    2.16
   2 -20  10   15.61    2.21
  -2 -20  11    9.68    1.93
   2 -20 -11    7.83    1.88
  -2 -20 -11    7.95    1.99
   2 -20  11    8.88    2.03
  -2 -20  12   60.99    3.10
   2 -20 -12   55.93    2.96
  -2 -20 -12   60.18    3.19
   2 -20  12   57.99    3.25
  -2 -20  13   11.72    2.71
   2 -20 -13   -0.02    1.60
  -2 -20 -13    0.63    1.71
   2 -20  13    2.14    1.72
  -2 -20  14   19.67    3.58
   2 -20 -14   17.26    2.24
  -2 -20 -14   17.50    2.35
   2 -20  14   23.68    2.38
   2 -20 -15    0.38    1.30
  -2  20 -15    0.06    1.38
  -2 -20 -15    0.19    2.40
   2 -20  15    0.29    1.44
  -2 -20  16   67.72    4.75
  -2  20 -16   65.46    4.79
   2 -20 -16   62.81    3.16
   2  20 -16   62.29    4.60
  -2 -20 -16   60.25    5.09
   2 -20  16   62.49    5.01
  -2 -20  17   11.79    3.05
  -2  20 -17    2.71    1.95
   2 -20 -17    4.01    1.79
  -2 -20 -17    2.52    3.28
   2  20 -17    3.11    1.70
   2 -20  17    4.28    3.30
  -2 -20  18   18.67    3.69
   2 -20 -18   18.89    2.31
  -2  20 -18   21.34    3.76
   2  20 -18   13.17    3.41
   2 -20  18   16.82    3.88
  -2 -20 -18   22.22    3.97
  -2 -20  19    1.48    1.56
   2 -20 -19    1.95    1.51
  -2  20 -19    0.36    1.62
  -2 -20 -19    0.36    2.69
   2  20 -19    0.48    1.47
   2 -20  19   -0.52    2.67
  -2 -20  20    0.64    1.42
   2 -20 -20    0.08    1.37
  -2 -20 -20   -0.30    1.46
   2  20 -20    0.96    2.07
   2 -20  20    0.24    1.58
  -2 -20  21    2.26    1.32
   2  20  21    0.13    1.43
   2 -20 -21   -0.23    1.24
  -2  20 -21   -0.65    1.22
  -2 -20 -21   -0.32    1.41
   2  20 -21   -0.46    1.19
   2 -20  21    0.01    1.46
   2  20  22   -0.08    1.39
  -2 -20  22    0.48    1.35
   2 -20 -22    0.14    1.26
  -2  20 -22   -0.79    1.97
  -2 -20 -22    0.48    1.40
   2  20 -22    0.03    1.86
   2 -20  22   -0.40    1.39
  -2 -20  23    0.07    1.74
   2  20  23    0.21    2.90
  -2  20 -23    2.59    2.62
   2 -20 -23    0.61    2.71
   2  20 -23    3.22    1.56
  -2 -20 -23   -0.09    2.97
   2 -20  23   -0.12    1.88
  -2 -20  24    1.38    1.72
   2  20  24    0.11    1.83
   2 -20 -24   -0.14    2.79
  -2  20 -24    0.87    1.58
  -2 -20 -24    0.01    2.98
   2  20 -24    1.04    1.51
   2 -20  24    2.04    2.96
   2  20  25   -0.01    2.97
  -2 -20  25    2.18    2.87
   2 -20 -25    0.16    2.89
  -2  20 -25    0.81    2.74
   2  20 -25    1.04    2.45
  -2 -20 -25    0.29    1.95
   2 -20  25    2.80    3.05
   2  20  26    0.19    3.32
  -2 -20  26    0.90    3.27
   2 -20 -26    2.90    2.02
  -2  20 -26    2.00    2.90
   2  20 -26    2.20    1.70
  -2 -20 -26    3.21    2.21
  -2  20  26    0.48    1.94
   2 -20  26    3.37    2.18
  -2 -20  27    0.14    2.78
   2  20  27    0.22    1.84
   2 -20 -27    0.94    1.73
  -2  20 -27    0.89    1.55
   2  20 -27    0.36    1.46
  -2 -20 -27    1.23    1.98
  -2  20  27   -0.22    1.68
   2 -20  27   -0.80    1.83
   2  20  28    0.03    2.15
  -2 -20  28    0.42    2.05
   2 -20 -28    1.91    2.01
  -2  20 -28    2.61    1.87
   2  20 -28    2.53    2.65
  -2 -20 -28    2.28    3.70
  -2  20  28    0.48    3.18
   2 -20  28    1.01    3.51
   2  20  29    0.63    3.41
   2 -20 -29    0.84    3.34
  -2 -20  29    2.34    2.05
  -2  20 -29    1.78    2.88
   2  20 -29    1.76    2.71
  -2 -20 -29   -1.83    3.72
  -2  20  29    0.04    3.17
   2 -20  29    0.24    3.56
  -2 -20  30    2.79    3.52
   2  20  30   -0.03    3.66
   2 -20 -30    4.65    3.76
  -2  20 -30    2.38    3.18
   2  20 -30    3.27    1.87
  -2 -20 -30    1.44    2.56
   2 -20  30    3.07    2.40
  -2  20  30   -0.38    2.19
  -2 -20  31    1.02    2.78
   2  20  31    0.11    2.71
   2 -20 -31   -1.67    1.81
  -2  20 -31   -0.01    2.43
   2  20 -31   -0.58    1.39
  -2 -20 -31    1.81    1.99
  -2  20  31    0.06    1.66
   2 -20  31    1.13    1.85
  -2 -20  32    1.08    2.26
   2  20  32   -0.01    1.43
   2 -20 -32   -0.84    1.47
  -2  20 -32   -0.72    1.25
   2  20 -32    0.60    1.11
   2 -20  32   -0.48    2.46
  -2  20  32    0.45    1.37
  -2 -20 -32   -0.06    2.60
   2 -22   0   12.03    0.99
  -2 -22   1   23.61    2.28
   2 -22  -1   20.97    1.29
   2 -22   1   21.93    0.97
  -2 -22   2    7.42    0.76
  -2 -22   2    3.43    1.82
   2 -22  -2    6.67    1.83
   2 -22  -2    7.02    1.09
   2 -22   2    4.86    0.53
  -2 -22   3    5.83    1.78
  -2 -22   3    6.18    0.63
   2 -22  -3    7.41    1.81
  -2 -22  -3    7.62    1.82
   2 -22   3    5.69    0.37
  -2 -22   4    6.18    0.49
   2 -22  -4    5.35    1.80
  -2 -22  -4    4.96    1.82
  -2 -22  -5    3.35    1.63
   2 -22   5    2.24    1.72
  -2 -22   6   31.14    2.54
   2 -22  -6   24.99    2.42
  -2 -22  -6   22.77    2.55
   2 -22   6   25.09    2.54
  -2 -22   7   19.62    2.37
   2 -22  -7   16.86    2.25
  -2 -22  -7   18.16    2.36
   2 -22   7   22.07    2.42
  -2 -22   8   -0.51    1.21
   2 -22  -8   -0.98    1.19
  -2 -22  -8    1.66    1.24
   2 -22   8   -0.30    1.25
  -2 -22   9    5.01    1.87
   2 -22  -9    4.67    1.80
  -2 -22  -9    5.19    1.88
   2 -22   9    5.54    1.93
  -2 -22  10   15.08    2.17
   2 -22 -10   13.45    2.17
  -2 -22 -10   14.01    2.27
   2 -22  10   13.16    2.27
  -2 -22  11    2.34    1.65
   2 -22 -11    3.46    1.59
  -2 -22 -11   -0.07    1.71
   2 -22  11    0.81    1.73
  -2 -22  12    1.89    1.61
   2 -22 -12    0.94    1.62
  -2 -22 -12    0.50    2.73
   2 -22  12    1.81    1.72
   2 -22 -13    3.43    1.72
  -2 -22  13    2.39    1.74
  -2 -22  14    7.39    2.02
   2 -22 -14    6.75    1.97
  -2 -22  15    2.54    1.78
   2 -22 -15    0.81    1.72
  -2 -22 -15    3.33    2.90
   2 -22  15    6.42    3.06
  -2 -22  16   16.78    2.34
  -2  22 -16   10.23    3.58
   2 -22 -16   14.56    2.16
  -2 -22 -16   10.53    2.25
   2 -22  16   18.61    2.52
  -2 -22  17    3.15    1.88
  -2  22 -17    2.41    1.84
   2 -22 -17    3.85    1.76
  -2 -22 -17    0.53    1.86
   2 -22  17    4.27    2.01
  -2 -22  18    0.57    1.82
   2 -22 -18    2.03    2.70
  -2  22 -18    1.17    2.72
   2  22 -18    1.17    1.64
   2 -22  18    3.16    1.88
  -2 -22 -18    2.42    1.80
  -2 -22  19    0.36    1.71
   2 -22 -19   -1.00    2.59
  -2  22 -19    3.63    1.61
   2  22 -19    0.61    1.52
  -2 -22 -19   -0.32    1.70
   2 -22  19    0.63    1.74
  -2 -22  20    0.84    2.62
  -2  22 -20   -0.13    2.45
   2 -22 -20    0.14    2.50
   2  22 -20    1.55    2.33
  -2 -22 -20   -0.25    2.71
   2 -22  20    0.31    2.72
  -2 -22  21   -0.07    2.47
   2 -22 -21    0.26    2.31
  -2  22 -21    0.26    1.42
  -2 -22 -21    0.13    2.61
   2  22 -21    0.38    1.38
   2 -22  21   -0.20    2.62
   2 -22 -22   -0.05    1.48
  -2 -22  22   -0.10    2.54
  -2  22 -22   -1.30    2.36
  -2 -22 -22    0.18    1.63
   2  22 -22    1.60    2.18
   2 -22  22    1.04    2.67
  -2 -22  23    0.66    1.97
  -2  22 -23    4.90    2.87
   2 -22 -23   -0.31    1.92
   2  22 -23    5.72    1.73
  -2 -22 -23   -0.43    2.06
   2 -22  23   -0.33    2.05
  -2 -22  24   -0.22    1.53
  -2  22 -24    0.14    1.44
   2 -22 -24   -0.16    1.55
  -2 -22 -24   -0.12    1.68
   2 -22  24   -0.02    1.65
   2  22 -24    0.69    1.37
   2 -22 -25   -0.31    2.91
  -2 -22  25    0.20    1.73
  -2  22 -25    0.56    2.61
   2  22 -25    0.75    2.39
  -2 -22 -25   -0.52    3.15
   2 -22  25    0.61    2.95
  -2 -22  26    7.66    2.67
  -2  22 -26    8.31    3.85
   2 -22 -26    3.43    4.26
   2  22 -26    8.31    2.27
  -2 -22 -26   14.70    4.70
   2 -22  26    9.43    4.53
  -2 -22  27    0.67    3.27
   2  22  27    0.05    2.11
   2 -22 -27    1.54    3.44
  -2  22 -27    1.65    1.85
  -2 -22 -27   -0.64    2.30
   2  22 -27    0.59    1.78
   2 -22  27    2.71    2.18
  -2 -22  28    0.68    3.31
   2  22  28   -0.19    2.09
  -2  22 -28    0.48    1.80
   2 -22 -28   -0.27    2.13
  -2 -22 -28    2.54    2.31
   2  22 -28   -0.30    2.75
   2 -22  28    1.79    2.16
  -2 -22  29    0.82    2.26
   2  22  29    0.45    3.75
  -2  22 -29    3.24    3.31
   2 -22 -29    2.01    2.38
   2  22 -29    2.05    3.07
  -2 -22 -29    2.23    4.11
   2 -22  29   -0.04    3.88
   2  22  30    0.44    4.37
  -2 -22  30    3.21    2.77
   2 -22 -30    4.49    4.46
  -2  22 -30    4.47    3.87
  -2 -22 -30    9.12    4.87
   2  22 -30    7.52    2.26
   2 -22  30    5.65    4.53
   2 -24   0    2.61    0.93
  -2 -24   1    1.06    0.66
   2 -24  -1    0.07    0.69
   2 -24   1    0.73    0.48
   2 -24   1   -0.73    1.59
  -2 -24   2   10.91    0.81
  -2 -24   2   13.57    2.22
  -2 -24   2    6.32    2.15
   2 -24  -2   11.21    1.19
  -2 -24  -2    6.50    2.19
   2 -24   2    9.29    2.26
   2 -24   2   14.61    2.24
   2 -24   2    9.02    0.48
  -2 -24   3   26.56    0.90
  -2 -24   3   28.58    2.71
  -2 -24   3   30.89    2.70
   2 -24  -3   27.73    2.71
   2 -24  -3   28.33    2.71
   2 -24  -3   28.25    1.74
  -2 -24  -3   29.89    2.69
  -2 -24  -3   31.54    2.64
   2 -24   3   33.14    2.82
   2 -24  -4    2.46    0.70
  -2 -24   4    0.90    0.32
  -2 -24   4    0.91    0.31
  -2 -24   4    1.02    1.67
   2 -24  -4    0.58    1.69
   2 -24  -4    3.40    1.64
  -2 -24  -4    1.42    1.61
  -2 -24  -4    1.75    1.69
  -2 -24   5    5.40    1.94
   2 -24  -5    2.84    1.91
   2 -24  -6    1.03    1.60
   2 -24   8    1.53    1.79
  -2 -24  -9    4.04    1.77
   2 -24   9    0.10    1.90
  -2 -24 -10    0.95    1.55
   2 -24  10    0.12    1.62
  -2 -24 -11    1.16    1.71
   2 -24 -12   -0.01    1.22
  -2 -24  12   -0.04    1.34
   2 -24 -13    0.02    1.25
  -2 -24  13    0.08    1.36
   2 -24 -14   -0.00    1.42
  -2 -24  14    0.00    1.53
  -2 -24 -14    1.90    2.45
  -2 -24  15   -0.44    1.60
   2 -24 -15   -0.67    1.45
   2 -24  15    0.70    1.62
  -2 -24 -15   -0.79    1.54
  -2 -24  16    0.40    1.47
   2 -24 -16    0.06    2.13
  -2 -24 -16    1.31    1.43
   2 -24  16   -1.59    1.50
  -2 -24  17    4.70    3.19
   2 -24 -17    0.64    2.99
  -2 -24 -17    1.57    2.01
   2 -24  17    3.43    2.08
  -2 -24  18    1.89    3.20
   2 -24 -18    2.17    2.98
  -2  24 -18    0.55    1.87
  -2 -24 -18    1.92    3.21
   2 -24  18    4.45    3.28
  -2 -24  19    8.23    3.67
   2 -24 -19    5.47    2.19
  -2  24 -19    4.16    2.16
  -2 -24 -19    5.61    3.81
   2 -24  19    3.98    3.85
   2 -24 -20    0.56    1.80
  -2 -24  20    2.25    2.94
  -2  24 -20    1.33    2.70
  -2 -24 -20   -0.33    2.03
   2 -24  20   -0.17    3.03
  -2 -24  21    0.57    1.64
   2 -24 -21   -0.40    1.61
  -2  24 -21    0.54    1.68
  -2 -24 -21   -0.16    1.88
   2 -24  21    0.32    1.75
  -2 -24  22    0.09    1.63
   2 -24 -22   -0.48    1.65
  -2  24 -22   -0.06    2.54
  -2 -24 -22    0.00    1.87
   2  24 -22    1.13    1.56
   2 -24  22   -0.15    1.77
  -2 -24  23   -0.53    2.03
   2 -24 -23   -0.09    3.19
  -2  24 -23    2.53    2.98
  -2 -24 -23   -0.30    3.48
   2  24 -23    2.37    1.80
   2 -24  23   -0.64    3.30
  -2 -24  24   -0.34    2.93
   2 -24 -24   -0.14    2.95
  -2  24 -24    0.22    1.77
   2  24 -24    1.27    2.58
  -2 -24 -24    0.38    3.23
   2 -24  24    0.13    3.05
  -2 -24  25   -0.68    2.98
  -2  24 -25    1.09    2.80
   2 -24 -25   -0.46    1.92
  -2 -24 -25   -0.43    2.09
   2  24 -25    2.10    2.72
   2 -24  25    0.75    2.01
  -2 -24  26    0.74    2.27
  -2  24 -26    1.69    3.34
   2 -24 -26   -0.03    2.29
   2  24 -26    2.96    2.04
  -2 -24 -26    1.11    2.63
   2 -24  26    1.84    2.41
  -2 -24  27    0.44    2.47
   2 -24 -27    8.25    2.58
  -2  24 -27   -0.04    2.26
  -2 -24 -27    2.39    4.42
   2  24 -27    1.81    2.17
   2 -24  27    5.25    4.21
   2 -26   0   10.08    0.81
  -2 -26   0   11.16    1.03
   2 -26   0    8.39    2.30
  -2 -26   1    1.71    1.79
   2 -26  -1    0.36    0.70
  -2 -26   1    1.32    0.61
  -2 -26  -1    1.71    1.64
   2 -26   1    0.48    1.68
  -2 -26   2    1.61    0.64
  -2 -26   2    2.09    1.84
   2 -26  -2    0.23    1.80
   2 -26  -2    2.78    0.88
   2 -26   2   -0.03    1.84
  -2 -26  -2    0.92    1.71
   2 -26  -3    5.97    1.93
   2 -26  -3    1.81    1.92
   2 -26  -3    2.88    1.12
  -2 -26  -3    3.01    1.99
   2 -26  -4    4.06    1.25
   2 -26  -5    1.97    0.79
   2 -26   5   -0.93    1.94
  -2 -26   6    2.10    1.70
   2 -26  -6    1.72    0.82
  -2 -26  -6    2.73    1.85
  -2 -26  -6   -0.08    1.73
   2 -26   6   -0.00    1.79
  -2 -26   7    0.00    1.61
   2 -26  -7   -0.33    0.74
  -2 -26  -7   -0.52    1.57
   2 -26  -8    1.03    1.58
  -2 -26   8    0.00    1.74
  -2 -26   9    0.27    1.54
   2 -26  -9    0.05    1.45
   2 -26  10   -0.23    1.59
  -2 -26 -11    1.30    1.77
   2 -26  11    0.08    1.73
  -2 -26 -12    0.16    1.61
  -2 -26  14    0.32    1.66
   2 -26 -14    0.02    1.51
  -2 -26  15    3.58    2.11
   2 -26 -15    3.06    1.92
  -2 -26 -15    2.00    2.17
   2 -26  15    0.64    2.05
  -2 -26  16    2.99    2.26
  -2 -26 -16    3.18    2.35
   2 -26  16    4.78    2.36
   2 -26  17    0.36    1.85
   2 -26 -18    1.09    2.73
   2 -26  18   -0.69    2.97
   2 -26 -19   -1.71    2.02
  -2 -26  19   -0.52    3.31
   2 -26  19    1.06    3.40
  -2 -26 -19   -1.26    2.22
  -2 -26  20    3.98    2.34
   2 -26 -20    6.63    2.35
  -2 -26 -20    0.87    2.60
   2 -26  20   -0.59    2.46
   2 -26 -21    0.31    1.84
  -2 -26  21    0.70    1.86
  -2 -26 -21   -0.12    2.06
   2 -26  21   -0.37    1.95
  -2 -26  22   -0.18    3.07
   2 -26 -22    0.02    3.06
  -2  26 -22    0.53    1.87
  -2 -26 -22    0.26    3.27
   2 -26  22    0.24    3.18
  -2 -26  23    0.60    3.58
  -2  26 -23    2.56    2.06
   2 -26 -23    0.32    3.57
  -2 -26 -23   -0.21    3.86
   2 -26  23   -0.60    3.67
   2 -28   0    3.63    2.19
  -2 -28   1    4.90    2.36
  -2 -28  -1    2.80    2.15
   2 -28  -2    2.23    2.06
  -2 -28   5   -0.01    1.47
  -2 -28   6   -0.00    1.96
   2 -28  -6   -0.36    1.88
   2 -28  -6    1.57    1.17
   2 -28  -7    0.08    0.96
   2 -28   7   -0.13    1.44
   2 -28  -8    0.57    1.25
  -2 -28  -8   -0.01    1.80
   2 -28   8   -0.06    1.74
   2 -28  -9    0.02    0.70
  -2 -28  10   -0.10    1.62
  -2 -28  11    0.33    1.76
   2 -28 -11    0.02    1.56
  -2 -28 -12    0.96    1.97
   2 -28  12    0.00    1.84
  -2 -28  15   -1.22    1.88
   2 -28 -15    0.59    1.79
  -2 -28 -15   -0.36    1.97
  -2 -28  16    2.90    2.23
   2 -28 -16    2.67    2.13
  -2 -28 -16    0.43    2.35
   2 -28  16    0.20    2.28
  -2 -28  17   -0.11    3.69
   2 -28  17    2.24    2.34
   2 -28  18    0.50    3.46
  -2 -30   1   -0.01    1.60
  -2 -30  -2    3.56    2.41
  -2 -30   4   -0.00    1.43
   2 -30  -5    0.57    1.94
   2 -30   6    0.12    1.73
  -2 -30   8    0.10    1.81
   2 -30  -9    0.03    1.73
   2 -30   9    0.21    1.76
  -2 -30 -10    0.82    2.24
   2 -30 -11    3.15    1.97
  -2 -30  12    0.22    2.48
   2 -30 -12    2.42    1.22
   3  -1   0  276.62    4.06
   3  -1   0  287.79    3.75
  -3  -1   0  284.51    4.15
  -3   1   0  287.03    3.75
   3   1   0  277.37    4.10
  -3   1   0  288.22    4.53
  -3  -1   0  282.57    3.66
   3   1   0  291.33    3.78
  -3  -1   1  734.94    9.70
  -3   1  -1  760.36   10.66
   3  -1  -1  736.84    9.84
   3   1   1  768.52   10.79
  -3  -1   1  754.98   11.03
  -3   1  -1  748.49   11.26
   3  -1  -1  733.83   10.77
   3  -1   1  762.37   11.14
  -3  -1  -1  747.55   10.29
  -3   1   1  762.39   10.09
   3   1  -1  756.76   11.54
  -3  -1  -1  763.42   11.64
  -3   1   1  758.58   11.51
   3  -1   1  749.28   10.34
  -3   1  -2  646.08    9.28
   3  -1  -2  615.06    8.03
   3   1   2  633.88    9.17
   3  -1  -2  618.99    9.54
  -3  -1   2  636.02    9.24
  -3   1  -2  622.01    9.41
  -3  -1   2  588.95    7.60
   3  -1   2  619.61    8.68
   3   1  -2  615.26    9.02
  -3  -1  -2  627.92    9.10
  -3   1   2  634.07    9.27
   3   1   3  163.53    2.90
   3  -1  -3  166.22    2.15
  -3  -1   3  157.65    2.02
  -3  -1   3  165.21    3.11
  -3   1  -3  163.56    2.48
   3  -1  -3  164.39    2.68
   3   1  -3  170.67    3.13
  -3   1   3  162.38    2.12
   3  -1   3  163.79    2.50
   3   1  -3  162.45    2.05
  -3   1   3  166.93    2.70
  -3  -1  -3  169.71    2.97
  -3  -1   4 1162.49   16.69
  -3   1  -4 1162.30   18.22
  -3  -1   4 1175.60   18.60
   3   1   4 1170.52   17.89
   3  -1  -4 1175.58   16.99
   3  -1  -4 1172.34   18.17
  -3   1   4 1152.29   16.65
  -3  -1  -4 1161.67   17.77
   3   1  -4 1145.41   16.47
  -3   1   4 1156.13   17.88
   3  -1   4 1165.31   18.32
   3   1  -4 1165.49   17.89
   3  -1  -5   30.77    1.68
   3   1   5   31.26    1.66
  -3   1  -5   29.15    1.59
   3  -1  -5   33.30    0.96
  -3  -1   5   30.65    1.03
  -3  -1   5   31.28    0.91
  -3   1   5   32.33    0.95
   3  -1   5   30.51    1.60
  -3  -1  -5   31.43    1.07
   3   1  -5   32.44    0.91
   3   1  -5   30.44    1.04
  -3   1  -6  285.54    4.65
   3  -1  -6  288.58    5.47
   3  -1  -6  295.04    4.19
   3   1   6  290.52    4.76
  -3  -1   6  279.11    3.97
   3   1  -6  292.83    5.25
   3  -1   6  289.15    5.33
  -3  -1  -6  296.62    5.50
  -3   1   6  292.83    4.50
   3   1  -6  289.88    4.40
   3  -1  -7  243.78    4.05
   3   1   7  245.51    5.02
  -3  -1   7  237.97    3.96
  -3   1  -7  241.97    4.85
   3   1  -7  242.49    3.99
   3  -1   7  237.79    4.16
  -3   1   7  251.65    4.18
   3   1  -7  246.46    4.76
  -3  -1  -7  248.75    5.01
  -3  -1   8  134.79    2.74
   3   1   8  137.34    2.88
   3  -1  -8  137.82    2.32
  -3   1  -8  136.22    3.54
  -3   1   8  136.30    2.83
   3  -1   8  136.74    2.84
  -3  -1  -8  136.01    2.80
   3   1  -8  137.72    2.78
   3   1  -8  137.81    3.34
   3  -1  -9  353.55    5.54
  -3   1  -9  366.77    6.27
   3   1   9  362.37    6.29
  -3  -1   9  361.28    6.13
  -3  -1  -9  365.25    7.12
   3   1  -9  368.99    5.70
   3  -1   9  364.26    7.16
  -3   1   9  367.49    5.74
  -3  -1  10  140.93    3.20
   3   1  10  137.80    3.05
   3  -1 -10  139.13    2.57
  -3   1 -10  137.50    3.00
  -3  -1 -10  143.70    3.12
  -3   1  10  142.11    3.27
   3  -1  10  138.51    3.06
   3   1 -10  143.93    3.15
   3   1  11  173.93    3.64
   3  -1 -11  171.94    3.71
  -3  -1  11  170.15    3.74
  -3   1 -11  168.74    3.52
   3   1 -11  174.55    3.70
   3  -1  11  171.40    4.50
  -3   1  11  175.85    3.23
  -3  -1 -11  175.83    3.62
  -3   1 -12   65.22    2.07
  -3  -1  12   66.21    1.71
   3  -1 -12   64.69    2.30
   3   1  12   63.52    2.09
  -3   1  12   65.32    1.74
  -3  -1 -12   68.68    2.12
   3  -1  12   61.86    2.08
   3   1 -12   64.08    1.68
  -3  -1  13  226.10    4.72
   3  -1 -13  229.09    4.15
   3   1  13  223.95    4.55
  -3   1 -13  235.41    4.64
  -3  -1 -13  241.21    5.65
  -3   1  13  228.90    4.83
   3   1 -13  232.08    4.17
   3  -1  13  226.94    5.39
  -3   1 -14   15.15    1.36
  -3  -1  14   16.63    1.08
   3  -1 -14   21.72    1.67
   3   1  14   17.82    1.40
   3   1 -14   17.65    1.08
  -3   1  14   16.98    1.71
  -3  -1 -14   15.52    1.39
   3  -1  14   19.38    1.41
   3  -1 -15   74.99    2.01
  -3  -1  15   71.81    2.62
   3   1  15   70.22    3.27
  -3   1 -15   74.28    3.24
  -3  -1 -15   79.84    3.28
   3   1 -15   73.98    1.96
   3  -1  15   73.56    3.21
  -3   1  15   76.03    2.67
   3  -1 -16  113.23    3.29
  -3  -1  16  104.81    2.52
  -3   1 -16  107.93    3.80
   3   1  16  106.41    3.82
  -3  -1 -16  106.12    2.91
   3   1 -16  106.24    2.51
  -3   1  16  107.82    3.28
   3  -1  16  106.49    2.90
   3  -1 -17   51.56    1.76
  -3  -1  17   54.45    2.45
  -3   1 -17   49.14    2.05
   3   1  17   49.43    2.09
  -3   1  17   51.25    1.76
   3   1 -17   53.34    2.41
  -3  -1 -17   49.82    3.00
   3  -1  17   50.91    2.95
  -3  -1  18   66.99    2.05
  -3   1 -18   66.95    2.39
   3   1  18   70.37    2.49
   3  -1 -18   69.20    2.80
   3  -1  18   66.67    2.42
  -3   1  18   68.58    2.08
  -3  -1 -18   66.33    2.42
   3   1 -18   69.59    2.79
  -3   1 -19  152.46    3.76
   3  -1 -19  154.74    3.54
   3   1  19  152.91    3.88
  -3  -1  19  154.04    4.27
   3  -1  19  151.89    4.95
  -3   1  19  150.79    3.50
   3   1 -19  157.62    4.28
  -3  -1 -19  154.79    3.90
   3  -1 -20    8.49    1.81
   3   1  20   13.49    2.23
  -3   1 -20    6.39    2.20
  -3  -1  20    7.87    1.16
  -3   1  20    9.94    1.81
   3  -1  20    8.30    1.43
   3   1 -20    8.46    1.12
  -3  -1 -20    8.61    2.29
   3   1  21   10.08    2.42
   3  -1 -21   12.30    1.26
  -3  -1  21    9.21    1.27
  -3   1 -21   10.81    2.36
  -3   1  21   12.50    2.00
   3  -1  21   10.23    1.51
  -3  -1 -21   11.08    1.57
   3   1 -21   13.09    1.17
   3  -1 -22    4.72    1.16
  -3  -1  22    5.41    1.87
  -3   1 -22    4.75    1.39
   3   1  22    5.47    1.41
   3   1 -22    5.45    1.11
  -3  -1 -22    6.95    2.27
  -3   1  22    4.21    1.89
   3  -1  22    6.33    2.27
  -3   1 -23   11.05    1.66
  -3  -1  23   12.04    1.43
   3   1  23   12.71    1.75
   3  -1 -23   12.35    2.21
   3  -1  23   10.43    1.73
   3   1 -23   14.97    2.09
  -3  -1 -23   11.00    1.70
  -3   1  23   12.65    1.44
   3  -1 -24    4.33    1.24
  -3  -1  24    2.52    2.02
   3   1  24    5.05    2.49
  -3   1 -24    3.78    2.32
   3   1 -24    2.71    1.91
  -3   1  24    4.76    1.27
   3  -1  24    3.60    2.49
  -3  -1 -24    3.75    1.51
   3  -1 -25   49.20    3.58
  -3  -1  25   48.49    2.49
  -3   1 -25   52.17    4.25
   3   1  25   47.99    2.89
  -3  -1 -25   51.82    4.33
   3   1 -25   49.92    2.41
  -3   1  25   56.28    3.70
   3  -1  25   53.41    4.39
   3  -1 -26  147.34    4.34
   3   1  26  148.30    4.99
  -3  -1  26  143.46    5.81
  -3   1 -26  153.94    4.85
   3   1 -26  147.20    4.23
   3  -1  26  143.12    4.91
  -3   1  26  146.52    5.88
  -3  -1 -26  151.33    4.97
  -3  -1  27  110.41    5.21
   3  -1 -27  117.79    5.13
   3   1  27  110.27    6.17
  -3   1 -27  120.61    4.34
  -3  -1 -27  121.10    6.12
  -3   1  27  114.03    3.91
   3   1 -27  114.93    5.03
   3  -1  27  107.09    6.19
  -3  -1  28   33.86    2.34
   3   1  28   39.24    4.31
   3  -1 -28   35.79    3.43
  -3   1 -28   38.42    3.88
   3   1 -28   34.25    2.21
  -3  -1 -28   38.89    2.66
  -3   1  28   34.87    2.41
   3  -1  28   33.17    2.75
   3  -1 -29    8.84    1.67
   3   1  29    8.38    2.06
  -3  -1  29    8.83    2.65
  -3   1 -29    6.53    1.91
  -3  -1 -29    9.35    1.93
  -3   1  29    9.63    2.73
   3  -1  29    7.08    2.01
   3   1 -29    7.52    1.58
   3   1  30   30.68    2.72
   3  -1 -30   32.60    3.48
  -3   1 -30   29.19    2.54
  -3  -1  30   30.94    2.32
   3   1 -30   34.16    3.38
  -3  -1 -30   33.73    3.98
  -3   1  30   22.93    3.52
   3  -1  30   30.61    4.09
   3  -1 -31   17.96    2.04
  -3   1 -31   14.80    3.51
  -3  -1  31   20.13    3.23
   3   1  31   17.83    3.83
  -3   1  31   16.71    2.09
   3   1 -31   20.19    3.07
  -3  -1 -31   17.25    2.38
   3  -1  31   17.64    2.46
  -3  -1  32   11.36    3.07
  -3   1 -32   12.53    3.41
   3  -1 -32   11.42    3.11
   3   1  32    7.97    2.36
  -3   1  32    9.39    3.09
  -3  -1 -32   14.40    2.20
   3   1 -32   15.17    1.98
   3  -1  32    9.84    3.59
   3  -1 -33    8.32    2.93
   3   1  33    6.86    2.12
  -3   1 -33   -0.34    1.93
  -3  -1  33    7.36    1.75
  -3  -1 -33    0.83    3.16
  -3   1  33    7.08    2.69
   3   1 -33    6.32    2.90
   3  -1  33    7.61    2.10
  -3   1 -34    0.55    3.38
  -3  -1  34   12.20    3.18
   3   1  34   11.52    3.86
   3  -1 -34   12.79    2.15
  -3   1  34   14.14    2.05
   3  -1  34   13.39    2.47
   3   1 -34   13.24    3.35
  -3  -1 -34   13.19    2.18
  -3  -1  35    3.27    1.68
   3   1  35    1.96    1.99
   3  -1 -35    1.09    2.76
  -3   1 -35    5.28    2.83
  -3  -1 -35   -0.13    2.92
   3  -1  35    0.78    3.15
  -3   1  35    1.77    2.64
   3   1 -35    4.17    1.72
  -3   1 -36    0.76    1.73
   3   1  36    1.35    1.98
  -3  -1  36    1.56    1.60
   3  -1 -36   -0.90    1.68
  -3   1  36    2.34    2.61
   3  -1  36    2.87    1.92
  -3  -1 -36    0.16    1.79
   3   1 -36    4.74    1.61
  -3   1 -37    0.80    1.71
   3  -1 -37   -0.64    1.62
   3   1  37    0.80    3.08
  -3  -1  37   -0.34    2.63
   3   1 -37    0.74    2.53
  -3  -1 -37    0.36    1.80
   3  -1  37    0.92    3.09
  -3   1  37    4.26    1.65
  -3  -1  38    2.24    1.78
  -3   1 -38   -0.69    2.93
   3  -1 -38    0.72    2.83
   3   1  38    0.78    3.34
  -3  -1 -38    0.67    3.53
   3   1 -38   -0.02    1.79
   3  -1  38    3.38    3.48
  -3   1  38    4.55    1.78
  -3  -1  39    2.35    3.03
  -3   1 -39    3.78    2.07
   3  -1 -39    2.13    1.88
   3   1  39    1.02    2.28
  -3   1  39   -0.94    2.99
  -3  -1 -39    0.19    2.50
   3  -1  39    3.51    2.25
   3   1 -39    2.52    2.03
   3  -1 -40    1.32    3.13
  -3  -1  40    3.19    1.92
   3   1  40    1.70    3.71
  -3   1 -40    2.16    2.81
  -3   1  40    1.74    1.91
  -3  -1 -40   -0.01    3.64
   3  -1  40    2.03    3.70
   3   1 -40    0.13    3.47
  -3   1 -41   -0.31    3.22
  -3  -1  41    0.43    1.64
   3  -1 -41    1.32    1.68
   3   1  41   -0.94    1.93
  -3   1  41   -1.12    2.67
   3  -1  41    0.29    2.00
  -3  -1 -41    3.03    3.57
   3   1 -41   -0.09    1.87
   3  -3   0 5694.22  103.93
   3   3   0 5752.89  104.96
  -3   3   0 5631.54  102.85
   3  -3   0 5625.90  103.13
  -3  -3   0 5854.97  107.87
  -3  -3   0 5651.07  103.65
  -3   3   0 5733.08  105.33
  -3   3  -1  881.39   13.30
   3  -3  -1  866.82   12.52
  -3  -3   1  890.83   13.20
  -3   3  -1  872.64   13.27
   3   3   1  876.89   13.35
  -3  -3   1  883.96   13.63
   3  -3  -1  855.04   13.29
   3  -3   1  883.39   13.37
   3  -3   1  861.92   12.71
   3   3  -1  877.22   13.10
  -3  -3  -1  889.28   13.49
  -3   3   1  887.04   13.67
   3   3   2  377.98    5.60
  -3  -3   2  386.32    6.10
  -3  -3   2  381.73    5.56
   3  -3  -2  383.57    5.75
  -3   3  -2  387.06    5.83
  -3   3  -2  384.51    5.64
   3   3  -2  371.37    5.95
  -3  -3  -2  379.35    6.04
  -3   3   2  375.06    5.60
   3  -3   2  379.57    5.45
   3  -3   2  380.59    5.61
   3  -3  -3  175.43    2.93
   3  -3  -3  174.03    2.57
  -3  -3   3  178.11    3.23
  -3   3  -3  172.66    2.59
  -3  -3   3  169.59    2.76
   3   3   3  174.83    3.41
  -3   3  -3  174.37    2.85
   3  -3   3  179.82    3.43
  -3  -3  -3  177.77    2.92
   3   3  -3  169.24    2.74
   3   3  -3  173.99    3.18
  -3  -3   4  271.17    4.21
  -3  -3   4  280.22    4.24
  -3   3  -4  275.32    4.37
   3  -3  -4  281.68    4.43
   3   3   4  277.21    4.44
   3  -3  -4  287.47    5.26
   3   3  -4  274.25    4.59
  -3  -3  -4  280.43    5.06
  -3   3   4  280.04    4.42
   3   3  -4  274.13    3.90
   3  -3   4  281.39    4.49
  -3   3  -5  207.41    3.54
  -3  -3   5  202.31    3.03
  -3  -3   5  209.51    3.30
   3   3   5  204.72    3.59
   3  -3  -5  205.75    3.55
   3  -3   5  211.11    4.28
   3   3  -5  202.92    3.73
  -3  -3  -5  207.20    3.57
  -3   3   5  205.66    3.55
   3   3  -5  206.54    3.45
   3  -3  -6  579.13    9.12
  -3  -3   6  582.61    8.58
  -3   3  -6  566.52    9.70
   3   3   6  572.24    9.17
  -3  -3   6  577.13    8.72
  -3  -3  -6  584.79   10.07
   3   3  -6  566.40    9.14
   3   3  -6  584.34    9.04
   3  -3   6  581.99   10.01
  -3   3   6  570.92    8.52
  -3   3  -7    7.85    0.91
   3   3   7    8.46    0.97
   3  -3  -7    8.64    1.06
  -3  -3   7    8.87    1.05
   3   3  -7    8.13    1.01
  -3   3   7    8.36    1.11
  -3  -3  -7    7.51    0.94
   3  -3   7    6.21    0.96
   3   3  -7    7.81    0.71
   3  -3  -8   43.03    1.22
  -3  -3   8   42.96    1.19
  -3   3  -8   43.09    1.51
   3   3   8   40.52    1.58
  -3   3   8   42.38    1.22
   3  -3   8   43.79    2.33
   3   3  -8   43.57    1.81
   3   3  -8   41.43    1.60
  -3  -3  -8   41.19    2.31
  -3  -3   9  432.29    6.81
  -3   3  -9  418.60    7.99
   3   3   9  436.76    8.43
   3  -3  -9  439.08    7.55
   3  -3   9  438.01    8.38
   3   3  -9  424.54    6.71
   3   3  -9  434.70    6.92
  -3   3   9  437.60    7.50
  -3  -3  -9  429.93    7.38
   3  -3 -10  237.52    4.11
   3   3  10  241.08    4.66
  -3  -3  10  236.89    4.66
  -3   3 -10  231.48    4.40
   3  -3  10  238.92    4.60
  -3   3  10  236.62    4.11
   3   3 -10  240.02    4.65
  -3  -3 -10  240.62    4.57
   3   3 -10  240.43    4.80
  -3  -3  11  102.01    2.84
   3  -3 -11  105.56    2.91
   3   3  11   98.60    2.70
  -3   3 -11  105.11    3.41
  -3   3  11  100.86    2.24
   3   3 -11  104.51    2.92
   3   3 -11   99.38    2.79
   3  -3  11   97.77    2.62
  -3  -3 -11  101.81    2.64
   3  -3 -12  788.50   12.97
  -3  -3  12  774.20   13.41
  -3   3 -12  763.06   13.15
   3   3  12  773.84   13.46
   3  -3  12  764.02   14.19
   3   3 -12  758.72   13.17
  -3  -3 -12  767.33   13.26
  -3   3  12  776.29   12.81
   3   3  13  222.63    5.60
  -3   3 -13  221.50    5.43
   3  -3 -13  232.32    4.29
  -3  -3  13  226.36    4.14
  -3  -3 -13  224.97    5.59
  -3   3  13  224.04    4.89
   3   3 -13  223.93    4.11
   3  -3  13  220.17    5.54
   3  -3 -14   14.29    1.65
  -3   3 -14   11.81    2.01
   3   3  14   17.51    2.16
  -3  -3  14   13.99    1.03
  -3   3  14   12.74    1.06
   3  -3  14   12.69    1.34
  -3  -3 -14   12.75    1.36
   3   3 -14   12.84    1.61
  -3  -3  15    7.19    1.50
   3   3  15    7.44    1.99
   3  -3 -15    8.41    0.97
  -3   3 -15    5.96    1.19
   3  -3  15    6.86    1.23
   3   3 -15    6.70    0.95
  -3   3  15    6.67    1.54
  -3  -3 -15    8.67    1.26
   3  -3 -16  392.45    7.06
  -3  -3  16  382.31    7.65
  -3   3 -16  382.76    7.36
   3   3  16  388.23    7.52
   3  -3  16  382.34    8.41
  -3   3  16  383.90    7.01
  -3  -3 -16  398.72    8.71
   3   3 -16  381.93    6.87
   3  -3 -17  246.11    4.84
   3   3  17  234.23    5.21
  -3   3 -17  236.68    5.06
  -3  -3  17  242.86    5.48
   3  -3  17  238.95    6.11
  -3  -3 -17  241.72    6.35
   3   3 -17  243.47    5.48
  -3   3  17  243.23    4.82
  -3   3 -18   25.91    1.71
   3  -3 -18   30.51    2.18
  -3  -3  18   25.47    1.41
   3   3  18   26.91    1.78
  -3   3  18   25.75    1.45
   3  -3  18   22.70    1.70
  -3  -3 -18   26.30    1.77
   3   3 -18   24.74    2.01
   3  -3 -19   10.33    1.81
  -3   3 -19   10.77    1.39
   3   3  19   10.94    1.43
  -3  -3  19    9.21    1.13
  -3   3  19    9.73    1.81
   3  -3  19   11.34    2.24
  -3  -3 -19   13.46    2.31
   3   3 -19   11.36    1.72
  -3  -3  20    0.82    1.36
  -3   3 -20   -0.09    1.03
   3   3  20    2.46    1.13
   3  -3 -20    1.14    0.85
   3  -3  20    0.90    1.06
   3   3 -20    0.66    1.29
  -3  -3 -20    0.89    1.11
  -3   3  20    0.62    1.40
  -3   3 -21   19.95    1.72
   3   3  21   21.53    2.72
  -3  -3  21   19.37    1.46
   3  -3 -21   19.84    1.47
  -3   3  21   19.07    2.27
  -3  -3 -21   19.31    2.81
   3   3 -21   20.47    1.37
   3  -3  21   18.46    2.68
   3   3  22   51.35    3.61
  -3   3 -22   47.81    3.46
  -3  -3  22   46.77    2.04
   3  -3 -22   49.46    2.98
  -3   3  22   45.21    2.97
   3   3 -22   49.01    2.73
  -3  -3 -22   53.95    2.48
   3  -3  22   47.67    2.40
   3  -3 -23   17.12    1.54
  -3  -3  23   13.12    2.38
   3   3  23   17.29    2.85
  -3   3 -23   15.17    2.77
   3  -3  23   15.27    1.81
  -3  -3 -23   17.53    2.92
   3   3 -23   18.01    2.20
  -3   3  23   14.22    2.43
  -3  -3  24   41.49    2.15
   3  -3 -24   40.79    3.14
   3   3  24   42.83    3.81
  -3   3 -24   47.25    3.60
  -3   3  24   42.33    2.19
   3   3 -24   40.84    2.85
  -3  -3 -24   46.08    2.58
   3  -3  24   43.09    2.49
   3  -3 -25  104.41    3.42
  -3   3 -25  101.99    3.65
  -3  -3  25  103.02    4.46
   3   3  25  104.79    3.94
   3  -3  25  104.56    3.78
  -3   3  25  105.07    3.43
  -3  -3 -25  115.92    5.34
   3   3 -25   99.75    4.22
   3  -3 -26   57.97    3.87
   3   3  26   57.53    3.22
  -3  -3  26   59.15    2.68
  -3   3 -26   56.19    3.01
  -3  -3 -26   60.04    3.23
  -3   3  26   55.12    2.71
   3  -3  26   54.52    3.11
   3   3 -26   63.14    3.62
   3  -3 -27  120.23    3.82
  -3   3 -27  115.61    4.10
   3   3  27  123.12    4.39
  -3  -3  27  114.18    5.17
   3   3 -27  108.97    3.51
   3  -3  27  118.64    4.33
  -3  -3 -27  120.98    6.00
  -3   3  27  120.85    3.90
  -3   3 -28   59.53    3.10
   3  -3 -28   66.96    4.14
  -3  -3  28   60.06    2.87
   3   3  28   63.79    4.85
   3  -3  28   64.33    3.32
   3   3 -28   61.08    2.66
  -3  -3 -28   68.56    3.37
  -3   3  28   66.97    4.14
  -3   3 -29   26.99    3.75
  -3  -3  29   33.94    3.44
   3   3  29   34.12    4.11
   3  -3 -29   34.28    2.36
   3   3 -29   29.19    2.12
   3  -3  29   30.26    4.08
  -3   3  29   35.00    3.50
  -3  -3 -29   34.00    4.17
  -3  -3  30   20.26    2.08
  -3   3 -30   19.68    3.50
   3  -3 -30   22.31    3.33
   3   3  30   24.40    2.50
   3  -3  30   25.59    2.56
  -3   3  30   17.11    3.27
  -3  -3 -30   23.68    2.58
   3   3 -30   21.42    2.99
  -3  -3  31   23.51    3.24
  -3   3 -31   22.84    2.32
   3  -3 -31   23.25    2.22
   3   3  31   19.22    2.50
   3  -3  31   23.65    3.91
   3   3 -31   18.69    3.15
  -3  -3 -31   26.79    3.95
  -3   3  31   18.69    2.14
   3  -3 -32    0.22    2.36
   3   3  32    0.99    1.70
  -3   3 -32   -0.21    1.51
  -3  -3  32    1.18    1.37
   3  -3  32    1.53    1.65
   3   3 -32    1.78    2.14
  -3   3  32    2.55    1.36
  -3  -3 -32    0.44    1.67
   3  -3 -33    0.60    1.41
   3   3  33    0.46    2.56
  -3   3 -33   -1.53    2.24
  -3  -3  33    1.69    2.09
   3  -3  33   -0.48    2.52
   3   3 -33    0.22    1.35
  -3   3  33    2.21    2.10
  -3  -3 -33    1.23    2.44
   3  -3 -34    6.26    2.99
  -3   3 -34    3.96    2.95
  -3  -3  34    6.39    1.79
   3   3  34    7.70    2.19
  -3   3  34    8.17    2.84
   3  -3  34    7.01    2.18
  -3  -3 -34    0.86    2.08
   3   3 -34    8.15    1.94
   3  -3 -35    1.16    1.46
  -3   3 -35    1.11    1.54
  -3  -3  35    0.15    2.22
   3   3  35    0.17    1.68
   3  -3  35   -0.06    2.70
   3   3 -35    0.13    2.46
  -3  -3 -35   -0.25    1.64
  -3   3  35    1.19    2.22
  -3   3 -36    0.11    1.48
  -3  -3  36   -0.65    1.32
   3   3  36   -0.46    2.57
   3  -3 -36   -1.19    2.21
  -3   3  36   -1.50    1.37
  -3  -3 -36    0.09    2.49
   3   3 -36    1.36    2.32
   3  -3  36    1.66    1.59
   3  -3 -37    4.43    1.71
  -3  -3  37    6.65    2.81
   3   3  37    6.06    3.27
  -3   3 -37   -3.88    3.03
  -3   3  37    0.22    1.70
   3   3 -37    2.80    1.79
   3  -3  37    1.11    3.22
  -3  -3 -37   -1.41    2.05
   3  -3 -38    7.69    2.76
  -3   3 -38    1.31    3.18
  -3  -3  38    1.24    1.78
   3   3  38    0.39    2.15
  -3   3  38   -1.47    2.88
   3   3 -38    2.58    1.87
   3  -3  38    2.13    3.35
  -3  -3 -38    0.66    3.57
   3  -3 -39    3.54    1.84
  -3  -3  39    6.70    2.99
   3   3  39    0.47    2.24
  -3   3 -39    2.37    2.26
   3  -3  39    3.90    2.27
  -3   3  39   -0.14    1.92
  -3  -3 -39    0.69    2.28
   3   3 -39    2.16    3.42
   3   3  40    5.74    4.28
   3  -3 -40   12.01    3.48
  -3  -3  40    2.29    3.54
  -3   3 -40    4.44    4.40
  -3   3  40    9.09    2.22
   3   3 -40   -0.55    4.40
   3  -3  40    4.45    4.22
  -3  -3 -40    0.11    4.04
   3  -3 -41    3.57    1.83
  -3  -3  41   -0.22    1.80
   3   3  41   -2.91    3.58
  -3   3 -41    1.85    3.99
   3   3 -41    0.47    2.34
   3  -3  41    2.46    2.17
  -3   3  41   -0.77    2.97
  -3  -3 -41    0.08    2.08
   3  -5   0  136.96    2.48
   3  -5   0  143.72    2.73
  -3   5   0  145.08    2.30
  -3  -5   0  143.47    2.57
  -3   5   0  140.31    3.04
   3  -5  -1  211.25    3.93
  -3   5  -1  208.55    4.06
   3  -5  -1  211.98    3.79
  -3  -5   1  214.53    3.74
  -3   5  -1  211.79    3.12
   3  -5   1  210.02    4.07
   3  -5   1  205.65    3.06
  -3  -5  -1  206.40    3.50
  -3   5  -2  280.74    5.13
  -3   5  -2  275.13    4.26
   3  -5  -2  283.89    4.91
  -3  -5   2  273.37    4.53
  -3  -5   2  281.70    4.90
   3   5   2  281.58    4.61
  -3  -5  -2  269.59    4.44
   3  -5   2  280.23    4.56
   3  -5   2  274.70    4.27
  -3   5  -3   77.22    2.39
   3  -5  -3   80.18    1.76
  -3  -5   3   78.09    1.62
  -3   5  -3   76.35    1.59
   3  -5  -3   76.83    2.22
  -3  -5   3   75.63    1.44
   3   5   3   76.14    1.83
   3  -5   3   74.44    1.62
   3   5  -3   75.10    1.89
  -3  -5  -3   73.86    1.79
   3  -5   3   78.49    1.82
  -3   5  -4  153.71    2.56
  -3   5  -4  154.44    2.94
   3   5   4  163.92    3.81
   3  -5  -4  158.85    3.34
  -3  -5   4  156.49    2.70
  -3  -5   4  159.12    2.53
   3  -5   4  160.82    3.70
   3   5  -4  155.22    2.65
   3   5  -4  157.24    2.91
  -3  -5  -4  158.31    3.76
   3  -5  -5   30.26    1.61
  -3   5  -5   31.11    0.75
  -3   5  -5   26.41    1.87
   3   5   5   31.82    2.01
  -3  -5   5   31.19    1.55
  -3  -5   5   30.26    1.29
  -3   5   5   30.57    1.13
   3   5  -5   29.90    1.49
   3  -5   5   30.44    1.33
   3   5  -5   33.40    1.31
  -3  -5  -5   31.72    1.31
   3  -5  -6  119.76    2.89
   3   5   6  118.90    3.44
  -3  -5   6  118.63    2.27
  -3  -5   6  120.74    2.47
  -3   5  -6  118.22    2.55
   3  -5   6  118.61    2.65
   3   5  -6  115.29    2.01
  -3   5   6  117.45    2.34
   3   5  -6  119.86    2.77
  -3  -5  -6  119.00    2.63
   3   5   7  324.45    5.75
  -3  -5   7  320.74    5.29
   3  -5  -7  324.77    5.93
  -3   5  -7  318.03    5.58
  -3  -5   7  324.46    5.25
  -3   5   7  324.03    6.00
   3   5  -7  321.77    5.19
  -3  -5  -7  319.81    5.63
   3   5  -7  311.50    4.80
   3  -5   7  327.99    5.78
   3  -5  -8  752.78   12.12
  -3  -5   8  769.77   12.96
   3   5   8  753.40   12.71
  -3   5  -8  767.30   12.70
   3  -5   8  763.02   13.70
   3   5  -8  756.39   12.06
  -3  -5  -8  761.62   12.70
  -3   5   8  768.94   12.38
   3   5  -8  766.79   11.79
  -3   5  -9    3.83    0.92
   3  -5  -9    4.84    1.24
  -3  -5   9    3.73    0.78
   3   5   9    2.39    1.67
   3   5  -9    4.08    0.71
   3   5  -9    3.11    0.60
   3  -5   9    4.27    0.99
  -3  -5  -9    3.80    0.99
  -3   5   9    4.67    1.25
   3  -5 -10    9.74    1.43
  -3  -5  10    8.56    0.91
   3   5  10    8.00    1.14
  -3   5 -10    6.98    1.07
   3  -5  10    8.39    1.86
   3   5 -10    8.09    1.35
  -3   5  10    9.30    0.92
   3   5 -10    8.11    0.71
  -3  -5 -10   11.57    1.82
   3  -5 -11  124.81    3.38
  -3   5 -11  126.17    2.95
   3   5  11  127.24    3.07
  -3  -5  11  130.14    2.71
   3  -5  11  126.09    3.02
  -3  -5 -11  129.14    3.08
  -3   5  11  131.87    3.44
   3   5 -11  125.02    2.64
   3   5 -11  124.93    2.95
  -3   5 -12  171.40    4.63
  -3  -5  12  173.98    4.15
   3  -5 -12  175.15    3.49
   3   5  12  174.36    4.79
  -3  -5 -12  170.84    3.74
  -3   5  12  175.89    4.20
   3  -5  12  175.05    3.85
   3   5 -12  174.87    3.15
   3   5 -12  172.29    3.38
   3  -5 -13   69.59    2.71
  -3   5 -13   68.65    2.22
  -3  -5  13   70.95    1.96
   3   5  13   67.30    2.34
   3   5 -13   69.40    1.94
  -3  -5 -13   70.75    2.31
   3  -5  13   73.89    2.34
  -3   5  13   67.14    2.70
   3   5 -13   69.99    1.74
  -3   5 -14  563.97   10.18
   3  -5 -14  571.92   10.05
  -3  -5  14  572.44   10.75
   3   5  14  570.45   10.48
   3  -5  14  587.72   10.61
   3   5 -14  581.19    9.97
   3   5 -14  585.57    9.75
  -3   5  14  576.89   10.83
  -3  -5 -14  579.06   10.51
  -3   5 -15   59.88    2.23
   3  -5 -15   65.66    2.00
  -3  -5  15   63.52    2.71
   3   5  15   63.08    2.38
  -3  -5 -15   70.29    2.38
   3   5 -15   64.14    2.65
   3   5 -15   66.23    1.79
   3  -5  15   65.72    2.34
  -3   5  15   62.34    1.97
  -3   5 -16    7.73    1.84
   3  -5 -16    4.62    1.59
  -3  -5  16    7.21    0.97
   3   5  16    5.63    1.97
   3  -5  16    5.25    1.26
   3   5 -16    4.93    0.94
  -3   5  16    4.81    1.58
  -3  -5 -16    6.34    1.26
   3  -5 -17   99.77    3.46
  -3  -5  17   97.20    2.55
  -3   5 -17   98.53    3.82
   3   5  17   91.16    3.97
   3   5 -17   96.26    3.27
   3  -5  17  100.89    3.91
  -3  -5 -17   92.67    4.01
  -3   5  17   96.47    2.56
   3  -5 -18  144.34    4.23
  -3   5 -18  138.72    3.55
  -3  -5  18  136.69    3.26
   3   5  18  135.38    3.67
  -3   5  18  142.12    4.18
   3  -5  18  136.55    4.71
   3   5 -18  137.42    3.24
  -3  -5 -18  137.35    4.82
  -3   5 -19   13.81    1.51
   3  -5 -19   14.81    1.97
   3   5  19   13.13    1.57
  -3  -5  19   14.94    1.24
  -3   5  19   10.12    1.30
   3  -5  19   10.42    1.54
  -3  -5 -19    9.46    1.58
   3   5 -19   13.74    1.22
   3  -5 -20    3.17    1.06
  -3  -5  20    2.31    1.62
  -3   5 -20    2.77    1.21
   3   5  20    2.85    1.27
  -3   5  20    3.01    1.05
   3  -5  20    2.88    1.29
   3   5 -20    3.83    1.53
  -3  -5 -20    4.14    1.31
   3   5  21    0.01    1.15
  -3  -5  21    1.59    1.47
  -3   5 -21    1.16    1.10
   3  -5 -21    0.46    0.96
   3  -5  21    0.97    1.83
  -3  -5 -21    1.12    1.86
   3   5 -21    2.63    1.37
  -3   5  21    0.07    1.51
   3  -5 -22   12.36    1.45
  -3  -5  22   13.78    1.44
   3   5  22   10.38    1.71
  -3   5 -22   11.68    1.62
  -3   5  22   14.64    2.26
   3  -5  22   14.82    1.71
   3   5 -22   11.84    1.28
  -3  -5 -22   12.43    1.75
   3   5  23    4.75    1.49
  -3  -5  23    3.43    1.23
  -3   5 -23    4.72    1.36
   3  -5 -23    6.06    2.01
  -3   5  23    3.92    1.98
   3   5 -23    4.10    1.13
  -3  -5 -23    4.95    1.55
   3  -5  23    4.76    1.49
   3  -5 -24    4.10    2.11
  -3   5 -24    4.02    1.45
   3   5  24    4.74    1.57
  -3  -5  24    2.92    2.01
  -3   5  24    4.49    2.09
   3  -5  24    6.72    2.52
   3   5 -24    5.06    1.17
  -3  -5 -24    1.82    2.61
   3   5  25   40.80    2.66
  -3   5 -25   40.06    2.45
  -3  -5  25   39.19    3.25
   3  -5 -25   46.22    2.31
   3  -5  25   41.78    2.59
  -3   5  25   40.75    3.33
   3   5 -25   43.23    2.10
  -3  -5 -25   41.35    2.75
   3  -5 -26   36.80    3.29
  -3   5 -26   28.16    2.35
   3   5  26   25.09    2.58
  -3  -5  26   31.02    2.11
  -3  -5 -26   32.74    4.06
   3  -5  26   31.49    3.73
   3   5 -26   30.13    2.00
  -3   5  26   33.20    3.29
  -3   5 -27   59.27    3.01
  -3  -5  27   60.62    3.94
   3  -5 -27   68.50    2.84
   3   5  27   61.02    3.24
   3  -5  27   58.01    3.12
   3   5 -27   60.04    2.55
  -3  -5 -27   67.67    3.42
  -3   5  27   63.04    4.05
  -3   5 -28   33.78    2.48
   3  -5 -28   35.93    2.40
   3   5  28   37.00    2.73
  -3  -5  28   34.50    3.43
  -3   5  28   32.48    3.48
   3   5 -28   34.32    2.12
   3  -5  28   30.44    2.61
  -3  -5 -28   40.72    4.23
  -3   5 -29   52.27    2.95
   3  -5 -29   62.64    4.13
   3   5  29   52.38    4.65
  -3  -5  29   50.37    2.67
  -3   5  29   49.42    4.01
   3  -5  29   52.64    4.49
   3   5 -29   49.69    2.49
  -3  -5 -29   58.34    3.28
   3  -5 -30    5.59    1.76
  -3  -5  30    6.04    2.62
  -3   5 -30    7.61    2.85
   3   5  30    4.39    3.19
   3  -5  30    5.19    1.97
  -3   5  30    4.88    2.69
   3   5 -30    5.47    1.48
  -3  -5 -30    4.51    3.28
   3   5  31   13.20    3.60
  -3  -5  31   12.69    1.95
   3  -5 -31   13.86    3.25
  -3   5 -31   12.20    3.32
   3  -5  31   11.43    3.65
   3   5 -31    9.74    2.76
  -3  -5 -31   15.32    2.43
  -3   5  31   15.16    3.12
  -3   5 -32   -1.21    2.37
  -3  -5  32    0.98    2.11
   3  -5 -32    0.47    1.53
   3   5  32    1.36    1.66
   3  -5  32    0.89    1.60
  -3  -5 -32   -0.20    1.69
  -3   5  32    1.74    1.36
   3   5 -32    0.21    1.99
  -3  -5  33    4.91    1.67
  -3   5 -33    6.07    1.80
   3   5  33    5.04    2.06
   3  -5 -33    6.42    2.95
   3   5 -33    2.95    2.58
   3  -5  33    2.05    3.30
  -3  -5 -33    4.86    2.05
  -3   5  33    3.57    1.72
   3  -5 -34    6.54    3.19
   3   5  34    6.32    2.25
  -3   5 -34    6.27    2.00
  -3  -5  34    5.56    2.87
   3   5 -34    6.96    2.88
  -3  -5 -34    6.65    2.26
   3  -5  34    7.79    2.18
  -3   5  34    6.42    1.84
   3  -5 -35   -0.08    1.63
  -3   5 -35    2.51    1.66
  -3  -5  35    1.41    1.54
   3   5  35    2.48    2.89
  -3   5  35    0.72    2.49
  -3  -5 -35    0.96    1.87
   3  -5  35    5.50    2.87
   3   5 -35   -0.57    1.65
  -3   5 -36    1.19    3.05
  -3  -5  36    2.50    2.55
   3   5  36   -0.02    3.11
   3  -5 -36    0.30    2.69
  -3   5  36    3.51    2.62
   3  -5  36    2.74    1.90
   3   5 -36   -0.19    1.83
  -3  -5 -36    1.27    3.18
  -3   5 -37    7.60    3.30
  -3  -5  37    5.44    3.13
   3   5  37    0.06    2.30
   3  -5 -37    6.63    1.97
  -3   5  37    5.73    3.14
   3   5 -37    0.39    3.44
  -3  -5 -37    2.60    2.33
   3  -5  37    3.85    3.64
   3  -5 -38    9.80    3.31
  -3   5 -38   11.30    2.34
  -3  -5  38    8.58    2.08
   3   5  38    0.01    2.53
   3  -5  38    7.23    2.48
   3   5 -38    1.24    1.79
  -3   5  38    8.01    2.16
   3   5 -38    0.10    3.52
  -3  -5 -38   -0.84    4.13
  -3   5 -39    6.42    2.49
   3   5  39    0.09    2.57
  -3  -5  39    5.37    3.31
   3  -5 -39    7.80    2.12
   3  -5  39    9.66    3.94
  -3   5  39   10.08    2.18
   3   5 -39    0.19    4.00
  -3  -5 -39   -0.72    2.61
   3   5 -39    2.13    1.80
   3  -5 -40    1.90    2.43
   3   5  40    0.06    3.23
  -3  -5  40   -2.20    1.64
  -3   5 -40   -0.91    3.18
   3  -5  40    0.60    1.97
  -3  -5 -40    0.83    3.10
   3   5 -40    0.07    1.54
   3   5 -40    0.29    2.21
  -3   5  40   -2.95    2.65
   3  -5 -41    3.28    1.87
  -3   5 -41    1.42    3.92
  -3  -5  41    6.24    3.18
   3   5  41   -0.06    2.41
   3  -5  41    0.19    3.78
   3   5 -41   -0.28    2.76
   3   5 -41    2.63    1.74
  -3   5  41   -1.21    3.14
  -3  -5 -41    0.25    2.20
   3  -7   0   38.32    0.97
   3  -7   0   41.09    2.01
  -3  -7   0   40.20    1.38
   3  -7  -1   43.64    1.44
  -3   7  -1   46.49    1.45
   3  -7  -1   44.02    1.58
   3  -7   1   44.75    1.31
   3  -7   1   42.16    2.13
  -3  -7  -1   45.46    2.13
   3  -7  -2   74.78    2.56
   3  -7  -2   73.67    1.61
  -3   7  -2   75.20    1.58
  -3  -7   2   74.81    1.86
  -3   7  -2   74.24    2.58
  -3  -7   2   73.48    1.45
   3  -7   2   74.82    1.95
   3  -7   2   75.16    1.59
  -3  -7  -2   72.10    1.93
  -3   7  -3  289.97    4.26
  -3  -7   3  287.35    4.87
  -3  -7   3  286.27    4.69
   3   7   3  295.44    5.22
  -3   7  -3  287.33    4.98
   3  -7   3  293.01    5.90
   3  -7   3  287.69    4.31
  -3  -7  -3  281.96    5.74
   3   7   4   53.60    1.76
  -3   7  -4   53.92    1.64
  -3   7  -4   51.33    1.13
   3  -7  -4   51.69    2.20
  -3  -7   4   51.66    2.18
  -3  -7   4   54.25    1.50
   3  -7   4   52.77    1.69
  -3  -7  -4   53.42    1.69
  -3   7  -5   22.04    1.24
   3  -7  -5   24.05    1.71
  -3   7  -5   22.29    0.74
   3   7   5   22.54    1.34
  -3  -7   5   23.24    1.73
  -3  -7   5   22.93    0.74
   3  -7   5   22.77    1.32
   3   7  -5   24.12    1.07
  -3  -7  -5   23.11    1.30
   3   7  -5   24.52    1.62
   3   7   6  212.94    4.18
  -3   7  -6  202.00    3.01
  -3   7  -6  205.74    3.95
   3  -7  -6  204.00    3.79
  -3  -7   6  211.75    3.54
  -3  -7   6  210.90    4.44
   3   7  -6  200.68    3.42
   3  -7   6  206.74    4.05
  -3  -7  -6  208.69    4.04
   3   7  -6  196.14    3.57
  -3  -7   7   90.51    2.12
  -3   7  -7   94.90    3.18
  -3   7  -7   92.07    1.63
   3  -7  -7   90.19    2.82
   3   7   7   95.98    3.37
  -3  -7   7   91.09    1.97
   3  -7   7   93.87    2.42
  -3   7   7   94.12    2.21
   3   7  -7   89.72    2.05
   3   7  -7   90.19    1.96
  -3  -7  -7   91.84    2.40
  -3   7  -8  152.36    3.24
   3  -7  -8  150.63    3.09
   3   7   8  153.49    3.38
  -3  -7   8  157.61    3.76
  -3  -7   8  152.17    2.82
   3  -7   8  154.69    4.26
  -3   7   8  148.28    3.08
   3   7  -8  154.53    3.00
  -3  -7  -8  149.06    4.21
   3   7  -8  152.75    2.47
  -3   7  -9  172.70    3.60
   3  -7  -9  170.73    3.42
  -3  -7   9  174.64    4.08
   3   7   9  177.05    3.78
  -3  -7  -9  177.24    3.76
   3  -7   9  173.92    3.70
  -3   7   9  175.65    4.18
   3   7  -9  177.64    3.19
   3   7  -9  175.91    3.38
  -3   7 -10   66.44    2.06
   3  -7 -10   66.06    1.85
   3   7  10   65.30    2.14
  -3  -7  10   64.98    2.50
   3   7 -10   65.45    2.43
   3  -7  10   67.50    2.92
  -3  -7 -10   64.84    2.97
   3   7 -10   64.93    1.75
  -3   7  10   63.54    1.88
   3  -7 -11   18.72    1.18
  -3   7 -11   17.06    1.32
  -3  -7  11   17.78    1.76
   3   7  11   19.30    1.39
  -3   7  11   17.00    1.84
   3  -7  11   16.04    1.37
  -3  -7 -11   18.65    1.36
   3   7 -11   17.84    1.15
   3   7 -11   19.10    1.12
   3  -7 -12  310.99    5.79
  -3   7 -12  320.67    6.12
  -3  -7  12  322.34    5.92
   3   7  12  331.82    6.43
   3  -7  12  330.12    6.42
  -3   7  12  314.30    5.88
  -3  -7 -12  321.38    6.23
   3   7 -12  322.55    5.63
   3   7 -12  327.98    5.92
   3  -7 -13  101.36    3.36
  -3   7 -13   97.81    3.64
  -3  -7  13  101.31    2.52
   3   7  13   97.09    3.93
  -3   7  13  105.30    2.62
   3   7 -13  103.43    2.49
  -3  -7 -13  103.25    3.82
   3   7 -13  104.45    2.51
   3  -7  13  101.76    3.84
   3   7  14   59.13    2.31
   3  -7 -14   62.30    2.00
  -3   7 -14   62.13    3.08
  -3  -7  14   64.54    1.98
   3  -7  14   60.53    3.19
  -3  -7 -14   67.18    3.22
   3   7 -14   62.98    1.53
   3   7 -14   64.73    1.93
  -3   7  14   63.38    2.01
   3  -7 -15   26.40    1.45
  -3   7 -15   22.41    1.60
  -3  -7  15   25.64    2.08
   3   7  15   24.39    1.68
   3  -7  15   23.20    2.60
  -3   7  15   26.10    2.20
  -3  -7 -15   23.43    2.58
   3   7 -15   26.05    1.33
   3   7 -15   23.78    1.02
   3   7  16   86.63    2.79
   3  -7 -16   92.98    3.35
  -3  -7  16   88.77    2.46
  -3   7 -16   90.39    3.68
   3   7 -16   89.33    2.00
   3  -7  16   88.83    3.82
   3   7 -16   90.38    3.23
  -3  -7 -16   92.30    3.82
  -3   7  16   92.09    3.32
  -3   7 -17   16.20    2.32
   3  -7 -17   15.62    2.03
  -3  -7  17   17.45    1.31
   3   7  17   15.17    2.48
  -3   7  17   14.63    1.34
   3  -7  17   13.85    2.46
   3   7 -17   13.77    1.24
   3   7 -17   13.76    1.42
  -3  -7 -17   15.09    2.48
   3  -7 -18   57.68    2.89
  -3   7 -18   53.39    2.21
   3   7  18   54.98    2.38
  -3  -7  18   55.86    2.06
   3  -7  18   58.19    2.40
  -3   7  18   55.48    2.94
   3   7 -18   56.35    2.18
  -3  -7 -18   52.51    2.34
   3   7 -18   52.92    2.79
  -3   7 -19   18.87    2.57
   3  -7 -19   21.71    1.51
  -3  -7  19   22.05    1.49
   3   7  19   22.45    1.81
   3  -7  19   19.88    1.80
  -3   7  19   20.71    1.54
  -3  -7 -19   23.56    1.83
   3   7 -19   19.51    1.13
   3   7 -19   21.82    1.45
   3  -7 -20   29.32    1.78
  -3   7 -20   32.55    2.86
   3   7  20   29.31    3.06
  -3  -7  20   30.31    1.74
   3  -7  20   29.83    2.04
  -3  -7 -20   31.27    2.10
   3   7 -20   30.83    1.95
   3   7 -20   33.05    2.40
  -3   7  20   26.41    1.75
  -3   7 -21   13.30    1.62
   3  -7 -21   11.60    1.47
  -3  -7  21   12.44    1.43
   3   7  21   11.48    2.69
  -3  -7 -21   15.04    2.81
  -3   7  21   12.13    2.30
   3   7 -21   12.67    1.70
   3  -7  21   17.05    1.72
   3   7 -21   12.47    1.33
  -3  -7  22    4.92    1.25
  -3   7 -22    4.31    1.39
   3  -7 -22    3.21    2.04
   3   7  22    5.03    1.53
   3  -7  22    6.09    2.40
  -3   7  22    4.85    1.29
   3   7 -22    4.71    1.15
  -3  -7 -22    4.76    2.44
   3   7 -22    5.11    0.93
  -3  -7  23   14.30    1.53
   3  -7 -23   13.58    2.49
  -3   7 -23   13.32    1.70
   3   7  23   14.23    1.90
  -3   7  23   13.42    1.57
   3  -7  23   12.69    1.84
  -3  -7 -23   14.06    1.88
   3   7 -23   12.66    1.20
   3   7 -23   10.11    2.19
  -3   7 -24    1.56    1.23
   3  -7 -24   -0.02    1.85
   3   7  24   -0.31    1.40
  -3  -7  24    0.51    1.79
  -3   7  24    0.11    1.15
   3  -7  24    1.12    1.35
   3   7 -24    1.88    0.84
   3   7 -24    1.11    1.60
  -3  -7 -24    0.18    1.40
   3  -7 -25   25.26    1.94
  -3   7 -25   18.14    2.05
  -3  -7  25   20.69    2.85
   3   7  25   22.25    2.32
  -3   7  25   22.11    3.02
   3  -7  25   21.41    3.49
   3   7 -25   23.77    2.60
   3   7 -25   15.35    1.39
  -3  -7 -25   25.38    3.72
  -3   7 -26   86.82    3.38
   3  -7 -26   85.75    3.35
  -3  -7  26   87.34    3.20
   3   7  26   86.75    3.72
  -3  -7 -26   95.38    3.99
  -3   7  26   82.32    4.55
   3  -7  26   87.48    3.73
   3   7 -26   86.07    3.01
   3  -7 -27   26.39    3.48
  -3   7 -27   28.47    2.33
  -3  -7  27   28.42    2.23
   3   7  27   28.65    2.64
  -3  -7 -27   33.85    2.72
   3  -7  27   29.61    2.59
   3   7 -27   27.93    1.99
  -3   7  27   29.43    3.36
   3  -7 -28    8.67    2.90
  -3   7 -28    7.93    1.86
  -3  -7  28   10.71    2.75
   3   7  28    8.62    2.10
  -3  -7 -28   10.32    3.55
   3  -7  28   11.11    3.24
  -3   7  28    8.81    2.74
   3   7 -28    9.35    1.52
  -3   7 -29   17.44    2.19
   3  -7 -29   20.42    2.17
  -3  -7  29   18.00    3.18
   3   7  29   15.09    2.46
  -3   7  29   20.21    3.14
   3  -7  29   13.23    2.39
  -3  -7 -29   22.78    2.62
   3   7 -29   16.30    1.82
   3   7  30   35.97    2.98
   3  -7 -30   40.70    4.10
  -3  -7  30   34.55    2.50
  -3   7 -30   36.37    2.68
  -3   7  30   38.67    3.90
   3  -7  30   34.03    4.34
   3   7 -30   34.27    2.24
  -3  -7 -30   45.30    4.83
   3   7  31   11.00    2.32
   3  -7 -31   12.42    3.29
  -3   7 -31   12.30    2.09
  -3  -7  31    9.30    2.88
  -3   7  31   10.93    2.99
   3  -7  31    7.96    2.28
   3   7 -31   11.65    1.71
   3   7 -31    7.52    1.52
  -3  -7 -31   14.64    2.53
   3   7  32    4.97    2.14
  -3   7 -32    8.24    1.88
   3  -7 -32    7.05    1.98
  -3  -7  32    7.65    2.76
  -3   7  32    7.80    2.82
  -3  -7 -32    6.59    3.47
   3   7 -32    4.50    1.41
   3  -7  32    5.80    2.13
   3   7 -32    5.95    1.59
  -3   7 -33   -0.67    1.45
   3  -7 -33    2.74    2.45
   3   7  33    0.01    2.63
  -3  -7  33   -0.96    1.33
   3   7 -33    1.64    1.14
  -3  -7 -33   -0.89    1.72
   3  -7  33    8.27    2.65
  -3   7  33    1.09    2.20
   3   7 -33   -0.19    1.24
  -3   7 -34   -0.63    2.15
   3  -7 -34    0.02    1.38
  -3  -7  34   -0.22    2.01
   3   7  34   -0.01    2.44
   3   7 -34   -0.16    1.81
   3  -7  34   -1.41    1.49
  -3   7  34   -1.34    2.06
   3   7 -34    0.56    1.09
  -3  -7 -34    0.64    1.60
   3  -7 -35   -0.47    2.76
  -3   7 -35    3.53    2.68
  -3  -7  35    0.36    1.57
   3   7  35    0.05    2.92
   3  -7  35    0.10    3.01
  -3   7  35    4.76    2.56
   3   7 -35   -0.14    2.35
   3   7 -35    1.22    1.38
  -3  -7 -35    1.75    3.11
  -3  -7  36    0.23    3.05
   3  -7 -36   -0.30    3.20
  -3   7 -36    6.19    3.18
   3   7  36    0.01    2.25
  -3   7  36    7.49    2.00
   3  -7  36    7.35    2.22
   3   7 -36    3.82    2.56
   3   7 -36   -0.54    2.88
  -3  -7 -36    5.21    2.36
  -3   7 -37    6.60    2.03
   3  -7 -37    0.27    2.03
  -3  -7  37   -0.10    2.01
   3   7  37    0.06    2.27
   3  -7  37    4.59    3.60
   3   7 -37   -0.39    3.09
   3   7 -37    6.70    2.62
  -3   7  37    6.69    2.07
  -3  -7 -37    6.99    3.89
   3   7  38   -0.01    1.91
   3  -7 -38   -0.28    2.67
  -3   7 -38    0.37    1.78
  -3  -7  38   -0.04    1.61
  -3  -7 -38   -0.36    1.97
   3   7 -38    0.47    1.82
   3   7 -38    1.63    2.23
   3  -7  38    3.60    1.90
  -3   7  38   -0.60    1.72
   3  -7 -39   -0.08    1.73
  -3  -7  39   -0.15    2.67
  -3   7 -39    1.65    1.91
   3   7  39   -0.02    3.28
  -3   7  39    1.37    2.76
   3   7 -39    0.34    1.48
   3   7 -39   -0.28    1.84
   3  -7  39    2.05    3.22
  -3  -7 -39    2.59    3.32
   3  -7 -40   13.77    3.46
  -3   7 -40   10.72    4.18
  -3  -7  40    9.69    2.30
   3   7  40    0.09    4.42
   3  -7  40    5.10    2.79
   3   7 -40    7.92    2.87
  -3   7  40   -0.56    3.68
   3   7 -40   -0.40    3.37
  -3  -7 -40    3.47    2.78
   3  -9   0   54.99    1.18
   3  -9   0   57.23    2.53
  -3  -9   0   57.04    2.52
   3  -9  -1  335.35    5.20
   3  -9  -1  339.12    6.04
  -3  -9   1  343.83    6.07
  -3  -9  -1  337.93    6.81
   3  -9   1  338.11    6.88
   3  -9   1  337.79    5.27
  -3   9  -2  307.86    5.55
   3  -9  -2  306.96    5.54
  -3  -9   2  309.87    4.71
  -3  -9   2  316.90    5.63
   3  -9  -2  316.56    5.03
   3  -9   2  308.57    4.68
  -3  -9  -2  300.86    6.31
   3  -9   2  310.95    6.44
  -3  -9   3  124.72    2.42
  -3   9  -3  126.68    2.82
  -3  -9   3  132.33    3.56
   3  -9   3  125.42    3.68
   3  -9   3  124.97    2.07
  -3  -9  -3  125.46    3.63
   3  -9  -4  244.55    4.54
  -3   9  -4  246.26    5.39
  -3  -9   4  243.34    4.53
  -3  -9   4  244.99    3.97
   3  -9   4  247.39    3.57
   3  -9   4  242.28    5.48
  -3  -9  -4  232.57    5.34
   3   9   5   92.77    3.30
  -3   9  -5   93.22    3.15
   3  -9  -5   92.66    2.31
  -3   9  -5   91.79    1.45
  -3  -9   5   95.34    1.90
  -3  -9   5   91.28    2.25
   3  -9   5   92.66    3.22
  -3  -9  -5   93.47    3.21
   3   9   6   42.34    1.74
   3  -9  -6   40.12    2.25
  -3   9  -6   40.98    0.94
  -3   9  -6   40.78    1.62
  -3  -9   6   42.76    1.18
  -3  -9   6   41.36    2.18
   3  -9   6   39.72    1.68
  -3  -9  -6   40.14    1.66
   3   9  -6   42.24    1.48
  -3   9  -7  137.04    2.10
  -3   9  -7  131.95    3.88
   3  -9  -7  132.74    3.70
  -3  -9   7  139.26    2.45
  -3  -9   7  136.54    3.63
   3   9   7  136.50    4.04
   3   9  -7  132.39    2.37
   3  -9   7  133.09    3.12
   3   9  -7  132.52    2.82
  -3  -9  -7  140.28    3.23
  -3  -9   8   82.32    1.70
   3  -9  -8   76.04    2.87
  -3   9  -8   81.28    2.30
  -3   9  -8   77.06    1.41
  -3  -9   8   77.14    2.79
   3   9   8   79.82    2.41
   3  -9   8   81.13    3.23
   3   9  -8   78.11    2.76
  -3  -9  -8   76.83    3.17
   3   9  -8   75.92    1.63
  -3   9  -9  307.63    4.36
   3  -9  -9  312.49    6.63
  -3   9  -9  327.20    6.15
   3   9   9  322.00    6.24
  -3  -9   9  320.96    6.56
   3  -9   9  311.67    6.03
   3   9  -9  312.94    4.99
   3   9  -9  312.69    5.67
  -3   9   9  312.29    5.83
  -3  -9  -9  315.53    6.07
  -3   9 -10  104.86    2.77
   3  -9 -10  106.54    2.65
  -3   9 -10  104.11    1.94
  -3  -9  10  104.80    3.31
   3   9  10  111.02    2.99
  -3  -9 -10  106.28    3.84
  -3   9  10  107.63    3.49
   3  -9  10  107.60    3.82
   3   9 -10  105.01    2.13
   3   9 -10  104.56    3.29
   3   9  11  265.33    5.49
   3  -9 -11  255.67    5.02
  -3   9 -11  268.16    5.34
  -3  -9  11  262.83    5.85
   3  -9  11  260.20    5.36
  -3   9  11  260.02    5.96
   3   9 -11  261.42    5.02
  -3  -9 -11  267.40    5.43
   3   9 -11  257.42    4.34
  -3   9 -12  212.52    4.54
   3  -9 -12  206.80    5.19
  -3  -9  12  210.70    4.29
   3   9  12  210.93    4.70
  -3   9  12  213.08    4.40
   3  -9  12  211.06    4.64
   3   9 -12  211.06    4.27
  -3  -9 -12  207.21    4.55
   3   9 -12  205.32    3.68
   3  -9 -13   61.61    2.09
  -3   9 -13   59.65    2.17
  -3  -9  13   63.25    2.80
   3   9  13   59.89    3.32
   3  -9  13   66.17    3.27
  -3   9  13   62.55    2.07
  -3  -9 -13   62.48    3.21
   3   9 -13   61.31    1.98
   3   9 -13   62.76    1.73
   3  -9 -14    8.18    1.82
   3   9  14    8.31    2.18
  -3  -9  14    7.36    1.12
  -3   9 -14    7.92    2.05
   3  -9  14    8.06    2.15
  -3   9  14    9.83    1.16
   3   9 -14    8.32    0.93
   3   9 -14    7.29    1.10
  -3  -9 -14    8.22    2.13
  -3   9 -15   51.66    2.18
   3  -9 -15   52.40    2.02
  -3  -9  15   56.99    2.82
   3   9  15   54.81    2.33
  -3  -9 -15   48.93    3.25
   3  -9  15   48.17    3.40
  -3   9  15   53.35    2.93
   3   9 -15   54.43    1.95
   3   9 -15   53.31    1.75
   3  -9 -16  301.68    7.05
  -3   9 -16  306.54    7.66
  -3  -9  16  317.74    7.32
   3   9  16  309.26    7.98
  -3   9  16  310.65    7.47
   3   9 -16  316.82    7.11
   3   9 -16  312.27    5.78
   3  -9  16  314.85    7.93
  -3  -9 -16  305.21    7.80
  -3  -9  17   73.78    2.41
   3  -9 -17   71.92    3.36
  -3   9 -17   62.35    2.60
   3   9  17   66.82    2.74
  -3   9  17   65.66    2.43
   3  -9  17   64.47    3.91
   3   9 -17   70.57    2.18
  -3  -9 -17   64.61    3.92
   3   9 -17   79.39    3.28
  -3   9 -18   70.47    3.69
   3  -9 -18   70.49    2.43
   3   9  18   70.05    3.98
  -3  -9  18   68.90    2.45
  -3   9  18   68.90    3.45
   3  -9  18   71.26    3.94
   3   9 -18   72.73    2.26
  -3  -9 -18   70.78    3.87
   3   9 -18   71.78    2.36
   3  -9 -19   30.25    1.80
  -3   9 -19   30.39    1.94
   3   9  19   32.12    2.09
  -3  -9  19   33.23    1.79
   3  -9  19   33.85    3.14
  -3   9  19   25.53    2.74
   3   9 -19   31.80    1.69
  -3  -9 -19   30.89    3.25
   3   9 -19   27.88    2.51
   3  -9 -20    7.02    1.34
  -3   9 -20    8.01    1.52
  -3  -9  20    8.98    2.13
   3   9  20    7.64    1.62
  -3   9  20    7.27    1.41
   3  -9  20    8.12    2.56
  -3  -9 -20    6.32    2.55
   3   9 -20    8.27    1.25
   3   9 -20    8.37    0.84
  -3   9 -21   17.68    2.75
   3  -9 -21   15.29    1.64
  -3  -9  21   14.04    2.54
   3   9  21   17.40    2.99
  -3   9  21   18.02    1.68
   3  -9  21   20.12    1.92
   3   9 -21   20.93    1.60
  -3  -9 -21   17.13    2.00
   3   9 -21   18.49    2.36
   3  -9 -22   30.18    1.97
  -3   9 -22   28.79    3.16
   3   9  22   29.20    3.47
  -3  -9  22   32.05    2.96
   3   9 -22   29.72    1.80
   3  -9  22   30.04    2.31
  -3   9  22   35.29    3.02
  -3  -9 -22   31.26    2.39
   3   9 -22   29.43    1.34
  -3  -9  23    2.56    1.22
   3   9  23    0.35    1.45
  -3   9 -23    0.44    1.29
   3  -9 -23    2.59    1.21
   3  -9  23    0.27    1.48
  -3   9  23    2.51    1.24
   3   9 -23    1.81    1.22
   3   9 -23    1.45    1.07
  -3  -9 -23   -0.78    1.50
  -3  -9  24   18.33    1.86
   3  -9 -24   20.30    2.95
  -3   9 -24   17.73    1.89
   3   9  24   16.31    2.16
  -3   9  24   18.41    1.89
   3  -9  24   19.54    3.39
   3   9 -24   19.36    2.54
   3   9 -24   17.56    1.86
  -3  -9 -24   22.10    3.54
  -3  -9  25    7.51    1.58
  -3   9 -25    6.47    1.69
   3  -9 -25    8.42    2.62
   3   9  25    7.51    1.89
  -3   9  25    7.75    2.63
   3  -9  25    7.58    3.07
   3   9 -25    8.23    1.64
   3   9 -25    7.37    2.28
  -3  -9 -25    6.92    1.96
  -3  -9  26   20.73    2.05
   3  -9 -26   27.24    3.25
  -3   9 -26   22.84    3.29
   3   9  26   23.00    2.38
   3  -9  26   22.78    2.41
  -3   9  26   23.83    3.19
   3   9 -26   20.41    1.36
   3   9 -26   23.11    1.87
  -3  -9 -26   25.08    2.65
  -3   9 -27   19.19    3.13
   3  -9 -27   15.52    2.00
  -3  -9  27   10.07    2.94
   3   9  27   12.65    2.27
   3   9 -27   13.91    1.30
  -3   9  27   11.05    3.03
   3  -9  27   16.70    3.54
  -3  -9 -27   15.82    3.69
   3   9 -27   14.07    1.69
  -3   9 -28    3.12    2.57
   3  -9 -28    3.44    1.59
   3   9  28    4.47    2.96
  -3  -9  28    2.94    2.45
  -3  -9 -28    1.72    3.12
   3  -9  28    4.55    2.89
  -3   9  28    2.87    1.58
   3   9 -28    2.98    1.34
   3   9 -28    2.34    1.06
  -3  -9  29   12.36    1.98
  -3   9 -29   10.72    3.22
   3  -9 -29   10.04    3.24
   3   9  29    9.28    3.60
  -3  -9 -29   12.42    2.54
  -3   9  29   12.42    1.99
   3  -9  29   10.33    2.31
   3   9 -29   14.20    1.73
   3   9 -29   13.71    2.14
   3  -9 -30    4.97    3.00
  -3   9 -30    8.57    2.88
   3   9  30    6.62    3.36
  -3  -9  30    7.84    2.70
   3   9 -30    5.13    1.94
   3  -9  30    5.21    3.34
  -3   9  30    7.24    1.75
   3   9 -30    4.75    1.55
  -3  -9 -30   -0.09    3.62
   3  -9 -31    8.49    2.05
  -3   9 -31    9.51    2.94
  -3  -9  31    7.47    2.87
   3   9  31    8.66    3.43
  -3   9  31    9.70    1.85
   3  -9  31    7.64    3.49
   3   9 -31    6.62    1.62
  -3  -9 -31    0.08    2.35
   3   9 -31    5.87    1.33
   3   9  32   -0.01    2.46
   3  -9 -32    0.60    1.39
  -3   9 -32    1.40    2.02
  -3  -9  32    0.39    1.20
  -3  -9 -32    0.13    1.59
  -3   9  32   -0.86    1.27
   3  -9  32   -1.46    1.49
   3   9 -32   -0.21    0.90
   3   9 -32   -0.51    1.77
  -3   9 -33    8.43    2.93
   3  -9 -33   -0.04    3.22
   3   9  33   -0.01    2.17
  -3  -9  33    5.66    1.77
   3  -9  33    2.61    3.35
  -3   9  33    6.35    1.87
   3   9 -33    5.18    1.35
   3   9 -33    3.66    1.65
  -3  -9 -33   -0.03    3.62
   3  -9 -34    2.67    1.88
  -3   9 -34    3.78    2.77
   3   9  34    0.10    2.03
  -3  -9  34    2.92    2.64
   3  -9  34    2.10    1.98
  -3   9  34    4.27    1.70
   3   9 -34    1.22    1.47
   3   9 -34    1.73    1.26
  -3  -9 -34    0.03    2.10
  -3   9 -35    4.39    1.82
   3  -9 -35   -0.38    3.08
   3   9  35    0.07    2.07
  -3  -9  35    0.09    1.79
   3  -9  35   -1.08    3.29
  -3   9  35    4.09    1.88
  -3  -9 -35    1.37    3.47
   3   9 -35    3.01    1.57
   3   9 -35    2.93    1.33
   3  -9 -36   -0.60    2.81
  -3   9 -36    2.48    1.70
   3   9  36    0.04    2.00
  -3  -9  36    0.11    2.69
   3  -9  36    3.63    3.06
  -3   9  36    1.92    1.74
   3   9 -36    0.29    1.47
  -3  -9 -36    0.96    2.12
   3   9 -36    0.08    1.96
   3  -9 -37    0.70    1.67
  -3   9 -37    1.51    1.68
  -3  -9  37    0.26    2.54
   3   9  37    0.09    1.89
   3   9 -37    0.72    1.42
  -3   9  37    4.69    2.66
   3  -9  37   -2.24    1.88
  -3  -9 -37   -0.24    3.26
   3   9 -37   -0.74    1.86
  -3  -9  38    0.39    1.82
  -3   9 -38    1.56    1.97
   3  -9 -38    0.58    2.94
   3   9  38   -0.01    3.40
  -3  -9 -38   -1.34    3.54
  -3   9  38    6.99    3.00
   3  -9  38    6.30    3.40
   3   9 -38   -0.27    2.10
   3   9 -38    0.25    1.60
   3  -9 -39    0.12    1.83
  -3   9 -39    1.31    3.31
  -3  -9  39    0.31    2.98
   3   9  39   -0.05    3.60
   3   9 -39    1.62    1.42
  -3   9  39    1.15    3.08
   3  -9  39    1.87    2.25
   3   9 -39    0.90    1.62
  -3  -9 -39    2.68    2.32
   3   9  40    2.88    3.85
  -3  -9  40    0.31    2.02
   3  -9 -40    0.34    2.02
  -3   9 -40    3.61    3.48
   3   9 -40    0.56    1.46
   3  -9  40    3.45    3.85
  -3   9  40    8.99    3.32
  -3  -9 -40    1.61    3.96
   3   9 -40    0.99    3.13
   3 -11   0    6.46    1.61
   3 -11   0    4.85    0.78
  -3 -11   0    6.89    1.66
   3 -11  -1   39.14    2.34
   3 -11  -1   37.11    1.38
  -3 -11   1   34.44    1.59
   3 -11   1   37.98    1.15
   3 -11   1   37.19    1.65
  -3 -11  -1   37.46    1.64
   3 -11  -2  236.48    4.67
  -3 -11   2  235.82    4.62
   3 -11   2  231.82    4.63
   3 -11   2  235.50    3.67
  -3 -11  -2  230.15    4.60
  -3 -11   3   32.46    1.51
   3 -11  -3   31.26    1.51
  -3  11  -3   34.19    2.32
  -3 -11   3   34.84    1.18
   3 -11   3   34.39    2.36
   3 -11   3   33.37    0.86
  -3 -11  -3   33.73    2.39
  -3  11  -4   48.45    1.78
   3 -11  -4   46.75    2.55
  -3 -11   4   47.73    1.01
  -3 -11   4   46.49    2.42
   3 -11   4   46.32    1.08
   3 -11   4   45.98    1.77
  -3 -11  -4   43.55    2.60
  -3  11  -5   15.51    1.97
   3 -11  -5   15.11    1.91
  -3 -11   5   15.60    0.79
  -3 -11   5   15.81    1.86
   3 -11   5   16.37    1.31
  -3 -11  -5   16.77    1.32
  -3  11  -6   41.68    1.73
   3 -11  -6   38.96    2.40
  -3 -11   6   40.75    2.33
  -3 -11   6   40.40    1.09
   3  11   6   41.19    1.79
   3 -11   6   38.98    2.53
  -3 -11  -6   39.01    2.51
  -3 -11   7   19.74    1.87
   3 -11  -7   17.80    1.30
  -3  11  -7   16.57    1.30
  -3 -11   7   17.04    0.76
   3  11   7   16.71    1.41
   3 -11   7   17.46    1.38
  -3 -11  -7   17.37    1.40
   3  11  -7   16.10    1.80
  -3 -11   8   69.72    2.10
  -3  11  -8   72.18    3.12
   3 -11  -8   69.23    2.13
  -3 -11   8   69.87    1.43
   3  11   8   70.91    3.22
   3 -11   8   71.60    3.13
  -3 -11  -8   67.00    3.17
   3  11  -8   68.42    2.04
   3 -11  -9   87.34    3.22
  -3  11  -9   89.11    3.37
  -3  11  -9   85.08    1.14
   3  11   9   87.93    3.60
  -3 -11   9   92.65    2.44
   3  11  -9   90.26    2.39
   3 -11   9   90.37    2.62
  -3 -11  -9   87.39    2.64
  -3 -11  10    4.26    1.53
  -3  11 -10    4.85    1.70
  -3  11 -10    3.27    0.29
   3 -11 -10    2.32    1.58
   3  11  10    4.07    1.83
   3 -11  10    5.85    1.80
  -3 -11 -10    3.55    1.80
   3  11 -10    4.13    0.53
  -3  11 -11   42.19    0.74
  -3  11 -11   42.45    2.73
   3 -11 -11   43.74    1.78
   3  11  11   42.46    2.94
  -3 -11  11   45.16    1.76
   3  11 -11   43.85    1.15
   3  11 -11   44.57    2.46
   3 -11  11   44.60    2.84
  -3  11  11   42.89    2.58
  -3 -11 -11   41.50    2.89
   3 -11 -12   32.98    2.47
  -3  11 -12   30.85    0.82
  -3 -11  12   35.10    2.35
   3  11  12   32.19    2.79
  -3  11 -12   30.23    2.65
   3 -11  12   35.68    1.80
  -3  11  12   36.05    2.45
  -3 -11 -12   29.50    1.85
   3  11 -12   32.64    1.05
   3  11 -12   36.04    2.37
   3  11  13   41.91    2.02
  -3  11 -13   39.30    0.89
  -3  11 -13   40.89    1.95
   3 -11 -13   38.84    1.83
  -3 -11  13   43.95    1.80
  -3  11  13   38.85    2.70
   3 -11  13   40.65    2.03
   3  11 -13   40.02    1.73
  -3 -11 -13   40.99    2.03
   3  11 -13   38.33    1.20
  -3  11 -14   19.49    1.64
   3 -11 -14   23.14    2.37
  -3 -11  14   22.99    2.28
   3  11  14   17.51    1.70
  -3 -11 -14   16.75    1.69
  -3  11  14   18.10    2.35
   3 -11  14   22.24    1.71
   3  11 -14   20.56    1.01
   3  11 -14   24.94    2.21
  -3  11 -15   76.54    3.77
   3 -11 -15   81.35    3.50
   3  11  15   75.35    4.02
  -3 -11  15   76.59    2.52
   3 -11  15   79.87    3.94
  -3  11  15   78.21    3.56
  -3 -11 -15   77.11    3.85
   3  11 -15   76.66    1.88
   3  11 -15   77.55    3.31
   3 -11 -16   17.83    1.56
  -3  11 -16   18.78    1.74
   3  11  16   17.60    1.86
  -3 -11  16   21.22    2.41
  -3  11  16   20.41    1.56
   3 -11  16   19.60    2.80
   3  11 -16   16.05    2.27
  -3 -11 -16   17.09    2.74
   3  11 -16   16.18    1.10
  -3  11 -17   36.32    2.12
   3 -11 -17   37.70    1.95
  -3 -11  17   41.83    2.88
   3  11  17   37.93    2.28
  -3  11  17   36.86    2.02
   3 -11  17   34.54    3.36
  -3 -11 -17   42.87    3.36
   3  11 -17   39.93    1.49
   3  11 -17   41.94    1.88
  -3  11 -18   10.16    1.52
   3 -11 -18    8.65    2.17
  -3 -11  18   10.19    2.19
   3  11  18    8.68    1.69
   3  11 -18    8.74    1.03
  -3  11  18    6.88    2.22
   3 -11  18    7.56    2.58
  -3 -11 -18    7.31    2.59
   3  11 -18    8.25    2.09
   3  11  19    5.20    2.49
   3 -11 -19    4.36    2.11
  -3  11 -19    5.65    2.26
  -3 -11  19    4.85    1.36
  -3 -11 -19    4.51    1.55
   3 -11  19    5.49    2.47
  -3  11  19    4.81    1.34
   3  11 -19    4.71    1.23
   3  11 -19    4.99    1.00
   3  11  20   21.42    2.12
   3 -11 -20   18.16    2.74
  -3  11 -20   20.73    1.92
  -3 -11  20   21.62    1.78
  -3  11  20   21.27    2.80
   3 -11  20   21.47    2.09
   3  11 -20   25.29    1.68
  -3 -11 -20   20.73    2.11
   3  11 -20   21.16    1.43
   3 -11 -21    8.12    2.39
  -3  11 -21    7.36    2.54
  -3 -11  21    7.50    1.50
   3  11  21    6.68    2.81
  -3  11  21    7.76    1.55
   3 -11  21    7.78    1.78
  -3 -11 -21    7.41    1.78
   3  11 -21    9.62    1.38
   3  11 -21    8.03    1.21
   3 -11 -22    6.99    2.44
  -3  11 -22   11.56    1.66
  -3 -11  22    6.07    1.55
   3  11  22    8.69    2.88
  -3  11  22    8.03    2.48
   3 -11  22    7.17    1.82
  -3 -11 -22    7.27    1.86
   3  11 -22    7.92    0.84
   3  11 -22    4.34    2.15
  -3 -11  23    3.10    1.38
  -3  11 -23    1.90    1.40
   3 -11 -23    1.67    2.18
   3  11  23    1.97    1.65
   3 -11  23    3.43    1.61
  -3  11  23    0.79    1.39
   3  11 -23    3.44    1.24
   3  11 -23    2.19    1.18
  -3 -11 -23    4.47    1.71
  -3  11 -24   13.42    1.95
   3 -11 -24   18.05    2.90
  -3 -11  24   13.90    1.83
   3  11  24   15.23    2.18
   3  11 -24   16.86    2.53
  -3  11  24   12.18    1.86
   3 -11  24   16.63    3.39
   3  11 -24   12.56    1.05
  -3 -11 -24   19.89    3.52
   3  11  25   30.02    4.02
  -3  11 -25   29.15    3.52
   3 -11 -25   28.42    3.50
  -3 -11  25   32.48    3.50
  -3 -11 -25   31.20    2.82
   3 -11  25   35.38    4.06
  -3  11  25   26.71    3.44
   3  11 -25   27.71    1.97
   3  11 -25   26.06    3.05
   3 -11 -26   20.51    2.18
  -3  11 -26   19.78    3.38
   3  11  26   19.89    3.78
  -3 -11  26   23.57    3.26
  -3  11  26   20.46    3.29
   3 -11  26   20.11    2.47
  -3 -11 -26   23.85    2.64
   3  11 -26   17.50    1.88
   3  11 -26   20.17    1.88
   3 -11 -27   13.32    1.99
  -3  11 -27   12.29    1.95
   3  11  27    9.20    3.55
  -3 -11  27   13.21    3.00
  -3  11  27    8.00    1.92
   3 -11  27   11.51    2.23
   3  11 -27   10.34    1.64
  -3 -11 -27   11.42    2.41
   3  11 -27   10.49    1.11
  -3  11 -28    5.61    1.76
   3 -11 -28    6.00    1.84
  -3 -11  28    6.85    1.66
   3  11  28    3.95    2.03
  -3  11  28    3.57    1.70
   3 -11  28    6.53    3.25
   3  11 -28    4.04    1.59
   3  11 -28    5.47    2.37
  -3 -11 -28    3.75    3.52
   3  11  29   10.93    2.49
   3 -11 -29   10.94    3.43
  -3  11 -29   16.41    2.15
  -3 -11  29   13.29    2.03
  -3  11  29   16.44    2.07
   3 -11  29   10.85    2.45
   3  11 -29   10.81    2.75
   3  11 -29   13.03    1.96
  -3 -11 -29   14.95    2.61
   3 -11 -30   10.95    3.59
  -3 -11  30   12.36    2.08
   3  11  30   14.71    2.54
   3 -11  30   15.46    2.47
  -3  11  30   12.55    3.23
   3  11 -30    8.32    2.86
  -3 -11 -30   15.92    2.57
   3  11 -30   14.46    2.08
  -3 -11  31   19.04    3.52
   3 -11 -31   19.58    2.50
  -3  11 -31   17.23    2.28
   3  11  31   18.33    2.66
  -3  11  31   20.95    3.54
   3 -11  31   11.82    4.12
   3  11 -31   13.71    3.01
   3  11 -31   19.92    2.30
  -3 -11 -31    0.03    4.47
  -3 -11  32    2.57    1.60
   3 -11 -32    0.03    1.85
  -3  11 -32   -0.10    1.62
   3  11  32    2.11    1.95
   3  11 -32    3.52    2.23
   3 -11  32    1.29    1.91
  -3  11  32    2.37    2.60
   3  11 -32    2.13    1.62
  -3 -11 -32   -0.11    2.04
   3 -11 -33    0.06    2.96
  -3  11 -33    0.47    1.65
  -3 -11  33    1.09    1.60
   3  11  33    2.88    1.96
   3 -11  33    1.69    1.90
  -3  11  33    0.44    2.61
  -3 -11 -33    0.22    2.10
   3  11 -33    1.25    1.68
   3  11 -33    2.09    1.44
  -3  11 -34    0.29    1.76
   3 -11 -34    3.49    3.00
  -3 -11  34   -0.33    2.80
   3  11  34   -1.04    2.03
   3  11 -34    3.36    1.51
   3 -11  34    1.79    3.19
  -3 -11 -34    0.03    3.45
   3  11 -34    1.52    1.76
  -3  11  34    5.49    2.90
   3 -11 -35    2.42    1.73
  -3  11 -35   -0.53    1.61
  -3 -11  35    3.02    2.57
   3  11  35    0.64    1.83
   3 -11  35    0.21    1.88
  -3  11  35    0.40    2.60
  -3 -11 -35    0.14    1.99
   3  11 -35   -0.11    1.64
   3  11 -35   -0.08    1.36
   3 -11 -36    0.19    2.97
  -3  11 -36    0.10    1.86
  -3 -11  36    4.93    1.79
   3  11  36   -1.79    2.04
  -3  11  36   -1.34    2.88
   3 -11  36   -0.83    3.17
   3  11 -36    1.31    1.75
   3  11 -36    1.22    1.50
  -3 -11 -36   -0.12    3.65
  -3  11 -37   -0.89    1.88
   3 -11 -37    0.87    3.09
   3  11  37    1.42    3.47
  -3 -11  37   -0.38    2.92
  -3  11  37    4.29    3.03
   3 -11  37    0.81    3.31
   3  11 -37    2.41    1.77
   3  11 -37    1.73    2.41
  -3 -11 -37   -0.07    2.33
  -3  11 -38   -0.65    2.04
   3 -11 -38    0.35    1.92
   3  11  38    3.13    3.62
  -3 -11  38   -0.29    2.98
  -3 -11 -38    2.84    2.40
  -3  11  38    4.95    3.13
   3 -11  38    0.28    2.21
   3  11 -38    0.95    2.56
   3  11 -38    1.69    1.21
  -3  11 -39   -0.60    3.45
   3 -11 -39   -0.12    3.14
  -3 -11  39   -0.20    2.04
   3  11  39    2.20    3.82
  -3 -11 -39   -0.45    4.03
  -3  11  39   -2.22    3.32
   3 -11  39   10.75    3.76
   3  11 -39    2.46    1.27
   3  11 -39    1.61    2.79
   3 -13   0  200.69    5.31
   3 -13   0  199.47    3.55
  -3 -13   0  194.14    5.20
  -3 -13   0  196.63    5.24
   3 -13  -1   78.34    1.61
   3 -13  -1   75.85    2.39
  -3 -13   1   79.25    2.40
   3 -13   1   79.36    1.72
   3 -13   1   79.38    2.41
  -3 -13  -1   73.38    2.38
   3 -13  -2   32.14    2.42
  -3 -13   2   32.90    2.43
   3 -13   2   29.01    1.16
   3 -13   2   31.44    2.44
  -3 -13  -2   31.53    2.50
   3 -13  -3  221.10    4.76
   3 -13  -3  210.51    4.58
  -3 -13   3  220.04    4.69
  -3 -13   3  218.52    3.76
   3 -13   3  223.41    3.56
   3 -13   3  219.03    4.74
  -3 -13  -3  216.07    4.69
  -3 -13   4  350.20    6.77
  -3  13  -4  347.55    6.72
   3 -13  -4  345.00    7.74
   3 -13  -4  336.89    6.62
  -3 -13   4  356.86    5.65
   3 -13   4  331.93    4.68
   3 -13   4  342.50    7.79
  -3 -13  -4  333.83    7.61
   3 -13  -5   37.60    2.54
  -3  13  -5   38.03    1.77
  -3 -13   5   41.19    2.53
  -3 -13   5   38.26    1.09
   3 -13   5   35.71    1.82
  -3 -13  -5   38.46    1.83
  -3  13  -6    4.06    1.07
   3 -13  -6    3.84    1.04
  -3 -13   6    4.77    0.53
  -3 -13   6    4.96    1.01
   3 -13   6    3.35    1.79
  -3 -13  -6    2.89    1.81
  -3  13  -7   23.65    2.30
   3 -13  -7   26.45    2.28
  -3 -13   7   28.11    2.25
  -3 -13   7   24.91    0.79
   3 -13   7   21.85    1.60
  -3 -13  -7   24.59    1.65
  -3  13  -8   12.73    2.15
   3 -13  -8   13.65    1.30
  -3 -13   8   11.02    1.24
  -3 -13   8   12.71    0.78
   3 -13   8   12.03    1.38
  -3 -13  -8   10.62    1.43
   3  13  -8   10.53    1.22
   3 -13  -9  112.95    3.98
  -3  13  -9  112.70    4.22
  -3 -13   9  114.02    3.02
   3  13   9  116.49    4.36
   3 -13   9  111.25    4.22
   3  13  -9  113.19    2.93
  -3 -13  -9  117.07    4.29
   3 -13 -10  100.85    2.92
  -3  13 -10  112.06    4.19
  -3 -13  10  105.36    3.78
   3  13  10  107.32    4.32
   3 -13  10  105.00    3.14
  -3 -13 -10  106.79    3.13
   3  13 -10  104.97    2.92
   3 -13 -11    9.21    2.03
  -3  13 -11    7.65    2.15
   3  13  11    4.27    2.25
  -3 -13  11    6.82    1.24
   3  13 -11    6.80    1.20
   3 -13  11    8.94    1.36
  -3 -13 -11    7.57    1.37
  -3  13 -12   19.46    2.75
   3 -13 -12   22.94    1.65
   3  13  12   20.86    2.82
  -3 -13  12   21.71    1.55
   3 -13  12   20.79    1.76
  -3 -13 -12   18.35    1.76
   3  13 -12   22.11    1.52
  -3  13 -13  109.71    3.31
   3 -13 -13  103.87    4.12
   3  13  13  108.12    3.36
  -3 -13  13  109.23    4.07
  -3  13  13  103.51    3.10
   3 -13  13  107.68    4.62
   3  13 -13  101.85    2.10
   3  13 -13  111.38    3.09
  -3 -13 -13  103.33    4.51
  -3  13 -14   15.08    1.65
   3 -13 -14   15.07    2.43
  -3 -13  14   16.71    1.53
   3  13  14   18.23    1.78
   3  13 -14   16.10    1.48
   3 -13  14   15.44    2.79
  -3  13  14   16.22    1.58
  -3 -13 -14   15.15    2.68
   3  13 -14   14.00    0.75
   3 -13 -15   17.99    1.68
  -3  13 -15   15.41    2.83
  -3  13 -15   18.55    0.56
   3  13  15   19.65    3.07
  -3 -13  15   19.78    1.66
   3 -13  15   21.49    3.07
   3  13 -15   19.01    2.51
  -3  13  15   23.97    2.73
   3  13 -15   18.60    0.87
  -3 -13 -15   16.56    2.93
  -3  13 -16   81.91    3.00
  -3  13 -16   81.20    1.38
   3 -13 -16   87.48    2.93
   3  13  16   83.85    3.27
  -3 -13  16   87.01    4.01
   3 -13  16   86.21    4.51
  -3  13  16   81.39    4.10
  -3 -13 -16   77.55    4.34
   3  13 -16   82.59    1.86
   3  13 -16   84.39    3.90
  -3  13 -17   25.86    2.01
   3 -13 -17   24.28    2.84
  -3 -13  17   22.91    2.87
   3  13  17   25.67    2.23
   3 -13  17   23.85    3.28
  -3  13  17   23.74    1.92
   3  13 -17   24.07    1.78
   3  13 -17   21.35    1.08
  -3 -13 -17   23.93    3.20
  -3  13 -18    8.71    2.62
   3 -13 -18    8.10    2.36
  -3 -13  18   10.19    1.55
   3  13  18    7.96    2.89
  -3  13  18    8.93    2.47
   3 -13  18    9.81    2.81
   3  13 -18   10.70    1.42
  -3 -13 -18    8.57    2.80
   3  13 -18    9.33    0.90
   3 -13 -19   -0.76    1.72
  -3  13 -19    0.49    1.18
  -3 -13  19   -0.08    1.10
   3  13  19    0.61    1.33
   3 -13  19   -0.03    2.12
  -3  13  19    1.47    1.12
   3  13 -19   -0.12    1.67
  -3 -13 -19    0.97    2.08
   3  13 -19    0.70    0.64
   3 -13 -20   10.64    2.65
  -3  13 -20   16.31    1.77
  -3 -13  20   12.41    1.71
   3  13  20   13.88    2.04
  -3  13  20   10.35    1.70
   3 -13  20   12.95    3.07
  -3 -13 -20   12.41    3.12
   3  13 -20   11.80    0.71
   3  13 -20   12.39    1.60
  -3  13 -21   -0.38    1.85
   3 -13 -21    0.40    1.79
   3  13  21   -0.40    2.15
  -3 -13  21    0.82    1.11
   3  13 -21   -0.15    0.72
   3 -13  21   -0.22    2.10
  -3  13  21    1.55    1.10
   3  13 -21    0.36    1.64
  -3 -13 -21    0.29    1.30
   3 -13 -22    2.81    2.28
  -3  13 -22    3.83    1.53
   3  13  22    3.07    1.71
  -3 -13  22    2.65    1.43
  -3  13  22    3.68    2.30
   3 -13  22    4.68    1.67
   3  13 -22    2.80    1.31
   3  13 -22    2.18    0.96
  -3 -13 -22    1.65    1.72
  -3  13 -23    7.51    1.81
   3 -13 -23    9.01    2.70
  -3 -13  23    9.40    1.74
   3  13  23    7.82    2.02
   3  13 -23    6.98    1.55
   3 -13  23    6.07    2.03
  -3  13  23    7.13    1.75
   3  13 -23   10.35    1.22
  -3 -13 -23    8.05    2.04
  -3 -13  24    5.75    1.72
   3 -13 -24    4.39    2.71
  -3  13 -24    6.44    2.78
   3  13  24    6.89    3.14
  -3  13  24    6.37    2.76
   3 -13  24    5.76    1.92
   3  13 -24    5.38    2.44
   3  13 -24    7.77    1.22
  -3 -13 -24    7.75    2.07
   3 -13 -25    7.52    2.71
  -3  13 -25    7.20    1.78
   3  13  25    6.13    3.17
  -3 -13  25    7.02    1.74
  -3  13  25    5.56    1.78
   3 -13  25    6.57    3.23
   3  13 -25    6.00    1.28
  -3 -13 -25    7.57    3.51
   3  13 -25    5.12    1.54
  -3 -13  26   14.57    1.96
  -3  13 -26   10.22    1.98
   3 -13 -26    8.15    3.13
   3  13  26   11.26    2.26
   3 -13  26   11.62    3.63
  -3  13  26   13.64    1.94
   3  13 -26   12.94    1.49
   3  13 -26    8.13    1.71
  -3 -13 -26   10.04    3.96
   3 -13 -27    4.19    2.66
  -3  13 -27   -0.12    1.64
   3  13  27    1.89    1.89
  -3 -13  27    1.71    2.52
  -3  13  27    1.36    2.55
   3 -13  27    3.94    1.94
   3  13 -27    2.84    1.23
  -3 -13 -27    3.25    1.99
   3  13 -27    2.69    2.20
   3  13  28    7.28    2.23
  -3  13 -28   -0.21    2.89
   3 -13 -28    6.56    2.00
  -3 -13  28    6.47    3.00
   3 -13  28    9.26    2.33
  -3  13  28    5.42    3.00
   3  13 -28    6.48    2.59
   3  13 -28    6.46    1.51
  -3 -13 -28   10.68    2.29
   3  13  29   10.93    3.97
  -3  13 -29    0.11    3.19
   3 -13 -29   12.51    2.26
  -3 -13  29   15.28    2.11
  -3  13  29    9.42    3.31
   3 -13  29   12.85    3.98
   3  13 -29    9.10    1.83
  -3 -13 -29    9.22    4.09
   3  13 -29   12.41    1.75
  -3  13 -30    0.30    3.32
   3 -13 -30   14.21    3.68
  -3 -13  30   15.52    2.14
   3  13  30    6.80    4.02
  -3  13  30   12.19    2.23
   3 -13  30   12.56    4.04
   3  13 -30   12.54    1.22
  -3 -13 -30   16.07    2.71
   3  13 -30   14.84    1.95
   3 -13 -31    6.88    3.41
  -3  13 -31    0.08    2.97
  -3 -13  31    5.35    1.93
   3  13  31    5.77    3.60
   3  13 -31    4.38    1.71
   3  13 -31    4.93    1.67
  -3  13  31    7.41    1.97
   3 -13  31    4.99    2.27
  -3 -13 -31    6.41    2.42
   3 -13 -32    1.46    1.93
  -3  13 -32    0.01    2.66
   3  13  32    1.34    3.22
  -3 -13  32    6.89    2.72
   3 -13  32    0.78    3.22
  -3  13  32    4.27    1.87
   3  13 -32    1.27    1.51
  -3 -13 -32   -0.02    3.50
   3  13 -32   -0.74    2.42
  -3 -13  33    2.02    3.04
  -3  13 -33    0.18    2.90
   3 -13 -33    0.17    2.12
   3  13  33    5.72    3.52
   3  13 -33    5.03    2.64
  -3  13  33    5.73    1.96
   3 -13  33    2.85    3.38
  -3 -13 -33    0.08    2.37
   3  13 -33    3.47    1.70
   3 -13 -34    0.79    3.26
  -3  13 -34    0.45    1.80
  -3 -13  34    2.75    1.92
   3  13  34    2.42    3.38
   3  13 -34    2.00    1.77
   3 -13  34    2.59    2.19
  -3  13  34    5.02    1.96
  -3 -13 -34   -0.08    2.40
   3  13 -34    0.07    2.45
  -3  13 -35   -0.01    1.76
   3 -13 -35    5.71    3.05
  -3 -13  35    0.78    2.80
   3  13  35   -0.21    3.08
   3 -13  35    1.41    3.19
  -3  13  35    2.16    2.86
   3  13 -35   -1.61    2.35
  -3 -13 -35    0.04    3.52
   3  13 -35    0.49    1.63
   3 -13 -36    2.73    2.05
  -3  13 -36    0.20    3.01
  -3 -13  36    0.15    3.06
   3  13  36    1.28    3.43
   3  13 -36    0.14    1.80
   3 -13  36    0.87    3.47
  -3  13  36    2.47    3.13
  -3 -13 -36   -0.04    2.40
   3  13 -36    2.57    2.53
  -3  13 -37    0.69    2.87
   3 -13 -37    2.60    1.79
   3  13  37    0.37    3.25
  -3 -13  37   -0.58    1.74
  -3  13  37    0.75    2.96
   3 -13  37    0.37    2.05
   3  13 -37   -0.98    2.32
  -3 -13 -37    0.09    2.31
   3  13 -37    0.43    1.59
  -3  13 -38   -0.13    3.49
   3 -13 -38    5.07    3.23
   3  13  38    1.04    3.71
  -3 -13  38    0.16    2.02
  -3  13  38    9.84    3.44
   3 -13  38    0.43    3.80
   3  13 -38    0.15    2.72
   3  13 -38    1.07    1.82
  -3 -13 -38   -0.06    4.06
   3 -15   0   30.02    1.23
   3 -15   0   30.10    1.82
  -3 -15   0   28.74    1.84
  -3 -15   0   31.79    2.65
   3 -15  -1   61.38    1.78
   3 -15  -1   54.99    2.24
  -3 -15   1   56.35    2.28
  -3 -15   1   54.96    2.25
   3 -15   1   60.60    3.27
   3 -15   1   57.94    1.49
  -3 -15  -1   62.28    3.31
  -3 -15  -1   59.62    2.28
   3 -15  -2   81.95    3.48
   3 -15  -2   66.83    1.59
  -3 -15   2   77.55    2.59
   3 -15   2   76.26    1.57
   3 -15   2   77.61    3.66
  -3 -15  -2   74.12    2.54
   3 -15  -3   31.92    2.77
   3 -15  -3   30.10    1.76
  -3 -15   3   35.85    2.70
  -3 -15   3   28.70    1.13
   3 -15   3   30.35    0.84
   3 -15   3   32.31    1.86
  -3 -15  -3   27.13    1.79
   3 -15  -4   99.42    3.02
   3 -15  -4   97.07    2.89
  -3 -15   4  101.68    2.04
  -3 -15   4   99.95    2.98
   3 -15   4  101.86    4.03
   3 -15   4   98.17    1.65
  -3 -15  -4  100.02    4.06
   3 -15  -5   12.10    2.27
   3 -15  -5   13.31    1.42
  -3 -15   5   16.35    2.22
  -3 -15   5   12.86    0.74
   3 -15   5   15.86    2.37
  -3 -15  -5   14.36    2.39
  -3  15  -6   42.45    2.07
   3 -15  -6   41.95    2.03
  -3 -15   6   44.57    1.28
  -3 -15   6   42.61    2.04
   3 -15   6   41.69    2.12
  -3 -15  -6   41.74    2.11
  -3  15  -7   51.89    2.28
   3 -15  -7   51.23    2.21
  -3 -15   7   55.45    3.19
  -3 -15   7   54.46    1.35
   3 -15   7   52.83    2.28
  -3 -15  -7   51.10    2.30
   3 -15  -8    1.54    1.89
  -3  15  -8    3.67    1.20
  -3 -15   8    2.95    0.42
  -3 -15   8    4.83    1.16
   3 -15   8    2.80    2.01
  -3 -15  -8    4.08    2.06
   3 -15  -9    9.86    1.42
  -3  15  -9    9.28    1.43
  -3 -15   9   10.26    1.38
  -3 -15  -9    9.31    2.47
   3 -15   9   11.40    2.44
   3 -15 -10   45.89    3.13
  -3  15 -10   44.00    2.19
  -3 -15  10   42.69    3.01
   3 -15  10   43.57    2.25
  -3 -15 -10   42.38    2.31
   3  15 -10   42.41    2.07
   3 -15 -11   43.80    3.14
  -3  15 -11   38.22    2.17
   3  15  11   40.98    2.27
  -3 -15  11   42.21    2.08
   3 -15  11   40.50    2.23
  -3 -15 -11   39.83    2.26
   3  15 -11   38.94    2.00
   3 -15 -12   20.22    1.78
  -3  15 -12   19.04    1.81
   3  15  12   22.39    1.94
  -3 -15  12   21.85    1.74
   3  15 -12   32.70    2.73
  -3 -15 -12   18.78    1.88
   3 -15  12   19.57    1.89
   3 -15 -13   14.60    1.60
  -3  15 -13   12.58    2.71
   3  15  13   13.66    2.90
  -3 -15  13   11.00    2.51
  -3 -15 -13   14.70    1.73
   3 -15  13   10.81    1.79
   3  15 -13   16.55    2.49
   3 -15 -14    3.96    2.16
  -3  15 -14    3.97    1.47
  -3 -15  14    2.50    2.13
   3  15  14    4.35    1.58
   3 -15  14    5.19    1.54
   3  15 -14    5.00    2.10
  -3 -15 -14    3.48    1.50
  -3  15 -15    5.01    1.59
   3 -15 -15    5.78    2.31
   3  15  15    5.15    1.68
  -3 -15  15    6.20    1.45
   3 -15  15    5.53    1.70
   3  15 -15    6.44    1.37
  -3 -15 -15    6.03    1.66
  -3  15 -16   18.58    3.06
   3 -15 -16   14.96    1.77
   3  15  16   17.06    3.28
  -3 -15  16   18.34    1.83
   3 -15  16   16.39    2.05
  -3  15  16   15.24    1.81
   3  15 -16   16.37    1.71
  -3 -15 -16   14.54    2.00
  -3  15 -17   14.34    1.98
   3 -15 -17   15.59    1.89
   3  15  17   21.50    2.20
  -3 -15  17   17.22    1.87
   3 -15  17   19.22    2.14
  -3  15  17   16.74    2.99
   3  15 -17   17.54    0.75
   3  15 -17   20.58    2.87
  -3 -15 -17   20.79    2.12
  -3  15 -18   33.79    3.66
   3 -15 -18   29.98    2.20
   3  15  18   25.76    3.98
  -3 -15  18   40.97    3.46
  -3  15  18   34.66    2.30
   3 -15  18   36.33    2.56
  -3 -15 -18   28.39    2.46
   3  15 -18   32.81    2.08
   3  15 -18   29.02    0.99
   3 -15 -19   44.80    2.52
  -3  15 -19   47.79    2.72
  -3 -15  19   50.91    3.80
   3  15  19   40.10    2.83
   3 -15  19   47.95    2.84
  -3  15  19   49.86    3.88
  -3 -15 -19   44.88    2.82
   3  15 -19   48.44    2.41
   3  15 -19   43.05    1.33
   3 -15 -20    4.19    1.42
  -3  15 -20    2.32    0.30
  -3  15 -20    2.67    2.48
  -3  15 -20    1.85    0.41
   3  15  20    1.87    2.70
  -3 -15  20    3.97    2.23
   3 -15  20    1.86    1.64
  -3  15  20    4.26    1.51
  -3 -15 -20    1.82    1.66
   3  15 -20    2.76    2.12
   3  15 -20    2.13    0.64
   3  15  21   14.37    2.25
   3 -15 -21   13.40    1.84
  -3  15 -21   12.94    0.72
  -3  15 -21   12.27    0.72
  -3  15 -21   14.44    1.98
  -3 -15  21   16.73    2.89
   3 -15  21   13.86    2.17
  -3  15  21   13.10    2.97
  -3 -15 -21   14.27    2.22
   3  15 -21   11.76    0.95
   3  15 -21   12.80    1.75
  -3  15 -22    4.94    2.63
   3 -15 -22    3.92    1.56
  -3  15 -22    3.56    0.68
  -3 -15  22    5.13    2.56
   3  15  22    3.07    2.90
  -3  15  22    2.72    1.62
   3 -15  22    3.84    1.80
   3  15 -22    3.33    2.25
  -3 -15 -22    3.23    3.01
   3  15 -22    3.89    0.81
  -3  15 -23    2.60    0.59
  -3  15 -23    3.14    2.62
   3 -15 -23    2.79    1.56
   3  15  23    0.88    2.89
  -3 -15  23    3.93    2.53
   3  15 -23    2.99    0.83
   3 -15  23    2.52    2.87
  -3  15  23    4.91    2.51
   3  15 -23    4.18    2.23
  -3 -15 -23    3.39    3.05
  -3  15 -24    4.09    1.79
  -3  15 -24    4.78    0.47
   3 -15 -24    4.48    1.72
  -3 -15  24    6.14    2.72
   3  15  24    5.58    1.99
   3 -15  24    3.85    3.17
  -3  15  24    4.13    1.78
   3  15 -24    6.25    1.54
  -3 -15 -24    3.91    3.34
   3  15 -24    4.75    0.97
   3 -15 -25   20.04    2.21
  -3  15 -25   18.73    2.33
  -3 -15  25   20.58    3.41
   3  15  25   17.39    2.54
   3  15 -25   15.19    3.02
   3 -15  25   19.18    2.61
  -3  15  25   13.54    3.35
  -3 -15 -25   22.52    2.69
   3  15 -25   17.88    1.32
   3 -15 -26    3.36    1.87
  -3  15 -26    5.85    2.83
  -3 -15  26    5.02    1.78
   3  15  26    8.29    3.37
   3 -15  26    3.96    2.11
  -3  15  26    4.98    2.83
   3  15 -26    4.02    1.09
  -3 -15 -26    6.12    2.16
   3  15 -26    4.60    2.54
   3 -15 -27   10.65    3.56
  -3  15 -27   11.17    3.33
  -3 -15  27   11.65    2.18
   3  15  27    0.02    4.02
   3 -15  27   16.22    2.62
  -3  15  27   13.08    2.17
   3  15 -27   14.80    1.94
   3  15 -27   14.06    1.39
  -3 -15 -27   16.70    4.14
   3 -15 -28    1.88    3.17
  -3  15 -28    6.80    1.82
  -3 -15  28    7.05    1.89
   3  15  28    0.09    2.15
  -3  15  28    3.51    1.87
   3 -15  28    1.89    3.50
   3  15 -28    5.35    1.64
   3  15 -28    4.08    1.23
  -3 -15 -28    7.08    3.74
   3 -15 -29    2.41    2.25
  -3  15 -29   -0.30    0.47
  -3  15 -29    1.40    1.24
   3  15  29   -0.28    1.50
  -3 -15  29    1.33    2.06
   3  15 -29   -0.66    0.85
   3 -15  29   -1.09    1.50
  -3  15  29   -1.81    2.02
   3  15 -29    1.33    1.80
  -3 -15 -29    1.82    1.56
   3 -15 -30    3.94    2.04
  -3  15 -30    4.30    1.82
   3  15  30   -0.02    2.18
  -3 -15  30    4.88    3.03
   3 -15  30    4.09    2.22
  -3  15  30    5.56    3.07
   3  15 -30    4.38    2.58
   3  15 -30    2.36    1.28
  -3 -15 -30    3.21    2.32
  -3  15 -31    2.60    2.90
  -3  15 -31    1.58    0.76
   3 -15 -31    4.63    2.10
   3  15  31    0.09    2.22
  -3 -15  31    3.73    3.13
  -3  15  31    1.97    3.08
   3 -15  31    5.83    3.53
   3  15 -31    2.77    0.82
   3  15 -31    3.52    1.65
  -3 -15 -31    6.53    3.72
  -3  15 -32    8.12    0.98
  -3  15 -32    5.71    3.50
   3 -15 -32   10.04    2.52
   3  15  32   -0.06    4.19
  -3 -15  32   10.60    2.39
  -3  15  32   13.38    2.37
   3 -15  32    7.31    4.27
   3  15 -32   10.07    2.03
   3  15 -32    9.97    1.56
  -3 -15 -32   10.26    4.46
   3 -15 -33    0.52    3.23
  -3  15 -33   -0.03    2.93
   3  15  33    0.48    3.42
  -3 -15  33    3.95    1.90
   3 -15  33    1.85    2.19
  -3  15  33    3.42    1.97
   3  15 -33   -0.90    1.56
  -3 -15 -33    3.16    2.40
   3  15 -33    0.99    1.27
   3 -15 -34   -0.05    3.23
  -3  15 -34   -0.64    3.01
   3  15  34   -1.30    3.40
  -3 -15  34    3.06    2.99
  -3  15  34    4.64    1.95
   3 -15  34   -0.34    3.43
   3  15 -34    2.12    1.57
  -3 -15 -34   -0.02    3.81
   3  15 -34   -0.28    1.27
   3 -15 -35    5.54    2.26
  -3  15 -35   -0.13    3.42
  -3 -15  35    3.78    3.51
   3  15  35    0.11    4.03
  -3  15  35    6.60    2.21
   3 -15  35    1.50    4.04
   3  15 -35    2.53    1.76
  -3 -15 -35    0.13    4.35
   3 -15 -36    6.80    3.51
  -3  15 -36    3.18    3.27
  -3 -15  36    1.38    2.17
   3  15  36   -0.01    3.85
  -3  15  36    1.24    2.19
   3 -15  36    1.70    2.45
  -3 -15 -36    0.16    2.70
   3  15 -36    3.05    2.68
   3 -17   0    5.71    2.36
   3 -17   0    8.54    0.85
  -3 -17   0    6.53    2.27
   3 -17  -1   22.78    1.25
  -3 -17   1   25.30    1.85
   3 -17   1   23.60    1.84
   3 -17   1   23.54    1.29
  -3 -17  -1   24.66    1.84
  -3 -17  -1   27.63    2.84
   3 -17  -2   15.57    1.75
   3 -17  -2   28.76    2.75
   3 -17  -2   17.35    1.27
  -3 -17   2   16.09    1.69
   3 -17   2   17.23    0.80
  -3 -17  -2   18.34    1.70
  -3 -17  -2   16.61    1.70
   3 -17   2   19.80    1.75
   3 -17  -3   10.15    1.57
   3 -17  -3   12.23    1.55
  -3 -17   3   13.97    1.54
  -3 -17   3   11.05    0.85
   3 -17   3    9.72    1.60
   3 -17   3   10.43    0.71
  -3 -17  -3   10.65    1.52
   3 -17  -4   32.26    3.07
   3 -17  -4   34.51    2.02
  -3 -17   4   36.53    3.06
  -3 -17   4   34.27    1.15
   3 -17   4   33.51    2.06
   3 -17   4   32.58    0.81
   3 -17  -5    7.55    2.36
   3 -17  -5    7.74    1.43
  -3 -17   5    7.83    0.66
  -3 -17   5    7.15    1.50
   3 -17   5    7.04    2.42
   3 -17  -6    9.50    1.55
   3 -17  -6   12.34    1.60
  -3 -17   6   14.51    1.55
  -3 -17   6   11.74    0.63
   3 -17   6   11.47    2.61
  -3 -17  -6    9.07    2.61
   3 -17  -7   31.83    2.08
  -3 -17   7   32.14    0.96
  -3 -17   7   38.65    3.22
   3 -17   7   32.61    2.15
  -3 -17  -7   31.38    2.13
   3 -17  -8   18.43    2.78
  -3  17  -8   17.54    1.88
  -3 -17   8   19.32    2.78
  -3 -17   8   17.98    0.68
   3 -17   8   21.02    1.92
  -3 -17  -8   20.08    1.90
  -3  17  -9    5.15    1.53
   3 -17  -9    5.20    2.28
  -3 -17   9    4.99    1.42
   3 -17   9    6.55    1.55
  -3 -17  -9    4.08    1.56
  -3  17 -10   15.18    1.83
   3 -17 -10   13.76    1.81
  -3 -17  10   16.90    1.78
   3 -17  10   16.14    1.92
  -3 -17 -10   15.20    1.94
   3 -17 -11   57.76    2.73
  -3 -17  11   93.83    4.49
   3 -17  11   57.28    2.94
  -3 -17 -11   62.73    2.93
   3 -17 -12   82.70    4.54
  -3 -17  12   85.79    4.48
   3 -17  12   85.60    3.40
  -3 -17 -12   80.14    3.35
  -3  17 -13    6.97    1.74
   3 -17 -13    7.55    2.64
  -3 -17  13    4.99    2.70
   3 -17  13    5.07    1.79
  -3 -17 -13    5.10    1.74
  -3  17 -14   76.42    3.37
   3 -17 -14   74.50    4.43
   3  17  14   73.18    3.52
  -3 -17  14   77.14    3.17
   3 -17  14   76.90    3.44
  -3 -17 -14   73.77    3.25
   3  17 -14   75.66    3.03
  -3 -17  15   98.96    3.77
  -3  17 -15  107.95    5.55
   3 -17 -15  108.72    5.25
   3  17  15  102.49    5.83
   3 -17  15  106.55    4.08
  -3 -17 -15  102.70    3.92
   3  17 -15  103.96    3.59
   3 -17 -16   36.25    2.34
  -3  17 -16   31.40    2.66
   3  17  16   36.35    2.83
  -3 -17  16   39.26    2.48
   3 -17  16   34.94    2.74
  -3 -17 -16   30.78    2.72
   3  17 -16   43.20    3.83
  -3  17 -17   30.32    3.85
   3 -17 -17   30.29    2.27
   3  17  17   24.17    4.12
  -3 -17  17   31.45    2.37
   3 -17  17   31.29    2.62
  -3 -17 -17   29.22    2.55
   3  17 -17   32.88    3.40
  -3  17 -18    1.09    1.39
   3 -17 -18    0.27    1.24
   3  17  18    1.18    1.58
  -3 -17  18    0.21    1.28
   3 -17  18   -0.48    1.48
   3  17 -18    0.65    1.22
  -3 -17 -18    1.21    1.48
  -3  17 -19   16.11    3.41
   3 -17 -19   18.05    1.95
  -3 -17  19   18.84    2.10
   3  17  19   13.92    3.75
   3 -17  19   14.26    2.34
   3  17 -19   16.47    2.91
  -3 -17 -19   17.60    2.35
   3 -17 -20   11.11    1.84
  -3  17 -20    9.20    1.94
  -3 -17  20    9.70    3.08
   3  17  20    9.59    2.19
   3 -17  20    9.58    2.05
  -3  17  20    8.88    1.91
   3  17 -20   10.69    1.71
  -3 -17 -20    9.49    2.12
  -3  17 -21    1.84    2.68
   3 -17 -21    1.84    1.55
   3  17  21    2.84    2.92
  -3 -17  21    3.34    1.61
   3 -17  21    4.05    1.85
  -3  17  21    3.48    2.56
  -3 -17 -21    4.71    3.02
   3  17 -21    3.03    2.38
   3 -17 -22    1.99    1.58
  -3  17 -22    3.61    1.69
  -3 -17  22    4.87    1.60
   3  17  22    3.09    1.85
  -3  17  22    2.96    1.65
   3 -17  22    1.95    2.99
   3  17 -22    1.85    0.63
  -3 -17 -22    3.29    3.12
   3  17 -22    4.03    1.45
  -3  17 -23    3.65    2.27
  -3 -17  23    0.05    1.32
   3  17  23    1.32    1.54
   3 -17 -23    1.09    1.35
  -3  17  23    0.03    1.38
   3 -17  23    1.09    2.50
  -3 -17 -23    0.29    2.65
   3  17 -23    1.21    1.96
   3  17 -23   -0.10    0.56
  -3  17 -24    7.49    3.11
   3 -17 -24   12.78    2.05
  -3 -17  24    8.00    2.02
   3  17  24    8.74    3.58
   3 -17  24    8.12    2.35
  -3  17  24    5.30    3.27
   3  17 -24    7.38    2.77
   3  17 -24    8.16    0.74
  -3 -17 -24   12.11    2.36
   3  17  25    1.02    1.58
  -3  17 -25    0.26    1.35
   3 -17 -25    1.68    2.25
  -3 -17  25   -0.34    1.37
  -3  17  25    0.80    1.39
   3 -17  25    1.16    1.62
   3  17 -25    0.24    1.23
   3  17 -25   -0.05    0.54
  -3 -17 -25    0.65    1.63
   3  17  26    0.46    1.88
  -3  17 -26    0.75    0.41
  -3  17 -26    2.68    1.55
  -3  17 -26    1.38    0.39
   3 -17 -26    1.80    2.70
  -3 -17  26    2.64    1.65
  -3  17  26    0.47    2.58
   3 -17  26    2.57    1.87
   3  17 -26    4.57    2.30
   3  17 -26    1.13    0.67
  -3 -17 -26    0.12    1.94
  -3  17 -27    2.58    2.81
   3 -17 -27    3.14    2.96
  -3 -17  27    2.45    1.78
   3  17  27   -0.50    3.28
   3 -17  27    5.61    3.35
  -3  17  27    0.27    2.82
   3  17 -27    3.78    2.59
  -3 -17 -27    2.14    3.44
   3  17 -27    2.40    0.79
   3 -17 -28   11.01    3.57
  -3 -17  28    6.64    3.57
  -3  17 -28   11.25    3.33
   3  17  28   -0.11    3.90
  -3  17  28   -0.07    2.22
   3 -17  28    9.64    4.01
   3  17 -28    8.18    1.99
  -3 -17 -28   11.50    2.61
   3  17 -28    8.74    1.03
   3 -17 -29    8.68    2.26
  -3  17 -29    8.36    2.03
  -3 -17  29    5.27    3.40
   3  17  29   -0.43    2.44
  -3 -17 -29    9.62    2.55
  -3  17  29    0.05    2.12
   3 -17  29    6.80    2.40
   3  17 -29    6.49    1.84
   3  17 -29    3.40    1.02
   3 -17 -30    1.42    2.09
  -3  17 -30    2.80    1.87
  -3 -17  30    4.25    3.19
   3  17  30    1.20    2.20
   3 -17  30    3.06    2.28
  -3  17  30    1.25    3.12
  -3 -17 -30   -0.59    3.90
   3  17 -30    3.01    2.68
  -3  17 -31    2.46    1.84
   3 -17 -31    1.11    2.05
  -3 -17  31    2.07    1.90
   3  17  31    0.08    2.18
  -3 -17 -31    0.93    3.77
   3 -17  31    0.69    3.45
  -3  17  31   -0.33    3.01
   3  17 -31    0.20    2.55
  -3  17 -32    6.49    2.26
   3 -17 -32    6.32    4.18
  -3 -17  32   10.16    2.48
   3  17  32    0.16    2.68
   3 -17  32    6.77    2.74
  -3  17  32   12.20    3.79
   3  17 -32    6.72    2.00
  -3 -17 -32   10.24    3.03
   3  17  33   -0.56    3.52
   3 -17 -33    2.36    3.27
  -3  17 -33   -0.34    3.02
  -3 -17  33    0.81    3.20
  -3 -17 -33    2.94    2.42
  -3  17  33    0.81    1.98
   3 -17  33    1.32    2.22
   3  17 -33    1.18    1.58
   3 -17 -34    0.47    2.22
   3  17  34   -0.26    3.76
  -3  17 -34    2.91    3.24
  -3 -17  34    3.02    3.38
  -3  17  34    1.94    2.16
   3 -17  34    2.32    3.84
   3  17 -34    2.32    1.71
  -3 -17 -34    4.03    4.23
   3 -17 -35   -0.18    1.95
  -3  17 -35   -1.55    2.91
   3  17  35    0.48    3.42
  -3 -17  35    1.39    1.92
  -3  17  35    1.21    1.89
   3 -17  35    1.19    3.49
   3  17 -35   -1.16    1.53
  -3 -17 -35    3.56    2.35
   3 -19   0    1.72    0.71
   3 -19   0    2.21    1.33
  -3 -19   1   12.52    1.65
   3 -19  -1    6.69    1.65
   3 -19  -1    8.58    1.01
  -3 -19   1    7.24    2.68
   3 -19   1    8.14    0.77
   3 -19  -2   42.19    2.44
   3 -19  -2   45.17    1.77
   3 -19  -2   40.02    2.46
  -3 -19   2   48.48    2.48
  -3 -19   2   42.12    1.50
  -3 -19   2   46.74    2.43
   3 -19   2   43.82    1.18
   3 -19  -3    1.77    0.92
   3 -19  -3    2.16    1.25
   3 -19  -3    0.74    1.22
  -3 -19   3    1.15    1.31
  -3 -19   3    0.70    0.62
   3 -19   3    0.95    0.37
   3 -19  -4   35.53    2.33
  -3 -19   4   40.23    2.40
   3 -19  -4   36.72    2.26
  -3 -19   4   41.03    1.22
   3 -19   4   34.69    0.62
  -3 -19   5   15.42    0.76
   3 -19  -5   16.68    1.92
  -3 -19   5   15.96    1.89
   3 -19  -6   21.51    2.05
  -3 -19   6   21.69    0.90
  -3 -19   7    5.40    0.48
  -3 -19   8   15.81    3.02
   3 -19  -9   16.74    3.07
  -3 -19   9   16.20    1.95
   3 -19 -10    5.62    2.44
  -3  19 -10    1.96    1.48
  -3 -19  10    0.49    1.45
  -3 -19 -10    1.92    2.56
   3 -19 -11   31.88    2.42
  -3 -19  11   32.34    2.42
   3 -19  11   36.82    4.01
  -3 -19 -11   33.33    3.98
   3 -19 -12   62.31    3.09
  -3 -19  12   72.57    3.16
   3 -19  12   69.46    4.97
  -3 -19 -12   68.29    4.91
  -3 -19  13   35.24    2.57
   3 -19 -13   38.59    2.59
  -3  19 -13   35.80    2.76
   3 -19  13   49.86    4.52
  -3 -19 -13   37.28    4.24
  -3 -19  14   18.78    3.47
  -3  19 -14   17.83    2.31
   3 -19 -14   18.63    2.07
   3 -19  14   18.22    3.94
  -3 -19 -14   17.24    3.71
  -3  19 -15    9.26    3.48
   3 -19 -15   13.99    1.90
  -3 -19  15   18.31    3.26
   3 -19  15   14.13    3.67
  -3 -19 -15   11.49    3.51
  -3  19 -16   18.38    2.25
   3 -19 -16   13.37    2.02
  -3 -19  16   18.20    3.35
   3  19 -16   19.84    3.15
   3 -19  16   19.91    3.78
  -3 -19 -16   20.91    3.62
   3 -19 -17    1.22    1.40
  -3  19 -17   -0.31    2.58
  -3 -19  17    5.38    2.46
  -3 -19 -17    1.37    2.69
   3 -19  17    4.23    2.75
   3  19 -17   -0.04    1.44
   3 -19 -18   12.02    1.92
  -3  19 -18   10.38    2.07
  -3 -19  18   10.42    3.13
   3  19  18    7.45    2.26
   3 -19  18    9.97    2.22
   3  19 -18    8.53    1.85
  -3 -19 -18   13.69    2.22
  -3  19 -19    2.78    2.91
   3 -19 -19    2.05    1.64
   3  19  19    3.99    3.08
  -3 -19  19    7.15    2.73
   3 -19  19    2.19    1.95
   3  19 -19    1.78    2.48
  -3 -19 -19    2.52    1.93
   3  19  20   26.05    2.75
  -3  19 -20   23.95    2.59
   3 -19 -20   24.84    2.46
[truncated: 1,913,619 more chars]
