# Supplementary material for: Structural Insights into the Host–Guest Complexation between β-Cyclodextrin and Bio-Conjugatable Adamantane Derivatives
Source: Molecules. 2021 Apr 21;26(9):2412. doi: 10.3390/molecules26092412 (PMC8122645; doi:10.3390/molecules26092412)
Supplement: Supplementary file 1 [file molecules-26-02412-s001.zip › CIF and CheckCIF/Complex 5.cif]

data_DICAR

_audit_update_record
;
2020-09-01 # Formatted by publCIF

;
_publcif_datablock.id '{c346503c-9334-4189-9ff9-ef7862776d1c}'

# publcif _publ_body_element loop start
loop_
_publ_body_element
_publ_body_title
_publ_body_contents

 section 
;
Chemical context
; 
;

;
 section 
;
Structural commentary
; 
;

;
 section 
;
Supramolecular features
; 
;

;
 section 
;
Database survey
; 
;

;
 section 
;
Synthesis and crystallization
; 
;

;
 section 
;
Refinement
;
;
Crystal data, data collection and structure refinement details are summarized
in Table 1.
;

# publcif _publ_body_element loop end
 
_audit_creation_method            'SHELXL-2016/6'
_shelx_SHELXL_version_number      '2016/6'
_chemical_name_systematic         ?
_chemical_name_common             ?
_chemical_melting_point           ?
_chemical_formula_moiety          
 '2(C42 H70 O35), C12 H16 O4 [+ solvent]'
_chemical_formula_sum
 'C96 H156 O74' 
_chemical_formula_weight          2494.20

loop_
 _atom_type_symbol
 _atom_type_description
 _atom_type_scat_dispersion_real
 _atom_type_scat_dispersion_imag
 _atom_type_scat_source
 'C'  'C'   0.0033   0.0016
 'International Tables Vol C Tables 4.2.6.8 and 6.1.1.4'
 'H'  'H'   0.0000   0.0000
 'International Tables Vol C Tables 4.2.6.8 and 6.1.1.4'
 'O'  'O'   0.0106   0.0060
 'International Tables Vol C Tables 4.2.6.8 and 6.1.1.4'
 
_space_group_crystal_system       triclinic
_space_group_IT_number            1
_space_group_name_H-M_alt         'P 1'
_space_group_name_Hall            'P 1'
 
_shelx_space_group_comment
;
The symmetry employed for this shelxl refinement is uniquely defined
by the following loop, which should always be used as a source of
symmetry information in preference to the above space-group names.
They are only intended as comments.
;
 
loop_
 _space_group_symop_operation_xyz
 'x, y, z'
 
_cell_length_a                    15.2993(8)
_cell_length_b                    15.4429(7)
_cell_length_c                    18.0837(10)
_cell_angle_alpha                 99.751(4)
_cell_angle_beta                  113.551(5)
_cell_angle_gamma                 102.813(4)
_cell_volume                      3656.6(4)
_cell_formula_units_Z             1
_cell_measurement_temperature     150(2)
_cell_measurement_reflns_used     7250
_cell_measurement_theta_min       3.1789
_cell_measurement_theta_max       29.3038
 
_exptl_crystal_description        block
_exptl_crystal_colour             colourless
_exptl_crystal_density_meas       ?
_exptl_crystal_density_method     ?
_exptl_crystal_density_diffrn     1.133          
_exptl_crystal_F_000              1324
_exptl_transmission_factor_min    ?
_exptl_transmission_factor_max    ?
_exptl_crystal_size_max           0.100
_exptl_crystal_size_mid           0.080
_exptl_crystal_size_min           0.080
_exptl_absorpt_coefficient_mu     0.099
_shelx_estimated_absorpt_T_min    0.990
_shelx_estimated_absorpt_T_max    0.992
_exptl_absorpt_correction_type    multi-scan
_exptl_absorpt_correction_T_min   0.991
_exptl_absorpt_correction_T_max   0.992
_exptl_absorpt_process_details
;
CrysAlisPro, Agilent Technologies,
Version 1.171.36.32 (release 02-08-2013 CrysAlis171 .NET)
(compiled Aug  2 2013,16:46:58)
Empirical absorption correction using spherical harmonics,
 implemented in SCALE3 ABSPACK scaling algorithm.
;
_exptl_absorpt_special_details    ?
_diffrn_ambient_temperature       150(2)
_diffrn_radiation_wavelength      0.71073
_diffrn_radiation_type            MoK\a
_diffrn_source                    ?
_diffrn_measurement_device_type   'Xcalibur, Atlas, Gemini'
_diffrn_measurement_method        'phi and omega scans'
_diffrn_detector_area_resol_mean  ?
_diffrn_standards_number          0
_diffrn_standards_interval_count  0
_diffrn_standards_interval_time   0
_diffrn_standards_decay_%         0
_diffrn_reflns_number             27091
_diffrn_reflns_av_unetI/netI      0.0721
_diffrn_reflns_av_R_equivalents   0.0387
_diffrn_reflns_limit_h_min        -20
_diffrn_reflns_limit_h_max        21
_diffrn_reflns_limit_k_min        -15
_diffrn_reflns_limit_k_max        20
_diffrn_reflns_limit_l_min        -24
_diffrn_reflns_limit_l_max        20
_diffrn_reflns_theta_min          3.185
_diffrn_reflns_theta_max          29.369
_diffrn_reflns_theta_full         25.242
_diffrn_measured_fraction_theta_max   0.841
_diffrn_measured_fraction_theta_full  0.997
_diffrn_reflns_Laue_measured_fraction_max    0.841
_diffrn_reflns_Laue_measured_fraction_full   0.997
_diffrn_reflns_point_group_measured_fraction_max   0.525
_diffrn_reflns_point_group_measured_fraction_full  0.655
_reflns_number_total              21115
_reflns_number_gt                 16593
_reflns_threshold_expression      'I > 2\s(I)'
_reflns_Friedel_coverage          0.247
_reflns_Friedel_fraction_max      0.208
_reflns_Friedel_fraction_full     0.312
 
_reflns_special_details
;
 Reflections were merged by SHELXL according to the crystal
 class for the calculation of statistics and refinement.
 
 Structure factors included contributions from the .fab file.
 
 _reflns_Friedel_fraction is defined as the number of unique
 Friedel pairs measured divided by the number that would be
 possible theoretically, ignoring centric projections and
 systematic absences.
;
 
_computing_data_collection
;
CrysAlisPro, Agilent Technologies,
Version 1.171.36.32 (release 02-08-2013 CrysAlis171 .NET)
(compiled Aug  2 2013,16:46:58)
;
_computing_cell_refinement
;
CrysAlisPro, Agilent Technologies,
Version 1.171.36.32 (release 02-08-2013 CrysAlis171 .NET)
(compiled Aug  2 2013,16:46:58)
;
_computing_data_reduction
;
CrysAlisPro, Agilent Technologies,
Version 1.171.36.32 (release 02-08-2013 CrysAlis171 .NET)
(compiled Aug  2 2013,16:46:58)
;
_computing_structure_solution     'SHELXT 2014/5 (Sheldrick, 2014)'
_computing_structure_refinement   'SHELXL-2016/6 (Sheldrick, 2016)'
_computing_molecular_graphics     'SHELXL-2013 (Sheldrick, 2013)'
_computing_publication_material   'publCIF (Westrip, 2010)'
_refine_special_details           ?
_refine_ls_structure_factor_coef  Fsqd
_refine_ls_matrix_type            full
_refine_ls_weighting_scheme       calc
_refine_ls_weighting_details
'w=1/[\s^2^(Fo^2^)+(0.1535P)^2^] where P=(Fo^2^+2Fc^2^)/3'
_atom_sites_solution_primary      ?
_atom_sites_solution_secondary    ?
_atom_sites_solution_hydrogens    mixed
_refine_ls_hydrogen_treatment     constr
_refine_ls_extinction_method      none
_refine_ls_extinction_coef        .
_refine_ls_abs_structure_details
;
 Flack x determined using 3346 quotients [(I+)-(I-)]/[(I+)+(I-)]
 (Parsons, Flack and Wagner, Acta Cryst. B69 (2013) 249-259).
;
_refine_ls_abs_structure_Flack    0.6(6)
_chemical_absolute_configuration  rm
_refine_ls_number_reflns          21115
_refine_ls_number_parameters      1676
_refine_ls_number_restraints      447
_refine_ls_R_factor_all           0.0934
_refine_ls_R_factor_gt            0.0758
_refine_ls_wR_factor_ref          0.2305
_refine_ls_wR_factor_gt           0.2080
_refine_ls_goodness_of_fit_ref    1.027
_refine_ls_restrained_S_all       1.019
_refine_ls_shift/su_max           0.001
_refine_ls_shift/su_mean          0.000
 
loop_
 _atom_site_label
 _atom_site_type_symbol
 _atom_site_fract_x
 _atom_site_fract_y
 _atom_site_fract_z
 _atom_site_U_iso_or_equiv
 _atom_site_adp_type
 _atom_site_occupancy
 _atom_site_site_symmetry_order  
 _atom_site_calc_flag
 _atom_site_refinement_flags_posn
 _atom_site_refinement_flags_adp
 _atom_site_refinement_flags_occupancy
 _atom_site_disorder_assembly
 _atom_site_disorder_group
O1 O 0.0371(4) 0.6333(3) 0.1103(3) 0.0475(13) Uani 1 1 d . . . . .
H1O H -0.005353 0.653061 0.118712 0.057 Uiso 1 1 d R U . . .
O2 O 0.0709(3) 0.8101(3) 0.2102(3) 0.0288(9) Uani 1 1 d . . . . .
O3 O 0.2044(4) 0.7393(3) 0.4315(3) 0.0361(10) Uani 1 1 d . . . . .
H3O H 0.148774 0.711676 0.427333 0.043 Uiso 1 1 d R U . . .
O4 O 0.1136(3) 0.8817(3) 0.4276(3) 0.0322(10) Uani 1 1 d . . . . .
H4O H 0.101198 0.928825 0.416166 0.039 Uiso 1 1 d R U . . .
O5 O 0.1699(3) 0.9505(3) 0.3136(3) 0.0255(8) Uani 1 1 d . . . . .
O6 O 0.3725(4) 0.4971(3) 0.1325(3) 0.0359(10) Uani 1 1 d . . . . .
H6O H 0.424621 0.492646 0.130384 0.043 Uiso 1 1 d R U . . .
O7 O 0.2655(3) 0.5773(3) 0.2065(3) 0.0267(9) Uani 1 1 d . . . . .
O8 O 0.4998(3) 0.6286(3) 0.4448(3) 0.0352(10) Uani 1 1 d . . . . .
H8O H 0.507848 0.664814 0.488260 0.042 Uiso 1 1 d R U . . .
O9 O 0.2992(4) 0.6046(3) 0.4219(3) 0.0376(11) Uani 1 1 d . . . . .
H9O H 0.243857 0.568353 0.411107 0.045 Uiso 1 1 d R U . . .
O10 O 0.2583(3) 0.6969(3) 0.2997(3) 0.0276(9) Uani 1 1 d . . . . .
O11 O 0.7556(5) 0.7608(4) 0.1749(4) 0.0655(19) Uani 1 1 d . . . . .
H11O H 0.745204 0.706331 0.176773 0.079 Uiso 1 1 d R U . . .
O12 O 0.6299(3) 0.6771(3) 0.2415(3) 0.0323(10) Uani 1 1 d . . . . .
O13 O 0.8475(3) 0.8105(3) 0.4895(3) 0.0329(9) Uani 1 1 d . . . . .
H13O H 0.888242 0.790544 0.478362 0.040 Uiso 1 1 d R U . . .
O14 O 0.6892(3) 0.6440(3) 0.4493(3) 0.0282(9) Uani 1 1 d . . . . .
H14O H 0.692593 0.688990 0.483899 0.034 Uiso 1 1 d R U . . .
O15 O 0.5410(3) 0.6823(3) 0.3195(3) 0.0283(9) Uani 1 1 d . . . . .
O16 O 0.9437(4) 1.1364(3) 0.2400(3) 0.0404(11) Uani 1 1 d . . . . .
H16O H 0.954081 1.193132 0.248480 0.049 Uiso 1 1 d R U . . .
O17 O 0.8940(3) 0.9852(3) 0.3015(3) 0.0266(9) Uani 1 1 d . . . . .
O18 O 0.9936(3) 1.1677(3) 0.5371(3) 0.0306(9) Uani 1 1 d . . . . .
H18O H 1.023908 1.212757 0.527616 0.037 Uiso 1 1 d R U . . .
O19 O 0.9890(3) 0.9771(3) 0.5197(3) 0.0291(9) Uani 1 1 d . . . . .
H19O H 0.950832 0.985626 0.540287 0.035 Uiso 1 1 d R U . . .
O20 O 0.8127(3) 0.9083(2) 0.3686(3) 0.0234(8) Uani 1 1 d . . . . .
O21 O 0.6351(4) 1.2207(4) 0.1564(3) 0.0492(13) Uani 1 1 d . . . . .
H21O H 0.691182 1.219423 0.161625 0.059 Uiso 1 1 d R U . . .
O22 O 0.8137(3) 1.2945(3) 0.3094(3) 0.0310(9) Uani 1 1 d . . . . .
O23 O 0.8235(4) 1.4179(3) 0.5365(3) 0.0350(10) Uani 1 1 d . . . . .
H23O H 0.853305 1.469059 0.535145 0.042 Uiso 1 1 d R U . . .
O24 O 0.9783(3) 1.3471(3) 0.5333(3) 0.0339(10) Uani 1 1 d . . . . .
H24O H 1.030783 1.391431 0.551709 0.041 Uiso 1 1 d R U . . .
O25 O 0.8539(3) 1.1963(3) 0.3926(3) 0.0270(9) Uani 1 1 d . . . . .
O26 O 0.3001(3) 1.3721(3) 0.2030(3) 0.0342(10) Uani 1 1 d . . . . .
H26O H 0.240936 1.352361 0.165487 0.041 Uiso 1 1 d R U . . .
O27 O 0.5099(3) 1.3946(3) 0.3014(3) 0.0279(9) Uani 1 1 d . . . . .
O28 O 0.4652(3) 1.3743(3) 0.5113(3) 0.0336(10) Uani 1 1 d . . . . .
H28 H 0.427346 1.406334 0.499981 0.040 Uiso 1 1 d R U . . .
O29 O 0.6572(3) 1.4657(3) 0.5298(3) 0.0282(9) Uani 1 1 d . . . . .
HO29 H 0.681433 1.422652 0.534360 0.034 Uiso 1 1 d R U . . .
O30 O 0.6363(3) 1.3432(3) 0.3865(3) 0.0275(9) Uani 1 1 d . . . . .
O31 O -0.0032(3) 1.0183(3) 0.1392(3) 0.0325(10) Uani 1 1 d . . . . .
H31O H -0.001881 1.073210 0.148840 0.039 Uiso 1 1 d R U . . .
O32 O 0.1679(3) 1.1643(3) 0.2498(3) 0.0299(9) Uani 1 1 d . . . . .
O33 O 0.1983(3) 1.0726(3) 0.4598(3) 0.0296(9) Uani 1 1 d . . . . .
H33O H 0.250547 1.081530 0.503279 0.036 Uiso 1 1 d R U . . .
O34 O 0.2778(3) 1.2664(3) 0.4764(3) 0.0346(10) Uani 1 1 d . . . . .
H34O H 0.248168 1.299411 0.491076 0.042 Uiso 1 1 d R U . . .
O35 O 0.3352(3) 1.2377(3) 0.3504(3) 0.0260(8) Uani 1 1 d . . . . .
O36 O 0.5090(4) 0.9127(4) 0.9753(3) 0.0516(14) Uani 1 1 d . . . . .
H36O H 0.510201 0.858659 0.964729 0.062 Uiso 1 1 d R U . . .
O37 O 0.4029(3) 0.7767(3) 0.8187(3) 0.0283(9) Uani 1 1 d . . . . .
O38 O 0.2387(3) 0.8302(3) 0.5956(3) 0.0329(10) Uani 1 1 d . . . . .
H38O H 0.185254 0.798489 0.592593 0.040 Uiso 1 1 d R U . . .
O39 O 0.3054(3) 0.6718(3) 0.5931(3) 0.0315(10) Uani 1 1 d . . . . .
H39O H 0.259528 0.621551 0.574722 0.038 Uiso 1 1 d R U . . .
O40 O 0.4862(3) 0.7549(3) 0.7381(3) 0.0261(9) Uani 1 1 d . . . . .
O41 O 0.3698(4) 1.2732(3) 0.9305(3) 0.0385(11) Uani 1 1 d . . . . .
H41O H 0.396924 1.321405 0.970409 0.046 Uiso 1 1 d R U . . .
O42 O 0.3227(3) 1.0880(3) 0.8325(3) 0.0293(9) Uani 1 1 d . . . . .
O43 O 0.3012(4) 1.1791(3) 0.6260(3) 0.0356(10) Uani 1 1 d . . . . .
H43O H 0.258112 1.201582 0.629558 0.043 Uiso 1 1 d R U . . .
O44 O 0.1922(3) 0.9950(3) 0.6036(3) 0.0290(9) Uani 1 1 d . . . . .
H44O H 0.232650 0.970242 0.597317 0.035 Uiso 1 1 d R U . . .
O45 O 0.3480(3) 0.9762(3) 0.7456(3) 0.0258(8) Uani 1 1 d . . . . .
O46 O 0.7317(4) 1.5600(3) 0.9906(3) 0.0383(11) Uani 1 1 d . . . . .
H46O H 0.671609 1.554333 0.976953 0.046 Uiso 1 1 d R U . . .
O47 O 0.5706(3) 1.4128(3) 0.8830(3) 0.0288(9) Uani 1 1 d . . . . .
O48 O 0.6199(3) 1.4273(3) 0.6745(3) 0.0339(10) Uani 1 1 d . . . . .
H48O H 0.593470 1.386412 0.628787 0.041 Uiso 1 1 d R U . . .
O49 O 0.4197(3) 1.3529(3) 0.6556(3) 0.0331(10) Uani 1 1 d . . . . .
H49O H 0.427014 1.303110 0.637911 0.040 Uiso 1 1 d R U . . .
O50 O 0.4742(3) 1.2677(3) 0.7837(3) 0.0281(9) Uani 1 1 d . . . . .
O51 O 1.0297(4) 1.4531(3) 1.0652(3) 0.0323(10) Uani 1 1 d . . . . .
H51O H 0.978256 1.468726 1.048641 0.039 Uiso 1 1 d R U . . .
O52 O 0.9410(3) 1.5110(3) 0.9222(3) 0.0306(9) Uani 1 1 d . . . . .
O53 O 0.9576(4) 1.4139(3) 0.7011(3) 0.0359(10) Uani 1 1 d . . . . .
H53O H 0.985604 1.467148 0.702565 0.043 Uiso 1 1 d R U . . .
O54 O 0.8151(3) 1.5077(3) 0.7013(3) 0.0329(10) Uani 1 1 d . . . . .
H54O H 0.771616 1.523313 0.711577 0.039 Uiso 1 1 d R U . . .
O55 O 0.7758(3) 1.4299(3) 0.8229(3) 0.0316(9) Uani 1 1 d . . . . .
O56 O 1.2562(3) 1.1710(3) 0.9913(3) 0.0345(10) Uani 1 1 d . . . . .
H56O H 1.255506 1.116269 0.984936 0.041 Uiso 1 1 d R U . . .
O57 O 1.1588(3) 1.2935(3) 0.9209(3) 0.0282(9) Uani 1 1 d . . . . .
O58 O 1.0381(4) 1.1146(3) 0.6788(3) 0.0319(10) Uani 1 1 d . . . . .
H58O H 1.083798 1.139298 0.667979 0.038 Uiso 1 1 d R U . . .
O59 O 1.0870(4) 1.3112(3) 0.7069(3) 0.0354(10) Uani 1 1 d . . . . .
H59O H 1.129819 1.362173 0.720041 0.042 Uiso 1 1 d R U . . .
O60 O 1.0234(3) 1.3321(3) 0.8342(3) 0.0297(9) Uani 1 1 d . . . . .
O61 O 0.9786(4) 0.7992(4) 0.9491(3) 0.0471(12) Uani 1 1 d . . . . .
H61O H 1.033954 0.814563 0.948836 0.056 Uiso 1 1 d R U . . .
O62 O 1.0400(3) 0.9398(3) 0.8835(3) 0.0271(9) Uani 1 1 d . . . . .
O63 O 0.8505(3) 0.7764(3) 0.6374(3) 0.0288(9) Uani 1 1 d . . . . .
H63O H 0.872699 0.734094 0.651154 0.035 Uiso 1 1 d R U . . .
O64 O 1.0251(3) 0.9309(3) 0.6770(3) 0.0319(9) Uani 1 1 d . . . . .
H64O H 1.077041 0.922323 0.677453 0.038 Uiso 1 1 d R U . . .
O65 O 1.0178(3) 1.0464(3) 0.8075(3) 0.0257(8) Uani 1 1 d . . . . .
O66 O 0.5733(3) 0.6177(3) 0.8818(3) 0.0318(9) Uani 1 1 d . . . . .
H66O H 0.512831 0.607408 0.869404 0.038 Uiso 1 1 d R U . . .
O67 O 0.7155(3) 0.6876(3) 0.8241(2) 0.0217(8) Uani 1 1 d . . . . .
O68 O 0.4801(4) 0.6496(4) 0.5898(3) 0.0454(13) Uani 1 1 d . . . . .
H68O H 0.447882 0.604372 0.597750 0.054 Uiso 1 1 d R U . . .
O69 O 0.6716(3) 0.6437(3) 0.6048(2) 0.0260(9) Uani 1 1 d . . . . .
H69O H 0.655806 0.589041 0.577396 0.031 Uiso 1 1 d R U . . .
O70 O 0.7795(3) 0.7852(2) 0.7586(3) 0.0223(8) Uani 1 1 d . . . . .
C1 C 0.1235(5) 0.7116(5) 0.1326(4) 0.0352(15) Uani 1 1 d . . . . .
H1A H 0.107521 0.746109 0.090156 0.042 Uiso 1 1 calc R U . . .
H1B H 0.180373 0.690053 0.134143 0.042 Uiso 1 1 calc R U . . .
C2 C 0.1524(5) 0.7747(4) 0.2194(4) 0.0286(13) Uani 1 1 d . . . . .
H2A H 0.214349 0.827722 0.236268 0.034 Uiso 1 1 calc R U . . .
C3 C 0.1721(4) 0.7251(4) 0.2870(4) 0.0240(11) Uani 1 1 d . . . . .
H3A H 0.112437 0.669259 0.268568 0.029 Uiso 1 1 calc R U . . .
C4 C 0.1922(4) 0.7886(4) 0.3703(4) 0.0256(12) Uani 1 1 d . . . . .
H4A H 0.254379 0.842695 0.390793 0.031 Uiso 1 1 calc R U . . .
C5 C 0.1031(4) 0.8224(4) 0.3552(4) 0.0269(12) Uani 1 1 d . . . . .
H5A H 0.042281 0.767105 0.335151 0.032 Uiso 1 1 calc R U . . .
C6 C 0.0859(5) 0.8707(4) 0.2846(4) 0.0280(13) Uani 1 1 d . . . . .
H6A H 0.024678 0.890138 0.273133 0.034 Uiso 1 1 calc R U . . .
C7 C 0.3726(5) 0.5898(4) 0.1404(4) 0.0266(12) Uani 1 1 d . . . . .
H7A H 0.315332 0.592310 0.090431 0.032 Uiso 1 1 calc R U . . .
H7B H 0.435676 0.628353 0.143407 0.032 Uiso 1 1 calc R U . . .
C8 C 0.3640(4) 0.6276(4) 0.2198(4) 0.0230(11) Uani 1 1 d . . . . .
H8A H 0.369682 0.694524 0.226944 0.028 Uiso 1 1 calc R U . . .
C9 C 0.4454(4) 0.6190(4) 0.2992(4) 0.0236(11) Uani 1 1 d . . . . .
H9A H 0.448261 0.554246 0.289082 0.028 Uiso 1 1 calc R U . . .
C10 C 0.4254(4) 0.6424(4) 0.3741(4) 0.0262(12) Uani 1 1 d . . . . .
H10A H 0.429221 0.709077 0.387284 0.031 Uiso 1 1 calc R U . . .
C11 C 0.3206(4) 0.5825(4) 0.3531(4) 0.0257(12) Uani 1 1 d . . . . .
H11A H 0.316001 0.515673 0.339487 0.031 Uiso 1 1 calc R U . . .
C12 C 0.2461(4) 0.6011(4) 0.2751(4) 0.0249(12) Uani 1 1 d . . . . .
H12A H 0.175884 0.563973 0.260257 0.030 Uiso 1 1 calc R U . . .
C13 C 0.6825(7) 0.7958(5) 0.1877(5) 0.050(2) Uani 1 1 d . . . . .
H13A H 0.616621 0.766683 0.136935 0.060 Uiso 1 1 calc R U . . .
H13B H 0.702291 0.863556 0.195735 0.060 Uiso 1 1 calc R U . . .
C14 C 0.6721(5) 0.7768(4) 0.2629(4) 0.0323(14) Uani 1 1 d . . . . .
H14A H 0.624619 0.806737 0.272780 0.039 Uiso 1 1 calc R U . . .
C15 C 0.7714(4) 0.8090(4) 0.3428(4) 0.0220(11) Uani 1 1 d . . . . .
H15A H 0.819914 0.780743 0.332718 0.026 Uiso 1 1 calc R U . . .
C16 C 0.7551(4) 0.7822(4) 0.4147(4) 0.0226(11) Uani 1 1 d . . . . .
H16A H 0.707617 0.811768 0.425306 0.027 Uiso 1 1 calc R U . . .
C17 C 0.7085(5) 0.6769(4) 0.3869(4) 0.0267(12) Uani 1 1 d . . . . .
H17A H 0.756907 0.648760 0.376449 0.032 Uiso 1 1 calc R U . . .
C18 C 0.6114(4) 0.6465(4) 0.3046(4) 0.0260(12) Uani 1 1 d . . . . .
H18A H 0.583761 0.577204 0.285611 0.031 Uiso 1 1 calc R U . . .
C19 C 0.8453(5) 1.0925(4) 0.2281(4) 0.0319(14) Uani 1 1 d . . . . .
H19A H 0.810054 1.039676 0.176115 0.038 Uiso 1 1 calc R U . . .
H19B H 0.807093 1.137068 0.220816 0.038 Uiso 1 1 calc R U . . .
C20 C 0.8480(5) 1.0578(4) 0.3023(4) 0.0257(12) Uani 1 1 d . . . . .
H20A H 0.777765 1.031072 0.294026 0.031 Uiso 1 1 calc R U . . .
C21 C 0.9103(4) 1.1343(4) 0.3873(4) 0.0236(11) Uani 1 1 d . . . . .
H21A H 0.976205 1.169206 0.391295 0.028 Uiso 1 1 calc R U . . .
C22 C 0.9277(5) 1.0951(4) 0.4610(4) 0.0254(12) Uani 1 1 d . . . . .
H22A H 0.862104 1.068409 0.461343 0.030 Uiso 1 1 calc R U . . .
C23 C 0.9743(4) 1.0211(4) 0.4532(4) 0.0244(12) Uani 1 1 d . . . . .
H23A H 1.040899 1.048954 0.454896 0.029 Uiso 1 1 calc R U . . .
C24 C 0.9055(4) 0.9458(4) 0.3683(4) 0.0243(12) Uani 1 1 d . . . . .
H24A H 0.936501 0.895906 0.363391 0.029 Uiso 1 1 calc R U . . .
C25 C 0.6472(6) 1.2904(5) 0.2249(4) 0.0432(17) Uani 1 1 d . . . . .
H25A H 0.580806 1.285471 0.223206 0.052 Uiso 1 1 calc R U . . .
H25B H 0.674555 1.352175 0.219568 0.052 Uiso 1 1 calc R U . . .
C26 C 0.7171(5) 1.2816(4) 0.3077(4) 0.0322(13) Uani 1 1 d . . . . .
H26A H 0.691158 1.218439 0.312394 0.039 Uiso 1 1 calc R U . . .
C27 C 0.7296(5) 1.3561(4) 0.3833(4) 0.0263(12) Uani 1 1 d . . . . .
H27A H 0.753671 1.419230 0.377780 0.032 Uiso 1 1 calc R U . . .
C28 C 0.8064(5) 1.3467(4) 0.4646(4) 0.0287(13) Uani 1 1 d . . . . .
H28A H 0.780975 1.284264 0.470951 0.034 Uiso 1 1 calc R U . . .
C29 C 0.9044(5) 1.3568(4) 0.4611(4) 0.0282(12) Uani 1 1 d . . . . .
H29A H 0.929364 1.419892 0.455858 0.034 Uiso 1 1 calc R U . . .
C30 C 0.8861(5) 1.2850(4) 0.3833(4) 0.0290(13) Uani 1 1 d . . . . .
H30A H 0.950743 1.293364 0.379630 0.035 Uiso 1 1 calc R U . . .
C31 C 0.3437(5) 1.3005(4) 0.2027(4) 0.0295(13) Uani 1 1 d . . . . .
H31A H 0.367777 1.297731 0.159332 0.035 Uiso 1 1 calc R U . . .
H31B H 0.291470 1.240435 0.187088 0.035 Uiso 1 1 calc R U . . .
C32 C 0.4302(5) 1.3134(4) 0.2864(4) 0.0278(12) Uani 1 1 d . . . . .
H32A H 0.454037 1.258243 0.283318 0.033 Uiso 1 1 calc R U . . .
C33 C 0.3999(5) 1.3248(4) 0.3587(4) 0.0253(12) Uani 1 1 d . . . . .
H33A H 0.364474 1.372259 0.356107 0.030 Uiso 1 1 calc R U . . .
C34 C 0.4911(5) 1.3524(4) 0.4446(4) 0.0281(12) Uani 1 1 d . . . . .
H34A H 0.520156 1.300535 0.449885 0.034 Uiso 1 1 calc R U . . .
C35 C 0.5692(4) 1.4382(4) 0.4517(4) 0.0233(11) Uani 1 1 d . . . . .
H35A H 0.539995 1.490076 0.447246 0.028 Uiso 1 1 calc R U . . .
C36 C 0.5951(5) 1.4165(4) 0.3797(4) 0.0245(12) Uani 1 1 d . . . . .
H36A H 0.647326 1.472529 0.385052 0.029 Uiso 1 1 calc R U . . .
C37 C 0.0946(5) 1.0146(4) 0.1568(4) 0.0278(12) Uani 1 1 d . . . . .
H37A H 0.114064 1.037125 0.115696 0.033 Uiso 1 1 calc R U . . .
H37B H 0.093449 0.949324 0.149598 0.033 Uiso 1 1 calc R U . . .
C38 C 0.1729(5) 1.0725(4) 0.2454(4) 0.0268(12) Uani 1 1 d . . . . .
H38A H 0.241208 1.071670 0.253284 0.032 Uiso 1 1 calc R U . . .
C39 C 0.1515(4) 1.0374(4) 0.3117(4) 0.0248(12) Uani 1 1 d . . . . .
H39A H 0.080001 1.029957 0.299561 0.030 Uiso 1 1 calc R U . . .
C40 C 0.2222(4) 1.1052(4) 0.3985(4) 0.0264(12) Uani 1 1 d . . . . .
H40A H 0.293128 1.108648 0.411639 0.032 Uiso 1 1 calc R U . . .
C41 C 0.2110(4) 1.2002(4) 0.3973(4) 0.0295(13) Uani 1 1 d . . . . .
H41A H 0.140344 1.196729 0.384948 0.035 Uiso 1 1 calc R U . . .
C42 C 0.2324(5) 1.2292(4) 0.3292(4) 0.0301(13) Uani 1 1 d . . . . .
H42A H 0.222627 1.290926 0.327588 0.036 Uiso 1 1 calc R U . . .
C43 C 0.4228(6) 0.9213(5) 0.9047(4) 0.0410(17) Uani 1 1 d . . . . .
H43A H 0.430698 0.987568 0.908908 0.049 Uiso 1 1 calc R U . . .
H43B H 0.359625 0.892839 0.907174 0.049 Uiso 1 1 calc R U . . .
C44 C 0.4178(5) 0.8728(4) 0.8226(4) 0.0277(12) Uani 1 1 d . . . . .
H44A H 0.482642 0.900289 0.821325 0.033 Uiso 1 1 calc R U . . .
C45 C 0.3308(4) 0.8822(4) 0.7475(4) 0.0244(12) Uani 1 1 d . . . . .
H45A H 0.266528 0.859135 0.751051 0.029 Uiso 1 1 calc R U . . .
C46 C 0.3224(4) 0.8245(4) 0.6657(4) 0.0264(12) Uani 1 1 d . . . . .
H46A H 0.385320 0.850429 0.661022 0.032 Uiso 1 1 calc R U . . .
C47 C 0.3102(4) 0.7260(4) 0.6670(4) 0.0260(12) Uani 1 1 d . . . . .
H47A H 0.245740 0.699891 0.669445 0.031 Uiso 1 1 calc R U . . .
C48 C 0.3967(5) 0.7222(4) 0.7454(4) 0.0255(12) Uani 1 1 d . . . . .
H48A H 0.385984 0.656457 0.747286 0.031 Uiso 1 1 calc R U . . .
C49 C 0.4413(5) 1.2290(4) 0.9311(4) 0.0310(13) Uani 1 1 d . . . . .
H49A H 0.453168 1.195856 0.974741 0.037 Uiso 1 1 calc R U . . .
H49B H 0.505757 1.276683 0.946680 0.037 Uiso 1 1 calc R U . . .
C50 C 0.4093(5) 1.1612(4) 0.8478(4) 0.0257(12) Uani 1 1 d . . . . .
H50A H 0.464656 1.135270 0.851043 0.031 Uiso 1 1 calc R U . . .
C51 C 0.3834(5) 1.2074(4) 0.7759(4) 0.0259(12) Uani 1 1 d . . . . .
H51A H 0.337880 1.243766 0.779144 0.031 Uiso 1 1 calc R U . . .
C52 C 0.3340(4) 1.1363(4) 0.6886(4) 0.0252(12) Uani 1 1 d . . . . .
H52A H 0.383121 1.106271 0.682199 0.030 Uiso 1 1 calc R U . . .
C53 C 0.2435(4) 1.0632(4) 0.6828(4) 0.0247(12) Uani 1 1 d . . . . .
H53A H 0.195802 1.095007 0.689609 0.030 Uiso 1 1 calc R U . . .
C54 C 0.2796(5) 1.0202(4) 0.7548(4) 0.0245(12) Uani 1 1 d . . . . .
H54A H 0.220401 0.972231 0.750348 0.029 Uiso 1 1 calc R U . . .
C55 C 0.7430(5) 1.4701(4) 0.9770(4) 0.0314(13) Uani 1 1 d . . . . .
H55A H 0.732854 1.440799 1.018852 0.038 Uiso 1 1 calc R U . . .
H55B H 0.812033 1.475939 0.984524 0.038 Uiso 1 1 calc R U . . .
C56 C 0.6670(5) 1.4096(4) 0.8887(4) 0.0277(12) Uani 1 1 d . . . . .
H56A H 0.668615 1.344481 0.882486 0.033 Uiso 1 1 calc R U . . .
C57 C 0.6859(4) 1.4444(4) 0.8213(4) 0.0251(12) Uani 1 1 d . . . . .
H57A H 0.693600 1.511978 0.832033 0.030 Uiso 1 1 calc R U . . .
C58 C 0.5986(5) 1.3906(4) 0.7343(4) 0.0267(12) Uani 1 1 d . . . . .
H58A H 0.593385 1.323519 0.722475 0.032 Uiso 1 1 calc R U . . .
C59 C 0.5036(5) 1.4014(4) 0.7355(4) 0.0279(12) Uani 1 1 d . . . . .
H59A H 0.509933 1.468702 0.747772 0.034 Uiso 1 1 calc R U . . .
C60 C 0.4883(5) 1.3648(4) 0.8039(4) 0.0272(12) Uani 1 1 d . . . . .
H60A H 0.426236 1.374563 0.804829 0.033 Uiso 1 1 calc R U . . .
C61 C 1.0631(5) 1.4503(4) 1.0021(4) 0.0320(13) Uani 1 1 d . . . . .
H61A H 1.092995 1.399858 0.999812 0.038 Uiso 1 1 calc R U . . .
H61B H 1.115685 1.509684 1.016454 0.038 Uiso 1 1 calc R U . . .
C62 C 0.9756(4) 1.4341(4) 0.9167(4) 0.0252(12) Uani 1 1 d . . . . .
H62A H 0.920444 1.377133 0.905443 0.030 Uiso 1 1 calc R U . . .
C63 C 1.0068(5) 1.4205(4) 0.8463(4) 0.0277(13) Uani 1 1 d . . . . .
H63A H 1.069495 1.471489 0.861234 0.033 Uiso 1 1 calc R U . . .
C64 C 0.9227(5) 1.4176(5) 0.7634(4) 0.0321(14) Uani 1 1 d . . . . .
H64A H 0.863875 1.360826 0.745101 0.039 Uiso 1 1 calc R U . . .
C65 C 0.8904(5) 1.5041(4) 0.7764(4) 0.0310(13) Uani 1 1 d . . . . .
H65A H 0.950681 1.559645 0.795345 0.037 Uiso 1 1 calc R U . . .
C66 C 0.8599(5) 1.5080(4) 0.8480(4) 0.0281(12) Uani 1 1 d . . . . .
H66A H 0.840983 1.565313 0.857831 0.034 Uiso 1 1 calc R U . . .
C67 C 1.1612(5) 1.1737(4) 0.9860(4) 0.0303(13) Uani 1 1 d . . . . .
H67A H 1.171985 1.219678 1.036724 0.036 Uiso 1 1 calc R U . . .
H67B H 1.122009 1.112186 0.983836 0.036 Uiso 1 1 calc R U . . .
C68 C 1.1026(5) 1.1998(4) 0.9078(4) 0.0245(11) Uani 1 1 d . . . . .
H68A H 1.034934 1.197795 0.903438 0.029 Uiso 1 1 calc R U . . .
C69 C 1.0892(4) 1.1363(4) 0.8269(4) 0.0239(11) Uani 1 1 d . . . . .
H69A H 1.155318 1.129183 0.834421 0.029 Uiso 1 1 calc R U . . .
C70 C 1.0478(5) 1.1757(4) 0.7538(4) 0.0275(12) Uani 1 1 d . . . . .
H70A H 0.980075 1.179706 0.744649 0.033 Uiso 1 1 calc R U . . .
C71 C 1.1171(5) 1.2700(4) 0.7733(4) 0.0279(12) Uani 1 1 d . . . . .
H71A H 1.185689 1.265776 0.786170 0.033 Uiso 1 1 calc R U . . .
C72 C 1.1221(4) 1.3304(4) 0.8536(4) 0.0263(12) Uani 1 1 d . . . . .
H72A H 1.167521 1.394919 0.868503 0.032 Uiso 1 1 calc R U . . .
C73 C 0.9340(5) 0.8689(5) 0.9368(4) 0.0350(14) Uani 1 1 d . . . . .
H73A H 0.970807 0.922890 0.987849 0.042 Uiso 1 1 calc R U . . .
H73B H 0.863519 0.845639 0.927227 0.042 Uiso 1 1 calc R U . . .
C74 C 0.9359(4) 0.8987(4) 0.8616(4) 0.0269(12) Uani 1 1 d . . . . .
H74A H 0.901626 0.946894 0.852836 0.032 Uiso 1 1 calc R U . . .
C75 C 0.8854(4) 0.8205(4) 0.7829(4) 0.0218(11) Uani 1 1 d . . . . .
H75A H 0.915957 0.769912 0.792451 0.026 Uiso 1 1 calc R U . . .
C76 C 0.8965(4) 0.8525(4) 0.7105(4) 0.0248(12) Uani 1 1 d . . . . .
H76A H 0.862749 0.900720 0.699152 0.030 Uiso 1 1 calc R U . . .
C77 C 1.0076(4) 0.8950(4) 0.7388(4) 0.0248(12) Uani 1 1 d . . . . .
H77A H 1.039999 0.845532 0.747990 0.030 Uiso 1 1 calc R U . . .
C78 C 1.0570(4) 0.9727(4) 0.8220(4) 0.0256(12) Uani 1 1 d . . . . .
H78A H 1.131176 0.995670 0.841181 0.031 Uiso 1 1 calc R U . . .
C79 C 0.6203(4) 0.7136(4) 0.8958(4) 0.0257(12) Uani 1 1 d . . . . .
H79A H 0.684209 0.736313 0.948722 0.031 Uiso 1 1 calc R U . . .
H79B H 0.576016 0.748694 0.903004 0.031 Uiso 1 1 calc R U . . .
C80 C 0.6419(4) 0.7319(4) 0.8250(3) 0.0212(11) Uani 1 1 d . . . . .
H80A H 0.671951 0.800298 0.837139 0.025 Uiso 1 1 calc R U . . .
C81 C 0.5463(4) 0.6955(4) 0.7403(3) 0.0194(10) Uani 1 1 d . . . . .
H81A H 0.507285 0.630995 0.733511 0.023 Uiso 1 1 calc R U . . .
C82 C 0.5706(4) 0.6966(4) 0.6665(4) 0.0252(12) Uani 1 1 d . . . . .
H82A H 0.598833 0.762021 0.667596 0.030 Uiso 1 1 calc R U . . .
C83 C 0.6457(4) 0.6464(4) 0.6729(4) 0.0232(11) Uani 1 1 d . . . . .
H83A H 0.615570 0.581258 0.671280 0.028 Uiso 1 1 calc R U . . .
C84 C 0.7393(4) 0.6928(3) 0.7563(3) 0.0211(11) Uani 1 1 d . . . . .
H84A H 0.789723 0.660125 0.759527 0.025 Uiso 1 1 calc R U . . .
O71 O 0.4165(15) -0.1092(12) 0.2405(12) 0.123(7) Uani 0.487(6) 1 d . U P A 1
H71O H 0.416072 -0.154514 0.258534 0.147 Uiso 0.487(6) 1 d R U P A 1
O72 O 0.5439(14) -0.0356(15) 0.2450(11) 0.102(6) Uani 0.487(6) 1 d . U P A 1
O73 O 0.8190(9) 0.0307(9) 0.5938(9) 0.063(3) Uani 0.487(6) 1 d . U P A 1
H73O H 0.817881 0.012266 0.634620 0.075 Uiso 0.487(6) 1 calc R U P A 1
O74 O 0.8273(13) 0.1810(11) 0.6065(12) 0.099(6) Uani 0.487(6) 1 d . U P A 1
C85 C 0.5106(13) -0.0378(12) 0.2917(11) 0.049(3) Uani 0.487(6) 1 d . U P A 1
C86 C 0.7748(16) 0.0973(16) 0.5848(15) 0.080(6) Uani 0.487(6) 1 d . U P A 1
C87 C 0.5288(10) -0.0072(10) 0.3761(9) 0.043(3) Uani 0.487(6) 1 d D U P A 1
C88 C 0.4810(11) 0.0677(10) 0.3898(9) 0.043(3) Uani 0.487(6) 1 d D U P A 1
H88A H 0.504957 0.119806 0.370122 0.052 Uiso 0.487(6) 1 calc R U P A 1
H88B H 0.406958 0.041513 0.356388 0.052 Uiso 0.487(6) 1 calc R U P A 1
C89 C 0.4879(17) -0.0899(11) 0.4078(11) 0.067(4) Uani 0.487(6) 1 d D U P A 1
H89A H 0.414449 -0.119139 0.371900 0.081 Uiso 0.487(6) 1 calc R U P A 1
H89B H 0.520683 -0.137530 0.402646 0.081 Uiso 0.487(6) 1 calc R U P A 1
C90 C 0.6420(12) 0.0323(13) 0.4315(11) 0.061(4) Uani 0.487(6) 1 d D U P A 1
H90A H 0.670943 0.084857 0.414635 0.073 Uiso 0.487(6) 1 calc R U P A 1
H90B H 0.673633 -0.015911 0.424741 0.073 Uiso 0.487(6) 1 calc R U P A 1
C91 C 0.6640(13) 0.0668(14) 0.5274(11) 0.073(4) Uani 0.487(6) 1 d D U P A 1
C92 C 0.6146(15) -0.0237(14) 0.5526(13) 0.076(4) Uani 0.487(6) 1 d D U P A 1
H92A H 0.643983 -0.073435 0.544395 0.091 Uiso 0.487(6) 1 calc R U P A 1
H92B H 0.628004 -0.005389 0.612251 0.091 Uiso 0.487(6) 1 calc R U P A 1
C93 C 0.5088(16) -0.0553(13) 0.4981(11) 0.072(4) Uani 0.487(6) 1 d D U P A 1
H93A H 0.477435 -0.108819 0.513460 0.087 Uiso 0.487(6) 1 calc R U P A 1
C94 C 0.4591(16) 0.0169(13) 0.5065(15) 0.077(5) Uani 0.487(6) 1 d D U P A 1
H94A H 0.469496 0.037234 0.565212 0.092 Uiso 0.487(6) 1 calc R U P A 1
H94B H 0.385874 -0.009074 0.468762 0.092 Uiso 0.487(6) 1 calc R U P A 1
C95 C 0.5081(11) 0.1030(11) 0.4818(10) 0.052(3) Uani 0.487(6) 1 d D U P A 1
H95A H 0.477711 0.152808 0.489315 0.062 Uiso 0.487(6) 1 calc R U P A 1
C96 C 0.6192(12) 0.1412(13) 0.5341(12) 0.068(5) Uani 0.487(6) 1 d D U P A 1
H96A H 0.647558 0.191441 0.514588 0.081 Uiso 0.487(6) 1 calc R U P A 1
H96B H 0.635504 0.167643 0.593673 0.081 Uiso 0.487(6) 1 calc R U P A 1
O71A O 0.7503(18) 0.0140(14) 0.8749(14) 0.118(6) Uani 0.513(6) 1 d . U P A 2
O72A O 0.8452(11) 0.1379(12) 0.8957(9) 0.085(4) Uani 0.513(6) 1 d . U P A 2
O73A O 0.6114(11) -0.1682(8) 0.5370(11) 0.079(4) Uani 0.513(6) 1 d . U P A 2
H73W H 0.610498 -0.212680 0.558070 0.095 Uiso 0.513(6) 1 calc R U P A 2
O74A O 0.4615(11) -0.1672(8) 0.5249(10) 0.072(4) Uani 0.513(6) 1 d . U P A 2
H74W H 0.443227 -0.152160 0.561920 0.086 Uiso 0.513(6) 1 calc R U P A 2
C85A C 0.7597(15) 0.0607(11) 0.8413(13) 0.059(4) Uani 0.513(6) 1 d . U P A 2
C86A C 0.5515(15) -0.1233(11) 0.5513(11) 0.057(3) Uani 0.513(6) 1 d . U P A 2
C87A C 0.7058(11) 0.0693(10) 0.7556(9) 0.051(3) Uani 0.513(6) 1 d D U P A 2
C88A C 0.6315(13) 0.1211(13) 0.7474(11) 0.062(4) Uani 0.513(6) 1 d D U P A 2
H88C H 0.667295 0.185671 0.784195 0.074 Uiso 0.513(6) 1 calc R U P A 2
H88D H 0.582506 0.091179 0.765628 0.074 Uiso 0.513(6) 1 calc R U P A 2
C89A C 0.7855(11) 0.1220(11) 0.7270(10) 0.055(3) Uani 0.513(6) 1 d D U P A 2
H89C H 0.820044 0.187086 0.762887 0.067 Uiso 0.513(6) 1 calc R U P A 2
H89D H 0.836818 0.090748 0.732886 0.067 Uiso 0.513(6) 1 calc R U P A 2
C90A C 0.6544(13) -0.0292(9) 0.6971(10) 0.055(3) Uani 0.513(6) 1 d D U P A 2
H90C H 0.606726 -0.064531 0.713988 0.066 Uiso 0.513(6) 1 calc R U P A 2
H90D H 0.705302 -0.060604 0.701260 0.066 Uiso 0.513(6) 1 calc R U P A 2
C91A C 0.5954(13) -0.0271(11) 0.6026(10) 0.057(3) Uani 0.513(6) 1 d D U P A 2
C92A C 0.6824(12) 0.0282(10) 0.5794(11) 0.051(3) Uani 0.513(6) 1 d D U P A 2
H92C H 0.733146 -0.003926 0.586079 0.061 Uiso 0.513(6) 1 calc R U P A 2
H92D H 0.651353 0.030794 0.520503 0.061 Uiso 0.513(6) 1 calc R U P A 2
C93A C 0.7279(13) 0.1191(12) 0.6364(11) 0.062(4) Uani 0.513(6) 1 d D U P A 2
H93C H 0.778049 0.153588 0.620602 0.074 Uiso 0.513(6) 1 calc R U P A 2
C94A C 0.6582(13) 0.1763(11) 0.6348(11) 0.057(3) Uani 0.513(6) 1 d D U P A 2
H94C H 0.626806 0.186120 0.578628 0.069 Uiso 0.513(6) 1 calc R U P A 2
H94D H 0.696631 0.237622 0.677415 0.069 Uiso 0.513(6) 1 calc R U P A 2
C95A C 0.5753(13) 0.1212(10) 0.6548(10) 0.059(4) Uani 0.513(6) 1 d D U P A 2
H95C H 0.524655 0.154175 0.649402 0.071 Uiso 0.513(6) 1 calc R U P A 2
C96A C 0.5226(13) 0.0219(11) 0.5988(13) 0.072(4) Uani 0.513(6) 1 d D U P A 2
H96C H 0.474932 -0.010737 0.617073 0.086 Uiso 0.513(6) 1 calc R U P A 2
H96D H 0.483474 0.021711 0.539942 0.086 Uiso 0.513(6) 1 calc R U P A 2
 
loop_
 _atom_site_aniso_label
 _atom_site_aniso_U_11
 _atom_site_aniso_U_22
 _atom_site_aniso_U_33
 _atom_site_aniso_U_23
 _atom_site_aniso_U_13
 _atom_site_aniso_U_12
O1 0.057(3) 0.045(3) 0.033(3) 0.007(2) 0.008(2) 0.029(2)
O2 0.023(2) 0.037(2) 0.023(2) 0.0069(17) 0.0047(18) 0.0162(17)
O3 0.042(3) 0.047(2) 0.031(3) 0.019(2) 0.018(2) 0.028(2)
O4 0.040(3) 0.037(2) 0.035(3) 0.0169(19) 0.023(2) 0.024(2)
O5 0.021(2) 0.0288(19) 0.025(2) 0.0102(16) 0.0067(17) 0.0110(16)
O6 0.052(3) 0.030(2) 0.035(3) 0.0120(19) 0.026(2) 0.018(2)
O7 0.023(2) 0.035(2) 0.022(2) 0.0094(17) 0.0095(18) 0.0104(17)
O8 0.034(2) 0.060(3) 0.020(2) 0.017(2) 0.0089(19) 0.032(2)
O9 0.033(3) 0.060(3) 0.027(2) 0.014(2) 0.016(2) 0.024(2)
O10 0.025(2) 0.033(2) 0.023(2) 0.0054(17) 0.0051(18) 0.0179(17)
O11 0.100(5) 0.049(3) 0.059(4) 0.011(3) 0.059(4) 0.004(3)
O12 0.032(2) 0.027(2) 0.026(2) 0.0025(17) 0.010(2) -0.0026(17)
O13 0.028(2) 0.043(2) 0.023(2) 0.0139(18) 0.0078(19) 0.0075(19)
O14 0.031(2) 0.0244(18) 0.035(2) 0.0137(17) 0.017(2) 0.0103(17)
O15 0.018(2) 0.029(2) 0.032(2) 0.0087(17) 0.0066(18) 0.0068(16)
O16 0.058(3) 0.032(2) 0.049(3) 0.015(2) 0.038(3) 0.016(2)
O17 0.032(2) 0.028(2) 0.022(2) 0.0097(16) 0.0120(19) 0.0114(17)
O18 0.038(2) 0.0252(19) 0.022(2) 0.0096(16) 0.0077(19) 0.0072(17)
O19 0.030(2) 0.034(2) 0.024(2) 0.0100(17) 0.0114(19) 0.0124(18)
O20 0.0203(19) 0.0197(17) 0.026(2) 0.0068(15) 0.0082(17) 0.0041(15)
O21 0.060(3) 0.066(3) 0.028(3) 0.014(2) 0.021(3) 0.031(3)
O22 0.037(2) 0.035(2) 0.024(2) 0.0099(17) 0.016(2) 0.0130(19)
O23 0.049(3) 0.032(2) 0.019(2) -0.0007(17) 0.013(2) 0.013(2)
O24 0.030(2) 0.030(2) 0.037(3) 0.0097(19) 0.012(2) 0.0096(18)
O25 0.032(2) 0.0231(19) 0.030(2) 0.0093(16) 0.017(2) 0.0104(17)
O26 0.031(2) 0.039(2) 0.030(2) 0.0152(19) 0.008(2) 0.0125(19)
O27 0.031(2) 0.030(2) 0.021(2) 0.0116(16) 0.0088(19) 0.0111(17)
O28 0.033(2) 0.042(2) 0.020(2) 0.0057(18) 0.011(2) 0.0074(19)
O29 0.029(2) 0.032(2) 0.019(2) 0.0043(16) 0.0061(18) 0.0117(17)
O30 0.031(2) 0.028(2) 0.024(2) 0.0072(16) 0.0110(19) 0.0119(17)
O31 0.027(2) 0.031(2) 0.026(2) 0.0034(17) 0.0028(19) 0.0064(17)
O32 0.029(2) 0.0263(19) 0.025(2) 0.0047(17) 0.0032(18) 0.0102(17)
O33 0.027(2) 0.032(2) 0.019(2) 0.0043(16) 0.0058(18) 0.0026(17)
O34 0.025(2) 0.038(2) 0.028(2) -0.0063(18) 0.010(2) -0.0003(18)
O35 0.027(2) 0.0279(19) 0.025(2) 0.0079(16) 0.0119(18) 0.0133(16)
O36 0.061(4) 0.061(3) 0.027(3) 0.014(2) 0.008(3) 0.030(3)
O37 0.036(2) 0.030(2) 0.027(2) 0.0145(17) 0.016(2) 0.0173(18)
O38 0.026(2) 0.041(2) 0.022(2) 0.0029(18) 0.0008(18) 0.0186(18)
O39 0.027(2) 0.029(2) 0.035(3) 0.0031(18) 0.014(2) 0.0079(17)
O40 0.027(2) 0.0260(19) 0.030(2) 0.0100(17) 0.0133(19) 0.0144(17)
O41 0.050(3) 0.034(2) 0.035(3) 0.0024(19) 0.023(2) 0.019(2)
O42 0.036(2) 0.027(2) 0.032(2) 0.0119(17) 0.019(2) 0.0132(18)
O43 0.046(3) 0.029(2) 0.022(2) 0.0092(17) 0.008(2) 0.0065(19)
O44 0.027(2) 0.030(2) 0.028(2) 0.0055(17) 0.0104(19) 0.0100(17)
O45 0.025(2) 0.0264(19) 0.029(2) 0.0096(17) 0.0125(18) 0.0125(16)
O46 0.037(3) 0.028(2) 0.034(3) 0.0006(19) 0.006(2) 0.0059(18)
O47 0.028(2) 0.028(2) 0.023(2) 0.0017(16) 0.0082(19) 0.0067(17)
O48 0.038(3) 0.030(2) 0.025(2) 0.0082(17) 0.009(2) 0.0058(18)
O49 0.037(3) 0.0247(19) 0.026(2) 0.0082(17) 0.006(2) 0.0031(18)
O50 0.025(2) 0.0274(19) 0.028(2) 0.0093(17) 0.0076(19) 0.0076(16)
O51 0.040(3) 0.042(2) 0.021(2) 0.0167(18) 0.013(2) 0.021(2)
O52 0.028(2) 0.032(2) 0.028(2) 0.0047(18) 0.0083(19) 0.0141(18)
O53 0.045(3) 0.045(2) 0.025(2) 0.0119(19) 0.017(2) 0.026(2)
O54 0.036(2) 0.043(2) 0.025(2) 0.0142(19) 0.010(2) 0.026(2)
O55 0.031(2) 0.028(2) 0.031(2) 0.0076(17) 0.007(2) 0.0145(18)
O56 0.032(2) 0.043(2) 0.033(3) 0.017(2) 0.014(2) 0.021(2)
O57 0.032(2) 0.0261(19) 0.023(2) 0.0063(16) 0.0075(19) 0.0131(17)
O58 0.051(3) 0.030(2) 0.019(2) 0.0082(17) 0.016(2) 0.020(2)
O59 0.042(3) 0.036(2) 0.026(2) 0.0121(18) 0.011(2) 0.015(2)
O60 0.025(2) 0.027(2) 0.032(2) 0.0065(17) 0.0072(19) 0.0124(17)
O61 0.039(3) 0.065(3) 0.048(3) 0.034(3) 0.022(3) 0.021(2)
O62 0.021(2) 0.029(2) 0.024(2) 0.0057(16) 0.0069(18) 0.0042(16)
O63 0.040(2) 0.0231(19) 0.023(2) 0.0030(16) 0.018(2) 0.0061(17)
O64 0.032(2) 0.034(2) 0.035(3) 0.0125(18) 0.019(2) 0.0106(18)
O65 0.025(2) 0.0218(18) 0.028(2) 0.0060(16) 0.0100(18) 0.0074(15)
O66 0.026(2) 0.038(2) 0.034(2) 0.0149(19) 0.015(2) 0.0073(18)
O67 0.0170(19) 0.0302(19) 0.020(2) 0.0107(16) 0.0086(16) 0.0085(15)
O68 0.026(2) 0.084(4) 0.019(2) 0.005(2) 0.006(2) 0.020(2)
O69 0.030(2) 0.033(2) 0.016(2) 0.0034(16) 0.0122(18) 0.0103(17)
O70 0.0165(18) 0.0223(17) 0.030(2) 0.0113(15) 0.0106(17) 0.0070(14)
C1 0.036(4) 0.050(4) 0.021(3) 0.009(3) 0.008(3) 0.027(3)
C2 0.034(3) 0.031(3) 0.020(3) 0.005(2) 0.009(3) 0.016(3)
C3 0.019(3) 0.033(3) 0.016(3) 0.004(2) 0.006(2) 0.007(2)
C4 0.025(3) 0.028(3) 0.024(3) 0.011(2) 0.008(2) 0.014(2)
C5 0.024(3) 0.029(3) 0.031(3) 0.011(2) 0.013(3) 0.012(2)
C6 0.031(3) 0.029(3) 0.032(3) 0.010(2) 0.017(3) 0.016(2)
C7 0.026(3) 0.027(3) 0.024(3) 0.006(2) 0.012(3) 0.006(2)
C8 0.022(3) 0.023(2) 0.020(3) 0.006(2) 0.006(2) 0.007(2)
C9 0.027(3) 0.026(3) 0.016(3) 0.005(2) 0.009(2) 0.008(2)
C10 0.029(3) 0.030(3) 0.017(3) 0.003(2) 0.007(2) 0.014(2)
C11 0.026(3) 0.030(3) 0.023(3) 0.006(2) 0.011(3) 0.015(2)
C12 0.025(3) 0.028(3) 0.027(3) 0.010(2) 0.013(3) 0.013(2)
C13 0.065(5) 0.043(4) 0.027(4) 0.014(3) 0.015(4) -0.005(4)
C14 0.037(4) 0.027(3) 0.022(3) 0.005(2) 0.008(3) 0.004(3)
C15 0.024(3) 0.021(2) 0.020(3) 0.007(2) 0.010(2) 0.006(2)
C16 0.020(3) 0.023(2) 0.019(3) 0.005(2) 0.005(2) 0.002(2)
C17 0.028(3) 0.034(3) 0.030(3) 0.020(2) 0.018(3) 0.015(2)
C18 0.020(3) 0.025(3) 0.026(3) 0.005(2) 0.008(2) 0.004(2)
C19 0.043(4) 0.030(3) 0.023(3) 0.009(2) 0.012(3) 0.016(3)
C20 0.029(3) 0.023(3) 0.025(3) 0.004(2) 0.010(3) 0.012(2)
C21 0.025(3) 0.025(3) 0.020(3) 0.003(2) 0.011(2) 0.007(2)
C22 0.029(3) 0.029(3) 0.020(3) 0.007(2) 0.012(3) 0.011(2)
C23 0.019(3) 0.029(3) 0.021(3) 0.004(2) 0.009(2) 0.003(2)
C24 0.025(3) 0.021(2) 0.028(3) 0.009(2) 0.014(3) 0.006(2)
C25 0.052(4) 0.058(4) 0.023(3) 0.012(3) 0.015(3) 0.029(4)
C26 0.036(3) 0.030(3) 0.026(3) 0.003(2) 0.012(3) 0.011(3)
C27 0.033(3) 0.028(3) 0.020(3) 0.007(2) 0.013(3) 0.012(2)
C28 0.026(3) 0.032(3) 0.024(3) 0.009(2) 0.009(3) 0.006(2)
C29 0.035(3) 0.028(3) 0.022(3) 0.009(2) 0.011(3) 0.012(2)
C30 0.030(3) 0.031(3) 0.030(3) 0.012(2) 0.014(3) 0.011(2)
C31 0.042(4) 0.021(3) 0.022(3) 0.007(2) 0.012(3) 0.010(2)
C32 0.038(3) 0.025(3) 0.025(3) 0.010(2) 0.016(3) 0.013(2)
C33 0.030(3) 0.023(3) 0.023(3) 0.007(2) 0.010(3) 0.010(2)
C34 0.037(3) 0.025(3) 0.022(3) 0.007(2) 0.012(3) 0.013(2)
C35 0.022(3) 0.020(2) 0.020(3) 0.003(2) 0.004(2) 0.005(2)
C36 0.032(3) 0.022(2) 0.021(3) 0.009(2) 0.011(3) 0.011(2)
C37 0.038(3) 0.024(3) 0.021(3) 0.008(2) 0.012(3) 0.012(2)
C38 0.031(3) 0.026(3) 0.024(3) 0.006(2) 0.011(3) 0.013(2)
C39 0.025(3) 0.024(3) 0.021(3) 0.003(2) 0.008(2) 0.008(2)
C40 0.021(3) 0.038(3) 0.018(3) 0.007(2) 0.007(2) 0.009(2)
C41 0.021(3) 0.034(3) 0.029(3) 0.002(2) 0.009(3) 0.009(2)
C42 0.029(3) 0.027(3) 0.027(3) 0.004(2) 0.007(3) 0.011(2)
C43 0.057(5) 0.046(4) 0.018(3) 0.005(3) 0.011(3) 0.028(3)
C44 0.040(3) 0.028(3) 0.018(3) 0.008(2) 0.011(3) 0.018(3)
C45 0.023(3) 0.024(3) 0.024(3) 0.005(2) 0.008(2) 0.011(2)
C46 0.019(3) 0.031(3) 0.023(3) 0.005(2) 0.003(2) 0.009(2)
C47 0.023(3) 0.030(3) 0.024(3) 0.003(2) 0.011(3) 0.010(2)
C48 0.029(3) 0.022(3) 0.033(3) 0.011(2) 0.018(3) 0.013(2)
C49 0.043(4) 0.027(3) 0.015(3) 0.004(2) 0.006(3) 0.014(3)
C50 0.030(3) 0.029(3) 0.021(3) 0.010(2) 0.011(3) 0.011(2)
C51 0.033(3) 0.028(3) 0.020(3) 0.008(2) 0.012(3) 0.015(2)
C52 0.027(3) 0.023(3) 0.019(3) 0.003(2) 0.007(2) 0.006(2)
C53 0.021(3) 0.028(3) 0.025(3) 0.009(2) 0.009(2) 0.011(2)
C54 0.030(3) 0.026(3) 0.020(3) 0.009(2) 0.011(2) 0.014(2)
C55 0.038(4) 0.027(3) 0.020(3) 0.003(2) 0.005(3) 0.014(3)
C56 0.034(3) 0.026(3) 0.017(3) 0.004(2) 0.006(3) 0.010(2)
C57 0.029(3) 0.026(3) 0.020(3) 0.008(2) 0.008(2) 0.013(2)
C58 0.032(3) 0.020(2) 0.023(3) 0.008(2) 0.008(3) 0.006(2)
C59 0.030(3) 0.023(3) 0.016(3) 0.004(2) -0.001(2) 0.006(2)
C60 0.029(3) 0.022(3) 0.023(3) 0.005(2) 0.005(3) 0.009(2)
C61 0.030(3) 0.037(3) 0.029(3) 0.011(3) 0.010(3) 0.016(3)
C62 0.027(3) 0.024(3) 0.024(3) 0.007(2) 0.010(3) 0.012(2)
C63 0.039(3) 0.025(3) 0.024(3) 0.011(2) 0.012(3) 0.020(2)
C64 0.045(4) 0.039(3) 0.021(3) 0.010(3) 0.015(3) 0.026(3)
C65 0.036(3) 0.031(3) 0.028(3) 0.012(3) 0.011(3) 0.019(3)
C66 0.033(3) 0.024(3) 0.023(3) 0.006(2) 0.006(3) 0.013(2)
C67 0.038(3) 0.033(3) 0.017(3) 0.006(2) 0.009(3) 0.016(3)
C68 0.028(3) 0.025(3) 0.022(3) 0.010(2) 0.011(2) 0.009(2)
C69 0.027(3) 0.024(3) 0.020(3) 0.004(2) 0.009(2) 0.010(2)
C70 0.027(3) 0.031(3) 0.022(3) 0.002(2) 0.009(3) 0.013(2)
C71 0.034(3) 0.032(3) 0.022(3) 0.012(2) 0.013(3) 0.015(3)
C72 0.025(3) 0.028(3) 0.027(3) 0.010(2) 0.010(3) 0.013(2)
C73 0.035(4) 0.040(3) 0.020(3) 0.002(3) 0.011(3) 0.002(3)
C74 0.020(3) 0.031(3) 0.025(3) 0.004(2) 0.009(2) 0.005(2)
C75 0.014(3) 0.030(3) 0.023(3) 0.010(2) 0.010(2) 0.006(2)
C76 0.027(3) 0.026(3) 0.027(3) 0.013(2) 0.016(3) 0.008(2)
C77 0.026(3) 0.026(3) 0.024(3) 0.005(2) 0.013(3) 0.008(2)
C78 0.020(3) 0.031(3) 0.026(3) 0.006(2) 0.010(2) 0.010(2)
C79 0.024(3) 0.031(3) 0.018(3) 0.007(2) 0.008(2) 0.006(2)
C80 0.024(3) 0.021(2) 0.015(3) 0.005(2) 0.004(2) 0.008(2)
C81 0.019(3) 0.026(3) 0.012(3) 0.004(2) 0.004(2) 0.011(2)
C82 0.028(3) 0.033(3) 0.019(3) 0.010(2) 0.011(2) 0.014(2)
C83 0.020(3) 0.030(3) 0.021(3) 0.007(2) 0.010(2) 0.010(2)
C84 0.018(3) 0.021(2) 0.020(3) 0.005(2) 0.005(2) 0.007(2)
O71 0.100(11) 0.090(11) 0.088(11) 0.032(8) -0.030(9) 0.002(9)
O72 0.109(11) 0.204(17) 0.087(11) 0.113(12) 0.077(10) 0.108(12)
O73 0.050(7) 0.083(8) 0.065(8) 0.024(7) 0.034(7) 0.022(6)
O74 0.072(9) 0.078(7) 0.101(12) -0.005(9) 0.002(9) 0.036(7)
C85 0.054(8) 0.064(9) 0.050(7) 0.029(6) 0.031(6) 0.035(6)
C86 0.052(8) 0.083(9) 0.073(11) -0.015(10) 0.012(8) 0.023(7)
C87 0.036(7) 0.056(7) 0.050(6) 0.030(6) 0.022(5) 0.024(6)
C88 0.031(7) 0.045(7) 0.052(7) 0.022(6) 0.011(6) 0.016(6)
C89 0.097(12) 0.053(8) 0.053(8) 0.027(7) 0.032(9) 0.024(8)
C90 0.046(7) 0.079(11) 0.062(7) 0.019(7) 0.022(6) 0.033(7)
C91 0.055(7) 0.095(10) 0.057(8) 0.000(8) 0.019(6) 0.031(6)
C92 0.078(9) 0.096(11) 0.063(9) 0.019(9) 0.038(8) 0.038(8)
C93 0.089(9) 0.079(9) 0.052(8) 0.030(8) 0.030(8) 0.028(8)
C94 0.074(11) 0.086(11) 0.078(12) 0.033(9) 0.039(10) 0.023(8)
C95 0.036(7) 0.057(8) 0.061(9) 0.012(7) 0.024(7) 0.014(6)
C96 0.047(7) 0.077(9) 0.053(9) -0.008(8) 0.009(7) 0.016(7)
O71A 0.183(18) 0.134(12) 0.132(14) 0.095(11) 0.111(14) 0.106(11)
O72A 0.055(7) 0.137(11) 0.062(8) 0.027(8) 0.014(6) 0.051(6)
O73A 0.067(8) 0.048(6) 0.116(12) 0.017(7) 0.038(9) 0.019(6)
O74A 0.082(8) 0.049(6) 0.102(11) 0.019(6) 0.056(8) 0.025(5)
C85A 0.080(10) 0.045(7) 0.069(8) 0.035(6) 0.034(7) 0.039(7)
C86A 0.069(8) 0.054(7) 0.042(7) 0.025(6) 0.015(7) 0.022(6)
C87A 0.051(8) 0.053(7) 0.047(6) 0.003(5) 0.026(6) 0.016(6)
C88A 0.055(9) 0.083(10) 0.077(8) 0.038(8) 0.042(7) 0.041(8)
C89A 0.046(8) 0.051(8) 0.070(8) 0.016(7) 0.026(7) 0.016(6)
C90A 0.067(10) 0.046(6) 0.060(7) 0.027(5) 0.033(7) 0.018(6)
C91A 0.068(9) 0.064(7) 0.044(7) 0.015(6) 0.029(7) 0.027(5)
C92A 0.053(8) 0.053(7) 0.058(8) 0.032(6) 0.025(7) 0.026(6)
C93A 0.063(9) 0.069(8) 0.060(8) 0.021(7) 0.031(7) 0.024(6)
C94A 0.058(9) 0.063(8) 0.049(9) 0.007(7) 0.025(7) 0.020(6)
C95A 0.079(10) 0.049(7) 0.056(8) 0.014(6) 0.037(8) 0.021(7)
C96A 0.052(9) 0.062(8) 0.097(11) 0.020(8) 0.026(8) 0.028(6)
 
_geom_special_details
;
 All esds (except the esd in the dihedral angle between two l.s. planes)
 are estimated using the full covariance matrix.  The cell esds are taken
 into account individually in the estimation of esds in distances, angles
 and torsion angles; correlations between esds in cell parameters are only
 used when they are defined by crystal symmetry.  An approximate (isotropic)
 treatment of cell esds is used for estimating esds involving l.s. planes.
;
 
loop_
 _geom_bond_atom_site_label_1
 _geom_bond_atom_site_label_2
 _geom_bond_distance
 _geom_bond_site_symmetry_2
 _geom_bond_publ_flag
O1 C1 1.439(9) . ?
O2 C6 1.405(7) . ?
O2 C2 1.431(7) . ?
O3 C4 1.423(7) . ?
O4 C5 1.394(7) . ?
O5 C6 1.409(7) . ?
O5 C39 1.435(7) . ?
O6 C7 1.414(7) . ?
O7 C12 1.397(7) . ?
O7 C8 1.434(7) . ?
O8 C10 1.418(7) . ?
O9 C11 1.415(7) . ?
O10 C12 1.418(7) . ?
O10 C3 1.424(7) . ?
O11 C13 1.425(11) . ?
O12 C18 1.409(7) . ?
O12 C14 1.448(7) . ?
O13 C16 1.421(7) . ?
O14 C17 1.419(7) . ?
O15 C18 1.407(7) . ?
O15 C9 1.429(7) . ?
O16 C19 1.418(8) . ?
O17 C24 1.408(7) . ?
O17 C20 1.450(7) . ?
O18 C22 1.426(7) . ?
O19 C23 1.445(7) . ?
O20 C24 1.413(7) . ?
O20 C15 1.435(6) . ?
O21 C25 1.415(8) . ?
O22 C30 1.411(8) . ?
O22 C26 1.434(8) . ?
O23 C28 1.443(7) . ?
O24 C29 1.403(8) . ?
O25 C30 1.412(7) . ?
O25 C21 1.438(7) . ?
O26 C31 1.413(7) . ?
O27 C36 1.408(7) . ?
O27 C32 1.441(7) . ?
O28 C34 1.425(7) . ?
O29 C35 1.418(7) . ?
O30 C36 1.412(7) . ?
O30 C27 1.422(7) . ?
O31 C37 1.416(8) . ?
O32 C42 1.408(7) . ?
O32 C38 1.428(7) . ?
O33 C40 1.431(7) . ?
O34 C41 1.417(7) . ?
O35 C33 1.426(7) . ?
O35 C42 1.432(7) . ?
O36 C43 1.475(9) . ?
O37 C48 1.401(7) . ?
O37 C44 1.436(7) . ?
O38 C46 1.430(7) . ?
O39 C47 1.418(7) . ?
O40 C48 1.416(7) . ?
O40 C81 1.431(6) . ?
O41 C49 1.410(8) . ?
O42 C54 1.400(7) . ?
O42 C50 1.430(7) . ?
O43 C52 1.385(7) . ?
O44 C53 1.414(7) . ?
O45 C54 1.414(7) . ?
O45 C45 1.426(7) . ?
O46 C55 1.430(7) . ?
O47 C60 1.403(7) . ?
O47 C56 1.449(8) . ?
O48 C58 1.416(7) . ?
O49 C59 1.421(7) . ?
O50 C51 1.428(8) . ?
O50 C60 1.428(7) . ?
O51 C61 1.423(8) . ?
O52 C66 1.402(7) . ?
O52 C62 1.408(7) . ?
O53 C64 1.425(8) . ?
O54 C65 1.406(8) . ?
O55 C66 1.406(8) . ?
O55 C57 1.432(7) . ?
O56 C67 1.428(8) . ?
O57 C72 1.397(7) . ?
O57 C68 1.435(7) . ?
O58 C70 1.447(7) . ?
O59 C71 1.416(7) . ?
O60 C72 1.415(7) . ?
O60 C63 1.439(7) . ?
O61 C73 1.400(9) . ?
O62 C78 1.387(7) . ?
O62 C74 1.435(7) . ?
O63 C76 1.410(7) . ?
O64 C77 1.419(7) . ?
O65 C78 1.415(7) . ?
O65 C69 1.449(7) . ?
O66 C79 1.424(7) . ?
O67 C84 1.421(7) . ?
O67 C80 1.444(6) . ?
O68 C82 1.430(8) . ?
O69 C83 1.432(7) . ?
O70 C84 1.408(6) . ?
O70 C75 1.441(6) . ?
C1 C2 1.531(8) . ?
C2 C3 1.516(9) . ?
C3 C4 1.523(8) . ?
C4 C5 1.507(8) . ?
C5 C6 1.548(9) . ?
C7 C8 1.525(8) . ?
C8 C9 1.529(8) . ?
C9 C10 1.508(8) . ?
C10 C11 1.519(9) . ?
C11 C12 1.538(8) . ?
C13 C14 1.499(10) . ?
C14 C15 1.519(9) . ?
C15 C16 1.524(8) . ?
C16 C17 1.526(8) . ?
C17 C18 1.526(9) . ?
C19 C20 1.518(9) . ?
C20 C21 1.544(8) . ?
C21 C22 1.508(8) . ?
C22 C23 1.491(8) . ?
C23 C24 1.542(8) . ?
C25 C26 1.503(10) . ?
C26 C27 1.545(8) . ?
C27 C28 1.526(9) . ?
C28 C29 1.500(8) . ?
C29 C30 1.518(8) . ?
C31 C32 1.503(9) . ?
C32 C33 1.549(8) . ?
C33 C34 1.523(9) . ?
C34 C35 1.522(8) . ?
C35 C36 1.513(8) . ?
C37 C38 1.520(9) . ?
C38 C39 1.514(8) . ?
C39 C40 1.521(8) . ?
C40 C41 1.516(9) . ?
C41 C42 1.505(9) . ?
C43 C44 1.510(8) . ?
C44 C45 1.531(8) . ?
C45 C46 1.532(8) . ?
C46 C47 1.498(8) . ?
C47 C48 1.526(9) . ?
C49 C50 1.502(8) . ?
C50 C51 1.545(8) . ?
C51 C52 1.535(8) . ?
C52 C53 1.533(8) . ?
C53 C54 1.524(8) . ?
C55 C56 1.518(8) . ?
C56 C57 1.513(8) . ?
C57 C58 1.528(8) . ?
C58 C59 1.507(9) . ?
C59 C60 1.521(9) . ?
C61 C62 1.519(9) . ?
C62 C63 1.527(8) . ?
C63 C64 1.522(9) . ?
C64 C65 1.537(8) . ?
C65 C66 1.540(9) . ?
C67 C68 1.518(8) . ?
C68 C69 1.525(8) . ?
C69 C70 1.514(9) . ?
C70 C71 1.488(9) . ?
C71 C72 1.550(8) . ?
C73 C74 1.516(9) . ?
C74 C75 1.486(8) . ?
C75 C76 1.532(8) . ?
C76 C77 1.510(8) . ?
C77 C78 1.534(8) . ?
C79 C80 1.501(8) . ?
C80 C81 1.533(7) . ?
C81 C82 1.524(8) . ?
C82 C83 1.501(7) . ?
C83 C84 1.514(8) . ?
O71 C85 1.42(3) . ?
O72 C85 1.15(2) . ?
O73 C86 1.35(3) . ?
O74 C86 1.26(3) . ?
C85 C87 1.41(2) . ?
C86 C91 1.50(3) . ?
C87 C90 1.521(19) . ?
C87 C88 1.534(17) . ?
C87 C89 1.591(19) . ?
C88 C95 1.51(2) . ?
C89 C93 1.50(2) . ?
C90 C91 1.59(2) . ?
C91 C96 1.47(2) . ?
C91 C92 1.66(2) . ?
C92 C93 1.43(2) . ?
C93 C94 1.50(2) . ?
C94 C95 1.60(2) . ?
C95 C96 1.49(2) . ?
O71A C85A 1.04(2) . ?
O72A C85A 1.41(3) . ?
O73A C86A 1.34(2) . ?
O74A C86A 1.24(2) . ?
C85A C87A 1.48(2) . ?
C86A C91A 1.45(2) . ?
C87A C88A 1.504(18) . ?
C87A C90A 1.521(18) . ?
C87A C89A 1.618(19) . ?
C88A C95A 1.55(2) . ?
C89A C93A 1.51(2) . ?
C90A C91A 1.59(2) . ?
C91A C96A 1.47(2) . ?
C91A C92A 1.66(2) . ?
C92A C93A 1.42(2) . ?
C93A C94A 1.52(2) . ?
C94A C95A 1.57(2) . ?
C95A C96A 1.52(2) . ?
 
loop_
 _geom_angle_atom_site_label_1
 _geom_angle_atom_site_label_2
 _geom_angle_atom_site_label_3
 _geom_angle
 _geom_angle_site_symmetry_1
 _geom_angle_site_symmetry_3
 _geom_angle_publ_flag
C6 O2 C2 114.1(4) . . ?
C6 O5 C39 117.4(4) . . ?
C12 O7 C8 114.5(4) . . ?
C12 O10 C3 119.3(4) . . ?
C18 O12 C14 113.8(4) . . ?
C18 O15 C9 118.5(4) . . ?
C24 O17 C20 113.5(4) . . ?
C24 O20 C15 116.7(4) . . ?
C30 O22 C26 113.3(5) . . ?
C30 O25 C21 118.1(4) . . ?
C36 O27 C32 113.1(4) . . ?
C36 O30 C27 117.5(4) . . ?
C42 O32 C38 114.1(5) . . ?
C33 O35 C42 118.0(4) . . ?
C48 O37 C44 114.2(4) . . ?
C48 O40 C81 118.6(4) . . ?
C54 O42 C50 114.7(4) . . ?
C54 O45 C45 117.6(4) . . ?
C60 O47 C56 114.5(4) . . ?
C51 O50 C60 117.2(4) . . ?
C66 O52 C62 114.7(4) . . ?
C66 O55 C57 118.4(4) . . ?
C72 O57 C68 115.8(5) . . ?
C72 O60 C63 118.7(5) . . ?
C78 O62 C74 114.7(5) . . ?
C78 O65 C69 117.2(4) . . ?
C84 O67 C80 113.6(4) . . ?
C84 O70 C75 118.2(4) . . ?
O1 C1 C2 108.6(5) . . ?
O2 C2 C3 110.3(5) . . ?
O2 C2 C1 106.7(5) . . ?
C3 C2 C1 113.1(5) . . ?
O10 C3 C2 109.3(5) . . ?
O10 C3 C4 108.3(5) . . ?
C2 C3 C4 111.1(5) . . ?
O3 C4 C5 109.5(5) . . ?
O3 C4 C3 110.3(5) . . ?
C5 C4 C3 108.0(5) . . ?
O4 C5 C4 112.9(5) . . ?
O4 C5 C6 110.4(5) . . ?
C4 C5 C6 109.4(5) . . ?
O2 C6 O5 111.4(5) . . ?
O2 C6 C5 110.8(5) . . ?
O5 C6 C5 108.2(5) . . ?
O6 C7 C8 109.7(5) . . ?
O7 C8 C7 106.9(4) . . ?
O7 C8 C9 110.9(5) . . ?
C7 C8 C9 112.9(5) . . ?
O15 C9 C10 107.3(5) . . ?
O15 C9 C8 109.9(5) . . ?
C10 C9 C8 111.7(5) . . ?
O8 C10 C9 109.5(5) . . ?
O8 C10 C11 111.2(5) . . ?
C9 C10 C11 109.5(5) . . ?
O9 C11 C10 110.6(5) . . ?
O9 C11 C12 110.9(4) . . ?
C10 C11 C12 107.1(5) . . ?
O7 C12 O10 112.1(5) . . ?
O7 C12 C11 111.0(4) . . ?
O10 C12 C11 105.5(5) . . ?
O11 C13 C14 111.7(7) . . ?
O12 C14 C13 105.9(5) . . ?
O12 C14 C15 108.5(5) . . ?
C13 C14 C15 113.8(6) . . ?
O20 C15 C14 110.1(4) . . ?
O20 C15 C16 106.7(4) . . ?
C14 C15 C16 110.4(5) . . ?
O13 C16 C15 111.1(5) . . ?
O13 C16 C17 109.9(5) . . ?
C15 C16 C17 107.1(4) . . ?
O14 C17 C16 112.0(5) . . ?
O14 C17 C18 110.1(5) . . ?
C16 C17 C18 109.8(5) . . ?
O15 C18 O12 111.0(5) . . ?
O15 C18 C17 108.7(5) . . ?
O12 C18 C17 110.6(5) . . ?
O16 C19 C20 111.4(5) . . ?
O17 C20 C19 105.3(4) . . ?
O17 C20 C21 109.7(5) . . ?
C19 C20 C21 112.7(5) . . ?
O25 C21 C22 106.4(4) . . ?
O25 C21 C20 108.5(5) . . ?
C22 C21 C20 111.8(5) . . ?
O18 C22 C23 109.9(5) . . ?
O18 C22 C21 108.9(5) . . ?
C23 C22 C21 109.1(5) . . ?
O19 C23 C22 112.3(4) . . ?
O19 C23 C24 108.1(4) . . ?
C22 C23 C24 109.5(5) . . ?
O17 C24 O20 111.9(5) . . ?
O17 C24 C23 109.7(4) . . ?
O20 C24 C23 107.1(4) . . ?
O21 C25 C26 111.3(6) . . ?
O22 C26 C25 107.5(5) . . ?
O22 C26 C27 108.2(5) . . ?
C25 C26 C27 112.1(5) . . ?
O30 C27 C28 108.7(5) . . ?
O30 C27 C26 110.2(5) . . ?
C28 C27 C26 109.0(5) . . ?
O23 C28 C29 108.5(5) . . ?
O23 C28 C27 110.6(5) . . ?
C29 C28 C27 109.5(5) . . ?
O24 C29 C28 112.7(5) . . ?
O24 C29 C30 109.9(5) . . ?
C28 C29 C30 108.8(5) . . ?
O22 C30 O25 110.7(5) . . ?
O22 C30 C29 111.3(5) . . ?
O25 C30 C29 108.0(5) . . ?
O26 C31 C32 113.1(5) . . ?
O27 C32 C31 107.2(5) . . ?
O27 C32 C33 110.5(5) . . ?
C31 C32 C33 111.9(5) . . ?
O35 C33 C34 106.5(5) . . ?
O35 C33 C32 108.9(4) . . ?
C34 C33 C32 111.5(5) . . ?
O28 C34 C35 108.3(5) . . ?
O28 C34 C33 111.5(5) . . ?
C35 C34 C33 108.6(5) . . ?
O29 C35 C36 110.0(5) . . ?
O29 C35 C34 111.0(5) . . ?
C36 C35 C34 108.6(5) . . ?
O27 C36 O30 111.8(4) . . ?
O27 C36 C35 111.0(5) . . ?
O30 C36 C35 108.6(5) . . ?
O31 C37 C38 112.6(5) . . ?
O32 C38 C39 111.3(4) . . ?
O32 C38 C37 104.8(5) . . ?
C39 C38 C37 111.8(5) . . ?
O5 C39 C38 110.4(4) . . ?
O5 C39 C40 106.8(5) . . ?
C38 C39 C40 109.9(5) . . ?
O33 C40 C41 111.8(4) . . ?
O33 C40 C39 109.0(5) . . ?
C41 C40 C39 108.6(5) . . ?
O34 C41 C42 109.9(5) . . ?
O34 C41 C40 110.6(5) . . ?
C42 C41 C40 109.6(5) . . ?
O32 C42 O35 110.5(5) . . ?
O32 C42 C41 111.3(5) . . ?
O35 C42 C41 107.8(5) . . ?
O36 C43 C44 109.1(5) . . ?
O37 C44 C43 107.4(5) . . ?
O37 C44 C45 109.9(5) . . ?
C43 C44 C45 110.9(5) . . ?
O45 C45 C44 111.0(5) . . ?
O45 C45 C46 107.9(5) . . ?
C44 C45 C46 109.1(4) . . ?
O38 C46 C47 110.9(5) . . ?
O38 C46 C45 109.2(4) . . ?
C47 C46 C45 109.7(5) . . ?
O39 C47 C46 110.8(5) . . ?
O39 C47 C48 110.6(4) . . ?
C46 C47 C48 110.0(5) . . ?
O37 C48 O40 110.7(5) . . ?
O37 C48 C47 110.9(4) . . ?
O40 C48 C47 107.2(5) . . ?
O41 C49 C50 113.1(5) . . ?
O42 C50 C49 107.0(5) . . ?
O42 C50 C51 110.1(5) . . ?
C49 C50 C51 111.5(5) . . ?
O50 C51 C52 106.1(4) . . ?
O50 C51 C50 109.2(5) . . ?
C52 C51 C50 112.2(5) . . ?
O43 C52 C53 109.5(5) . . ?
O43 C52 C51 110.3(4) . . ?
C53 C52 C51 107.3(5) . . ?
O44 C53 C54 111.5(5) . . ?
O44 C53 C52 111.3(5) . . ?
C54 C53 C52 109.0(5) . . ?
O42 C54 O45 112.3(5) . . ?
O42 C54 C53 110.3(4) . . ?
O45 C54 C53 108.2(5) . . ?
O46 C55 C56 110.1(5) . . ?
O47 C56 C57 111.0(5) . . ?
O47 C56 C55 104.5(5) . . ?
C57 C56 C55 112.5(5) . . ?
O55 C57 C56 109.2(5) . . ?
O55 C57 C58 108.2(5) . . ?
C56 C57 C58 110.3(5) . . ?
O48 C58 C59 113.0(5) . . ?
O48 C58 C57 107.5(5) . . ?
C59 C58 C57 107.6(5) . . ?
O49 C59 C58 110.0(5) . . ?
O49 C59 C60 110.1(5) . . ?
C58 C59 C60 110.1(5) . . ?
O47 C60 O50 111.5(5) . . ?
O47 C60 C59 110.4(5) . . ?
O50 C60 C59 108.6(5) . . ?
O51 C61 C62 110.3(5) . . ?
O52 C62 C61 106.9(5) . . ?
O52 C62 C63 112.1(5) . . ?
C61 C62 C63 111.4(5) . . ?
O60 C63 C64 106.8(5) . . ?
O60 C63 C62 109.0(5) . . ?
C64 C63 C62 110.6(5) . . ?
O53 C64 C63 109.1(5) . . ?
O53 C64 C65 110.9(5) . . ?
C63 C64 C65 109.2(5) . . ?
O54 C65 C64 112.2(5) . . ?
O54 C65 C66 113.1(5) . . ?
C64 C65 C66 108.8(5) . . ?
O52 C66 O55 111.6(5) . . ?
O52 C66 C65 109.9(5) . . ?
O55 C66 C65 108.4(5) . . ?
O56 C67 C68 110.4(5) . . ?
O57 C68 C67 105.7(5) . . ?
O57 C68 C69 110.6(5) . . ?
C67 C68 C69 113.0(5) . . ?
O65 C69 C70 108.0(5) . . ?
O65 C69 C68 109.2(5) . . ?
C70 C69 C68 110.6(4) . . ?
O58 C70 C71 110.5(5) . . ?
O58 C70 C69 108.9(4) . . ?
C71 C70 C69 109.4(5) . . ?
O59 C71 C70 113.6(5) . . ?
O59 C71 C72 110.4(5) . . ?
C70 C71 C72 106.8(5) . . ?
O57 C72 O60 111.1(5) . . ?
O57 C72 C71 110.5(4) . . ?
O60 C72 C71 107.1(5) . . ?
O61 C73 C74 110.4(5) . . ?
O62 C74 C75 111.0(4) . . ?
O62 C74 C73 106.3(5) . . ?
C75 C74 C73 112.8(5) . . ?
O70 C75 C74 109.9(4) . . ?
O70 C75 C76 107.7(5) . . ?
C74 C75 C76 110.8(5) . . ?
O63 C76 C77 112.3(4) . . ?
O63 C76 C75 109.6(4) . . ?
C77 C76 C75 107.3(5) . . ?
O64 C77 C76 111.3(5) . . ?
O64 C77 C78 109.2(4) . . ?
C76 C77 C78 111.0(5) . . ?
O62 C78 O65 111.4(4) . . ?
O62 C78 C77 110.5(5) . . ?
O65 C78 C77 108.6(5) . . ?
O66 C79 C80 112.6(4) . . ?
O67 C80 C79 106.3(4) . . ?
O67 C80 C81 111.7(4) . . ?
C79 C80 C81 111.9(5) . . ?
O40 C81 C82 106.6(4) . . ?
O40 C81 C80 109.2(4) . . ?
C82 C81 C80 111.8(5) . . ?
O68 C82 C83 109.3(5) . . ?
O68 C82 C81 108.6(5) . . ?
C83 C82 C81 108.8(5) . . ?
O69 C83 C82 112.1(5) . . ?
O69 C83 C84 110.1(4) . . ?
C82 C83 C84 109.4(4) . . ?
O70 C84 O67 112.1(4) . . ?
O70 C84 C83 107.7(4) . . ?
O67 C84 C83 110.2(4) . . ?
O72 C85 C87 146(2) . . ?
O72 C85 O71 100.8(19) . . ?
C87 C85 O71 112.7(16) . . ?
O74 C86 O73 120.4(19) . . ?
O74 C86 C91 120(2) . . ?
O73 C86 C91 117.2(18) . . ?
C85 C87 C90 108.4(12) . . ?
C85 C87 C88 112.5(12) . . ?
C90 C87 C88 108.9(12) . . ?
C85 C87 C89 112.1(13) . . ?
C90 C87 C89 106.8(13) . . ?
C88 C87 C89 107.9(12) . . ?
C95 C88 C87 110.8(12) . . ?
C93 C89 C87 110.9(14) . . ?
C87 C90 C91 109.0(12) . . ?
C96 C91 C86 113.0(16) . . ?
C96 C91 C90 107.3(15) . . ?
C86 C91 C90 110.6(15) . . ?
C96 C91 C92 112.9(15) . . ?
C86 C91 C92 105.1(18) . . ?
C90 C91 C92 108.0(14) . . ?
C93 C92 C91 106.4(16) . . ?
C92 C93 C94 113.4(17) . . ?
C92 C93 C89 110.5(17) . . ?
C94 C93 C89 109.9(16) . . ?
C93 C94 C95 108.3(14) . . ?
C96 C95 C88 110.9(13) . . ?
C96 C95 C94 111.9(15) . . ?
C88 C95 C94 106.3(13) . . ?
C91 C96 C95 109.6(14) . . ?
O71A C85A O72A 109(2) . . ?
O71A C85A C87A 138(2) . . ?
O72A C85A C87A 113.8(14) . . ?
O74A C86A O73A 118.5(15) . . ?
O74A C86A C91A 122.1(17) . . ?
O73A C86A C91A 119.2(17) . . ?
C85A C87A C88A 114.1(12) . . ?
C85A C87A C90A 106.0(12) . . ?
C88A C87A C90A 111.3(14) . . ?
C85A C87A C89A 110.2(13) . . ?
C88A C87A C89A 107.7(12) . . ?
C90A C87A C89A 107.3(11) . . ?
C87A C88A C95A 110.0(13) . . ?
C93A C89A C87A 107.8(12) . . ?
C87A C90A C91A 109.7(11) . . ?
C86A C91A C96A 114.9(15) . . ?
C86A C91A C90A 105.9(12) . . ?
C96A C91A C90A 108.6(14) . . ?
C86A C91A C92A 109.3(13) . . ?
C96A C91A C92A 111.9(14) . . ?
C90A C91A C92A 105.7(12) . . ?
C93A C92A C91A 106.4(13) . . ?
C92A C93A C89A 113.9(14) . . ?
C92A C93A C94A 116.4(14) . . ?
C89A C93A C94A 106.4(13) . . ?
C93A C94A C95A 107.5(13) . . ?
C96A C95A C88A 109.2(14) . . ?
C96A C95A C94A 113.0(13) . . ?
C88A C95A C94A 105.4(13) . . ?
C91A C96A C95A 111.0(14) . . ?
 
_refine_diff_density_max    1.041
_refine_diff_density_min   -0.408
_refine_diff_density_rms    0.089


# start Validation Reply Form
_vrf_PLAT097_ALERT_2_B
;
PROBLEM: Large Reported Max.  (Positive) Residual Density       1.04 eA-3
RESPONSE: This might be caused by residual absorption artefacts or other model
errors. The exact cause of this particular issue is not clear.
;
_vrf_PLAT415_ALERT_2_B
;
PROBLEM: Short Inter D-H..H-X       H53A     ..H58O     .       1.91 Ang.  
                                                   -1+x,y,z  =      1_455 Check 
Short Inter D-H..H-X       H54A     ..H64O     .       1.93 Ang.  
                                                   -1+x,y,z  =      1_455 Check 
RESPONSE: These issues might be caused by the wrong locations of the H
 atoms. We have managed to place these H atoms in several other locations but
 with limited success.
;
_vrf_PLAT420_ALERT_2_B
;
PROBLEM: 
D-H Bond Without Acceptor  O3-H3O      .     Please Check
D-H Bond Without Acceptor  O6-H6O      .     Please Check 
D-H Bond Without Acceptor  O9-H9O      .     Please Check 
D-H Bond Without Acceptor  O13-H13O     .     Please Check 
D-H Bond Without Acceptor  O16-H16O     .     Please Check 
D-H Bond Without Acceptor  O23-H23O     .     Please Check 
D-H Bond Without Acceptor  O24-H24O     .     Please Check 
D-H Bond Without Acceptor  O26-H26O     .     Please Check 
D-H Bond Without Acceptor  O28-H28      .     Please Check 
D-H Bond Without Acceptor  O34-H34O     .     Please Check 
D-H Bond Without Acceptor  O38-H38O     .     Please Check 
D-H Bond Without Acceptor  O39-H39O     .     Please Check 
D-H Bond Without Acceptor  O41-H41O     .     Please Check 
D-H Bond Without Acceptor  O43-H43O     .     Please Check 
D-H Bond Without Acceptor  O53-H53O     .     Please Check 
D-H Bond Without Acceptor  O56-H56O     .     Please Check 
D-H Bond Without Acceptor  O59-H59O     .     Please Check 
D-H Bond Without Acceptor  O63-H63O     .     Please Check 
D-H Bond Without Acceptor  O64-H64O     .     Please Check 
D-H Bond Without Acceptor  O66-H66O     .     Please Check 
D-H Bond Without Acceptor  O68-H68O     .     Please Check 
D-H Bond Without Acceptor  O74A-H74W     .     Please Check  
RESPONSE: These O-H donors are not able to associate with suitable H-bonding
 acceptors as the SQUEEZE routine has been implemented which removed the guest
 (H-bonding acceptor/donor) water molecules.
;

# end Validation Reply Form


_shelx_res_file
;
TITL DICOOH in P1
    DICAR.res
    created by SHELXL-2016/6 at 14:48:29 on 01-Sep-2020
CELL 0.71073 15.2993 15.4429 18.0837 99.751 113.551 102.813
ZERR 1 0.0008 0.0007 0.001 0.004 0.005 0.004
LATT -1
SFAC C H O
UNIT 96 156 74
L.S. 50 0  204
PLAN  20
list 4
fmap 2
SIMU O71 > C96A
DELU O71 > C96A
BIND C92 C91
BIND C92 C93
SIZE 0.08 0.08 0.10
TEMP -123
acta
ABIN
WGHT    0.153500
FVAR       0.54830   0.48738
O1    3    0.037100    0.633326    0.110295    11.00000    0.05651    0.04477 =
         0.03343    0.00706    0.00769    0.02938
AFIX   3
H1O   2   -0.005353    0.653061    0.118712    11.00000   -1.20000
AFIX   0
O2    3    0.070920    0.810136    0.210157    11.00000    0.02309    0.03727 =
         0.02294    0.00690    0.00468    0.01625
O3    3    0.204395    0.739262    0.431463    11.00000    0.04244    0.04681 =
         0.03130    0.01871    0.01817    0.02809
AFIX   3
H3O   2    0.148774    0.711676    0.427333    11.00000   -1.20000
AFIX   0
O4    3    0.113556    0.881711    0.427642    11.00000    0.04028    0.03660 =
         0.03512    0.01695    0.02336    0.02379
AFIX   3
H4O   2    0.101198    0.928825    0.416166    11.00000   -1.20000
AFIX   0
O5    3    0.169944    0.950507    0.313648    11.00000    0.02128    0.02878 =
         0.02518    0.01023    0.00673    0.01098
O6    3    0.372540    0.497085    0.132510    11.00000    0.05249    0.03040 =
         0.03512    0.01202    0.02606    0.01830
AFIX   3
H6O   2    0.424621    0.492646    0.130384    11.00000   -1.20000
AFIX   0
O7    3    0.265540    0.577303    0.206495    11.00000    0.02317    0.03497 =
         0.02223    0.00936    0.00955    0.01042
O8    3    0.499773    0.628579    0.444788    11.00000    0.03370    0.05974 =
         0.02027    0.01723    0.00894    0.03164
AFIX   3
H8O   2    0.507848    0.664814    0.488260    11.00000   -1.20000
AFIX   0
O9    3    0.299197    0.604597    0.421913    11.00000    0.03338    0.06008 =
         0.02743    0.01441    0.01642    0.02361
AFIX   3
H9O   2    0.243857    0.568353    0.411107    11.00000   -1.20000
AFIX   0
O10   3    0.258348    0.696903    0.299728    11.00000    0.02473    0.03262 =
         0.02323    0.00543    0.00513    0.01795
O11   3    0.755627    0.760825    0.174918    11.00000    0.10017    0.04909 =
         0.05878    0.01149    0.05905    0.00425
AFIX   3
H11O  2    0.745204    0.706331    0.176773    11.00000   -1.20000
AFIX   0
O12   3    0.629933    0.677056    0.241531    11.00000    0.03164    0.02662 =
         0.02642    0.00250    0.00993   -0.00263
O13   3    0.847507    0.810487    0.489534    11.00000    0.02793    0.04344 =
         0.02308    0.01386    0.00783    0.00745
AFIX   3
H13O  2    0.888242    0.790544    0.478362    11.00000   -1.20000
AFIX   0
O14   3    0.689217    0.643959    0.449282    11.00000    0.03073    0.02442 =
         0.03478    0.01371    0.01704    0.01029
AFIX   3
H14O  2    0.692593    0.688990    0.483899    11.00000   -1.20000
AFIX   0
O15   3    0.541016    0.682253    0.319484    11.00000    0.01837    0.02899 =
         0.03207    0.00868    0.00656    0.00683
O16   3    0.943722    1.136431    0.239969    11.00000    0.05788    0.03160 =
         0.04852    0.01548    0.03789    0.01570
AFIX   3
H16O  2    0.954081    1.193132    0.248480    11.00000   -1.20000
AFIX   0
O17   3    0.893987    0.985236    0.301536    11.00000    0.03227    0.02754 =
         0.02179    0.00966    0.01199    0.01139
O18   3    0.993600    1.167736    0.537109    11.00000    0.03831    0.02524 =
         0.02156    0.00956    0.00774    0.00715
AFIX   3
H18O  2    1.023908    1.212757    0.527616    11.00000   -1.20000
AFIX   0
O19   3    0.989008    0.977071    0.519686    11.00000    0.02969    0.03397 =
         0.02448    0.01003    0.01141    0.01236
AFIX   3
H19O  2    0.950832    0.985626    0.540287    11.00000   -1.20000
AFIX   0
O20   3    0.812672    0.908296    0.368563    11.00000    0.02028    0.01973 =
         0.02650    0.00681    0.00823    0.00411
O21   3    0.635114    1.220714    0.156421    11.00000    0.05957    0.06608 =
         0.02841    0.01403    0.02058    0.03076
AFIX   3
H21O  2    0.691182    1.219423    0.161625    11.00000   -1.20000
AFIX   0
O22   3    0.813685    1.294491    0.309408    11.00000    0.03738    0.03471 =
         0.02448    0.00992    0.01620    0.01301
O23   3    0.823487    1.417861    0.536455    11.00000    0.04876    0.03172 =
         0.01878   -0.00070    0.01310    0.01284
AFIX   3
H23O  2    0.853305    1.469059    0.535145    11.00000   -1.20000
AFIX   0
O24   3    0.978348    1.347086    0.533302    11.00000    0.03041    0.03026 =
         0.03692    0.00969    0.01151    0.00962
AFIX   3
H24O  2    1.030783    1.391431    0.551709    11.00000   -1.20000
AFIX   0
O25   3    0.853928    1.196275    0.392616    11.00000    0.03225    0.02306 =
         0.02971    0.00926    0.01656    0.01038
O26   3    0.300105    1.372075    0.202955    11.00000    0.03063    0.03947 =
         0.02957    0.01516    0.00822    0.01249
AFIX   3
H26O  2    0.240936    1.352361    0.165487    11.00000   -1.20000
AFIX   0
O27   3    0.509943    1.394584    0.301437    11.00000    0.03131    0.02987 =
         0.02147    0.01158    0.00880    0.01106
O28   3    0.465164    1.374267    0.511296    11.00000    0.03288    0.04225 =
         0.02012    0.00571    0.01062    0.00736
AFIX   3
H28   2    0.427346    1.406334    0.499981    11.00000   -1.20000
AFIX   0
O29   3    0.657184    1.465651    0.529760    11.00000    0.02870    0.03154 =
         0.01909    0.00433    0.00610    0.01166
AFIX   3
HO29  2    0.681433    1.422652    0.534360    11.00000   -1.20000
AFIX   0
O30   3    0.636333    1.343226    0.386483    11.00000    0.03078    0.02784 =
         0.02376    0.00721    0.01097    0.01194
O31   3   -0.003171    1.018326    0.139152    11.00000    0.02706    0.03089 =
         0.02612    0.00337    0.00277    0.00644
AFIX   3
H31O  2   -0.001881    1.073210    0.148840    11.00000   -1.20000
AFIX   0
O32   3    0.167855    1.164332    0.249812    11.00000    0.02886    0.02625 =
         0.02484    0.00468    0.00324    0.01018
O33   3    0.198309    1.072638    0.459784    11.00000    0.02718    0.03225 =
         0.01933    0.00426    0.00578    0.00263
AFIX   3
H33O  2    0.250547    1.081530    0.503279    11.00000   -1.20000
AFIX   0
O34   3    0.277765    1.266367    0.476368    11.00000    0.02455    0.03752 =
         0.02762   -0.00630    0.00993   -0.00031
AFIX   3
H34O  2    0.248168    1.299411    0.491076    11.00000   -1.20000
AFIX   0
O35   3    0.335189    1.237716    0.350385    11.00000    0.02739    0.02789 =
         0.02527    0.00792    0.01190    0.01332
O36   3    0.509032    0.912723    0.975251    11.00000    0.06071    0.06050 =
         0.02734    0.01399    0.00816    0.02986
AFIX   3
H36O  2    0.510201    0.858659    0.964729    11.00000   -1.20000
AFIX   0
O37   3    0.402916    0.776700    0.818704    11.00000    0.03609    0.02951 =
         0.02745    0.01447    0.01624    0.01729
O38   3    0.238658    0.830216    0.595572    11.00000    0.02648    0.04082 =
         0.02235    0.00289    0.00081    0.01856
AFIX   3
H38O  2    0.185254    0.798489    0.592593    11.00000   -1.20000
AFIX   0
O39   3    0.305376    0.671756    0.593079    11.00000    0.02678    0.02943 =
         0.03479    0.00315    0.01380    0.00786
AFIX   3
H39O  2    0.259528    0.621551    0.574722    11.00000   -1.20000
AFIX   0
O40   3    0.486172    0.754877    0.738124    11.00000    0.02716    0.02600 =
         0.02968    0.01004    0.01334    0.01438
O41   3    0.369762    1.273165    0.930542    11.00000    0.04998    0.03405 =
         0.03538    0.00242    0.02322    0.01912
AFIX   3
H41O  2    0.396924    1.321405    0.970409    11.00000   -1.20000
AFIX   0
O42   3    0.322737    1.088034    0.832521    11.00000    0.03611    0.02731 =
         0.03150    0.01193    0.01901    0.01320
O43   3    0.301249    1.179092    0.625952    11.00000    0.04629    0.02885 =
         0.02172    0.00918    0.00803    0.00650
AFIX   3
H43O  2    0.258112    1.201582    0.629558    11.00000   -1.20000
AFIX   0
O44   3    0.192189    0.995030    0.603572    11.00000    0.02688    0.02971 =
         0.02768    0.00552    0.01040    0.00996
AFIX   3
H44O  2    0.232650    0.970242    0.597317    11.00000   -1.20000
AFIX   0
O45   3    0.347998    0.976227    0.745631    11.00000    0.02489    0.02641 =
         0.02935    0.00961    0.01251    0.01251
O46   3    0.731675    1.560003    0.990593    11.00000    0.03701    0.02780 =
         0.03357    0.00064    0.00596    0.00587
AFIX   3
H46O  2    0.671609    1.554333    0.976953    11.00000   -1.20000
AFIX   0
O47   3    0.570624    1.412848    0.882952    11.00000    0.02833    0.02791 =
         0.02287    0.00169    0.00824    0.00668
O48   3    0.619890    1.427348    0.674483    11.00000    0.03838    0.02998 =
         0.02489    0.00822    0.00892    0.00584
AFIX   3
H48O  2    0.593470    1.386412    0.628787    11.00000   -1.20000
AFIX   0
O49   3    0.419707    1.352855    0.655638    11.00000    0.03658    0.02472 =
         0.02578    0.00816    0.00568    0.00306
AFIX   3
H49O  2    0.427014    1.303110    0.637911    11.00000   -1.20000
AFIX   0
O50   3    0.474212    1.267650    0.783700    11.00000    0.02468    0.02744 =
         0.02779    0.00934    0.00756    0.00763
O51   3    1.029721    1.453066    1.065235    11.00000    0.04020    0.04188 =
         0.02121    0.01667    0.01302    0.02108
AFIX   3
H51O  2    0.978256    1.468726    1.048641    11.00000   -1.20000
AFIX   0
O52   3    0.940979    1.511005    0.922224    11.00000    0.02796    0.03239 =
         0.02767    0.00469    0.00831    0.01414
O53   3    0.957573    1.413882    0.701139    11.00000    0.04469    0.04527 =
         0.02511    0.01188    0.01650    0.02565
AFIX   3
H53O  2    0.985604    1.467148    0.702565    11.00000   -1.20000
AFIX   0
O54   3    0.815054    1.507668    0.701334    11.00000    0.03564    0.04304 =
         0.02501    0.01423    0.01012    0.02564
AFIX   3
H54O  2    0.771616    1.523313    0.711577    11.00000   -1.20000
AFIX   0
O55   3    0.775752    1.429899    0.822865    11.00000    0.03120    0.02829 =
         0.03051    0.00762    0.00727    0.01450
O56   3    1.256172    1.170959    0.991282    11.00000    0.03235    0.04345 =
         0.03349    0.01669    0.01364    0.02085
AFIX   3
H56O  2    1.255506    1.116269    0.984936    11.00000   -1.20000
AFIX   0
O57   3    1.158820    1.293499    0.920867    11.00000    0.03153    0.02608 =
         0.02339    0.00627    0.00748    0.01311
O58   3    1.038122    1.114609    0.678817    11.00000    0.05102    0.02993 =
         0.01901    0.00819    0.01573    0.02025
AFIX   3
H58O  2    1.083798    1.139298    0.667979    11.00000   -1.20000
AFIX   0
O59   3    1.086956    1.311213    0.706880    11.00000    0.04228    0.03579 =
         0.02573    0.01208    0.01062    0.01518
AFIX   3
H59O  2    1.129819    1.362173    0.720041    11.00000   -1.20000
AFIX   0
O60   3    1.023425    1.332121    0.834179    11.00000    0.02549    0.02679 =
         0.03194    0.00645    0.00716    0.01238
O61   3    0.978562    0.799152    0.949096    11.00000    0.03945    0.06526 =
         0.04811    0.03444    0.02179    0.02085
AFIX   3
H61O  2    1.033954    0.814563    0.948836    11.00000   -1.20000
AFIX   0
O62   3    1.040031    0.939795    0.883495    11.00000    0.02139    0.02946 =
         0.02393    0.00569    0.00691    0.00417
O63   3    0.850548    0.776379    0.637379    11.00000    0.04041    0.02314 =
         0.02287    0.00305    0.01793    0.00608
AFIX   3
H63O  2    0.872699    0.734094    0.651154    11.00000   -1.20000
AFIX   0
O64   3    1.025146    0.930862    0.676965    11.00000    0.03189    0.03409 =
         0.03520    0.01246    0.01940    0.01059
AFIX   3
H64O  2    1.077041    0.922323    0.677453    11.00000   -1.20000
AFIX   0
O65   3    1.017791    1.046404    0.807513    11.00000    0.02462    0.02176 =
         0.02817    0.00597    0.01002    0.00741
O66   3    0.573319    0.617715    0.881776    11.00000    0.02558    0.03813 =
         0.03362    0.01493    0.01495    0.00733
AFIX   3
H66O  2    0.512831    0.607408    0.869404    11.00000   -1.20000
AFIX   0
O67   3    0.715469    0.687641    0.824101    11.00000    0.01705    0.03018 =
         0.02000    0.01067    0.00857    0.00851
O68   3    0.480079    0.649615    0.589831    11.00000    0.02631    0.08437 =
         0.01880    0.00532    0.00639    0.02036
AFIX   3
H68O  2    0.447882    0.604372    0.597750    11.00000   -1.20000
AFIX   0
O69   3    0.671573    0.643687    0.604831    11.00000    0.03031    0.03267 =
         0.01566    0.00343    0.01222    0.01033
AFIX   3
H69O  2    0.655806    0.589041    0.577396    11.00000   -1.20000
AFIX   0
O70   3    0.779457    0.785162    0.758631    11.00000    0.01648    0.02229 =
         0.03002    0.01135    0.01055    0.00704
C1    1    0.123503    0.711565    0.132601    11.00000    0.03601    0.04981 =
         0.02121    0.00852    0.00819    0.02700
AFIX  23
H1A   2    0.107521    0.746109    0.090156    11.00000   -1.20000
H1B   2    0.180373    0.690053    0.134143    11.00000   -1.20000
AFIX   0
C2    1    0.152446    0.774749    0.219379    11.00000    0.03422    0.03068 =
         0.01997    0.00491    0.00945    0.01610
AFIX  13
H2A   2    0.214349    0.827722    0.236268    11.00000   -1.20000
AFIX   0
C3    1    0.172147    0.725144    0.286998    11.00000    0.01852    0.03327 =
         0.01607    0.00382    0.00615    0.00656
AFIX  13
H3A   2    0.112437    0.669259    0.268568    11.00000   -1.20000
AFIX   0
C4    1    0.192229    0.788626    0.370284    11.00000    0.02515    0.02795 =
         0.02438    0.01118    0.00779    0.01385
AFIX  13
H4A   2    0.254379    0.842695    0.390793    11.00000   -1.20000
AFIX   0
C5    1    0.103105    0.822412    0.355175    11.00000    0.02442    0.02875 =
         0.03105    0.01117    0.01281    0.01248
AFIX  13
H5A   2    0.042281    0.767105    0.335151    11.00000   -1.20000
AFIX   0
C6    1    0.085895    0.870750    0.284613    11.00000    0.03095    0.02854 =
         0.03187    0.01018    0.01729    0.01584
AFIX  13
H6A   2    0.024678    0.890138    0.273133    11.00000   -1.20000
AFIX   0
C7    1    0.372627    0.589785    0.140377    11.00000    0.02604    0.02744 =
         0.02447    0.00621    0.01178    0.00570
AFIX  23
H7A   2    0.315332    0.592310    0.090431    11.00000   -1.20000
H7B   2    0.435676    0.628353    0.143407    11.00000   -1.20000
AFIX   0
C8    1    0.364014    0.627552    0.219848    11.00000    0.02210    0.02337 =
         0.01950    0.00629    0.00598    0.00660
AFIX  13
H8A   2    0.369682    0.694524    0.226944    11.00000   -1.20000
AFIX   0
C9    1    0.445445    0.619041    0.299217    11.00000    0.02734    0.02565 =
         0.01613    0.00454    0.00918    0.00806
AFIX  13
H9A   2    0.448261    0.554246    0.289082    11.00000   -1.20000
AFIX   0
C10   1    0.425446    0.642395    0.374134    11.00000    0.02901    0.02958 =
         0.01710    0.00252    0.00672    0.01420
AFIX  13
H10A  2    0.429221    0.709077    0.387284    11.00000   -1.20000
AFIX   0
C11   1    0.320577    0.582544    0.353105    11.00000    0.02649    0.02965 =
         0.02270    0.00561    0.01073    0.01459
AFIX  13
H11A  2    0.316001    0.515673    0.339487    11.00000   -1.20000
AFIX   0
C12   1    0.246141    0.601095    0.275107    11.00000    0.02468    0.02835 =
         0.02658    0.01004    0.01299    0.01347
AFIX  13
H12A  2    0.175884    0.563973    0.260257    11.00000   -1.20000
AFIX   0
C13   1    0.682485    0.795810    0.187685    11.00000    0.06483    0.04295 =
         0.02675    0.01424    0.01512   -0.00474
AFIX  23
H13A  2    0.616621    0.766683    0.136935    11.00000   -1.20000
H13B  2    0.702291    0.863556    0.195735    11.00000   -1.20000
AFIX   0
C14   1    0.672135    0.776773    0.262865    11.00000    0.03712    0.02730 =
         0.02223    0.00499    0.00775    0.00420
AFIX  13
H14A  2    0.624619    0.806737    0.272780    11.00000   -1.20000
AFIX   0
C15   1    0.771381    0.809032    0.342766    11.00000    0.02442    0.02129 =
         0.01983    0.00701    0.00975    0.00634
AFIX  13
H15A  2    0.819914    0.780743    0.332718    11.00000   -1.20000
AFIX   0
C16   1    0.755053    0.782228    0.414699    11.00000    0.02018    0.02255 =
         0.01853    0.00533    0.00514    0.00210
AFIX  13
H16A  2    0.707617    0.811768    0.425306    11.00000   -1.20000
AFIX   0
C17   1    0.708470    0.676884    0.386874    11.00000    0.02804    0.03400 =
         0.02970    0.01979    0.01765    0.01470
AFIX  13
H17A  2    0.756907    0.648760    0.376449    11.00000   -1.20000
AFIX   0
C18   1    0.611358    0.646478    0.304595    11.00000    0.02031    0.02512 =
         0.02635    0.00542    0.00752    0.00361
AFIX  13
H18A  2    0.583761    0.577204    0.285611    11.00000   -1.20000
AFIX   0
C19   1    0.845327    1.092532    0.228080    11.00000    0.04266    0.02965 =
         0.02307    0.00872    0.01193    0.01568
AFIX  23
H19A  2    0.810054    1.039676    0.176115    11.00000   -1.20000
H19B  2    0.807093    1.137068    0.220816    11.00000   -1.20000
AFIX   0
C20   1    0.847975    1.057771    0.302335    11.00000    0.02875    0.02265 =
         0.02459    0.00414    0.01039    0.01160
AFIX  13
H20A  2    0.777765    1.031072    0.294026    11.00000   -1.20000
AFIX   0
C21   1    0.910302    1.134342    0.387330    11.00000    0.02495    0.02451 =
         0.02031    0.00331    0.01125    0.00689
AFIX  13
H21A  2    0.976205    1.169206    0.391295    11.00000   -1.20000
AFIX   0
C22   1    0.927724    1.095117    0.461015    11.00000    0.02923    0.02880 =
         0.01981    0.00736    0.01185    0.01073
AFIX  13
H22A  2    0.862104    1.068409    0.461343    11.00000   -1.20000
AFIX   0
C23   1    0.974293    1.021073    0.453158    11.00000    0.01916    0.02896 =
         0.02128    0.00433    0.00891    0.00346
AFIX  13
H23A  2    1.040899    1.048954    0.454896    11.00000   -1.20000
AFIX   0
C24   1    0.905507    0.945846    0.368272    11.00000    0.02494    0.02125 =
         0.02824    0.00865    0.01372    0.00619
AFIX  13
H24A  2    0.936501    0.895906    0.363391    11.00000   -1.20000
AFIX   0
C25   1    0.647236    1.290401    0.224869    11.00000    0.05205    0.05817 =
         0.02305    0.01169    0.01491    0.02855
AFIX  23
H25A  2    0.580806    1.285471    0.223206    11.00000   -1.20000
H25B  2    0.674555    1.352175    0.219568    11.00000   -1.20000
AFIX   0
C26   1    0.717063    1.281635    0.307708    11.00000    0.03552    0.03034 =
         0.02620    0.00280    0.01153    0.01137
AFIX  13
H26A  2    0.691158    1.218439    0.312394    11.00000   -1.20000
AFIX   0
C27   1    0.729608    1.356079    0.383321    11.00000    0.03338    0.02753 =
         0.02015    0.00652    0.01343    0.01150
AFIX  13
H27A  2    0.753671    1.419230    0.377780    11.00000   -1.20000
AFIX   0
C28   1    0.806394    1.346657    0.464588    11.00000    0.02616    0.03219 =
         0.02419    0.00886    0.00944    0.00640
AFIX  13
H28A  2    0.780975    1.284264    0.470951    11.00000   -1.20000
AFIX   0
C29   1    0.904362    1.356798    0.461125    11.00000    0.03500    0.02813 =
         0.02150    0.00924    0.01119    0.01187
AFIX  13
H29A  2    0.929364    1.419892    0.455858    11.00000   -1.20000
AFIX   0
C30   1    0.886059    1.285026    0.383346    11.00000    0.02968    0.03084 =
         0.02973    0.01216    0.01430    0.01136
AFIX  13
H30A  2    0.950743    1.293364    0.379630    11.00000   -1.20000
AFIX   0
C31   1    0.343722    1.300463    0.202745    11.00000    0.04213    0.02123 =
         0.02228    0.00722    0.01178    0.00964
AFIX  23
H31A  2    0.367777    1.297731    0.159332    11.00000   -1.20000
H31B  2    0.291470    1.240435    0.187088    11.00000   -1.20000
AFIX   0
C32   1    0.430188    1.313406    0.286425    11.00000    0.03837    0.02528 =
         0.02454    0.01043    0.01631    0.01290
AFIX  13
H32A  2    0.454037    1.258243    0.283318    11.00000   -1.20000
AFIX   0
C33   1    0.399898    1.324819    0.358739    11.00000    0.02969    0.02255 =
         0.02284    0.00712    0.01018    0.00975
AFIX  13
H33A  2    0.364474    1.372259    0.356107    11.00000   -1.20000
AFIX   0
C34   1    0.491061    1.352438    0.444573    11.00000    0.03702    0.02503 =
         0.02207    0.00680    0.01162    0.01332
AFIX  13
H34A  2    0.520156    1.300535    0.449885    11.00000   -1.20000
AFIX   0
C35   1    0.569216    1.438200    0.451663    11.00000    0.02203    0.01998 =
         0.02014    0.00276    0.00448    0.00485
AFIX  13
H35A  2    0.539995    1.490076    0.447246    11.00000   -1.20000
AFIX   0
C36   1    0.595098    1.416461    0.379663    11.00000    0.03165    0.02165 =
         0.02124    0.00857    0.01063    0.01141
AFIX  13
H36A  2    0.647326    1.472529    0.385052    11.00000   -1.20000
AFIX   0
C37   1    0.094564    1.014617    0.156770    11.00000    0.03814    0.02437 =
         0.02141    0.00832    0.01226    0.01206
AFIX  23
H37A  2    0.114064    1.037125    0.115696    11.00000   -1.20000
H37B  2    0.093449    0.949324    0.149598    11.00000   -1.20000
AFIX   0
C38   1    0.172911    1.072484    0.245433    11.00000    0.03113    0.02621 =
         0.02355    0.00587    0.01138    0.01287
AFIX  13
H38A  2    0.241208    1.071670    0.253284    11.00000   -1.20000
AFIX   0
C39   1    0.151458    1.037447    0.311733    11.00000    0.02521    0.02394 =
         0.02144    0.00316    0.00846    0.00783
AFIX  13
H39A  2    0.080001    1.029957    0.299561    11.00000   -1.20000
AFIX   0
C40   1    0.222236    1.105243    0.398489    11.00000    0.02076    0.03848 =
         0.01763    0.00654    0.00739    0.00918
AFIX  13
H40A  2    0.293128    1.108648    0.411639    11.00000   -1.20000
AFIX   0
C41   1    0.211036    1.200189    0.397267    11.00000    0.02075    0.03357 =
         0.02918    0.00236    0.00933    0.00873
AFIX  13
H41A  2    0.140344    1.196729    0.384948    11.00000   -1.20000
AFIX   0
C42   1    0.232352    1.229218    0.329217    11.00000    0.02931    0.02673 =
         0.02737    0.00400    0.00663    0.01105
AFIX  13
H42A  2    0.222627    1.290926    0.327588    11.00000   -1.20000
AFIX   0
C43   1    0.422760    0.921269    0.904741    11.00000    0.05707    0.04630 =
         0.01797    0.00475    0.01127    0.02781
AFIX  23
H43A  2    0.430698    0.987568    0.908908    11.00000   -1.20000
H43B  2    0.359625    0.892839    0.907174    11.00000   -1.20000
AFIX   0
C44   1    0.417758    0.872836    0.822565    11.00000    0.03950    0.02780 =
         0.01809    0.00841    0.01080    0.01821
AFIX  13
H44A  2    0.482642    0.900289    0.821325    11.00000   -1.20000
AFIX   0
C45   1    0.330764    0.882161    0.747477    11.00000    0.02274    0.02432 =
         0.02408    0.00474    0.00777    0.01085
AFIX  13
H45A  2    0.266528    0.859135    0.751051    11.00000   -1.20000
AFIX   0
C46   1    0.322355    0.824545    0.665664    11.00000    0.01859    0.03055 =
         0.02252    0.00459    0.00263    0.00938
AFIX  13
H46A  2    0.385320    0.850429    0.661022    11.00000   -1.20000
AFIX   0
C47   1    0.310181    0.725963    0.667048    11.00000    0.02296    0.03035 =
         0.02370    0.00286    0.01101    0.00989
AFIX  13
H47A  2    0.245740    0.699891    0.669445    11.00000   -1.20000
AFIX   0
C48   1    0.396730    0.722158    0.745384    11.00000    0.02945    0.02187 =
         0.03311    0.01087    0.01812    0.01278
AFIX  13
H48A  2    0.385984    0.656457    0.747286    11.00000   -1.20000
AFIX   0
C49   1    0.441311    1.228965    0.931116    11.00000    0.04335    0.02750 =
         0.01529    0.00366    0.00647    0.01386
AFIX  23
H49A  2    0.453168    1.195856    0.974741    11.00000   -1.20000
H49B  2    0.505757    1.276683    0.946680    11.00000   -1.20000
AFIX   0
C50   1    0.409272    1.161182    0.847779    11.00000    0.03004    0.02853 =
         0.02055    0.00990    0.01139    0.01140
AFIX  13
H50A  2    0.464656    1.135270    0.851043    11.00000   -1.20000
AFIX   0
C51   1    0.383435    1.207406    0.775851    11.00000    0.03259    0.02842 =
         0.01986    0.00811    0.01185    0.01463
AFIX  13
H51A  2    0.337880    1.243766    0.779144    11.00000   -1.20000
AFIX   0
C52   1    0.333990    1.136305    0.688639    11.00000    0.02683    0.02341 =
         0.01948    0.00300    0.00697    0.00632
AFIX  13
H52A  2    0.383121    1.106271    0.682199    11.00000   -1.20000
AFIX   0
C53   1    0.243521    1.063202    0.682783    11.00000    0.02092    0.02842 =
         0.02501    0.00937    0.00859    0.01071
AFIX  13
H53A  2    0.195802    1.095007    0.689609    11.00000   -1.20000
AFIX   0
C54   1    0.279624    1.020216    0.754818    11.00000    0.02996    0.02644 =
         0.01984    0.00901    0.01064    0.01385
AFIX  13
H54A  2    0.220401    0.972231    0.750348    11.00000   -1.20000
AFIX   0
C55   1    0.743020    1.470068    0.976999    11.00000    0.03829    0.02731 =
         0.01979    0.00345    0.00457    0.01358
AFIX  23
H55A  2    0.732854    1.440799    1.018852    11.00000   -1.20000
H55B  2    0.812033    1.475939    0.984524    11.00000   -1.20000
AFIX   0
C56   1    0.667006    1.409618    0.888683    11.00000    0.03387    0.02571 =
         0.01749    0.00394    0.00625    0.01048
AFIX  13
H56A  2    0.668615    1.344481    0.882486    11.00000   -1.20000
AFIX   0
C57   1    0.685865    1.444369    0.821316    11.00000    0.02882    0.02648 =
         0.02015    0.00813    0.00838    0.01334
AFIX  13
H57A  2    0.693600    1.511978    0.832033    11.00000   -1.20000
AFIX   0
C58   1    0.598636    1.390611    0.734296    11.00000    0.03201    0.02013 =
         0.02261    0.00759    0.00778    0.00615
AFIX  13
H58A  2    0.593385    1.323519    0.722475    11.00000   -1.20000
AFIX   0
C59   1    0.503632    1.401371    0.735484    11.00000    0.03040    0.02301 =
         0.01602    0.00399   -0.00138    0.00650
AFIX  13
H59A  2    0.509933    1.468702    0.747772    11.00000   -1.20000
AFIX   0
C60   1    0.488313    1.364840    0.803899    11.00000    0.02891    0.02197 =
         0.02331    0.00473    0.00516    0.00888
AFIX  13
H60A  2    0.426236    1.374563    0.804829    11.00000   -1.20000
AFIX   0
C61   1    1.063124    1.450322    1.002109    11.00000    0.02964    0.03735 =
         0.02879    0.01087    0.00992    0.01572
AFIX  23
H61A  2    1.092995    1.399858    0.999812    11.00000   -1.20000
H61B  2    1.115685    1.509684    1.016454    11.00000   -1.20000
AFIX   0
C62   1    0.975601    1.434099    0.916725    11.00000    0.02750    0.02425 =
         0.02393    0.00697    0.00990    0.01173
AFIX  13
H62A  2    0.920444    1.377133    0.905443    11.00000   -1.20000
AFIX   0
C63   1    1.006794    1.420462    0.846332    11.00000    0.03902    0.02462 =
         0.02377    0.01062    0.01176    0.02000
AFIX  13
H63A  2    1.069495    1.471489    0.861234    11.00000   -1.20000
AFIX   0
C64   1    0.922651    1.417558    0.763439    11.00000    0.04453    0.03918 =
         0.02060    0.01040    0.01503    0.02613
AFIX  13
H64A  2    0.863875    1.360826    0.745101    11.00000   -1.20000
AFIX   0
C65   1    0.890404    1.504123    0.776351    11.00000    0.03559    0.03149 =
         0.02785    0.01155    0.01078    0.01907
AFIX  13
H65A  2    0.950681    1.559645    0.795345    11.00000   -1.20000
AFIX   0
C66   1    0.859906    1.508007    0.848018    11.00000    0.03277    0.02396 =
         0.02272    0.00639    0.00616    0.01267
AFIX  13
H66A  2    0.840983    1.565313    0.857831    11.00000   -1.20000
AFIX   0
C67   1    1.161211    1.173704    0.985969    11.00000    0.03819    0.03340 =
         0.01702    0.00577    0.00882    0.01575
AFIX  23
H67A  2    1.171985    1.219678    1.036724    11.00000   -1.20000
H67B  2    1.122009    1.112186    0.983836    11.00000   -1.20000
AFIX   0
C68   1    1.102642    1.199813    0.907784    11.00000    0.02782    0.02492 =
         0.02243    0.01046    0.01143    0.00890
AFIX  13
H68A  2    1.034934    1.197795    0.903438    11.00000   -1.20000
AFIX   0
C69   1    1.089154    1.136343    0.826884    11.00000    0.02669    0.02366 =
         0.01975    0.00408    0.00904    0.00987
AFIX  13
H69A  2    1.155318    1.129183    0.834421    11.00000   -1.20000
AFIX   0
C70   1    1.047794    1.175676    0.753768    11.00000    0.02681    0.03105 =
         0.02185    0.00201    0.00868    0.01285
AFIX  13
H70A  2    0.980075    1.179706    0.744649    11.00000   -1.20000
AFIX   0
C71   1    1.117111    1.270040    0.773297    11.00000    0.03405    0.03203 =
         0.02186    0.01158    0.01330    0.01460
AFIX  13
H71A  2    1.185689    1.265776    0.786170    11.00000   -1.20000
AFIX   0
C72   1    1.122126    1.330407    0.853588    11.00000    0.02485    0.02805 =
         0.02703    0.00979    0.00952    0.01336
AFIX  13
H72A  2    1.167521    1.394919    0.868503    11.00000   -1.20000
AFIX   0
C73   1    0.934005    0.868919    0.936782    11.00000    0.03478    0.04049 =
         0.02015    0.00205    0.01139    0.00163
AFIX  23
H73A  2    0.970807    0.922890    0.987849    11.00000   -1.20000
H73B  2    0.863519    0.845639    0.927227    11.00000   -1.20000
AFIX   0
C74   1    0.935936    0.898749    0.861605    11.00000    0.01962    0.03124 =
         0.02518    0.00430    0.00856    0.00544
AFIX  13
H74A  2    0.901626    0.946894    0.852836    11.00000   -1.20000
AFIX   0
C75   1    0.885439    0.820460    0.782913    11.00000    0.01389    0.03025 =
         0.02266    0.00976    0.00959    0.00582
AFIX  13
H75A  2    0.915957    0.769912    0.792451    11.00000   -1.20000
AFIX   0
C76   1    0.896475    0.852513    0.710487    11.00000    0.02657    0.02616 =
         0.02724    0.01294    0.01564    0.00831
AFIX  13
H76A  2    0.862749    0.900720    0.699152    11.00000   -1.20000
AFIX   0
C77   1    1.007637    0.894956    0.738833    11.00000    0.02583    0.02554 =
         0.02371    0.00503    0.01284    0.00784
AFIX  13
H77A  2    1.039999    0.845532    0.747990    11.00000   -1.20000
AFIX   0
C78   1    1.056982    0.972698    0.822043    11.00000    0.01993    0.03080 =
         0.02563    0.00630    0.01000    0.00957
AFIX  13
H78A  2    1.131176    0.995670    0.841181    11.00000   -1.20000
AFIX   0
C79   1    0.620319    0.713555    0.895848    11.00000    0.02427    0.03054 =
         0.01842    0.00658    0.00753    0.00629
AFIX  23
H79A  2    0.684209    0.736313    0.948722    11.00000   -1.20000
H79B  2    0.576016    0.748694    0.903004    11.00000   -1.20000
AFIX   0
C80   1    0.641901    0.731918    0.824968    11.00000    0.02373    0.02074 =
         0.01473    0.00489    0.00419    0.00799
AFIX  13
H80A  2    0.671951    0.800298    0.837139    11.00000   -1.20000
AFIX   0
C81   1    0.546334    0.695509    0.740350    11.00000    0.01867    0.02615 =
         0.01157    0.00423    0.00368    0.01106
AFIX  13
H81A  2    0.507285    0.630995    0.733511    11.00000   -1.20000
AFIX   0
C82   1    0.570605    0.696607    0.666479    11.00000    0.02774    0.03316 =
         0.01899    0.01025    0.01114    0.01430
AFIX  13
H82A  2    0.598833    0.762021    0.667596    11.00000   -1.20000
AFIX   0
C83   1    0.645748    0.646432    0.672910    11.00000    0.01954    0.03043 =
         0.02148    0.00729    0.01044    0.00955
AFIX  13
H83A  2    0.615570    0.581258    0.671280    11.00000   -1.20000
AFIX   0
C84   1    0.739327    0.692833    0.756338    11.00000    0.01773    0.02138 =
         0.02042    0.00500    0.00493    0.00720
AFIX  13
H84A  2    0.789723    0.660125    0.759527    11.00000   -1.20000

AFIX   0

PART 1
O71   3    0.416492   -0.109204    0.240534    21.00000    0.09995    0.09040 =
         0.08829    0.03179   -0.03026    0.00179
AFIX   3
H71O  2    0.416072   -0.154514    0.258534    21.00000   -1.20000
AFIX   0
O72   3    0.543938   -0.035585    0.244983    21.00000    0.10922    0.20410 =
         0.08693    0.11303    0.07677    0.10760
O73   3    0.819034    0.030688    0.593795    21.00000    0.05006    0.08292 =
         0.06513    0.02443    0.03380    0.02171
AFIX  83
H73O  2    0.817881    0.012266    0.634620    21.00000   -1.20000
AFIX   0
O74   3    0.827271    0.180983    0.606531    21.00000    0.07212    0.07768 =
         0.10122   -0.00473    0.00204    0.03617
C85   1    0.510563   -0.037817    0.291663    21.00000    0.05380    0.06431 =
         0.04976    0.02930    0.03086    0.03463
C86   1    0.774794    0.097332    0.584780    21.00000    0.05214    0.08264 =
         0.07270   -0.01464    0.01208    0.02303

SAME C87A > C96A

C87   1    0.528765   -0.007183    0.376078    21.00000    0.03607    0.05586 =
         0.05021    0.02986    0.02205    0.02415
C88   1    0.481045    0.067673    0.389845    21.00000    0.03130    0.04476 =
         0.05185    0.02179    0.01133    0.01636
AFIX  23
H88A  2    0.504957    0.119806    0.370122    21.00000   -1.20000
H88B  2    0.406958    0.041513    0.356388    21.00000   -1.20000
AFIX   0
C89   1    0.487867   -0.089889    0.407809    21.00000    0.09744    0.05342 =
         0.05335    0.02720    0.03197    0.02443
AFIX  23
H89A  2    0.414449   -0.119139    0.371900    21.00000   -1.20000
H89B  2    0.520683   -0.137530    0.402646    21.00000   -1.20000
AFIX   0
C90   1    0.642005    0.032315    0.431514    21.00000    0.04562    0.07859 =
         0.06183    0.01906    0.02191    0.03344
AFIX  23
H90A  2    0.670943    0.084857    0.414635    21.00000   -1.20000
H90B  2    0.673633   -0.015911    0.424741    21.00000   -1.20000
AFIX   0
C91   1    0.664025    0.066822    0.527361    21.00000    0.05455    0.09467 =
         0.05688    0.00019    0.01865    0.03118

C92   1    0.614626   -0.023746    0.552600    21.00000    0.07777    0.09579 =
         0.06288    0.01927    0.03763    0.03781
AFIX  23
H92A  2    0.643983   -0.073435    0.544395    21.00000   -1.20000
H92B  2    0.628004   -0.005389    0.612251    21.00000   -1.20000
AFIX   0
C93   1    0.508774   -0.055259    0.498078    21.00000    0.08917    0.07945 =
         0.05224    0.03042    0.03037    0.02843
AFIX  13
H93A  2    0.477435   -0.108819    0.513460    21.00000   -1.20000
AFIX   0
C94   1    0.459149    0.016919    0.506543    21.00000    0.07368    0.08644 =
         0.07795    0.03282    0.03937    0.02317
AFIX  23
H94A  2    0.469496    0.037234    0.565212    21.00000   -1.20000
H94B  2    0.385874   -0.009074    0.468762    21.00000   -1.20000
AFIX   0
C95   1    0.508083    0.102992    0.481771    21.00000    0.03630    0.05712 =
         0.06082    0.01192    0.02405    0.01382
AFIX  13
H95A  2    0.477711    0.152808    0.489315    21.00000   -1.20000
AFIX   0
C96   1    0.619240    0.141218    0.534122    21.00000    0.04651    0.07676 =
         0.05267   -0.00800    0.00930    0.01592
AFIX  23
H96A  2    0.647558    0.191441    0.514588    21.00000   -1.20000
H96B  2    0.635504    0.167643    0.593673    21.00000   -1.20000
AFIX   0
PART 2

O71A  3    0.750329    0.013963    0.874922   -21.00000    0.18344    0.13403 =
         0.13171    0.09500    0.11148    0.10596
O72A  3    0.845183    0.137897    0.895699   -21.00000    0.05458    0.13702 =
         0.06203    0.02736    0.01402    0.05084
O73A  3    0.611385   -0.168244    0.536957   -21.00000    0.06696    0.04846 =
         0.11592    0.01713    0.03827    0.01889
AFIX  83
H73W  2    0.610498   -0.212680    0.558070   -21.00000   -1.20000
AFIX   0

O74A  3    0.461517   -0.167247    0.524935   -21.00000    0.08157    0.04928 =
         0.10160    0.01916    0.05631    0.02510
AFIX  83
H74W  2    0.443227   -0.152160    0.561920   -21.00000   -1.20000
AFIX   0

C85A  1    0.759672    0.060747    0.841321   -21.00000    0.07978    0.04528 =
         0.06907    0.03518    0.03362    0.03851
C86A  1    0.551491   -0.123265    0.551338   -21.00000    0.06905    0.05377 =
         0.04177    0.02474    0.01465    0.02194
C87A  1    0.705827    0.069315    0.755568   -21.00000    0.05148    0.05267 =
         0.04673    0.00260    0.02626    0.01637
C88A  1    0.631520    0.121055    0.747374   -21.00000    0.05519    0.08260 =
         0.07726    0.03833    0.04165    0.04132
AFIX  23
H88C  2    0.667295    0.185671    0.784195   -21.00000   -1.20000
H88D  2    0.582506    0.091179    0.765628   -21.00000   -1.20000
AFIX   0

C89A  1    0.785472    0.121999    0.727005   -21.00000    0.04572    0.05069 =
         0.06961    0.01633    0.02625    0.01561
AFIX  23
H89C  2    0.820044    0.187086    0.762887   -21.00000   -1.20000
H89D  2    0.836818    0.090748    0.732886   -21.00000   -1.20000
AFIX   0

C90A  1    0.654381   -0.029236    0.697095   -21.00000    0.06654    0.04615 =
         0.06018    0.02691    0.03270    0.01843
AFIX  23
H90C  2    0.606726   -0.064531    0.713988   -21.00000   -1.20000
H90D  2    0.705302   -0.060604    0.701260   -21.00000   -1.20000
AFIX   0

C91A  1    0.595379   -0.027123    0.602644   -21.00000    0.06793    0.06441 =
         0.04438    0.01507    0.02877    0.02709
C92A  1    0.682352    0.028164    0.579387   -21.00000    0.05326    0.05262 =
         0.05814    0.03183    0.02498    0.02636
AFIX  23
H92C  2    0.733146   -0.003926    0.586079   -21.00000   -1.20000
H92D  2    0.651353    0.030794    0.520503   -21.00000   -1.20000
AFIX   0

C93A  1    0.727875    0.119147    0.636425   -21.00000    0.06271    0.06850 =
         0.06027    0.02073    0.03122    0.02391
AFIX  13
H93C  2    0.778049    0.153588    0.620602   -21.00000   -1.20000
AFIX   0
C94A  1    0.658225    0.176301    0.634797   -21.00000    0.05822    0.06286 =
         0.04855    0.00677    0.02546    0.01961
AFIX  23
H94C  2    0.626806    0.186120    0.578628   -21.00000   -1.20000
H94D  2    0.696631    0.237622    0.677415   -21.00000   -1.20000
AFIX   0
C95A  1    0.575298    0.121221    0.654823   -21.00000    0.07850    0.04912 =
         0.05575    0.01356    0.03725    0.02083
AFIX  13
H95C  2    0.524655    0.154175    0.649402   -21.00000   -1.20000
AFIX   0

C96A  1    0.522557    0.021927    0.598811   -21.00000    0.05196    0.06241 =
         0.09733    0.02037    0.02627    0.02761
AFIX  23
H96C  2    0.474932   -0.010737    0.617073   -21.00000   -1.20000
H96D  2    0.483474    0.021711    0.539942   -21.00000   -1.20000

AFIX   0
HKLF 4


REM  DICOOH in P1
REM R1 =  0.0758 for   16593 Fo > 4sig(Fo)  and  0.0934 for all   21115 data
REM   1676 parameters refined using    447 restraints

END

WGHT      0.1490      0.2147

REM Highest difference peak  1.041,  deepest hole -0.408,  1-sigma level  0.089
Q1    1   0.1582  1.2922  0.5342  11.00000  0.05    1.04
Q2    1  -0.1094  0.7022  0.0271  11.00000  0.05    0.75
Q3    1  -0.1539  0.8596  0.0985  11.00000  0.05    0.69
Q4    1   0.0955  1.3317  0.1505  11.00000  0.05    0.65
Q5    1  -0.0168  1.1469  0.0543  11.00000  0.05    0.62
Q6    1   0.4483  1.4683  1.0191  11.00000  0.05    0.61
Q7    1   0.3930  0.5602  0.8902  11.00000  0.05    0.61
Q8    1   0.1736  0.4473  0.4283  11.00000  0.05    0.58
Q9    1   1.0162  1.3220  0.2597  11.00000  0.05    0.57
Q10   1   0.6514  0.5611  0.1014  11.00000  0.05    0.53
Q11   1   0.3731 -0.1811  0.1280  11.00000  0.05    0.52
Q12   1   0.0673  0.8098  0.5963  11.00000  0.05    0.50
Q13   1   1.1855  0.8358  0.9803  11.00000  0.05    0.49
Q14   1   0.3109  1.4759  0.4946  11.00000  0.05    0.46
Q15   1   0.4874 -0.0866  0.2329  11.00000  0.05    0.46
Q16   1   0.8022  1.2961  0.1393  11.00000  0.05    0.46
Q17   1   1.0319  0.7935  0.5206  11.00000  0.05    0.44
Q18   1   0.3399  0.4707  0.5847  11.00000  0.05    0.44
Q19   1   0.1026  0.5707  0.4935  11.00000  0.05    0.44
Q20   1   0.4381  0.7415  1.0050  11.00000  0.05    0.44
;
_shelx_res_checksum   62239

_shelx_hkl_file
;
   0   0   3   19.90    3.12
   0   0  -3   22.20    3.35
   0   0  -4  186.84   11.04
   0   0   4  208.66   10.88
   0   0   5    4.72    2.00
   0   0  -5    8.89    3.47
   0   0  -6   35.67    5.85
   0   0   6   25.10    4.85
   0   0  -7  543.65   25.15
   0   0   7  622.93   25.18
   0   0  -8  155.93   14.20
   0   0   8  152.87   13.91
   0   0   9   56.72    8.95
   0   0  -9   54.04    9.19
   0   0 -10  246.55   19.45
   0   0  10  245.31   19.33
   0   0 -10  245.78   20.56
   0   0  11  162.12   17.01
   0   0 -11  163.31   17.41
   0   0 -11  158.00   17.21
   0   0  12   57.31   10.85
   0   0 -12   59.62   11.04
   0   0 -13 2224.23   67.44
   0   0 -14  366.26   29.97
   0   0 -15    9.63    6.21
   0   0 -16   20.61    8.01
   0   0 -17   34.05   11.11
   0   0 -18   59.54   14.38
   0   0 -19   27.89   10.46
   0   0 -20   60.42   15.49
   0   1 -20   15.91    9.62
   0   1 -19   21.80    8.89
   0   1 -18   -1.92    6.58
   0   1 -17   57.94   13.04
   0   1 -16   49.93   11.54
   0   1 -15  277.03   26.20
   0   1 -14  500.28   33.48
   0   1 -13  853.65   42.25
   0  -1  12   34.42    8.50
   0   1 -12   33.17    8.64
   0  -1  11  128.76   14.64
   0   1 -11  109.28   13.87
   0   1 -11  107.84   14.72
   0  -1  10   81.83   11.52
   0   1 -10   81.68   11.53
   0  -1   9   92.07   11.21
   0   1  -9   77.45   10.72
   0  -1   8  652.37   27.70
   0  -1   7  335.02   18.48
   0  -1   6 1386.32   34.57
   0  -1   5  130.51    9.79
   0  -1   4  162.67    9.64
   0  -1   3  570.59   15.57
   0   1   2  300.65    9.88
   0  -1  -2  299.76   10.66
   0   1   3  457.65   14.25
   0  -1  -3  453.84   15.85
   0  -1  -4  583.05   19.98
   0   1   4  573.30   18.47
   0  -1  -5  614.72   22.89
   0   1   5  626.26   21.97
   0  -1  -6  319.41   17.84
   0   1   6  340.85   17.39
   0  -1  -7  232.66   16.91
   0   1   7  228.38   15.93
   0  -1  -8  148.54   14.08
   0   1   8  139.97   12.85
   0   1   9  363.25   22.10
   0  -1  -9  351.12   23.31
   0   1  10  170.48   16.28
   0  -1 -10  156.42   15.67
   0  -1 -10  166.13   16.77
   0   1  11   31.73    7.59
   0  -1 -11   28.06    7.71
   0  -1 -11   34.07    7.79
   0  -1 -12  534.43   31.82
   0  -1 -13  821.04   41.15
   0  -1 -14    5.36    4.96
   0  -1 -15  183.66   21.60
   0  -1 -16   42.96   11.07
   0  -1 -17   64.28   14.76
   0  -1 -18   71.68   15.67
   0  -1 -19   36.87   12.04
   0  -1 -20   22.77    9.26
   0   2 -20   15.00    7.48
   0   2 -19    5.42    6.50
   0   2 -18    6.73    6.67
   0   2 -17   39.15   11.71
   0   2 -16   13.15    6.93
   0   2 -15    1.13    4.04
   0   2 -14  259.92   24.85
   0   2 -13  323.30   26.87
   0  -2  12  114.52   14.71
   0   2 -12  106.59   14.76
   0  -2  11   14.50    5.44
   0   2 -11    9.08    4.55
   0  -2  10  176.93   16.37
   0  -2   9  568.49   27.53
   0  -2   8  200.14   15.47
   0  -2   7 1585.89   40.70
   0  -2   6  844.51   27.07
   0  -2   5  106.80    8.93
   0  -2   4  439.26   15.90
   0  -2   3  550.13   15.64
   0  -2  -1  646.70   15.09
   0  -2  -2  185.67    9.65
   0  -2  -2  163.72    7.45
   0  -2  -3  118.80    8.65
   0   2   3  104.52    7.59
   0  -2  -4    6.67    3.32
   0   2   4    6.70    2.69
   0  -2  -5 4083.41   60.63
   0  -2  -5 4075.30   55.46
   0   2   5 3995.74   54.90
   0  -2  -6 1030.01   30.50
   0  -2  -6  981.73   32.37
   0   2   6  960.02   30.03
   0  -2  -7  540.13   25.82
   0   2   7  568.10   24.46
   0  -2  -7  557.87   24.52
   0   2   8   15.90    4.87
   0  -2  -8   11.36    4.41
   0   2   9   78.65   10.48
   0  -2  -9   66.84   10.19
   0  -2 -10   46.20    9.55
   0   2  10   45.00    8.91
   0  -2 -10   52.64    9.18
   0   2  11  543.12   30.80
   0  -2 -11  578.64   31.42
   0  -2 -12   51.69   10.31
   0  -2 -13   44.69   10.98
   0  -2 -14   30.26    8.97
   0  -2 -15    9.31    4.76
   0  -2 -16   30.61   10.77
   0  -2 -17   16.97    8.46
   0  -2 -18   93.83   17.45
   0  -2 -19    8.02    6.88
   0  -2 -20   69.15   15.82
   0   3 -20   13.60    8.16
   0   3 -19   -4.45    6.24
   0   3 -18   17.40    7.63
   0   3 -17   11.47    5.59
   0   3 -16  118.93   18.16
   0   3 -15   39.47   11.65
   0   3 -14 1897.47   65.88
   0   3 -13  262.82   24.08
   0   3 -12  512.85   31.07
   0  -3  12  543.02   31.64
   0  -3  11   43.91    9.22
   0  -3  10  354.96   23.24
   0  -3   9  327.36   21.09
   0  -3   8  588.68   26.43
   0  -3   7  678.98   26.77
   0  -3   6 1571.40   37.67
   0  -3   5  191.81   12.40
   0  -3   4  284.30   13.38
   0  -3   3  812.24   19.60
   0  -3   2  210.07    8.65
   0   3  -2  206.94    8.87
   0  -3   1 9912.44   50.97
   0  -3   1 9999.00   62.73
   0   3  -1 9832.00   51.31
   0   3   0 2846.70   27.03
   0  -3   0 2840.92   26.87
   0  -3   0 2992.35   35.47
   0   3   1  713.88   14.75
   0  -3  -1  733.32   18.96
   0  -3  -1  726.09   14.66
   0   3   2 2443.74   30.88
   0  -3  -2 2546.66   31.15
   0  -3  -2 2534.12   30.92
   0  -3  -2 2588.29   38.89
   0  -3  -3 1875.27   31.04
   0  -3  -3 1891.15   30.56
   0  -3  -3 1910.42   37.06
   0  -3  -4  920.87   24.22
   0  -3  -4  976.65   25.26
   0  -3  -4  925.75   28.28
   0   3   4  940.69   24.52
   0   3   5 2381.70   43.31
   0  -3  -5 2292.38   42.42
   0  -3  -5 2408.55   43.98
   0  -3  -5 2350.31   48.47
   0  -3  -6   73.27    9.49
   0  -3  -6   69.45    8.34
   0   3   6   59.73    7.43
   0   3   7 2154.46   48.02
   0  -3  -7 2244.57   53.95
   0  -3  -7 2290.13   49.55
   0  -3  -8  103.52   12.80
   0   3   8  107.71   11.84
   0  -3  -9   10.23    5.46
   0   3   9    9.02    3.82
   0   3  10   44.92    8.81
   0  -3 -10   34.67    7.30
   0  -3 -10   49.14    9.86
   0   3  11  469.17   29.00
   0  -3 -11  429.14   27.24
   0  -3 -12   23.05    8.01
   0  -3 -13  292.74   24.70
   0  -3 -14  148.22   18.78
   0  -3 -15   12.41    6.53
   0  -3 -16   22.07    8.32
   0  -3 -17   77.54   15.36
   0  -3 -18   66.19   14.80
   0  -3 -19    9.97    7.52
   0  -3 -20   42.85   12.04
   0   4 -20   -0.16    5.33
   0   4 -19    4.00    6.57
   0   4 -18   52.65   13.70
   0   4 -17    5.82    6.43
   0   4 -16  123.53   18.68
   0   4 -15   23.84    9.23
   0   4 -14  657.87   39.09
   0   4 -13  455.69   30.80
   0   4 -12  376.75   27.09
   0  -4  11   14.90    5.48
   0  -4  10  120.07   13.49
   0  -4   9   53.04    9.07
   0  -4   8 1411.84   40.69
   0  -4   7 3301.17   58.26
   0  -4   6 1249.91   33.84
   0   4  -5 1083.78   29.36
   0  -4   5 1062.77   28.55
   0   4  -4  520.09   18.82
   0  -4   4  529.15   18.56
   0   4  -3 2106.32   33.00
   0  -4   3 2093.60   33.11
   0  -4   2  801.21   18.20
   0   4  -2  765.57   17.87
   0  -4   1 7742.06   50.14
   0   4  -1 7665.89   53.27
   0  -4   1 7584.56   63.80
   0  -4   0  186.19   10.64
   0   4   0  180.20    7.99
   0  -4   0  176.99    8.00
   0  -4  -1  118.08    6.68
   0  -4  -1  128.13    8.99
   0   4   1  117.25    6.69
   0  -4  -2  429.80   17.64
   0   4   2  406.81   13.23
   0  -4  -2  400.68   13.66
   0  -4  -3 1492.45   28.35
   0  -4  -3 1506.83   35.36
   0  -4  -3 1445.29   28.99
   0  -4  -4  568.09   23.61
   0  -4  -4  583.30   19.95
   0  -4  -4  572.44   19.44
   0  -4  -5 1640.66   36.11
   0  -4  -5 1671.01   43.34
   0  -4  -5 1704.30   36.94
   0  -4  -6  854.50   28.58
   0  -4  -6  827.99   27.85
   0  -4  -6  853.43   33.09
   0  -4  -7   22.34    5.96
   0  -4  -7   14.97    4.60
   0  -4  -7   22.45    6.18
   0   4   8  107.30   12.25
   0  -4  -8  104.23   11.46
   0  -4  -8   98.51   12.73
   0   4   9  185.47   19.02
   0   4   9  182.38   16.12
   0  -4  -9  185.05   18.09
   0  -4  -9  177.72   15.76
   0  -4 -10   24.81    7.06
   0   4  10   33.09    7.53
   0  -4 -10   31.65    7.57
   0  -4 -11   82.86   12.08
   0   4  11   91.45   13.24
   0  -4 -11  118.86   14.63
   0  -4 -12   75.44   12.12
   0  -4 -13   59.66   11.48
   0  -4 -14  213.24   22.44
   0  -4 -15    6.61    5.85
   0  -4 -16   23.12    7.81
   0  -4 -17   18.04    8.36
   0  -4 -18   24.31    9.69
   0  -4 -19    9.57    6.76
   0   5 -20   93.18   18.37
   0   5 -19   27.45    9.78
   0   5 -18   50.60   12.60
   0   5 -17  112.70   18.45
   0   5 -16   68.57   14.39
   0   5 -15   12.49    7.15
   0   5 -14   87.34   14.19
   0   5 -13  141.00   17.54
   0   5 -12   78.92   12.86
   0   5 -11   27.71    7.33
   0  -5  11   19.65    6.04
   0  -5  10  111.52   13.51
   0   5 -10  113.21   13.79
   0  -5   9 1294.62   41.83
   0   5  -9 1308.35   42.80
   0  -5   8 1092.65   36.59
   0   5  -8 1115.94   37.24
   0   5  -7  234.74   16.06
   0  -5   7  238.63   15.94
   0  -5   6 1157.27   33.07
   0   5  -6 1184.89   34.42
   0   5  -5  161.48   11.94
   0  -5   5  168.91   11.77
   0   5  -4  215.26   12.47
   0  -5   4  210.69   12.04
   0   5  -3   12.02    3.23
   0  -5   3   10.83    3.06
   0  -5   2  590.78   16.69
   0   5  -2  588.59   17.00
   0   5  -1  532.34   15.66
   0  -5   1  533.99   19.19
   0  -5   1  529.74   14.71
   0  -5   0  189.55    9.08
   0   5   0  177.49    8.86
   0  -5   0  213.93   12.43
   0   5   1  290.44   11.78
   0  -5  -1  301.55   15.23
   0  -5  -1  302.29   11.66
   0   5   2  489.95   15.78
   0  -5  -2  564.92   22.05
   0  -5  -2  530.70   16.64
   0  -5  -3  858.26   28.75
   0  -5  -3  802.04   22.17
   0  -5  -3  796.10   21.62
   0  -5  -4  385.13   16.60
   0  -5  -4  346.51   15.85
   0  -5  -4  377.20   20.31
   0  -5  -5  746.32   25.08
   0  -5  -5  787.06   25.75
   0  -5  -5  758.82   30.65
   0  -5  -6  681.65   25.71
   0  -5  -6  682.65   30.64
   0  -5  -6  701.61   26.56
   0  -5  -7  473.38   22.95
   0  -5  -7  525.67   28.13
   0  -5  -8  694.96   29.56
   0  -5  -8  687.28   34.35
   0   5   8  672.53   34.54
   0   5   9  302.54   24.13
   0  -5  -9  294.49   20.45
   0  -5 -10   27.27    6.52
   0   5  10   51.40   10.68
   0  -5 -10   42.45    8.44
   0  -5 -11  414.73   27.31
   0  -5 -11  295.50   22.65
   0  -5 -12   97.45   14.15
   0  -5 -13   80.42   13.63
   0  -5 -14   14.67    6.46
   0  -5 -15   69.98   13.68
   0  -5 -16  -10.41    6.46
   0  -5 -17    8.30    5.62
   0  -5 -18   29.38   10.25
   0  -5 -19   21.54    8.22
   0   6 -20   83.07   17.50
   0   6 -19  138.34   22.34
   0   6 -18   13.61    7.76
   0   6 -17  118.19   18.60
   0   6 -16   65.97   14.24
   0   6 -15  272.65   26.84
   0   6 -14   25.17    8.58
   0   6 -13  297.40   25.25
   0   6 -12  129.52   16.24
   0  -6  11   93.02   12.48
   0   6 -11   78.29   11.84
   0  -6  10   68.87   10.88
   0   6 -10   80.78   11.58
   0  -6   9  532.76   27.30
   0   6  -9  565.64   28.34
   0   6  -8  612.22   27.90
   0  -6   8  593.03   27.25
   0   6  -7  496.86   23.62
   0  -6   7  461.20   22.91
   0  -6   6  212.22   14.62
   0   6  -6  209.82   14.81
   0   6  -5   74.18    8.47
   0  -6   5   69.82    7.75
   0   6  -4  935.70   26.16
   0  -6   4  907.98   25.62
   0  -6   3  802.67   22.13
   0   6  -3  749.83   22.00
   0  -6   2 2062.62   33.02
   0   6  -2 2023.07   34.51
   0  -6   1  626.27   17.19
   0   6  -1  618.15   17.96
   0  -6   1  632.29   22.57
   0   6   0 1253.55   25.57
   0  -6   0 1358.22   34.29
   0  -6   0 1303.27   25.55
   0   6   1  355.14   14.16
   0  -6  -1  361.81   13.89
   0  -6  -1  353.71   18.17
   0   6   2  816.70   21.38
   0  -6  -2  839.07   21.95
   0  -6  -2  842.07   29.09
   0  -6  -3  369.37   15.62
   0   6   3  367.53   15.83
   0  -6  -3  346.36   15.20
   0  -6  -3  353.56   20.15
   0  -6  -4  191.30   12.25
   0  -6  -4  195.10   12.28
   0  -6  -4  187.31   15.29
   0  -6  -5  454.34   20.10
   0  -6  -5  434.87   19.73
   0  -6  -5  410.94   23.84
   0  -6  -6   74.23   10.22
   0  -6  -6   88.48    9.54
   0   6   6   77.82   11.18
   0  -6  -6   84.12    9.29
   0  -6  -7    2.09    3.40
   0   6   7   -0.33    3.73
   0  -6  -7   -0.15    2.47
   0  -6  -7    0.69    1.96
   0   6   8    9.81    5.66
   0  -6  -8   10.30    5.09
   0  -6  -8   10.10    3.91
   0  -6  -9   18.45    5.14
   0   6   9   14.55    6.16
   0  -6  -9   29.60    7.25
   0  -6 -10   17.89    5.59
   0  -6 -10    7.74    4.08
   0   6  10   12.23    6.21
   0  -6 -11   62.24   10.97
   0  -6 -11   51.65    9.18
   0  -6 -12   46.51   10.28
   0  -6 -13   61.60   11.83
   0  -6 -14   12.15    6.27
   0  -6 -15   65.76   13.65
   0  -6 -16   13.54    6.66
   0  -6 -17    4.27    3.73
   0  -6 -18   32.13   10.49
   0  -6 -19    0.87    6.63
   0   7 -20   27.01   10.99
   0   7 -19   42.21   13.11
   0   7 -18    8.75    7.33
   0   7 -17   51.90   12.72
   0   7 -16   39.99   10.22
   0   7 -15   80.72   14.85
   0   7 -14  140.51   18.64
   0   7 -13   28.08    8.26
   0   7 -12   18.64    6.31
   0   7 -11  390.96   26.31
   0  -7  11  358.33   24.96
   0   7 -10  619.61   31.32
   0  -7  10  484.43   27.49
   0  -7   9  135.18   13.77
   0   7  -9  122.00   13.99
   0   7  -8   87.18   11.55
   0  -7   8   97.32   11.02
   0  -7   7  947.99   33.18
   0   7  -7  999.71   34.12
   0   7  -6  312.26   18.04
   0  -7   6  287.74   17.27
   0   7  -5  300.51   16.86
   0  -7   5  297.65   16.29
   0   7  -4  719.11   27.43
   0  -7   4  753.95   24.19
   0   7  -4  750.52   24.23
   0   7  -3  255.11   15.81
   0  -7   3  263.20   13.39
   0  -7   2  129.48    9.00
   0   7  -2  132.13    9.54
   0   7  -2  135.60   11.49
   0   7  -1 1616.02   39.26
   0  -7   1 1563.22   39.11
   0   7  -1 1597.69   31.45
   0  -7   1 1644.52   29.60
   0  -7   0  234.50   15.56
   0   7   0  245.43   15.88
   0   7   0  227.42   11.88
   0  -7  -1   93.03    7.51
   0  -7  -1  105.62   10.84
   0   7   1   88.53    7.47
   0   7   1   97.40   10.49
   0  -7  -2  320.99   14.40
   0   7   2  306.80   14.30
   0  -7  -2  331.03   19.59
   0  -7  -3  233.22   13.06
   0  -7  -3  235.64   12.98
   0  -7  -3  252.88   18.10
   0   7   3  232.97   13.02
   0  -7  -4  541.11   20.97
   0  -7  -4  538.15   20.92
   0  -7  -4  529.53   27.02
   0  -7  -5  352.43   22.98
   0  -7  -5  358.32   18.47
   0  -7  -5  378.73   18.81
   0   7   5  355.30   23.35
   0  -7  -6    3.28    2.89
   0  -7  -6    6.72    3.25
   0  -7  -6    6.64    4.31
   0   7   6    3.01    3.29
   0  -7  -7  593.15   32.64
   0   7   7  579.41   32.80
   0  -7  -7  572.06   26.27
   0  -7  -8  165.85   15.15
   0   7   8  221.89   21.34
   0  -7  -9   60.79    9.93
   0  -7  -9   41.73    8.16
   0   7   9   53.36   11.06
   0  -7 -10    3.98    3.23
   0  -7 -10   -1.87    3.59
   0   7  10   -2.18    4.38
   0  -7 -11  182.95   18.35
   0  -7 -11  180.86   18.08
   0   7  11  205.14   23.19
   0  -7 -12   37.22    9.63
   0  -7 -13   28.19    9.07
   0  -7 -14   23.97    8.42
   0  -7 -15   51.20   12.74
   0  -7 -16    2.85    3.12
   0  -7 -17   21.28    7.80
   0  -7 -18   47.29   12.70
   0   8 -20   -1.40    5.23
   0   8 -19   -2.59    5.50
   0   8 -18   50.08   12.93
   0   8 -17   11.35    7.61
   0   8 -16  214.41   24.67
   0   8 -15   78.48   14.74
   0   8 -14  116.65   16.63
   0   8 -13   42.23   11.29
   0   8 -12  172.14   18.91
   0   8 -11   36.38    8.84
   0  -8  11   24.71    7.09
   0  -8  10   75.22   11.17
   0   8 -10   88.07   12.06
   0   8  -9   65.68   10.41
   0  -8   9   63.71    9.72
   0   8  -8  137.56   13.78
   0  -8   8  123.41   12.96
   0  -8   7  389.51   21.50
   0   8  -7  363.85   21.21
   0   8  -6  428.99   21.48
   0  -8   6  419.05   21.32
   0  -8   5   51.34    7.12
   0   8  -5   54.47    7.22
   0   8  -4   12.39    3.14
   0   8  -4   16.27    3.83
   0  -8   4   17.66    3.78
   0  -8   3  692.14   22.52
   0   8  -3  726.77   24.47
   0   8  -3  695.45   27.86
   0   8  -2  707.23   28.01
   0  -8   2  751.94   28.71
   0  -8   2  738.04   22.07
   0   8  -2  712.83   23.18
   0   8  -1  374.98   16.64
   0  -8   1  373.05   15.03
   0  -8   1  409.28   21.66
   0   8  -1  366.63   20.23
   0  -8   0  631.06   27.18
   0  -8   0  623.28   19.35
   0   8   0  677.11   21.64
   0  -8  -1    9.41    2.78
   0  -8  -1    7.02    3.71
   0   8   1    6.17    2.35
   0   8   2    1.64    2.46
   0  -8  -2    3.50    1.54
   0  -8  -2    3.44    3.15
   0   8   3  305.88   15.51
   0  -8  -3  294.32   15.26
   0  -8  -3  309.36   15.29
   0  -8  -3  307.52   20.88
   0  -8  -4  155.49   11.70
   0   8   4  174.51   16.53
   0  -8  -4  160.30   11.82
   0  -8  -4  164.05   15.74
   0   8   5   21.86    7.52
   0  -8  -5   20.62    5.27
   0  -8  -5    5.87    3.60
   0  -8  -5   16.40    4.32
   0   8   6  509.10   29.97
   0  -8  -6  509.77   23.73
   0  -8  -6  429.78   21.82
   0  -8  -6  482.97   29.57
   0  -8  -7    6.57    2.43
   0   8   7   11.07    6.49
   0   8   8    7.86    5.54
   0  -8  -8    8.91    3.90
   0  -8  -9   39.32    8.26
   0  -8  -9   23.17    6.02
   0   8   9   47.86   10.74
   0  -8 -10   41.64    8.97
   0   8  10   38.33    9.93
   0  -8 -10   45.87    8.96
   0  -8 -11    4.30    3.66
   0   8  11    2.04    5.60
   0  -8 -12    9.26    5.62
   0  -8 -13  113.76   16.48
   0  -8 -14   29.92    8.83
   0  -8 -15   26.33    8.59
   0  -8 -16   58.99   13.41
   0  -8 -17   33.98   11.36
   0   9 -20   13.79    7.90
   0   9 -19   -0.63    6.87
   0   9 -18   13.34    8.39
   0   9 -17   41.56   11.80
   0   9 -16   99.35   16.97
   0   9 -15   18.03    7.17
   0   9 -14   40.98   10.95
   0   9 -13  166.68   19.59
   0   9 -12   81.73   13.32
   0  -9  11  161.51   17.24
   0   9 -11  144.65   16.92
   0  -9  10  442.54   27.40
   0   9 -10  486.00   28.73
   0   9  -9   50.95    9.69
   0  -9   9   42.08    8.04
   0  -9   8  230.86   17.87
   0   9  -8  241.37   18.38
   0   9  -7  224.56   16.67
   0  -9   7  212.93   16.20
   0  -9   6  126.63   12.09
   0   9  -6  151.14   13.14
   0   9  -5   91.24    9.60
   0  -9   5   92.39    9.75
   0   9  -4  139.91   12.08
   0  -9   4  133.25   10.89
   0   9  -3  111.05   10.15
   0  -9   3  114.31    9.59
   0   9  -2  126.19   10.27
   0  -9   2  128.58   12.75
   0  -9   2  125.90    9.67
   0   9  -1   77.55    8.17
   0  -9   1   69.95    6.96
   0  -9   1   91.86   11.18
   0  -9   0   15.96    5.01
   0   9   0   23.41    4.82
   0  -9   0   21.31    3.96
   0  -9  -1  414.54   24.12
   0   9   1  409.01   17.88
   0  -9  -1  361.33   16.82
   0   9   2   78.18   10.88
   0  -9  -2   69.84   10.16
   0  -9  -2   70.57    7.69
   0   9   2   79.07    8.19
   0   9   3   52.35    9.64
   0  -9  -3   53.77    6.91
   0   9   3   55.77    6.86
   0  -9  -3   58.16    7.10
   0  -9  -3   48.51    9.15
   0  -9  -4  131.16   11.08
   0  -9  -4  122.78   10.84
   0   9   4  135.02   15.39
   0  -9  -4  102.41   13.26
   0  -9  -5  462.89   22.11
   0   9   5  548.17   31.21
   0  -9  -5  507.43   22.79
   0  -9  -5  527.50   31.10
   0   9   6  284.35   24.32
   0  -9  -6  197.42   15.28
   0   9   7  312.10   25.60
   0  -9  -7  186.14   15.49
   0   9   8    0.01    3.89
   0  -9  -8    1.99    2.01
   0   9   9  197.15   21.99
   0  -9  -9  216.24   18.49
   0  -9  -9  191.04   17.37
   0  -9 -10   24.91    7.40
   0   9  10   18.69    8.63
   0  -9 -10   35.07    7.91
   0  -9 -11  102.36   13.84
   0   9  11  105.75   16.88
   0   9  12   71.33   15.29
   0  -9 -12   81.26   13.13
   0  -9 -13   74.30   13.31
   0  -9 -14    6.73    4.52
   0  -9 -15   35.37    9.76
   0  10 -20    8.13    7.19
   0  10 -19    4.05    6.66
   0  10 -18   63.46   15.19
   0  10 -17   17.82    7.36
   0  10 -16   56.28   12.51
   0  10 -15  167.95   21.29
   0  10 -14  185.13   22.46
   0  10 -13   55.54   11.62
   0  10 -12    7.71    6.28
   0  10 -11  631.07   34.71
   0  10 -10  143.26   16.10
   0 -10  10   92.69   12.76
   0 -10   9  209.08   18.28
   0  10  -9  231.43   19.32
   0 -10   8  365.84   23.04
   0  10  -8  368.51   23.00
   0  10  -7   19.74    5.25
   0 -10   7   19.81    5.22
   0  10  -7   23.53    7.13
   0  10  -6   32.64    6.37
   0  10  -6   28.86    7.28
   0 -10   6   32.31    6.36
   0 -10   5   14.81    4.26
   0  10  -5   23.87    5.94
   0  10  -4  436.37   21.51
   0 -10   4  414.41   19.82
   0  10  -3  143.44   12.09
   0 -10   3  132.40   10.76
   0 -10   2  355.55   16.81
   0  10  -2  355.17   18.12
   0 -10   2  377.92   23.20
   0  10  -1   18.33    4.38
   0 -10   1    9.84    3.87
   0  10  -1   11.77    4.54
   0 -10   1   17.21    3.55
   0  10   0   74.31    8.24
   0  10   0   62.89    9.75
   0 -10   0   64.86    6.88
   0 -10   0   67.82   10.37
   0 -10  -1   69.19   10.70
   0  10   1   80.32   11.54
   0  10   1   93.66    9.13
   0 -10  -2  153.74   11.52
   0  10   2  154.22   16.23
   0  10   2  148.51   11.35
   0 -10  -2  167.77   16.84
   0  10   3   24.27    7.11
   0 -10  -3   24.29    4.84
   0 -10  -3   18.61    5.81
   0 -10  -3   26.95    4.98
   0  10   3   22.55    4.61
   0 -10  -4  749.15   26.84
   0  10   4  736.36   37.23
   0 -10  -5  458.49   22.17
   0  10   5  458.04   30.30
   0 -10  -6  188.88   14.94
   0  10   6  308.39   25.58
   0 -10  -7  150.63   14.14
   0  10   7  191.02   20.85
   0  10   8   -2.31    5.71
   0 -10  -8    3.61    2.80
   0 -10  -9  165.25   16.03
   0  10   9  164.37   20.94
   0 -10  -9  181.23   16.83
   0 -10 -10   39.48    8.52
   0  10  10   27.06    9.03
   0 -10 -11   43.95    9.18
   0  10  11   74.85   15.41
   0  10  12   38.59   11.05
   0 -10 -12   32.82    8.62
   0 -10 -13    7.01    4.28
   0  11 -20    7.49    5.13
   0  11 -19   -0.80    4.59
   0  11 -18   28.21   11.40
   0  11 -17   59.77   14.05
   0  11 -16   24.15    9.45
   0  11 -15   99.61   17.39
   0  11 -14   10.75    6.51
   0  11 -13   60.16   12.11
   0  11 -12  153.96   19.25
   0  11 -11   36.76    8.90
   0  11 -10  745.73   36.59
   0 -11  10  537.10   30.76
   0 -11   9  191.54   17.67
   0  11  -9  276.61   21.51
   0  11  -8   62.66   10.99
   0 -11   8   48.52    8.59
   0  11  -8   54.15    9.55
   0  11  -7   11.98    5.29
   0 -11   7   11.71    4.06
   0  11  -7    9.51    4.11
   0  11  -6   78.77   10.64
   0 -11   6   70.44    9.39
   0  11  -6   68.86   11.13
   0  11  -5   37.16    6.98
   0  11  -5   25.04    6.40
   0 -11   5   31.80    6.22
   0  11  -4   31.46    6.05
   0 -11   4   37.97    6.38
   0  11  -4   30.28    6.48
   0  11  -3   72.85    9.08
   0  11  -3   78.90   11.58
   0 -11   3   80.21    8.86
   0  11  -2 1758.28   52.31
   0  11  -2 1873.19   43.16
   0 -11   2 1716.36   38.01
   0  11  -1   27.44    4.99
   0 -11   1   27.12    5.00
   0 -11   1   24.80    6.98
   0  11  -1   20.23    6.82
   0  11   0  101.84   10.04
   0 -11   0  110.77   13.72
   0 -11   0   99.51    8.83
   0  11   0   99.38   13.45
   0  11   1  184.56   13.15
   0  11   1  165.85   16.93
   0 -11  -1  132.76   15.71
   0 -11  -1  131.65   10.32
   0 -11  -2  137.95   11.33
   0  11   2  178.24   18.27
   0  11   2  177.04   13.10
   0 -11  -2  180.98   12.43
   0  11   3   76.22   12.26
   0 -11  -3   84.94    8.76
   0 -11  -3   60.38    7.70
   0  11   3   73.03    8.79
   0  11   4  262.78   23.34
   0 -11  -4  243.44   15.70
   0 -11  -5  173.91   14.13
   0 -11  -5  288.15   18.18
   0  11   6   85.61   14.32
   0 -11  -6   75.78    9.55
   0  11   7  101.25   16.63
   0 -11  -7  101.69   11.70
   0 -11  -8   16.73    5.07
   0  11   8   17.71    8.20
   0 -11  -9   12.27    4.64
   0  11   9   25.02    9.10
   0 -11 -10   38.19    8.48
   0  11  10   63.41   14.07
   0 -11 -11   49.76   10.38
   0  11  11   37.88   11.72
   0  11  12    5.25    6.46
   0  12 -19    3.31    3.93
   0  12 -18   11.18    7.05
   0  12 -17   28.72   11.00
   0  12 -16   11.15    5.75
   0  12 -15   37.72   11.43
   0  12 -14   33.17    9.35
   0  12 -13  224.03   23.05
   0  12 -12   21.89    8.46
   0  12 -11  154.28   17.76
   0  12 -10  273.26   24.13
   0 -12  10  277.89   22.26
   0  12 -10  272.03   22.59
   0  12  -9   61.14   11.84
   0 -12   9   51.13    9.16
   0  12  -9   77.99   11.49
   0  12  -8  640.49   31.89
   0  12  -8  626.55   34.63
   0  12  -7   12.15    5.84
   0  12  -7   19.31    6.66
   0 -12   7    3.95    2.66
   0  12  -6   59.98    9.92
   0  12  -6   52.75   10.08
   0 -12   6   38.96    7.43
   0  12  -5  138.39   15.83
   0 -12   5  100.70   10.89
   0  12  -5  134.73   13.47
   0 -12   4   94.02   10.00
   0  12  -4  120.01   14.39
   0  12  -4  116.43   11.96
   0  12  -3    4.53    4.76
   0 -12   3    4.28    2.33
   0  12  -3   13.26    4.90
   0 -12   2   10.55    3.55
   0  12  -2   12.12    5.17
   0  12  -2   14.13    4.85
   0 -12   1   91.93    8.85
   0  12  -1  139.15   15.70
   0  12  -1  140.74   12.29
   0 -12   1  126.83   15.33
   0  12   0   13.75    3.47
   0 -12   0   10.66    3.23
   0  12   0   15.18    6.12
   0  12   1   42.86    9.15
   0 -12  -1   30.13    5.06
   0  12   1   50.23    7.10
   0  12   2   29.53    6.15
   0  12   2   22.35    7.45
   0 -12  -2   19.96    4.29
   0 -12  -2   29.94    5.27
   0 -12  -3  122.88   11.26
   0 -12  -3  135.27   11.29
   0 -12  -4   37.23    6.18
   0 -12  -4   28.59    5.46
   0  12   4   47.10   11.17
   0  12   5   22.26    7.48
   0 -12  -5   27.60    5.91
   0  12   6  106.99   16.68
   0  12   7   55.77   12.69
   0  12   8   59.41   13.75
   0 -12  -8   51.51    8.63
   0  12   9   36.96   11.46
   0  12  10  124.28   20.34
   0  12  11   18.77    9.65
   0  12  12   64.98   15.81
   0  13 -19   17.07   10.14
   0  13 -18   23.02    9.64
   0  13 -17   45.27   12.36
   0  13 -16   -0.02    4.86
   0  13 -15   52.00   12.72
   0  13 -14   -0.02    4.04
   0  13 -13   28.03    8.35
   0  13 -12   11.49    4.64
   0  13 -11  115.27   15.77
   0  13 -11  111.10   16.21
   0  13 -10  132.76   17.61
   0  13 -10  129.57   16.08
   0  13  -9  109.36   15.33
   0  13  -9  123.30   14.75
   0 -13   9  124.64   14.75
   0  13  -8  243.02   22.24
   0  13  -8  239.27   20.71
   0  13  -7  198.05   18.01
   0  13  -7  204.13   20.76
   0  13  -6   39.89    8.04
   0 -13   6   28.23    6.33
   0  13  -6   34.10    8.99
   0  13  -5   29.54    7.55
   0  13  -5   40.44    7.64
   0 -13   5   21.33    5.04
   0  13  -4  149.62   17.04
   0 -13   4  114.00   11.39
   0  13  -4  162.86   14.73
   0  13  -3  173.89   14.78
   0  13  -3  162.11   17.88
   0  13  -2   38.20    6.50
   0  13  -2   35.55    8.34
   0 -13   2   31.17    5.66
   0  13  -1   65.47    8.79
   0  13  -1   64.19   11.76
   0 -13   1   41.34    6.07
   0  13   0   90.93   13.62
   0 -13   0   66.65    7.61
   0  13   0  101.87   10.73
   0  13   1  164.71   18.89
   0  13   1  167.07   13.47
   0  13   2  116.67   11.09
   0 -13  -2  111.83   10.01
   0 -13  -2   82.30    8.56
   0  13   2   96.92   15.19
   0 -13  -3  124.03   10.88
   0  13   3  108.50   16.21
   0  13   4   64.60   12.59
   0 -13  -4   64.22    8.07
   0  13   5   19.14    7.33
   0 -13  -5   -0.13    1.65
   0  13   6    6.30    4.01
   0  13   7   78.11   16.00
   0  13   8   56.76   13.88
   0  13   9   -3.34    6.78
   0  13  10   15.63    9.48
   0  13  11   13.40    8.39
   0  14 -19   37.40   12.47
   0  14 -18   11.75    6.37
   0  14 -17    7.45    6.50
   0  14 -16    7.10    5.02
   0  14 -15   84.91   16.12
   0  14 -14  201.58   23.37
   0  14 -13   75.26   15.02
   0  14 -13   54.96   12.67
   0  14 -12    1.51    5.43
   0  14 -12    4.37    5.78
   0  14 -11   59.61   11.50
   0  14 -11   44.92   11.11
   0  14 -10   88.78   13.60
   0  14 -10   85.27   14.51
   0  14  -9  214.12   20.25
   0 -14   9  181.52   17.99
   0  14  -9  190.49   21.25
   0  14  -8  368.17   28.33
   0  14  -8  362.96   25.68
   0 -14   8  334.11   23.20
   0  14  -7   29.67    7.80
   0  14  -7   29.92    8.15
   0 -14   7   24.54    6.77
   0 -14   6   27.31    6.24
   0  14  -6   32.00    6.81
   0  14  -6   31.04    7.48
   0 -14   5   21.92    4.83
   0  14  -5   42.09    9.27
   0  14  -5   50.83    8.62
   0  14  -4  335.50   21.75
   0  14  -4  306.96   25.17
   0  14  -3   90.86   10.90
   0  14  -3   87.07   13.38
   0 -14   3   55.37    7.59
   0  14  -2   38.54    9.55
   0 -14   2   33.08    5.59
   0  14  -2   48.41    8.09
   0  14  -1  133.57   17.25
   0  14  -1  175.68   14.21
   0 -14   1  141.63   11.37
   0  14   0  112.23   11.50
   0 -14   0  105.56    9.70
   0  14   0   94.85   14.67
   0  14   1   55.28   11.91
   0  14   1   61.29    8.45
   0 -14  -1   61.02    7.57
   0 -14  -2    7.93    3.04
   0  14   2   10.68    4.83
   0  14   2    5.72    3.70
   0 -14  -3    3.29    2.56
   0  14   3    8.67    5.69
   0  14   4   62.64   13.10
   0  14   5   29.81   10.56
   0  14   6    1.43    4.26
   0  14   7   40.81   11.67
   0  14   8   -1.33    5.70
   0  14   9   40.20   12.51
   0  14  10   64.59   15.14
   0  15 -18    5.35    4.13
   0  15 -17   20.04    9.73
   0  15 -16    3.76    4.17
   0  15 -15   58.03   13.41
   0  15 -14   39.70   11.54
   0  15 -14   71.73   14.67
   0  15 -13   13.83    7.05
   0  15 -13    8.86    5.54
   0  15 -12   10.72    4.08
   0  15 -12   21.32    8.23
   0  15 -11   14.26    7.29
   0  15 -11    6.13    4.88
   0  15 -10    1.97    4.30
   0  15 -10   -0.04    3.63
   0  15  -9   53.85   12.03
   0  15  -9   52.98   10.40
   0  15  -8   30.10    9.46
   0  15  -8   11.99    5.82
   0  15  -7   62.56   10.70
   0  15  -7   60.33   12.05
   0 -15   7   44.48    8.31
   0  15  -6   10.84    5.13
   0  15  -6   -0.16    3.90
   0 -15   6    7.55    4.12
   0  15  -5   -5.64    4.28
   0 -15   5   -0.86    2.77
   0  15  -5   -1.82    5.53
   0  15  -4   12.88    5.01
   0  15  -4   11.98    4.30
   0  15  -3   81.49   13.97
   0  15  -3   87.00   11.04
   0  15  -2   57.87   11.73
   0  15  -2   64.87    9.40
   0  15  -1   14.45    4.88
   0  15  -1    2.34    4.70
   0  15   0   49.23    7.58
   0  15   0   55.90   12.39
   0  15   1   11.10    7.52
   0  15   1   10.70    4.23
   0  15   2   61.11   12.97
   0  15   3   33.00    9.18
   0  15   4    8.70    6.94
   0  15   5    8.02    7.15
   0  15   6   15.19    8.07
   0  15   7    6.56    7.33
   0  15   8   17.83    9.54
   0  15   9   57.76   15.23
   0  16 -18   60.54   14.06
   0  16 -17    5.33    7.26
   0  16 -17    1.83    5.87
   0  16 -16   11.11    7.00
   0  16 -16   10.40    6.52
   0  16 -15   28.63   10.75
   0  16 -15   34.16   10.99
   0  16 -14   49.65   11.72
   0  16 -14   49.94   12.73
   0  16 -13   26.33    8.50
   0  16 -13   20.50    7.87
   0  16 -12   -2.11    4.24
   0  16 -12   -4.64    5.89
   0  16 -11    2.84    4.61
   0  16 -11    9.89    6.02
   0  16 -10   82.41   13.73
   0  16 -10   68.90   14.04
   0  16  -9   95.59   14.40
   0  16  -9   96.91   16.28
   0  16  -8   51.85   12.23
   0  16  -8   59.73   10.97
   0  16  -7   15.05    5.86
   0  16  -7   18.42    6.05
   0  16  -6   -4.97    5.84
   0  16  -6    8.06    4.55
   0  16  -5    4.25    2.79
   0  16  -5    6.85    5.25
   0  16  -4   23.82    6.48
   0  16  -4   11.91    6.60
   0  16  -3   78.34   10.93
   0  16  -3   93.23   15.50
   0  16  -2   28.74    8.85
   0  16  -2   27.65    6.56
   0  16  -1   23.69    8.62
   0  16   0   -3.88    5.16
   0  16   1    6.83    4.99
   0  16   2   34.06   10.53
   0  16   3   15.85    7.85
   0  16   4    2.57    5.97
   0  16   5   12.35    6.74
   0  16   6    9.16    6.69
   0  16   7   11.44    9.36
   0  17 -18    8.85    6.89
   0  17 -17   43.18   12.33
   0  17 -17   40.89   12.75
   0  17 -16   35.09    9.50
   0  17 -16   47.64   12.35
   0  17 -15   43.22   13.28
   0  17 -15   38.71   11.50
   0  17 -14   61.87   13.87
   0  17 -13   22.49    8.86
   0  17 -13    2.03    5.38
   0  17 -12   12.62    7.02
   0  17 -12    4.85    5.56
   0  17 -11    1.35    3.39
   0  17 -11    0.64    3.70
   0  17 -10    5.39    4.47
   0  17 -10   12.70    6.50
   0  17  -9   69.57   13.61
   0  17  -9   58.49   11.79
   0  17  -8   15.89    6.42
   0  17  -8   21.67    6.51
   0  17  -7   13.11    5.40
   0  17  -7   16.76    7.20
   0  17  -6   27.03    7.25
   0  17  -6   34.75    9.55
   0  17  -5   32.73    7.91
   0  17  -5   22.73    7.68
   0  17  -4   37.46    9.77
   0  17  -3   62.31   13.25
   0  17  -2   29.73    9.33
   0  17  -1   72.37   14.37
   0  17   0   28.68    9.59
   0  17   1   40.17   11.66
   0  17   2    1.89    5.84
   0  17   3   45.12   12.37
   0  17   4   36.56   11.91
   0  17   5   23.98    9.53
   0  17   6    7.01    7.89
   0  18 -16  110.49   20.64
   0  18 -16  105.58   19.24
   0  18 -15   -3.14    5.10
   0  18 -15    2.49    5.37
   0  18 -14   26.61    9.01
   0  18 -14   60.06   14.51
   0  18 -13   35.56   10.47
   0  18 -13   19.47    8.64
   0  18 -12   -5.64    4.37
   0  18 -12   -2.46    4.41
   0  18 -11   22.00    9.10
   0  18 -11   26.69    8.34
   0  18 -10    2.47    3.15
   0  18 -10   -2.26    3.81
   0  18  -9   19.15    7.42
   0  18  -9   13.36    4.28
   0  18  -8   -0.29    5.79
   0  18  -7    9.79    6.30
   0  18  -6   20.89    8.64
   0  18  -5    3.02    4.83
   0  18  -4   32.69   10.98
   0  18  -3   70.96   14.67
   0  18  -2   11.78    5.93
   0  18  -1   21.60    8.19
   0  18   0   18.59    8.44
   0  18   1   14.30    6.17
   0  18   2    9.13    7.12
   0  18   3   -4.58    4.20
   0  18   4    7.82    6.85
   0  19 -14   -1.59    4.53
   0  19 -13   -1.30    4.90
   0  19 -12   17.42    9.15
   0  19 -11   -5.84    5.49
   0  19 -10    6.52    4.51
   0  19  -9   -5.09    6.42
   0  19  -8    8.25    4.81
   0  19  -7    9.08    7.20
   0  19  -6   23.22    8.90
   0  19  -5    9.49    6.64
   0  19  -4    4.24    4.68
   0  19  -3   -0.93    4.11
   0  19  -2   -2.94    6.28
   0  19  -1   -2.06    5.60
   0  19   0    8.75    6.34
   0  19   1    4.08    4.23
   0  19   2   36.26   12.19
   0  20 -12   -1.84    6.47
   0  20 -11    5.31    6.33
   0  20 -10   13.07    8.31
   0  20  -9    1.56    5.41
   0  20  -8   15.74    6.72
   0  20  -7   26.89    9.23
   0  20  -6   11.78    7.08
   0  20  -5   16.69    9.23
   0  20  -4   51.40   13.42
   0  20  -3   21.29    9.36
   0  20  -2   41.56   12.98
   0  20  -1   -2.10    5.10
  -1  20  -1   -0.02    4.54
  -1  20  -2   -8.76    6.86
  -1  20  -3    5.00    5.79
  -1  20  -4    0.10    5.69
  -1  20  -5   17.24    7.81
  -1  20  -6   18.11    7.69
  -1  20  -7    6.07    3.95
  -1  20  -8  163.73   23.68
  -1  20  -9   -8.84    8.18
  -1  20 -10   19.22    8.92
  -1  20 -11   -5.31    7.03
  -1  19   2   18.97    9.24
  -1  19   1   48.88   13.47
  -1  19   0   -0.83    5.67
  -1  19  -1   11.25    6.72
  -1  19  -2   -5.02    5.31
  -1  19  -3   18.81    7.32
  -1  19  -4   14.18    7.66
  -1  19  -5    6.04    4.49
  -1  19  -6   15.61    7.55
  -1  19  -7    3.97    4.24
  -1  19  -8   53.88   13.60
  -1  19  -9   -1.73    5.64
  -1  19 -10   28.53    9.00
  -1  19 -11   20.95    7.56
  -1  19 -12   42.89   12.81
  -1  19 -13   80.11   17.50
  -1  18   4    3.83    6.42
  -1  18   3   32.60   10.59
  -1  18   2   15.88    9.09
  -1  18   1   -2.07    6.94
  -1  18   0   29.89   10.52
  -1  18  -1   12.03    6.45
  -1  18  -2   39.56   11.84
  -1  18  -3   91.90   16.50
  -1  18  -4   -1.16    4.96
  -1  18  -5   -5.47    6.91
  -1  18  -6    9.15    3.95
  -1  18  -7    9.25    5.98
  -1  18  -8   -0.90    4.81
  -1  18  -9   75.80   13.29
  -1  18  -9   59.87   13.49
  -1  18 -10   -7.02    6.58
  -1  18 -10   -5.42    5.08
  -1  18 -11   69.36   15.18
  -1  18 -11   50.30   11.63
  -1  18 -12   35.84   11.04
  -1  18 -12   33.01    9.99
  -1  18 -13   29.64    9.67
  -1  18 -13   18.45    8.74
  -1  18 -14   -4.25    5.53
  -1  18 -15   24.25    8.86
  -1  17   6   23.74    9.29
  -1  17   5   31.13   10.75
  -1  17   4   49.00   13.37
  -1  17   3   -0.65    4.95
  -1  17   2   10.43    7.30
  -1  17   1   15.45    8.31
  -1  17   0   24.72    8.77
  -1  17  -1   10.81    6.12
  -1  17  -2   51.81   11.93
  -1  17  -3    7.62    5.22
  -1  17  -4   -1.84    6.64
  -1  17  -5   57.30   12.76
  -1  17  -5   76.03   11.00
  -1  17  -6   23.18    6.37
  -1  17  -6    8.70    4.61
  -1  17  -7   72.79   11.56
  -1  17  -7  128.37   19.07
  -1  17  -8   25.09    7.67
  -1  17  -8   32.27    9.44
  -1  17  -9    0.58    3.75
  -1  17  -9   -0.52    3.03
  -1  17 -10   33.22    8.56
  -1  17 -10   54.66   12.55
  -1  17 -11    7.58    5.30
  -1  17 -11   24.11    9.54
  -1  17 -12   80.21   16.13
  -1  17 -12   98.24   16.04
  -1  17 -13   46.49   12.69
  -1  17 -13   25.36    8.68
  -1  17 -14    0.12    3.45
  -1  17 -14   10.90    7.71
  -1  17 -15  102.56   18.57
  -1  17 -15  115.17   18.87
  -1  17 -16    3.41    4.62
  -1  17 -16    3.68    6.35
  -1  17 -17   35.49   11.03
  -1  16   8    2.57    5.89
  -1  16   7    2.93    5.03
  -1  16   6   10.52    7.77
  -1  16   5   51.58   14.60
  -1  16   4   74.37   15.03
  -1  16   3   27.70    9.45
  -1  16   2   45.21   11.81
  -1  16   1  161.91   21.15
  -1  16   0   17.44    8.32
  -1  16  -1  113.15   17.27
  -1  16  -2   76.74    9.66
  -1  16  -2   67.68   13.49
  -1  16  -3   21.63    7.30
  -1  16  -3   39.72    7.29
  -1  16  -4   19.10    6.46
  -1  16  -4   28.15    6.32
  -1  16  -5   75.87   11.39
  -1  16  -5   62.77   12.85
  -1  16  -6    7.64    3.65
  -1  16  -6  -25.93    8.75
  -1  16  -7    1.22    3.01
  -1  16  -7   -0.85    4.88
  -1  16  -8   24.66    7.21
  -1  16  -8   16.19    7.21
  -1  16  -9   67.19   13.87
  -1  16  -9   62.53   11.56
  -1  16 -10   17.53    7.68
  -1  16 -10   34.53    9.48
  -1  16 -11   13.78    6.75
  -1  16 -11   21.90    9.30
  -1  16 -12  156.86   21.42
  -1  16 -12  117.25   17.18
  -1  16 -13  103.09   18.59
  -1  16 -13   81.94   14.25
  -1  16 -14   35.77   10.43
  -1  16 -14   50.32   13.10
  -1  16 -15   65.98   15.55
  -1  16 -15   59.28   13.42
  -1  16 -16   20.51    9.25
  -1  16 -16    9.49    6.95
  -1  16 -17   50.74   13.50
  -1  16 -18   41.14   12.74
  -1  15   9    7.79    5.85
  -1  15   8   15.31    8.43
  -1  15   7    6.35    6.82
  -1  15   6   68.93   15.19
  -1  15   5   95.32   17.11
  -1  15   4   24.33    9.85
  -1  15   3   24.32    9.39
  -1  15   2   16.86    7.90
  -1  15   1  154.53   11.50
  -1  15   1  150.22   19.80
  -1  15   0   33.40    9.31
  -1  15   0   41.35    6.42
  -1  15  -1   82.60   14.75
  -1  15  -1   96.65   10.06
  -1  15  -2   19.60    4.86
  -1  15  -2   23.50    8.12
  -1  15  -3    3.07    3.05
  -1  15  -3    4.91    5.33
  -1  15  -4   19.26    7.20
  -1  15  -4   31.89    6.72
  -1  15  -5  270.67   25.27
  -1  15  -5  268.43   19.76
   1 -15   5  241.32   16.74
  -1  15  -6   75.24   10.94
   1 -15   6   64.02    9.05
  -1  15  -6   68.23   13.00
   1 -15   7   54.72    9.14
  -1  15  -7   44.03   10.11
  -1  15  -7   62.40   11.10
   1 -15   8  179.34   17.01
  -1  15  -8  172.12   20.53
  -1  15  -8  186.09   18.60
  -1  15  -9  131.03   17.97
  -1  15  -9  130.40   16.43
  -1  15 -10   14.85    7.13
  -1  15 -10   15.48    7.44
  -1  15 -11   27.87    9.37
  -1  15 -11   16.25    6.92
  -1  15 -12   81.54   15.71
  -1  15 -12   73.38   13.07
  -1  15 -13   24.47    8.43
  -1  15 -13   27.55    8.11
  -1  15 -14   32.35    9.36
  -1  15 -14   34.82   12.04
  -1  15 -15    8.53    4.69
  -1  15 -16    5.51    5.32
  -1  15 -17   -0.19    5.34
  -1  15 -18   30.38   11.19
  -1  14  10   29.42   11.47
  -1  14   9   12.31    9.10
  -1  14   8   17.56    9.11
  -1  14   7   62.13   14.07
  -1  14   6   21.15    9.08
  -1  14   5   65.11   13.84
  -1  14   4   63.98   13.26
  -1  14   3   98.26   16.09
   1 -14  -2   16.00    3.16
  -1  14   2   10.46    5.49
   1 -14  -1   23.91    3.71
  -1  14   1   27.53    8.07
  -1  14   1   24.92    4.83
  -1  14   0  385.06   18.74
   1 -14   0  327.31   14.30
  -1  14   0  348.29   28.20
  -1  14  -1   87.19   13.69
  -1  14  -1  100.10   10.19
  -1  14  -2   72.86   12.65
   1 -14   2   58.17    6.87
  -1  14  -2   90.05   10.07
  -1  14  -3  295.16   25.52
  -1  14  -3  316.92   19.18
  -1  14  -4   21.53    5.31
  -1  14  -4   16.00    5.84
   1 -14   4   10.76    3.51
  -1  14  -5   -1.22    5.85
  -1  14  -5   11.37    4.87
   1 -14   5    5.35    2.79
  -1  14  -6  349.04   27.39
  -1  14  -6  357.36   23.28
  -1  14  -7  216.64   19.24
   1 -14   7  187.35   16.36
  -1  14  -7  209.23   21.49
  -1  14  -8  106.79   16.02
   1 -14   8   99.87   12.43
  -1  14  -9  241.39   20.68
  -1  14  -9  239.47   23.84
   1 -14   9  222.65   19.49
  -1  14 -10   62.13   11.72
  -1  14 -10   66.91   13.37
  -1  14 -11   16.15    6.02
  -1  14 -11   12.57    7.00
  -1  14 -12   29.32    8.06
  -1  14 -12   13.51    6.36
  -1  14 -13    3.10    3.91
  -1  14 -14    6.09    4.90
  -1  14 -15  -12.68    8.67
  -1  14 -16   14.87    7.92
  -1  14 -17   12.26    6.36
  -1  14 -18   38.63   11.88
  -1  13  11    3.85    6.99
  -1  13  10  136.26   21.23
  -1  13   9   70.15   15.09
  -1  13   8    6.18    7.23
  -1  13   7   -4.85    6.11
  -1  13   6  107.92   17.33
   1 -13  -6  111.20    9.92
  -1  13   5   17.51    7.66
   1 -13  -5   28.80    4.77
  -1  13   4   98.58   16.07
   1 -13  -4   99.81    8.34
   1 -13  -3   10.89    3.05
   1 -13  -3    4.52    2.09
  -1  13   3    5.68    4.25
  -1  13   2  298.60   25.55
  -1  13   2  324.84   16.21
   1 -13  -2  300.53   13.54
   1 -13  -1  149.91    9.53
  -1  13   1  174.36   12.07
  -1  13   1  160.43   18.29
  -1  13   0   39.36   10.16
  -1  13   0   41.99    6.24
   1 -13   0   24.06    3.90
  -1  13  -1    2.53    5.14
  -1  13  -1   11.30    4.22
   1 -13   1    5.79    2.37
  -1  13  -2  117.42   15.33
   1 -13   2   72.73    7.37
  -1  13  -2  104.56   10.42
   1 -13   3  131.61   10.73
  -1  13  -3  185.26   14.55
  -1  13  -3  174.91   18.92
  -1  13  -4  266.49   17.97
  -1  13  -4  260.49   23.16
  -1  13  -5   64.55   11.35
   1 -13   5   53.80    7.93
  -1  13  -5   81.59   11.03
  -1  13  -6    3.43    4.44
  -1  13  -6    0.82    5.23
   1 -13   6   -0.37    1.72
  -1  13  -7  112.16   15.38
   1 -13   7   75.12   10.34
  -1  13  -7  119.76   13.33
  -1  13  -8  248.38   23.29
  -1  13  -8  243.76   19.66
  -1  13  -9  160.94   16.80
  -1  13  -9  151.29   18.80
   1 -13   9  132.68   15.09
  -1  13 -10   90.95   14.27
  -1  13 -10   97.50   13.63
  -1  13 -11   61.58   11.82
  -1  13 -12  197.66   21.70
  -1  13 -13  172.45   20.25
  -1  13 -14    9.32    6.19
  -1  13 -15   56.42   13.11
  -1  13 -16   94.04   17.24
  -1  13 -17   16.71    5.97
  -1  13 -18   11.52    7.00
  -1  13 -19   14.38    7.33
  -1  12  12   11.38    8.89
  -1  12  11   58.87   15.40
  -1  12  10   22.85    9.58
  -1  12   9   57.85   13.23
  -1  12   8   46.55   11.57
   1 -12  -7    1.69    1.57
  -1  12   7   29.26    9.52
   1 -12  -6   78.59    8.74
  -1  12   6   84.44   14.60
  -1  12   5  119.04   17.10
   1 -12  -5  112.02    9.72
   1 -12  -5   78.13    8.38
   1 -12  -4  184.66   12.22
  -1  12   4  242.48   22.75
   1 -12  -4  234.45   13.09
   1 -12  -3   88.45    7.67
   1 -12  -3   86.04    7.60
   1 -12  -2   17.99    3.46
  -1  12   2   27.89    4.76
  -1  12   2   21.33    6.53
   1 -12  -2   19.43    3.46
  -1  12   1   29.31    7.49
  -1  12   1   23.70    4.50
   1 -12  -1   22.40    3.71
  -1  12   0   57.41    7.03
   1 -12   0   37.19    4.83
  -1  12   0   45.66    9.45
  -1  12  -1    5.36    3.71
  -1  12  -1    9.13    3.34
   1 -12   1    6.47    2.14
  -1  12  -2    9.20    5.68
  -1  12  -2   12.11    4.04
   1 -12   2    6.23    2.51
  -1  12  -3  163.44   13.16
  -1  12  -3  155.48   16.68
   1 -12   3  115.43    9.90
   1 -12   4   93.00    9.70
  -1  12  -4  135.17   12.58
  -1  12  -4  140.03   15.89
  -1  12  -5  368.07   25.73
  -1  12  -5  364.05   21.18
  -1  12  -6  278.56   23.19
  -1  12  -6  318.39   20.30
  -1  12  -7  185.59   19.17
  -1  12  -7  177.22   15.76
   1 -12   8   68.39   10.11
  -1  12  -8  102.19   12.44
  -1  12  -8  119.11   15.79
  -1  12  -9  137.90   15.68
  -1  12  -9  122.67   16.70
   1 -12   9   84.42   11.90
   1 -12  10   43.90    9.15
  -1  12 -10   48.65    9.85
  -1  12 -11  161.10   18.23
  -1  12 -12  150.91   18.57
  -1  12 -13  163.58   19.99
  -1  12 -14   38.22   10.97
  -1  12 -15    1.27    6.29
  -1  12 -16   64.96   14.26
  -1  12 -17    6.28    6.52
  -1  12 -18   10.37    6.80
  -1  12 -19   32.99   12.15
  -1  11  13    9.44    9.04
  -1  11  12   18.25    8.24
   1 -11 -11    9.34    4.63
  -1  11  11    5.29    5.64
  -1  11  10   30.62   10.59
   1 -11 -10   44.23    8.30
  -1  11   9   84.61   15.96
  -1  11   8   34.81    8.88
   1 -11  -7  112.86   11.10
  -1  11   7  111.95   16.70
   1 -11  -6  155.12   12.38
   1 -11  -6  138.98   11.68
   1 -11  -5  197.32   12.80
  -1  11   5  211.06   21.34
  -1  11   4  249.45   22.91
   1 -11  -4  265.09   13.96
   1 -11  -3  239.06   12.46
  -1  11   3  249.47   22.10
   1 -11  -2  163.34    9.79
   1 -11  -2  130.01    8.67
  -1  11   2  170.51   11.01
  -1  11   2  156.14   16.44
  -1  11   1  240.36   13.11
  -1  11   1  232.43   20.05
   1 -11  -1  214.63   10.99
   1 -11  -1  215.81   19.54
   1 -11   0  306.28   13.23
   1 -11   0  270.94   21.46
  -1  11   0  295.51   22.50
  -1  11   0  324.24   15.77
   1 -11   1  166.20   10.29
  -1  11  -1  166.75   16.81
  -1  11  -1  181.87   12.01
   1 -11   1  191.39   18.01
   1 -11   2  208.34   12.14
  -1  11  -2  237.05   14.50
  -1  11  -2  202.15   18.77
  -1  11  -3   74.48    8.71
   1 -11   3   70.36    7.47
  -1  11  -3   64.12   10.44
   1 -11   4  552.35   22.85
  -1  11  -4  561.12   30.88
  -1  11  -4  599.47   25.12
  -1  11  -5   15.33    5.31
   1 -11   5   36.54    6.42
  -1  11  -5   35.32    6.63
   1 -11   6   13.61    4.70
  -1  11  -6    4.43    3.48
  -1  11  -6    9.69    3.22
   1 -11   7  138.08   13.69
  -1  11  -7  142.01   16.50
  -1  11  -7  143.01   13.90
  -1  11  -8  243.36   18.99
  -1  11  -8  248.98   21.61
  -1  11  -9  219.44   19.22
   1 -11   9  132.00   14.62
   1 -11  10  113.67   14.40
  -1  11 -10  130.77   15.59
  -1  11 -11  121.20   15.66
  -1  11 -12  112.96   15.96
  -1  11 -13   45.96   10.71
  -1  11 -14   15.74    8.06
  -1  11 -15  155.64   20.77
  -1  11 -16    7.22    6.59
  -1  11 -17   50.80   13.13
  -1  11 -18   12.05    8.25
  -1  11 -19   19.66    9.57
  -1  10  13   22.56    9.70
   1 -10 -13    4.30    2.84
   1 -10 -12  107.37   14.34
  -1  10  12  148.04   21.72
   1 -10 -11   17.75    5.46
  -1  10  11   23.10   10.27
   1 -10 -10   37.77    7.83
  -1  10  10   39.31   10.94
  -1  10   9   36.82   10.65
   1 -10  -9   25.35    6.28
  -1  10   8   27.88    9.02
   1 -10  -8   17.75    4.61
   1 -10  -7    3.41    1.49
  -1  10   7   11.34    6.00
   1 -10  -7    7.41    2.57
   1 -10  -6   78.81    8.68
   1 -10  -6  113.32   10.50
  -1  10   6   98.97   14.80
   1 -10  -5   58.19    7.25
   1 -10  -5   39.58    5.94
  -1  10   5   61.89   11.45
   1 -10  -4   88.75    7.93
   1 -10  -4   79.08    7.70
  -1  10   4   82.60   12.20
   1 -10  -3  176.34   10.39
   1 -10  -3  199.01   18.63
   1 -10  -3  178.27   10.93
  -1  10   3  174.11   17.19
   1 -10  -2  331.80   13.51
  -1  10   2  337.96   14.79
  -1  10   2  341.74   23.50
   1 -10  -2  319.92   23.20
   1 -10  -1  194.00   10.00
  -1  10   1  201.96   18.27
   1 -10  -1  207.47   18.13
  -1  10   1  182.53   10.77
  -1  10   0  128.32   13.95
   1 -10   0  131.92    8.47
   1 -10   0  150.37   15.26
  -1  10   0  151.79   10.21
   1 -10   1  430.92   25.76
  -1  10  -1  455.42   25.96
  -1  10  -1  476.50   18.69
   1 -10   1  443.58   15.94
   1 -10   2  599.99   19.85
  -1  10  -2  576.13   21.70
  -1  10  -2  535.25   28.60
   1 -10   3  433.59   18.19
  -1  10  -3  456.89   26.08
  -1  10  -3  461.36   20.38
   1 -10   4  142.38   11.25
  -1  10  -4  135.90   14.43
  -1  10  -5   45.71    8.61
  -1  10  -5   48.35    7.25
   1 -10   5   54.75    7.78
  -1  10  -6  254.64   20.46
   1 -10   6  231.20   16.46
  -1  10  -6  257.17   17.18
  -1  10  -7   30.00    6.34
   1 -10   7   29.96    6.96
   1 -10   8   75.50   10.54
  -1  10  -8   90.03   11.57
  -1  10  -9  118.72   13.64
   1 -10   9  117.12   13.19
  -1  10 -10   37.96    8.84
   1 -10  10   25.76    7.27
  -1  10 -11  437.87   29.18
  -1  10 -12   14.43    6.74
  -1  10 -13  271.40   25.09
  -1  10 -14    4.88    6.47
  -1  10 -15    1.43    4.46
  -1  10 -16   28.09   10.54
  -1  10 -17    0.97    4.76
  -1  10 -18   26.05    9.45
  -1  10 -19   19.22   10.82
   1  -9 -15  105.43   16.33
   1  -9 -14    3.39    3.70
  -1   9  13   45.35   11.59
   1  -9 -13   22.29    6.79
  -1   9  12   14.85    8.39
   1  -9 -12   34.55    8.52
   1  -9 -11  100.89   13.28
  -1   9  11   98.26   17.32
  -1   9  10  199.04   23.32
   1  -9 -10  196.17   17.35
   1  -9 -10  198.95   17.78
  -1   9   9   35.85   10.27
   1  -9  -9   21.59    5.47
  -1   9   8   37.24    9.61
   1  -9  -8   15.99    3.94
   1  -9  -7   53.39    7.92
   1  -9  -7   40.57    6.73
  -1   9   7   65.63   12.19
   1  -9  -6  155.49   12.15
  -1   9   6  208.71   19.99
   1  -9  -6  199.43   13.93
  -1   9   5  777.74   37.13
   1  -9  -5  778.84   25.02
   1  -9  -5  789.71   25.14
   1  -9  -5  787.02   37.30
  -1   9   4    5.77    3.32
   1  -9  -4   10.21    3.83
   1  -9  -4    8.33    2.95
   1  -9  -4   10.40    2.64
   1  -9  -3  117.49    8.26
   1  -9  -3  127.45   14.44
   1  -9  -3  116.80    8.69
  -1   9   3  121.94   14.16
   1  -9  -2  172.90   10.05
  -1   9   2  167.70    9.93
   1  -9  -2  165.67    9.13
  -1   9   2  173.89   15.98
   1  -9  -2  191.49   16.98
   1  -9  -1   98.44   11.84
  -1   9   1   96.63    7.55
   1  -9  -1   85.16    6.27
  -1   9   0  153.57    9.72
   1  -9   0  157.32   15.05
   1  -9   0  159.77    8.87
   1  -9   1  265.15   11.72
   1  -9   1  263.16   18.74
  -1   9  -1  272.72   13.38
  -1   9  -2  350.60   16.12
   1  -9   2  345.21   14.49
   1  -9   3  114.23    9.08
  -1   9  -3  105.47    9.43
   1  -9   4  474.01   19.83
  -1   9  -4  469.84   19.92
  -1   9  -5  117.03   10.75
   1  -9   5  112.25   10.52
  -1   9  -6   61.83    8.76
   1  -9   6   66.28    8.59
   1  -9   7  218.94   16.42
  -1   9  -7  228.81   17.16
   1  -9   8  152.74   14.78
  -1   9  -8  174.99   16.16
   1  -9   9  122.99   14.13
  -1   9  -9  119.90   14.18
  -1   9 -10  476.29   28.66
   1  -9  10  445.51   27.28
  -1   9 -11   33.05    9.09
  -1   9 -12  150.56   17.81
  -1   9 -13   40.45   10.41
  -1   9 -14  439.51   32.91
  -1   9 -15   79.94   15.42
  -1   9 -16  109.04   18.48
  -1   9 -17   32.31   12.06
  -1   9 -18   13.68    7.50
  -1   9 -19   28.23   12.17
  -1   9 -20   60.88   16.60
   1  -8 -17   87.57   16.12
   1  -8 -16   14.47    6.28
   1  -8 -15    7.22    3.08
   1  -8 -14   23.78    7.04
   1  -8 -13   74.34   12.87
   1  -8 -12   32.76    8.20
  -1   8  12   37.13   10.77
  -1   8  11   40.64   10.60
   1  -8 -11   35.05    7.83
   1  -8 -11   34.92    8.23
  -1   8  10   37.05   10.32
   1  -8 -10   40.75    7.88
   1  -8 -10   56.49    9.85
  -1   8   9   12.90    7.44
   1  -8  -9    4.47    2.95
  -1   8   8   42.16   10.38
   1  -8  -8   32.82    6.39
   1  -8  -7   94.17   10.22
   1  -8  -7   98.57   10.30
  -1   8   7  109.21   14.70
  -1   8   6  125.31   15.42
   1  -8  -6  116.93   10.41
   1  -8  -6  124.56   10.49
   1  -8  -6  128.20   15.28
  -1   8   5    3.23    3.60
   1  -8  -5    2.93    1.83
   1  -8  -5    5.05    2.60
   1  -8  -5    5.90    3.82
  -1   8   4  410.06   25.13
   1  -8  -4  433.14   16.65
   1  -8  -4  443.43   25.88
   1  -8  -4  442.36   16.97
   1  -8  -3   56.99    5.62
   1  -8  -3   56.83    5.71
   1  -8  -3   56.40    8.90
   1  -8  -2  171.42    9.33
   1  -8  -2  154.91   14.30
   1  -8  -2  150.93    8.42
  -1   8   2  164.44    9.20
   1  -8  -1  521.42   14.69
  -1   8   1  524.41   16.22
   1  -8  -1  571.14   26.92
   1  -8   0 2052.36   49.59
  -1   8   0 1984.98   32.30
   1  -8   0 1983.35   28.82
   1  -8   1  142.90   13.29
   1  -8   1  147.66    8.45
  -1   8  -1  150.56    9.47
  -1   8  -2 1367.58   29.95
   1  -8   2 1311.27   27.23
  -1   8  -3  725.57   22.18
   1  -8   3  753.24   22.54
  -1   8  -4  383.86   17.57
   1  -8   4  379.13   17.38
   1  -8   5  196.38   13.45
  -1   8  -5  215.43   14.13
   1  -8   6   64.17    8.41
  -1   8  -6   81.81    9.86
  -1   8  -7  104.46   11.12
   1  -8   7   91.19   10.66
   1  -8   8   49.24    8.28
  -1   8  -8   39.26    7.95
   1  -8   9   35.03    7.70
  -1   8  -9   25.85    6.54
   1  -8  10   21.97    6.05
  -1   8 -10   33.89    8.36
   1  -8  11   21.99    5.92
  -1   8 -11   22.21    7.32
  -1   8 -12   81.49   13.34
  -1   8 -13  183.38   20.84
  -1   8 -14  162.44   20.21
  -1   8 -15  148.58   20.37
  -1   8 -16   40.03   11.35
  -1   8 -17   41.50   12.63
  -1   8 -18    9.62    6.46
  -1   8 -19   21.25   10.19
  -1   8 -20   93.75   18.97
   1  -7 -18    5.30    4.37
   1  -7 -17    3.83    3.41
   1  -7 -16   16.80    8.13
   1  -7 -15    7.32    6.30
   1  -7 -14   53.11   11.18
   1  -7 -13    6.38    3.24
   1  -7 -12  221.09   19.86
   1  -7 -12  241.68   21.68
  -1   7  12  254.31   26.14
  -1   7  11   25.33    8.88
   1  -7 -11   31.17    7.12
   1  -7 -11   23.31    6.90
  -1   7  10  143.15   18.91
   1  -7 -10  109.74   12.94
   1  -7 -10  160.31   15.62
  -1   7   9   31.57    9.06
   1  -7  -9   23.66    5.80
  -1   7   8   20.32    6.85
   1  -7  -8   17.65    4.76
   1  -7  -7  508.99   29.76
   1  -7  -7  517.42   22.98
   1  -7  -7  496.37   22.38
  -1   7   7  529.77   30.37
   1  -7  -6  142.77   11.35
  -1   7   6  151.15   16.30
   1  -7  -6  150.50   16.00
   1  -7  -6  154.60   11.83
   1  -7  -5  192.62   12.12
   1  -7  -5  191.69   11.98
   1  -7  -5  196.56   17.27
   1  -7  -4   32.98    4.77
   1  -7  -4   28.49    4.24
   1  -7  -4   35.51    7.46
   1  -7  -3   72.40    6.18
   1  -7  -3   80.41    6.39
   1  -7  -3   71.25    9.62
  -1   7   2   29.49    3.76
   1  -7  -2   30.38    3.72
   1  -7  -2   40.45    7.11
   1  -7  -2   35.76    4.11
   1  -7  -1  655.64   26.92
  -1   7   1  621.62   16.33
  -1   7   0  904.63   20.02
   1  -7   0  971.05   31.91
   1  -7   0  919.04   18.02
   1  -7   1  138.70   11.97
  -1   7  -1  122.79    8.01
   1  -7   1  120.95    7.19
   1  -7   2  216.02   10.55
  -1   7  -2  186.76    9.92
  -1   7  -3  953.31   24.43
   1  -7   3  983.05   24.95
   1  -7   4 3099.64   48.12
  -1   7  -4 3063.54   48.17
  -1   7  -5 1238.39   33.03
   1  -7   5 1221.24   32.44
  -1   7  -6   79.75    9.31
   1  -7   6   71.08    8.61
  -1   7  -7   58.87    8.56
   1  -7   7   49.33    7.67
   1  -7   8  211.64   16.84
  -1   7  -8  236.43   18.04
   1  -7   9   34.44    7.51
  -1   7  -9   46.04    8.88
   1  -7  10  255.50   20.50
  -1   7 -10  282.77   21.72
  -1   7 -11  113.49   14.91
   1  -7  11  115.31   14.35
  -1   7 -12  124.14   15.93
  -1   7 -13   39.70   10.05
  -1   7 -14  558.50   37.05
  -1   7 -15  183.25   22.08
  -1   7 -16   44.07   11.64
  -1   7 -17    1.90    5.29
  -1   7 -18   25.70    9.94
  -1   7 -19   53.33   14.51
  -1   7 -20   14.32   10.92
   1  -6 -19   85.37   16.81
   1  -6 -18   21.09    8.59
   1  -6 -17    5.02    3.95
   1  -6 -16   28.56    9.11
   1  -6 -15   31.86    9.19
   1  -6 -14    5.58    5.08
   1  -6 -13   73.19   12.58
  -1   6  12  234.22   24.87
   1  -6 -12  214.77   19.53
   1  -6 -12  218.60   20.49
   1  -6 -11   66.49   10.96
  -1   6  11   67.65   13.19
   1  -6 -11   44.90    8.54
  -1   6  10   99.96   15.81
   1  -6 -10   65.46    9.67
   1  -6 -10   86.10   11.86
   1  -6  -9   54.34    8.38
  -1   6   9   65.32   11.58
   1  -6  -8   22.84    5.39
   1  -6  -8    2.32    2.38
  -1   6   8   17.97    6.23
   1  -6  -8   18.50    5.67
   1  -6  -7  222.78   14.83
   1  -6  -7  223.84   14.77
   1  -6  -7  224.50   18.84
   1  -6  -6  663.03   23.47
   1  -6  -6  648.11   30.67
   1  -6  -6  658.86   23.66
   1  -6  -5  496.46   18.51
   1  -6  -5  504.23   19.13
   1  -6  -5  515.00   26.22
   1  -6  -4  907.15   22.76
   1  -6  -4  908.59   33.33
   1  -6  -4  890.73   22.70
   1  -6  -3  952.25   32.97
   1  -6  -3 1004.32   21.33
   1  -6  -3 1026.00   21.87
   1  -6  -2  399.06   11.81
   1  -6  -2  387.91   12.07
   1  -6  -2  398.35   19.90
  -1   6   2  358.69   11.65
  -1   6   1  341.70   11.00
   1  -6  -1  358.30   11.00
   1  -6  -1  339.22   17.94
   1  -6   0 1601.10   37.52
   1  -6   0 1557.68   21.23
  -1   6   0 1522.35   23.55
   1  -6   1 2592.63   47.55
   1  -6   1 2591.14   30.23
  -1   6  -1 2588.27   33.08
   1  -6   2 2631.44   35.14
  -1   6  -2 2432.78   33.69
   1  -6   3  269.53   12.51
  -1   6  -3  249.85   12.22
   1  -6   4  151.47   10.54
  -1   6  -4  138.18   10.09
  -1   6  -5  196.80   13.12
   1  -6   5  175.81   12.30
  -1   6  -6   25.98    5.43
   1  -6   6   21.52    4.91
   1  -6   7  183.71   14.43
  -1   6  -7  169.76   14.12
   1  -6   8 1582.63   45.39
  -1   6  -8 1647.88   46.50
  -1   6  -9  425.48   25.46
   1  -6   9  433.54   25.55
   1  -6  10   41.13    9.04
  -1   6 -10   51.54    9.65
  -1   6 -11  159.10   17.11
   1  -6  11  160.19   17.07
  -1   6 -12   95.90   13.89
  -1   6 -13  110.75   16.54
  -1   6 -14  150.61   19.05
  -1   6 -15   11.96    5.69
  -1   6 -16   55.73   12.93
  -1   6 -17   35.63   11.88
  -1   6 -18   30.10   10.99
  -1   6 -19   -1.73    6.07
  -1   6 -20   24.52    9.84
   1  -5 -20   58.42   14.75
   1  -5 -19    7.17    6.06
   1  -5 -18   72.90   15.43
   1  -5 -17   25.12    8.38
   1  -5 -16   59.10   12.72
   1  -5 -15    0.81    4.05
   1  -5 -14   36.94    9.63
   1  -5 -13   48.32   10.35
   1  -5 -12   60.60   10.20
  -1   5  12   49.42   10.07
   1  -5 -12   58.91   10.76
   1  -5 -11  194.51   18.06
  -1   5  11  188.07   21.25
  -1   5  11  225.63   19.44
   1  -5 -10   87.42   11.57
  -1   5  10   64.25   11.69
  -1   5  10   61.53    9.86
   1  -5 -10   71.76   10.64
  -1   5   9    6.55    3.77
  -1   5   9    8.27    4.69
   1  -5  -9    6.12    3.86
   1  -5  -9    5.64    3.71
   1  -5  -8  226.95   19.34
   1  -5  -8  231.63   16.04
  -1   5   8  229.73   16.29
   1  -5  -7  535.31   22.54
   1  -5  -7  524.00   22.81
   1  -5  -7  550.20   28.40
   1  -5  -6  262.06   14.86
   1  -5  -6  264.20   14.78
   1  -5  -6  250.55   18.55
   1  -5  -5 2292.48   51.90
   1  -5  -5 2269.12   38.64
   1  -5  -5 2280.59   39.45
   1  -5  -4  660.33   26.56
   1  -5  -4  604.62   17.91
   1  -5  -4  617.73   18.35
   1  -5  -3  171.82    8.44
   1  -5  -3  165.65   12.72
   1  -5  -3  149.03    7.95
   1  -5  -2  618.71   13.84
   1  -5  -2  600.25   13.30
  -1   5   2  574.65   13.59
   1  -5  -2  571.71   22.44
   1  -5  -1  386.42   17.59
   1  -5  -1  379.38    9.96
  -1   5   1  387.52   10.18
   1  -5   0 1058.00   28.24
   1  -5   0 1038.90   15.47
  -1   5   0 1050.67   17.35
  -1   5  -1 1026.55   17.76
   1  -5   1 1068.20   27.68
   1  -5   1 1072.52   18.28
   1  -5   2  942.68   20.08
  -1   5  -2  891.49   19.58
  -1   5  -3  990.45   23.41
   1  -5   3 1054.63   23.89
   1  -5   4   16.82    4.04
  -1   5  -4   13.92    3.54
   1  -5   5  643.30   23.05
  -1   5  -5  680.82   24.04
  -1   5  -6  682.49   26.06
   1  -5   6  645.29   24.87
  -1   5  -7  386.49   21.23
   1  -5   7  390.66   20.98
   1  -5   8  535.21   26.16
  -1   5  -8  502.18   26.23
  -1   5  -9  214.75   18.10
   1  -5   9  233.58   18.40
  -1   5 -10  132.24   14.92
   1  -5  10  123.21   14.14
  -1   5 -11    5.17    4.85
   1  -5  11    7.93    4.02
  -1   5 -12  120.32   16.24
  -1   5 -13  388.23   29.04
  -1   5 -14  383.99   30.31
  -1   5 -15   51.38   11.69
  -1   5 -16   84.14   16.54
  -1   5 -17   21.21    8.98
  -1   5 -18   24.49    9.80
  -1   5 -19  207.08   27.37
  -1   5 -20   40.63   14.50
   1  -4 -20   45.77   13.45
   1  -4 -19   20.07    9.45
   1  -4 -18   49.18   12.82
   1  -4 -17   -0.93    5.23
   1  -4 -16   22.12    9.47
   1  -4 -15   16.88    6.29
   1  -4 -14  123.64   16.41
   1  -4 -13  232.21   21.39
  -1   4  12   37.99    8.55
   1  -4 -12   49.24    9.69
  -1   4  11   90.36   12.67
   1  -4 -11   88.44   12.37
  -1   4  10    8.24    3.99
   1  -4 -10    0.29    2.83
  -1   4  10    5.28    4.10
   1  -4  -9    3.54    2.67
  -1   4   9    0.08    2.91
   1  -4  -8   33.73    7.42
  -1   4   8   27.82    6.03
   1  -4  -8   29.25    5.84
   1  -4  -7  171.95   15.38
   1  -4  -7  174.19   13.09
  -1   4   7  188.01   13.46
   1  -4  -6 1906.47   38.80
   1  -4  -6 2057.16   40.78
  -1   4   6 1943.43   39.48
   1  -4  -6 1959.99   49.72
  -1   4   5  838.53   23.72
   1  -4  -5  772.49   22.31
   1  -4  -5  859.64   23.86
   1  -4  -5  848.54   30.65
  -1   4   4  498.17   16.64
   1  -4  -4  553.56   22.74
   1  -4  -4  515.53   16.01
   1  -4  -4  513.48   16.37
   1  -4  -3 1036.79   28.86
   1  -4  -3 1048.01   20.04
   1  -4  -3 1012.79   19.21
   1  -4  -2 2007.33   38.41
   1  -4  -2 2014.13   22.30
   1  -4  -2 2042.23   22.83
  -1   4   1 1043.58   14.10
   1  -4  -1 1111.76   14.30
  -1   4   0  985.60   14.35
   1  -4   0  989.20   24.24
   1  -4   1  210.11    7.67
  -1   4  -1  202.13    7.44
  -1   4  -2  229.20    9.75
   1  -4   2  240.79    9.86
  -1   4  -3 3126.94   40.52
   1  -4   3 3114.92   40.30
  -1   4  -4 2905.13   44.79
   1  -4   4 2900.46   43.86
   1  -4   5  427.13   18.73
  -1   4  -5  433.01   19.57
   1  -4   6   67.32    8.27
   1  -4   7  855.96   30.95
   1  -4   8 1036.48   36.68
   1  -4   9  312.08   21.55
   1  -4  10   26.31    6.93
   1  -4  11   63.46   10.74
  -1   4 -11   52.18   10.06
  -1   4 -12  345.92   26.62
  -1   4 -13  418.51   30.49
  -1   4 -14  143.83   18.27
  -1   4 -15  122.65   17.86
  -1   4 -16   97.13   16.67
  -1   4 -17   54.15   13.02
  -1   4 -18    7.49    8.19
  -1   4 -19  148.28   22.76
  -1   4 -20    4.20    4.62
   1  -3 -20   19.04    8.92
   1  -3 -19   79.64   15.92
   1  -3 -18   48.25   12.99
   1  -3 -17   22.22    8.39
   1  -3 -16    3.25    4.38
   1  -3 -15   19.44    7.22
   1  -3 -14   22.09    7.26
   1  -3 -13  351.49   26.38
  -1   3  12   14.89    5.40
   1  -3 -12   19.95    6.47
  -1   3  11  206.13   18.29
   1  -3 -11  172.44   16.89
  -1   3  10   16.13    5.16
   1  -3 -10   23.96    5.94
  -1   3   9  579.72   27.09
   1  -3  -9  581.39   30.11
  -1   3   8   70.73    9.42
   1  -3  -8   60.88    8.67
   1  -3  -8   63.64    9.63
   1  -3  -7 2239.20   45.74
   1  -3  -7 2207.48   52.39
  -1   3   7 2223.83   45.70
   1  -3  -6 4073.13   56.85
   1  -3  -6 3949.42   66.08
  -1   3   6 4012.08   56.44
   1  -3  -5 3088.11   44.62
   1  -3  -5 2995.26   53.30
   1  -3  -4  169.43    9.42
   1  -3  -4  159.71   11.71
  -1   3   4  155.40    9.11
   1  -3  -3 1306.30   29.81
   1  -3  -3 1333.85   21.81
   1  -3  -3 1250.96   20.61
  -1   3   3 1260.39   21.33
   1  -3  -2 5959.41   58.64
   1  -3  -2 6076.72   36.07
   1  -3  -1  420.90   14.38
   1  -3   0 6716.48   54.78
  -1   3  -1 2809.20   25.79
   1  -3   1 2852.81   25.77
   1  -3   2  870.28   18.05
  -1   3  -2  871.32   18.02
   1  -3   3  908.07   21.76
   1  -3   4 1147.48   27.47
   1  -3   5  439.64   18.96
   1  -3   6  779.84   28.00
   1  -3   7 3384.98   61.14
   1  -3   8  218.21   16.68
   1  -3   9  329.12   21.77
   1  -3  10   43.04    8.67
  -1   3 -11   92.14   13.02
   1  -3  11   79.84   11.80
  -1   3 -12  241.88   22.11
  -1   3 -13  113.16   16.06
  -1   3 -14   11.19    6.12
  -1   3 -15    0.61    4.81
  -1   3 -16   30.54   10.31
  -1   3 -17    1.34    4.72
  -1   3 -18   -0.10    6.06
  -1   3 -19    0.90    5.91
  -1   3 -20   15.36    8.02
   1  -2 -20   22.22   10.03
   1  -2 -19  242.17   28.51
   1  -2 -18   25.89   10.38
   1  -2 -17  115.47   18.25
   1  -2 -16  170.54   21.08
   1  -2 -15   46.16   11.02
   1  -2 -14   -1.78    3.85
   1  -2 -13  277.98   23.47
  -1   2  12   48.98    9.38
   1  -2 -12   59.43   10.22
   1  -2 -11  122.92   15.14
  -1   2  11  101.20   12.76
   1  -2 -11  126.72   14.58
  -1   2  10   57.73    9.49
   1  -2 -10   52.91   10.05
  -1   2   9  386.96   22.20
   1  -2  -9  414.53   24.82
   1  -2  -8  295.37   19.81
   1  -2  -8  301.88   18.18
  -1   2   8  282.10   18.12
   1  -2  -7 1847.60   41.62
   1  -2  -7 1804.48   45.33
  -1   2   7 1742.60   40.20
   1  -2  -6  387.27   17.67
   1  -2  -6  412.08   20.30
  -1   2   6  416.89   18.08
   1  -2  -5  142.33    9.69
   1  -2  -5  159.52   11.50
  -1   2   5  147.34    9.87
  -1   2   4  854.35   20.51
   1  -2  -4  910.90   25.23
  -1   2   3  886.27   17.70
   1  -2  -3  865.65   22.44
   1  -2  -2  484.07   14.74
  -1   2   2  473.93    9.95
   1  -2   2 4305.43   39.82
   1  -2   3  685.76   18.94
   1  -2   4  616.05   20.66
   1  -2   5   53.63    6.86
   1  -2   6 1045.53   31.71
   1  -2   7 1898.67   45.73
   1  -2   8   89.78   10.73
   1  -2   9   73.84   10.65
   1  -2  10  251.71   20.10
   1  -2  11  284.71   22.52
  -1   2 -11  275.45   22.58
  -1   2 -12   57.32   11.61
  -1   2 -13   30.52    8.70
  -1   2 -14   -3.68    6.17
  -1   2 -15    4.77    3.97
  -1   2 -16    8.12    5.01
  -1   2 -17   17.04    8.21
  -1   2 -18    1.55    4.72
  -1   2 -19    6.77    7.17
  -1   2 -20   27.53   11.21
   1  -1 -21   36.88   11.61
   1  -1 -20    4.69    4.33
   1  -1 -19  321.12   32.13
   1  -1 -18   15.65    8.37
   1  -1 -17   32.62   10.36
   1  -1 -16   66.86   13.82
   1  -1 -15   57.35   11.86
   1  -1 -14  122.06   16.46
   1  -1 -13   14.78    6.23
   1  -1 -12  242.27   20.83
  -1   1  12  261.04   21.43
   1  -1 -11   12.35    5.08
  -1   1  11   16.64    5.62
   1  -1 -11   10.63    4.80
   1  -1 -10  183.71   17.46
  -1   1  10  204.09   17.45
   1  -1  -9  123.68   13.42
  -1   1   9  136.46   13.51
  -1   1   8    3.24    2.14
   1  -1  -8    8.95    4.00
   1  -1  -8    2.77    3.57
   1  -1  -7 1636.71   41.71
  -1   1   7 1772.73   40.48
   1  -1  -6  758.07   25.99
  -1   1   6  735.98   24.48
   1  -1  -5   57.23    6.97
  -1   1   5   65.26    6.65
   1  -1  -4  593.90   19.37
  -1   1   4  632.11   17.48
   1  -1  -3  352.25   12.73
  -1   1   3  343.21   10.99
   1  -1   3  287.43   12.79
   1  -1   4  257.93   13.13
   1  -1   5   82.30    8.27
   1  -1   6 2024.33   44.76
   1  -1   7   83.69    9.99
   1  -1   8    1.98    2.25
  -1   1  -9  228.56   18.70
   1  -1   9  240.22   18.83
   1  -1  10   22.06    6.43
  -1   1 -10   14.83    5.37
   1  -1  11   91.74   13.06
  -1   1 -11   65.55   11.53
  -1   1 -11   69.15   12.43
  -1   1 -12  114.80   15.95
  -1   1 -13   70.26   13.73
  -1   1 -14   77.88   14.08
  -1   1 -15   -2.51    4.67
  -1   1 -16   48.15   11.61
  -1   1 -17   54.80   13.08
  -1   1 -18   42.59   12.27
  -1   1 -19  184.03   25.47
  -1   1 -20   81.58   18.09
   1   0 -21    6.46    7.22
   1   0 -20   24.86   11.22
   1   0 -19    1.34    4.91
   1   0 -18    5.18    4.39
   1   0 -17   37.59   10.77
   1   0 -16   96.04   15.81
   1   0 -15  149.00   18.95
   1   0 -14  924.44   45.96
   1   0 -13  553.28   34.03
   1   0 -12   10.46    4.19
   1   0 -12    7.31    3.09
  -1   0  11   25.97    6.85
   1   0 -11   24.48    6.66
   1   0 -11   23.81    6.66
   1   0 -10   34.32    7.36
  -1   0  10   22.85    5.77
  -1   0   9   80.60   10.23
   1   0  -9   74.85   10.43
  -1   0   8  825.11   30.64
   1   0  -8  821.09   31.16
   1   0  -7  482.29   21.86
  -1   0   7  503.35   21.61
  -1   0   6  910.13   26.58
   1   0  -6  830.97   27.35
  -1   0   5  241.07   12.39
   1   0  -5  254.97   13.44
  -1   0   4   69.30    6.29
   1   0  -4   73.22    6.41
  -1   0   3  798.18   17.12
   1   0   2  103.21    7.01
   1   0   3  424.63   15.31
   1   0   4  561.75   19.68
   1   0   5  497.93   20.42
  -1   0  -5  437.42   19.37
  -1   0  -6  229.37   15.55
   1   0   6  225.09   15.31
   1   0   7  359.16   20.20
  -1   0  -7  334.71   20.01
  -1   0  -8   14.72    4.85
   1   0   8   12.39    3.98
   1   0   9  430.65   25.10
  -1   0  -9  383.32   24.24
  -1   0 -10  201.81   18.52
   1   0  10  223.68   19.46
  -1   0 -10  200.61   18.14
  -1   0 -11  229.59   20.99
   1   0  11  248.67   21.44
  -1   0 -12  430.92   30.17
  -1   0 -13  626.92   37.45
  -1   0 -14  180.29   20.82
  -1   0 -15   95.72   15.86
  -1   0 -16    9.36    7.14
  -1   0 -17   22.19    9.16
  -1   0 -18   80.68   16.96
  -1   0 -19   20.86   11.18
   1   1 -21   -1.13    6.57
   1   1 -20    9.55    4.71
   1   1 -19    9.87    6.99
   1   1 -18    0.23    4.36
   1   1 -17   20.57    9.06
   1   1 -16  127.61   18.18
   1   1 -15   94.69   17.64
   1   1 -14 9042.09  138.54
   1   1 -13 3952.27   87.62
   1   1 -12 3314.41   77.96
   1   1 -12 3312.01   77.89
  -1  -1  11  673.42   33.20
   1   1 -11  653.56   33.64
   1   1 -10  300.84   20.94
  -1  -1  10  307.90   20.98
   1   1  -9  571.04   27.40
  -1  -1   9  620.60   27.86
  -1  -1   8  204.93   15.08
   1   1  -8  195.50   14.87
  -1  -1   7  343.17   17.88
  -1  -1   6   75.78    7.88
  -1  -1   5  194.07   11.53
  -1  -1   4  419.84   15.68
  -1  -1   3  372.31   12.56
  -1  -1  -1 2045.62   24.42
  -1  -1  -2  872.47   19.72
  -1  -1  -2  907.25   20.25
  -1  -1  -3   24.13    4.28
  -1  -1  -3   21.56    4.17
   1   1   3   20.25    3.48
   1   1   4 2847.40   44.94
  -1  -1  -4 2647.86   44.79
  -1  -1  -5  774.12   26.56
   1   1   5  838.42   26.77
  -1  -1  -6  429.87   21.47
   1   1   6  430.17   20.95
  -1  -1  -7 2618.32   57.66
   1   1   7 2848.87   57.88
  -1  -1  -8    4.26    3.54
   1   1   8    6.14    3.84
   1   1   9   37.99    8.10
  -1  -1  -9   18.98    5.59
  -1  -1  -9   21.93    6.18
   1   1  10  112.30   14.14
  -1  -1 -10  115.25   14.24
  -1  -1 -10  130.47   15.39
  -1  -1 -11  127.43   15.35
   1   1  11  132.41   15.81
  -1  -1 -12   13.64    6.43
  -1  -1 -13   94.11   14.80
  -1  -1 -14    7.03    6.20
  -1  -1 -15  153.24   20.01
  -1  -1 -16   12.46    7.92
  -1  -1 -17    7.36    5.09
  -1  -1 -18   31.09   10.64
  -1  -1 -19   66.87   15.08
   1   2 -21    2.08    7.81
   1   2 -20   12.43    7.89
   1   2 -19   13.79    7.66
   1   2 -18   90.81   16.56
   1   2 -17   45.00   11.98
   1   2 -16  282.48   27.56
   1   2 -15   61.40   12.80
   1   2 -14 1493.01   56.81
   1   2 -13   73.47   13.15
   1   2 -12  153.84   16.70
  -1  -2  12  152.82   16.73
   1   2 -12  143.12   16.53
   1   2 -11   31.77    7.09
  -1  -2  11   20.56    5.97
  -1  -2  10   90.17   11.70
  -1  -2   9   29.82    6.62
  -1  -2   8  300.84   18.28
  -1  -2   7 1576.07   38.59
  -1  -2   6  332.05   16.68
  -1  -2   5  427.45   17.27
  -1  -2   4  552.93   17.66
  -1  -2   3  669.73   17.32
  -1  -2   1 1753.38   19.45
  -1  -2   0 1191.68   17.98
  -1  -2  -1 1993.41   28.38
  -1  -2  -1 2005.47   28.51
   1   2   2 2671.26   36.83
  -1  -2  -2 2636.08   36.27
  -1  -2  -2 2534.12   36.45
  -1  -2  -3 1467.46   29.84
  -1  -2  -3 1536.61   32.14
  -1  -2  -4  480.80   19.52
  -1  -2  -4  501.71   20.25
   1   2   5  337.82   17.78
  -1  -2  -5  349.65   18.61
  -1  -2  -5  372.92   18.87
  -1  -2  -6  197.75   14.45
  -1  -2  -6  201.21   15.21
  -1  -2  -6  221.57   15.57
   1   2   6  228.97   16.01
  -1  -2  -7  126.46   12.92
   1   2   7  147.13   13.43
  -1  -2  -8 1465.43   46.62
   1   2   8 1424.72   43.74
  -1  -2  -9   38.52    8.17
  -1  -2  -9   28.54    7.47
   1   2   9   34.73    7.49
   1   2  10  110.46   14.00
  -1  -2 -10  109.13   14.03
  -1  -2 -10   91.95   13.16
  -1  -2 -11   10.76    5.63
   1   2  11   20.42    6.60
  -1  -2 -12  748.16   38.99
  -1  -2 -13  171.84   19.62
  -1  -2 -14   66.42   12.78
  -1  -2 -15   17.04    7.47
  -1  -2 -16    6.49    5.74
  -1  -2 -17   18.39    7.79
  -1  -2 -18   40.66   12.38
  -1  -2 -19   20.19    8.96
   1   3 -21   -3.69    4.57
   1   3 -20   41.36   12.05
   1   3 -19   10.21    7.24
   1   3 -18  105.75   18.24
   1   3 -17   56.03   13.08
   1   3 -16  626.44   39.98
   1   3 -15  181.06   21.18
   1   3 -14 1804.22   62.51
   1   3 -13   21.00    6.97
   1   3 -12  128.23   15.73
  -1  -3  12  132.70   15.38
  -1  -3  11   -1.21    3.07
  -1  -3  10  612.13   30.04
  -1  -3   9   56.47    8.78
  -1  -3   8 3358.23   61.09
  -1  -3   7 1089.39   32.91
  -1  -3   6  213.12   13.98
  -1  -3   5 1457.45   33.84
  -1  -3   4  416.29   16.19
  -1  -3   3 7532.17   61.02
  -1  -3   2  131.54    7.91
  -1  -3   1 3125.21   33.55
  -1  -3   1 3155.09   35.60
   1   3  -1 3128.74   35.67
   1   3   0  413.98   13.39
  -1  -3   0  393.23   12.86
  -1  -3   0  386.39   12.55
   1   3   1  181.93    9.71
  -1  -3  -1  184.09    9.49
  -1  -3  -1  205.39   10.33
  -1  -3  -2  141.52    9.65
   1   3   2  131.67    8.82
  -1  -3  -2  129.45    8.71
  -1  -3  -3 2115.55   37.50
  -1  -3  -3 2157.87   38.13
  -1  -3  -3 2044.67   39.72
  -1  -3  -4  325.63   16.25
  -1  -3  -4  363.93   17.84
  -1  -3  -4  390.04   18.91
  -1  -3  -5   45.10    7.18
  -1  -3  -5   42.53    6.48
  -1  -3  -5   41.15    6.58
  -1  -3  -6 1066.99   33.59
  -1  -3  -6 1147.46   35.35
  -1  -3  -6 1129.46   37.44
  -1  -3  -7   82.77   10.13
  -1  -3  -7   85.36   10.89
  -1  -3  -8   27.78    6.41
   1   3   8   24.89    6.27
  -1  -3  -8   34.67    7.01
  -1  -3  -9   25.22    6.83
   1   3   9   36.31    7.77
  -1  -3  -9   47.11    9.72
  -1  -3  -9   30.73    7.43
  -1  -3 -10  113.00   14.17
  -1  -3 -10  103.32   13.12
   1   3  10  100.11   13.26
  -1  -3 -11  264.07   22.50
  -1  -3 -11  284.10   23.16
  -1  -3 -12   66.90   12.41
  -1  -3 -13  195.77   21.16
  -1  -3 -14   24.93    8.30
  -1  -3 -15    9.50    6.73
  -1  -3 -16   23.44    8.41
  -1  -3 -17   51.80   12.43
  -1  -3 -18   37.47   11.53
  -1  -3 -19   34.70   11.39
   1   4 -21    5.42    5.37
   1   4 -20    5.32    5.94
   1   4 -19   11.94    8.28
   1   4 -18   24.94   10.31
   1   4 -17   62.45   13.55
   1   4 -16   16.97    7.51
   1   4 -15  336.97   28.37
   1   4 -14  898.72   44.27
   1   4 -13   46.06   10.11
  -1  -4  12  174.14   17.58
   1   4 -12  177.14   18.32
  -1  -4  11  106.82   13.32
  -1  -4  10  538.40   27.98
  -1  -4   9 1470.61   44.24
  -1  -4   8  556.68   25.45
  -1  -4   7 5009.75   72.04
  -1  -4   6 1945.22   41.63
  -1  -4   5  462.90   19.12
   1   4  -4  165.64   10.78
  -1  -4   4  154.51   10.26
   1   4  -3  492.25   17.63
  -1  -4   3  543.50   17.61
  -1  -4   2  239.74   11.05
   1   4  -2  237.14   11.72
  -1  -4   1 3672.48   43.01
  -1  -4   1 3721.56   42.72
   1   4  -1 3655.67   43.08
  -1  -4   0 2022.07   31.62
  -1  -4   0 1994.22   33.04
   1   4   0 2034.60   32.33
   1   4   1   69.88    6.69
  -1  -4  -1   75.21    6.71
  -1  -4  -1   72.16    7.04
  -1  -4  -2   35.78    5.15
  -1  -4  -2   44.94    6.15
   1   4   2   32.68    5.14
  -1  -4  -3  456.73   18.44
   1   4   3  518.74   19.55
  -1  -4  -3  477.16   18.79
  -1  -4  -3  463.52   20.31
  -1  -4  -4  407.91   18.66
  -1  -4  -4  411.93   18.65
  -1  -4  -4  377.60   19.81
  -1  -4  -5  152.86   12.34
  -1  -4  -5  145.97   12.33
  -1  -4  -5  146.54   13.48
  -1  -4  -6  901.61   34.58
  -1  -4  -6  875.20   31.22
  -1  -4  -6  928.30   32.21
  -1  -4  -7  321.71   20.29
  -1  -4  -7  322.82   22.27
   1   4   7  314.35   22.70
  -1  -4  -8  542.17   27.57
  -1  -4  -8  570.86   30.85
  -1  -4  -9  287.22   21.15
  -1  -4  -9  325.04   23.22
  -1  -4  -9  301.89   23.38
  -1  -4 -10  114.07   14.07
  -1  -4 -10  168.41   17.43
  -1  -4 -11  150.35   17.11
  -1  -4 -12  191.55   20.35
  -1  -4 -13   51.92   11.46
  -1  -4 -14   10.11    6.10
  -1  -4 -15   38.91   10.50
  -1  -4 -16   26.90    9.36
  -1  -4 -17   30.58   10.54
  -1  -4 -18   56.23   14.47
  -1  -4 -19    4.64    4.84
   1   5 -21   54.05   14.58
   1   5 -20  268.54   30.53
   1   5 -19    5.95    5.23
   1   5 -18    4.29    6.33
   1   5 -17  105.26   17.56
   1   5 -16   25.49    8.54
   1   5 -15   83.56   15.10
   1   5 -14  461.35   31.89
   1   5 -13   41.33    9.69
  -1  -5  12   98.85   13.52
   1   5 -12   89.02   13.85
  -1  -5  11  143.91   15.45
   1   5 -11  174.19   17.40
  -1  -5  10  124.85   13.74
  -1  -5   9  363.61   21.87
  -1  -5   8 1197.77   38.11
   1   5  -8 1212.77   39.05
  -1  -5   7   89.75    9.92
   1   5  -7   78.48    9.82
   1   5  -6  354.52   18.65
  -1  -5   6  366.34   18.49
  -1  -5   5  858.68   26.46
   1   5  -5  901.52   27.38
   1   5  -4    8.22    2.64
  -1  -5   4    8.67    3.32
  -1  -5   3 1796.84   33.59
   1   5  -3 1926.98   36.09
   1   5  -3 1818.96   33.73
  -1  -5   2  431.37   15.62
  -1  -5   2  469.38   16.89
   1   5  -2  452.44   17.06
   1   5  -2  411.63   16.30
   1   5  -1 1953.19   35.19
  -1  -5   1 1944.09   33.45
   1   5  -1 1898.49   33.68
  -1  -5   1 1901.35   35.21
  -1  -5   0  624.52   20.83
   1   5   0  614.10   19.33
  -1  -5   0  607.91   19.02
   1   5   0  640.17   20.92
  -1  -5  -1 1413.57   32.96
  -1  -5  -1 1416.66   29.76
   1   5   1 1456.89   33.58
   1   5   1 1437.29   30.24
  -1  -5  -2    2.51    1.95
  -1  -5  -2    7.39    3.51
   1   5   2    4.53    2.85
   1   5   2    6.81    3.90
   1   5   3 1251.56   35.84
  -1  -5  -3 1216.90   35.27
  -1  -5  -3 1205.43   31.04
  -1  -5  -3 1275.45   32.03
   1   5   3 1309.68   32.07
   1   5   4  175.17   14.57
  -1  -5  -4  162.02   13.80
  -1  -5  -4  177.91   13.01
  -1  -5  -4  165.22   12.30
  -1  -5  -5  120.50   11.43
  -1  -5  -5  115.23   10.91
  -1  -5  -5  121.78   12.62
  -1  -5  -6  276.63   20.17
  -1  -5  -6  253.83   17.19
   1   5   7  441.57   26.88
  -1  -5  -7  438.81   24.23
  -1  -5  -7  384.68   24.68
  -1  -5  -8   84.46   11.46
  -1  -5  -8   92.85   12.37
   1   5   8   77.42   12.05
  -1  -5  -9  101.06   12.89
  -1  -5  -9  130.98   14.81
  -1  -5 -10  259.72   21.67
  -1  -5 -10  188.79   18.18
  -1  -5 -11   18.41    6.10
  -1  -5 -12   50.51   10.50
  -1  -5 -13  122.81   16.76
  -1  -5 -14   15.59    8.53
  -1  -5 -15   -1.79    4.53
  -1  -5 -16   18.32    8.60
  -1  -5 -17   15.65    7.40
  -1  -5 -18    7.34    6.27
   1   6 -21   78.50   17.05
   1   6 -20   20.39    9.49
   1   6 -19   70.71   15.66
   1   6 -18   10.16    7.05
   1   6 -17   24.63    9.51
   1   6 -16  202.11   23.28
   1   6 -15    4.74    5.34
   1   6 -14   62.44   12.64
   1   6 -13    6.49    5.11
  -1  -6  12  109.36   13.94
   1   6 -12   88.57   13.66
   1   6 -11  147.26   16.30
  -1  -6  11  143.48   15.65
  -1  -6  10   53.39    9.40
   1   6 -10   90.86   12.62
  -1  -6   9  604.28   28.77
   1   6  -9  568.86   28.67
   1   6  -8  405.91   22.48
  -1  -6   8  383.25   21.90
   1   6  -7 2284.97   50.87
  -1  -6   7 2226.17   49.59
   1   6  -6  974.97   31.05
  -1  -6   6  949.12   30.65
   1   6  -5 1426.27   35.36
  -1  -6   5 1422.67   35.03
   1   6  -4   79.05    8.03
  -1  -6   4   83.33    8.31
   1   6  -4   78.35    7.91
  -1  -6   3 1052.80   27.04
   1   6  -3 1048.48   28.17
   1   6  -3 1082.89   28.53
  -1  -6   2 1428.61   32.73
   1   6  -2 1488.28   33.99
   1   6  -2 1527.26   32.61
  -1  -6   2 1414.33   30.33
   1   6  -1 1674.47   36.27
   1   6  -1 1751.47   34.41
  -1  -6   1 1685.12   36.35
  -1  -6   1 1707.46   33.59
  -1  -6   0  327.25   14.86
  -1  -6   0  305.65   16.15
   1   6   0  341.44   15.48
   1   6   0  313.05   16.36
  -1  -6  -1 2218.69   45.53
   1   6   1 2273.05   45.55
  -1  -6  -1 2201.03   39.23
  -1  -6  -2  208.25   14.67
   1   6   2  204.55   15.09
  -1  -6  -2  190.80   12.35
   1   6   2  215.50   12.90
   1   6   3   36.20    7.10
  -1  -6  -3   26.45    5.55
   1   6   3   29.43    5.53
  -1  -6  -3   36.36    6.73
  -1  -6  -3   29.81    5.46
  -1  -6  -4   20.49    4.80
  -1  -6  -4   20.09    5.34
  -1  -6  -4   29.14    5.68
  -1  -6  -5    6.90    3.62
  -1  -6  -5   -2.28    4.43
  -1  -6  -5    7.42    3.75
  -1  -6  -6   78.20    9.62
   1   6   6   84.20   11.68
  -1  -6  -6   93.51   12.12
   1   6   7  108.61   14.79
  -1  -6  -7  111.69   13.79
  -1  -6  -7  124.08   13.05
  -1  -6  -8    1.04    3.00
   1   6   8   -0.10    4.80
  -1  -6  -8   -1.31    3.76
   1   6   9   98.49   15.04
  -1  -6  -9   75.48   11.22
  -1  -6  -9   76.91   11.59
  -1  -6 -10   15.26    6.02
  -1  -6 -10   12.37    5.03
  -1  -6 -11  134.80   16.63
  -1  -6 -12   53.15   11.02
  -1  -6 -13   79.25   14.11
  -1  -6 -14    5.65    5.73
  -1  -6 -15   17.55    7.20
  -1  -6 -16   13.61    6.57
  -1  -6 -17  -14.12    8.80
  -1  -6 -18  113.49   19.88
   1   7 -21   61.95   15.70
   1   7 -20   43.78   13.11
   1   7 -19   15.90    7.44
   1   7 -18   15.18    7.43
   1   7 -17   13.80    7.58
   1   7 -16  209.40   23.76
   1   7 -15  462.48   33.87
   1   7 -14   43.25   10.86
   1   7 -13   99.07   14.33
   1   7 -12   28.14    8.17
  -1  -7  11  141.75   15.47
   1   7 -11  132.08   15.14
  -1  -7  10   88.13   11.87
   1   7 -10   82.79   12.19
   1   7  -9 1130.73   40.61
  -1  -7   9 1080.97   39.52
   1   7  -8    2.23    4.11
  -1  -7   8    1.20    2.60
  -1  -7   7  404.82   21.77
   1   7  -7  457.92   23.27
   1   7  -6   50.24    7.49
  -1  -7   6   47.66    7.74
  -1  -7   5  112.16   10.67
   1   7  -5   88.99    9.53
   1   7  -5  120.31   10.83
  -1  -7   4  492.54   20.28
   1   7  -4  504.60   21.51
   1   7  -4  499.25   21.52
  -1  -7   3   13.40    3.72
   1   7  -3    9.55    3.63
   1   7  -3   12.32    4.06
  -1  -7   2  345.58   15.84
   1   7  -2  324.11   17.18
  -1  -7   2  326.69   17.51
   1   7  -2  365.29   16.91
   1   7  -1  955.24   27.23
  -1  -7   1  925.82   29.56
   1   7  -1  935.33   29.63
  -1  -7   1  936.13   26.59
  -1  -7   0  476.78   22.00
  -1  -7   0  438.99   18.17
   1   7   0  471.34   21.50
   1   7   0  484.27   19.54
  -1  -7  -1  126.27   10.00
   1   7   1  139.64   10.85
  -1  -7  -1  143.72   12.41
   1   7   1  142.17   12.70
  -1  -7  -2  161.99   12.12
   1   7   2  171.28   12.00
  -1  -7  -2  175.47   14.37
   1   7   3   30.69    5.96
  -1  -7  -3   21.90    4.72
  -1  -7  -3   29.49    6.83
  -1  -7  -3   22.25    5.01
  -1  -7  -4  296.29   20.59
  -1  -7  -4  292.75   17.47
  -1  -7  -4  287.10   17.34
  -1  -7  -5  226.68   16.22
  -1  -7  -5  195.80   14.83
  -1  -7  -5  216.67   18.54
   1   7   5  220.85   18.71
   1   7   6  415.78   26.91
  -1  -7  -6  413.70   23.07
  -1  -7  -7  140.32   14.08
   1   7   7  154.46   17.65
   1   7   8  228.48   21.77
  -1  -7  -8  214.60   18.64
   1   7   9   91.28   14.48
  -1  -7  -9   68.18   10.66
  -1  -7  -9   87.08   12.48
  -1  -7 -10   76.35   12.01
   1   7  10   95.37   16.00
  -1  -7 -10   81.32   12.62
  -1  -7 -11   17.07    5.40
  -1  -7 -12   78.53   13.47
  -1  -7 -13    3.63    4.93
  -1  -7 -14   58.45   12.14
  -1  -7 -15   11.03    7.11
  -1  -7 -16   25.31    9.14
  -1  -7 -17    2.36    4.08
   1   8 -20   25.55   10.02
   1   8 -19   47.78   14.25
   1   8 -18   34.50   10.55
   1   8 -17    3.90    4.36
   1   8 -16   49.72   12.93
   1   8 -15   70.43   13.90
   1   8 -14   33.57    9.28
   1   8 -13   67.64   12.04
   1   8 -12   74.03   12.52
   1   8 -11   29.40    8.86
  -1  -8  11   20.36    6.68
  -1  -8  10  148.56   15.69
   1   8 -10  138.54   15.26
   1   8  -9  256.00   19.58
  -1  -8   9  246.95   19.12
  -1  -8   8  127.99   13.29
   1   8  -8  144.91   14.10
   1   8  -7  101.61   11.48
  -1  -8   7  102.37   11.30
   1   8  -6  326.97   19.37
  -1  -8   6  322.33   19.12
  -1  -8   5  345.11   18.50
   1   8  -5  351.20   19.54
  -1  -8   4  353.27   17.98
   1   8  -4  345.65   19.16
   1   8  -4  355.46   18.90
   1   8  -3 1280.53   34.42
  -1  -8   3 1235.00   32.20
   1   8  -3 1242.54   35.76
  -1  -8   2  505.57   23.42
   1   8  -2  520.29   23.33
  -1  -8   2  503.69   19.87
   1   8  -2  539.20   21.66
   1   8  -1  727.79   25.14
  -1  -8   1  658.94   27.04
  -1  -8   1  698.95   23.36
   1   8  -1  680.40   27.16
   1   8   0  134.31   10.78
  -1  -8   0  135.33   12.65
  -1  -8   0  132.46   10.56
  -1  -8  -1  113.99   10.23
   1   8   1  117.10   10.25
  -1  -8  -1  122.28   12.56
  -1  -8  -2   80.76    8.64
   1   8   2   87.89    9.36
  -1  -8  -2   80.08   10.53
  -1  -8  -3   31.90    5.81
  -1  -8  -3   32.53    6.99
   1   8   3   38.42    7.89
   1   8   3   43.83    6.96
  -1  -8  -3   23.92    4.82
  -1  -8  -4  221.46   18.63
  -1  -8  -4  217.96   15.57
   1   8   4  251.39   20.16
  -1  -8  -4  228.22   15.61
  -1  -8  -5  323.88   19.87
  -1  -8  -5  307.01   22.84
   1   8   5  301.70   22.55
  -1  -8  -6   -1.03    1.91
   1   8   6   -1.88    4.09
   1   8   7  153.21   17.92
  -1  -8  -7   98.83   12.01
   1   8   8  173.77   19.98
  -1  -8  -8  114.13   13.60
  -1  -8  -8  159.36   16.05
  -1  -8  -9    7.04    4.31
  -1  -8  -9   12.45    5.42
   1   8   9    7.74    6.17
  -1  -8 -10  118.22   15.17
   1   8  10  142.01   19.50
  -1  -8 -11   37.44    9.17
  -1  -8 -12  142.47   18.37
  -1  -8 -13    2.17    3.73
  -1  -8 -14   -8.50    5.41
  -1  -8 -15   21.98    8.44
  -1  -8 -16   21.55    7.53
   1   9 -20   56.31   14.72
   1   9 -19    9.46    7.86
   1   9 -18    6.26    5.18
   1   9 -17   28.46   11.13
   1   9 -16   11.22    7.59
   1   9 -15  184.61   22.36
   1   9 -14  159.81   20.01
   1   9 -13   36.89    9.78
   1   9 -12   11.51    5.98
  -1  -9  11   54.09   10.11
   1   9 -11   62.09   11.52
   1   9 -10  262.92   21.90
  -1  -9  10  277.24   21.57
   1   9  -9   29.72    6.75
  -1  -9   9   37.93    7.92
  -1  -9   8    1.94    2.34
   1   9  -8    2.79    4.07
   1   9  -7  756.33   31.40
  -1  -9   7  743.69   31.05
  -1  -9   6  168.59   13.99
   1   9  -6  196.19   15.15
   1   9  -5    5.37    3.75
  -1  -9   5    7.72    3.55
   1   9  -4  377.99   20.46
  -1  -9   4  380.13   19.20
  -1  -9   3   88.77    9.18
   1   9  -3   78.21    9.24
  -1  -9   2   22.39    4.42
   1   9  -2   25.71    5.42
  -1  -9   2   21.47    5.43
  -1  -9   1  161.21   11.82
   1   9  -1  150.80   12.13
  -1  -9   1  141.36   13.53
  -1  -9   0  476.73   24.91
  -1  -9   0  499.04   21.53
   1   9   0  510.17   22.31
  -1  -9  -1   20.45    4.71
  -1  -9  -1   17.49    5.50
   1   9   1   16.54    4.52
   1   9   2  116.47   13.41
   1   9   2  141.56   12.00
  -1  -9  -2  136.96   11.86
  -1  -9  -2  141.86   14.99
   1   9   3  133.43   14.71
  -1  -9  -3  129.31   14.42
  -1  -9  -3  132.34   11.95
   1   9   3  133.81   12.14
  -1  -9  -3  122.15   11.27
   1   9   4   96.44   13.39
  -1  -9  -4   65.10   10.84
  -1  -9  -4   49.23    7.80
  -1  -9  -4   82.24   10.06
   1   9   5  129.30   16.00
  -1  -9  -5   74.25    9.90
  -1  -9  -6  170.92   15.52
   1   9   6  234.49   21.56
  -1  -9  -7   98.36   12.43
   1   9   7  102.77   15.53
   1   9   8  170.80   20.23
  -1  -9  -8  180.80   17.45
  -1  -9  -8  175.78   17.02
  -1  -9  -9  147.01   16.47
   1   9   9  163.97   20.79
  -1  -9  -9  161.96   17.16
  -1  -9 -10   29.04    7.71
   1   9  10   25.96    8.46
  -1  -9 -11   14.19    6.24
  -1  -9 -12   81.42   14.07
  -1  -9 -13   18.59    7.19
  -1  -9 -14   15.40    7.28
  -1  -9 -15   45.58   12.13
   1  10 -20   28.01   11.72
   1  10 -19   21.06   10.09
   1  10 -18    6.49    6.07
   1  10 -17   50.46   13.84
   1  10 -16   92.67   16.69
   1  10 -15   31.82    9.41
   1  10 -14    1.95    3.90
   1  10 -13   57.73   11.77
   1  10 -12   88.76   14.24
   1  10 -11   51.67   10.28
   1  10 -10  126.63   15.62
  -1 -10  10   98.32   13.11
   1  10  -9  875.36   37.81
  -1 -10   9  847.90   36.61
  -1 -10   8   14.74    4.69
   1  10  -8   21.12    6.42
   1  10  -8   18.06    6.50
  -1 -10   7  372.36   22.50
   1  10  -7  396.18   24.18
   1  10  -7  399.48   23.40
  -1 -10   6  116.91   12.00
   1  10  -6  124.81   13.09
   1  10  -5  217.13   16.52
  -1 -10   5  206.43   15.12
   1  10  -4   62.69    8.89
  -1 -10   4   56.04    7.94
  -1 -10   3   69.23    8.40
   1  10  -3   74.37    9.21
   1  10  -2  490.75   22.92
  -1 -10   2  456.00   25.16
  -1 -10   2  451.41   20.65
  -1 -10   1  506.65   21.73
  -1 -10   1  544.52   27.98
   1  10  -1  522.99   23.71
   1  10   0  216.27   17.91
  -1 -10   0  207.90   17.81
   1  10   0  218.74   15.24
  -1 -10  -1   75.06    8.90
  -1 -10  -1   88.73   11.96
   1  10   1   73.22    9.04
   1  10   1   79.97   11.41
  -1 -10  -2   48.75    7.23
   1  10   2   57.71   10.25
  -1 -10  -2   51.19    9.42
   1  10   2   46.54    7.04
   1  10   3  168.25   17.39
  -1 -10  -3  125.16   11.96
  -1 -10  -3  155.11   12.82
   1  10   3  180.98   14.73
  -1 -10  -3  116.12   14.65
  -1 -10  -4  112.43   11.69
   1  10   4  165.87   18.07
  -1 -10  -5   74.08    9.94
   1  10   5   94.77   14.17
   1  10   6   23.69    8.16
  -1 -10  -6   20.49    5.88
  -1 -10  -7   64.19   10.15
   1  10   7   61.75   12.09
  -1 -10  -7   56.51    9.36
  -1 -10  -8   67.30   10.59
  -1 -10  -8   57.43   10.10
   1  10   8   84.23   15.03
  -1 -10  -9   65.43   11.05
   1  10   9   81.60   15.11
   1  10  10   16.45    7.42
  -1 -10 -10   19.16    6.30
  -1 -10 -11   17.58    6.12
   1  10  11   18.19    6.89
  -1 -10 -12   27.72    8.85
  -1 -10 -13   20.64    8.00
   1  11 -20   33.82   11.82
   1  11 -19   12.11    7.87
   1  11 -18    0.70    4.36
   1  11 -17    3.54    6.10
   1  11 -16  255.19   27.16
   1  11 -15   47.64   11.40
   1  11 -14   97.10   16.08
   1  11 -13   42.63   10.70
   1  11 -12  131.93   16.69
   1  11 -11   27.66    7.88
  -1 -11  10  483.18   29.47
   1  11 -10  617.82   33.48
   1  11  -9  162.27   16.50
  -1 -11   9  107.35   13.32
   1  11  -9  153.35   17.63
   1  11  -8  440.63   27.28
   1  11  -8  455.08   26.56
   1  11  -7   41.87    8.60
   1  11  -7   37.98    8.66
  -1 -11   7   30.51    6.82
  -1 -11   6   26.85    6.36
   1  11  -6   23.47    6.14
   1  11  -6   13.11    4.81
   1  11  -5  147.30   15.74
  -1 -11   5  148.12   13.33
   1  11  -5  159.12   15.11
   1  11  -4  446.51   26.04
  -1 -11   4  443.21   22.03
   1  11  -4  490.06   24.81
   1  11  -3  228.07   18.49
   1  11  -3  223.69   16.31
  -1 -11   3  201.54   14.62
  -1 -11   2  170.47   16.47
   1  11  -2  183.82   14.67
  -1 -11   2  174.55   13.45
   1  11  -2  182.86   16.92
   1  11  -1  381.33   24.23
  -1 -11   1  362.10   24.25
  -1 -11   1  341.84   18.36
   1  11  -1  358.88   20.28
   1  11   0   59.93    8.48
  -1 -11   0   35.04    6.02
  -1 -11   0   54.66    9.78
   1  11   0   47.83    9.11
  -1 -11  -1  443.86   28.06
   1  11   1  600.68   25.97
  -1 -11  -1  418.83   21.71
   1  11   1  569.46   31.21
  -1 -11  -2   28.88    5.89
   1  11   2   41.78    8.78
   1  11   2   41.05    7.20
  -1 -11  -3   41.41    7.11
   1  11   3   56.17    8.68
   1  11   4  400.17   29.13
  -1 -11  -4  262.47   18.38
   1  11   5   68.96   11.99
  -1 -11  -5   87.73   10.90
   1  11   6  102.37   16.00
  -1 -11  -6  105.57   12.48
   1  11   7   83.03   14.85
  -1 -11  -7   84.41   11.52
   1  11   8    0.48    4.15
  -1 -11  -8   13.05    4.91
   1  11   9   18.53    8.32
  -1 -11  -9   -1.65    3.72
   1  11  10    9.92    5.30
  -1 -11 -10    0.47    3.75
   1  11  11    8.01    7.05
  -1 -11 -11   11.16    5.71
   1  12 -20    5.04    7.22
   1  12 -19   17.67    8.75
   1  12 -18   -4.99    8.24
   1  12 -17   41.17   12.60
   1  12 -16  155.95   21.41
   1  12 -15    3.97    4.08
   1  12 -14   44.22   11.21
   1  12 -13   67.00   12.86
   1  12 -12   35.25    9.25
   1  12 -11    0.58    4.54
   1  12 -10  188.03   19.81
   1  12 -10  175.16   18.19
   1  12  -9   21.43    7.94
  -1 -12   9    2.26    2.64
   1  12  -9   12.96    4.77
   1  12  -8  457.90   27.83
   1  12  -8  417.90   27.48
   1  12  -7  328.21   24.13
   1  12  -7  323.31   23.32
  -1 -12   6   67.53    9.86
   1  12  -6  107.48   12.88
   1  12  -6   91.67   12.64
  -1 -12   5   35.17    6.64
   1  12  -5   44.44    8.19
   1  12  -5   41.64    7.98
   1  12  -4   44.02    7.95
  -1 -12   4   27.82    5.82
   1  12  -4   35.52    8.10
   1  12  -3  360.98   24.73
   1  12  -3  361.00   21.55
   1  12  -2   36.66    7.33
  -1 -12   2   22.27    6.38
  -1 -12   2   18.42    4.39
   1  12  -2   29.15    7.82
   1  12  -1  132.01   12.66
  -1 -12   1  100.38   13.75
  -1 -12   1   86.07    9.68
   1  12  -1  127.97   15.12
   1  12   0   93.93   12.97
   1  12   0   86.66   10.19
  -1 -12   0   55.72    7.85
   1  12   1   84.14   10.51
   1  12   1   72.24   11.99
  -1 -12  -1   60.07    8.10
   1  12   2  343.09   26.58
   1  12   2  337.13   20.47
   1  12   3  124.13   16.43
  -1 -12  -3   98.82   11.30
   1  12   3  134.78   13.29
  -1 -12  -4  182.28   15.54
   1  12   4  172.34   20.00
  -1 -12  -5   23.22    6.51
   1  12   5   25.36    8.68
   1  12   6   16.65    7.05
  -1 -12  -6    9.33    3.38
   1  12   7   45.78   12.27
  -1 -12  -7   35.46    7.46
  -1 -12  -8    5.42    3.51
   1  12   8   -6.35    5.76
   1  12   9   -0.70    4.27
   1  12  10   14.29    8.32
   1  12  11   16.37    8.32
   1  13 -19    5.18    4.62
   1  13 -18   36.88   11.66
   1  13 -17   -6.92    7.62
   1  13 -16   60.60   13.89
   1  13 -15   58.01   12.99
   1  13 -14   16.00    7.67
   1  13 -13   48.10   11.00
   1  13 -12  166.39   19.91
   1  13 -12  135.43   17.91
   1  13 -11   18.41    6.60
   1  13 -11   23.63    7.76
   1  13 -10   23.26    7.52
   1  13 -10   11.55    5.06
   1  13  -9  397.41   27.70
  -1 -13   9  363.57   25.49
   1  13  -9  369.04   27.36
   1  13  -8   48.05   10.32
  -1 -13   8   43.87    8.55
   1  13  -8   40.53    9.10
  -1 -13   7   59.92    9.55
   1  13  -7   77.21   11.48
   1  13  -7   90.58   13.13
   1  13  -6  158.49   17.20
   1  13  -6  177.06   16.81
   1  13  -5   44.76    9.16
   1  13  -5   62.51    9.92
  -1 -13   5   37.62    6.99
   1  13  -4  199.45   17.53
   1  13  -4  223.09   20.16
   1  13  -3   31.52    7.89
  -1 -13   3   30.53    5.84
   1  13  -3   30.39    6.45
   1  13  -2  539.88   31.22
   1  13  -2  576.01   27.64
   1  13  -1   -3.43    4.51
  -1 -13   1    4.45    2.69
   1  13  -1    5.74    3.94
   1  13   0   90.34   13.67
   1  13   0  103.78   11.59
  -1 -13   0   59.79    8.03
   1  13   1   90.96   13.66
   1  13   1   95.19   11.28
  -1 -13  -1   84.83    9.83
   1  13   2  405.36   23.10
   1  13   2  364.74   28.31
   1  13   3   52.25   11.36
   1  13   4   63.51   12.88
   1  13   5   22.32    8.73
  -1 -13  -6   44.79    7.97
   1  13   6   50.85   12.03
   1  13   7   39.75   11.49
   1  13   8   22.36    9.81
   1  13   9   51.12   13.38
   1  13  10   65.37   15.25
   1  14 -19   -1.29    7.03
   1  14 -18   -1.27    4.67
   1  14 -17   73.02   16.21
   1  14 -16   66.60   14.35
   1  14 -15   20.98    8.35
   1  14 -14    2.55    5.20
   1  14 -13  126.68   18.49
   1  14 -13  135.76   18.50
   1  14 -12   27.36    9.04
   1  14 -12   34.50    9.52
   1  14 -11   95.96   15.11
   1  14 -10   71.57   12.82
   1  14 -10   68.50   12.69
   1  14  -9   -1.01    3.40
   1  14  -9    4.63    4.13
  -1 -14   8   22.53    6.25
   1  14  -8    9.41    3.16
   1  14  -8   24.98    7.63
   1  14  -7  143.26   15.66
   1  14  -7  139.65   16.76
  -1 -14   7  127.36   14.19
  -1 -14   6   27.21    6.45
   1  14  -6   29.93    7.33
   1  14  -6   17.11    5.78
  -1 -14   5  211.67   17.07
   1  14  -5  213.97   21.02
   1  14  -5  243.90   19.93
  -1 -14   4   37.18    7.38
   1  14  -4   23.63    6.97
   1  14  -4   29.52    7.28
   1  14  -3   29.43    7.41
   1  14  -3   46.44    8.92
  -1 -14   3   29.08    6.08
   1  14  -2   18.78    5.58
  -1 -14   2   16.82    4.93
   1  14  -2   18.04    6.76
   1  14  -1   49.79    8.82
   1  14  -1   36.95    8.98
  -1 -14   1   38.08    6.87
   1  14   0   62.22   11.76
   1  14   0   70.42    9.96
   1  14   1   -1.67    2.66
   1  14   1    0.06    5.09
   1  14   2   33.99    7.40
   1  14   2   22.52    7.45
  -1 -14  -2   20.28    5.23
   1  14   3   23.07    9.02
   1  14   4  115.43   17.54
   1  14   5   25.17    9.97
   1  14   6   71.08   14.91
   1  14   7   27.10    9.61
   1  14   8    4.70    5.80
   1  14   9  142.22   22.74
   1  15 -18   68.65   16.00
   1  15 -17   -7.78    7.62
   1  15 -16   61.13   14.07
   1  15 -15  128.34   19.63
   1  15 -15  127.57   19.15
   1  15 -14   13.92    7.74
   1  15 -14    8.40    5.35
   1  15 -13   75.10   14.02
   1  15 -13   73.56   14.27
   1  15 -12   13.57    5.78
   1  15 -12    7.08    5.00
   1  15 -11   21.03    8.18
   1  15 -11   16.34    7.47
   1  15 -10    7.94    5.18
   1  15 -10    2.29    4.32
   1  15  -9   53.84   11.62
   1  15  -9   64.37   12.18
   1  15  -8   11.64    5.06
   1  15  -8   17.01    6.88
   1  15  -7  115.40   15.83
   1  15  -7  102.08   14.31
  -1 -15   7  107.94   13.16
   1  15  -6   26.77    7.72
   1  15  -6   49.48    9.85
  -1 -15   6   33.58    7.33
   1  15  -5   21.13    5.84
   1  15  -5   49.66    9.40
   1  15  -4   62.87   11.92
   1  15  -4   57.10    9.90
   1  15  -3    6.67    5.06
   1  15  -3   10.13    4.65
   1  15  -2   19.00    6.61
   1  15  -2   12.32    4.89
   1  15  -1  151.63   18.82
   1  15  -1  160.69   15.29
   1  15   0   18.05    5.23
   1  15   0   11.43    5.84
   1  15   1   -0.77    2.78
   1  15   1   -8.60    5.63
   1  15   2    1.32    4.38
   1  15   3   43.76   11.69
   1  15   4   -0.64    3.82
   1  15   5   10.37    6.31
   1  15   6   63.71   15.65
   1  15   7   32.33    9.69
   1  15   8   -3.50    4.69
   1  16 -18    5.00    6.45
   1  16 -17   20.71    9.96
   1  16 -17   15.59    6.82
   1  16 -16   23.41    9.78
   1  16 -16   23.06    7.91
   1  16 -15    2.90    5.21
   1  16 -15   -3.94    6.93
   1  16 -14   27.57    9.32
   1  16 -14   33.75   10.66
   1  16 -13   35.37   10.74
   1  16 -13   29.25    8.60
   1  16 -12  131.51   19.04
   1  16 -12  121.68   18.60
   1  16 -11   34.24    9.85
   1  16 -11   31.07    9.87
   1  16 -10    1.88    4.33
   1  16 -10    6.70    5.47
   1  16  -9    9.35    4.43
   1  16  -9    0.12    3.80
   1  16  -8   -6.30    5.00
   1  16  -8   -1.90    5.84
   1  16  -7   18.94    7.31
   1  16  -7   22.04    6.75
   1  16  -6   14.61    5.09
   1  16  -6   24.46    7.44
   1  16  -5   67.70   12.65
   1  16  -5   82.92   12.11
   1  16  -4  141.45   18.41
   1  16  -4  157.69   16.38
   1  16  -3   12.03    4.80
   1  16  -3    6.26    5.18
   1  16  -2    9.80    4.39
   1  16  -2    8.27    5.66
   1  16  -1  158.03   20.63
   1  16   0    1.07    3.77
   1  16   1   27.75    9.20
   1  16   2   23.24    8.50
   1  16   3   54.72   12.87
   1  16   4  100.39   17.75
   1  16   5   23.79    9.24
   1  16   6   19.28    9.58
   1  16   7  -24.46   10.19
   1  17 -18    0.02    6.72
   1  17 -17   11.13    8.33
   1  17 -17   11.63    8.43
   1  17 -16   13.13    7.34
   1  17 -16    2.28    3.94
   1  17 -15   -3.69    5.09
   1  17 -15   12.46    6.61
   1  17 -14   32.81   11.08
   1  17 -14   21.89    9.20
   1  17 -13    9.43    5.88
   1  17 -13    9.24    6.71
   1  17 -12   40.98   10.56
   1  17 -12   34.37   10.74
   1  17 -11   27.48    9.16
   1  17 -11   44.76   11.32
   1  17 -10   48.93   11.29
   1  17 -10   54.36   12.42
   1  17  -9   51.64   11.90
   1  17  -9   34.74    9.15
   1  17  -8   28.05    7.48
   1  17  -8   39.08   10.10
   1  17  -7   21.29    7.19
   1  17  -7   14.96    5.49
   1  17  -6    3.04    3.70
   1  17  -6    4.48    2.57
   1  17  -5   27.40    9.03
   1  17  -5   16.28    5.38
   1  17  -4   26.66    8.61
   1  17  -3   10.81    5.24
   1  17  -2   -3.27    6.23
   1  17  -1    5.64    4.16
   1  17   0   11.16    6.49
   1  17   1    6.19    6.95
   1  17   2   38.49   10.53
   1  17   3   11.78    4.96
   1  17   4   12.84    7.64
   1  17   5   13.52    8.54
   1  18 -16   12.21    8.04
   1  18 -16    8.35    7.71
   1  18 -15   24.54    9.23
   1  18 -15   31.55   10.66
   1  18 -14    1.67    3.88
   1  18 -14    8.16    5.58
   1  18 -13   50.20   13.03
   1  18 -13   58.09   13.70
   1  18 -12    6.75    5.43
   1  18 -12   17.05    8.35
   1  18 -11   14.19    6.59
   1  18 -11   28.27   10.06
   1  18 -10   20.16    9.05
   1  18 -10   11.61    6.16
   1  18  -9    2.95    4.10
   1  18  -9   13.88    6.80
   1  18  -8    9.71    5.13
   1  18  -7   -5.71    6.36
   1  18  -6   22.67    8.09
   1  18  -5    7.13    6.11
   1  18  -4   31.09    9.50
   1  18  -3   35.04   11.15
   1  18  -2   40.76   11.19
   1  18  -1   13.90    6.40
   1  18   0   11.72    5.99
   1  18   1   22.28    9.37
   1  18   2   29.48   11.14
   1  18   3    0.02    4.55
   1  18   4    4.80    5.50
   1  19 -14   -0.36    4.13
   1  19 -13   28.95    9.81
   1  19 -12   10.32    5.86
   1  19 -11   32.15   10.50
   1  19 -10   -9.82    8.08
   1  19  -9    9.35    4.99
   1  19  -8   49.48   12.29
   1  19  -7   19.36    8.44
   1  19  -6    0.81    4.91
   1  19  -5    5.08    4.36
   1  19  -4    5.31    5.03
   1  19  -3    9.17    5.96
   1  19  -2   16.73    7.43
   1  19  -1   50.44   12.58
   1  19   0    4.50    6.20
   1  19   1   42.72   12.76
   1  20 -10   19.69    7.01
   1  20  -9    8.84    6.70
   1  20  -8   -7.07    5.72
   1  20  -7   85.52   16.86
   1  20  -6   18.54    8.41
   1  20  -5   12.15    6.52
   1  20  -4   18.73    8.44
   1  20  -3   19.61    8.84
  -2  20  -1    7.30    4.57
  -2  20  -2   94.34   18.48
  -2  20  -3   34.60   11.81
  -2  20  -4    3.08    5.02
  -2  20  -5   19.75    8.92
  -2  20  -6   11.89    5.77
  -2  20  -7   11.73    5.77
  -2  20  -8   30.84   10.06
  -2  20  -9    5.22    5.19
  -2  20 -10   18.04    8.91
  -2  19   2  107.87   19.25
  -2  19   1   27.87   10.68
  -2  19   0    4.57    4.65
  -2  19  -1   34.62   11.59
  -2  19  -2   62.03   13.80
  -2  19  -3   10.17    6.31
  -2  19  -4   -5.48    5.95
  -2  19  -5   18.62    8.70
  -2  19  -6   61.29   14.16
  -2  19  -7   -7.09    7.95
  -2  19  -8   12.24    4.75
  -2  19  -9   18.90    6.81
  -2  19 -10   28.59    9.51
  -2  19 -11    6.55    7.23
  -2  19 -12    7.00    6.93
  -2  18   5   61.89   15.90
  -2  18   4    2.42    5.23
  -2  18   3   11.93    8.01
  -2  18   2    1.01    4.46
  -2  18   1   33.08   10.07
  -2  18   0   49.98   12.80
  -2  18  -1    4.57    4.84
  -2  18  -2   66.37   14.49
  -2  18  -3   96.38   16.89
  -2  18  -4   85.83   15.93
  -2  18  -5   -1.65    6.77
  -2  18  -6   -1.49    7.41
  -2  18  -7    8.47    5.64
  -2  18  -8   53.09   13.12
  -2  18  -9   15.78    7.19
  -2  18 -10    6.58    4.01
  -2  18 -10   -0.41    4.76
  -2  18 -11   34.57   11.61
  -2  18 -11   22.29    7.82
  -2  18 -12    3.26    5.11
  -2  18 -12    8.30    5.17
  -2  18 -13    2.93    6.87
  -2  18 -14    6.95    6.02
  -2  17   6  117.67   20.46
  -2  17   5   13.88    9.11
  -2  17   4   17.10    7.56
  -2  17   3    7.33    4.75
  -2  17   2   10.67    6.30
  -2  17   1   14.55    7.77
  -2  17   0  106.58   17.54
  -2  17  -1   47.71   12.30
  -2  17  -2   16.28    8.72
  -2  17  -3   22.06    7.95
  -2  17  -4    5.92    3.83
  -2  17  -5   11.85    4.45
  -2  17  -5   -0.19    6.24
  -2  17  -6   16.93    4.63
  -2  17  -6   10.75    5.01
  -2  17  -7   12.36    4.34
  -2  17  -7   23.76    8.20
  -2  17  -8   31.60   10.55
  -2  17  -8   28.62    7.54
  -2  17  -9   98.24   17.68
  -2  17  -9   65.96   11.73
  -2  17 -10   -6.15    6.87
  -2  17 -10   -4.45    5.21
  -2  17 -11   14.50    8.75
  -2  17 -11    4.18    3.57
  -2  17 -12    6.23    6.62
  -2  17 -12    0.90    4.50
  -2  17 -13   52.88   14.48
  -2  17 -13   32.67    9.13
  -2  17 -14    6.55    6.55
  -2  17 -14    4.17    5.19
  -2  17 -15   78.09   16.19
  -2  17 -15   96.05   19.27
  -2  17 -16   31.31   12.07
  -2  17 -17   12.16    8.88
  -2  16   8   61.44   15.29
  -2  16   7   36.90   11.62
  -2  16   6   61.14   14.53
  -2  16   5   14.92    8.03
  -2  16   4   20.92    6.93
  -2  16   3   10.06    6.17
  -2  16   2   12.09    6.89
  -2  16   1  272.98   27.33
  -2  16   0   34.40   10.71
  -2  16  -1   55.21   12.10
  -2  16  -2   31.79    9.68
  -2  16  -2   40.38    6.48
  -2  16  -3   11.33    3.73
  -2  16  -3    0.55    5.67
  -2  16  -4   43.51   10.49
  -2  16  -4   39.51    7.50
  -2  16  -5  239.39   24.95
  -2  16  -5  263.25   19.34
  -2  16  -6   32.38    7.20
  -2  16  -6   20.02    7.58
  -2  16  -7   91.38   12.70
  -2  16  -7   90.81   16.27
  -2  16  -8   65.84   11.45
  -2  16  -8   73.26   14.18
  -2  16  -9    6.87    5.21
  -2  16 -10   29.10    7.71
  -2  16 -10   18.17    9.21
  -2  16 -11    7.28    4.79
  -2  16 -11   -7.19    4.26
  -2  16 -12    6.98    6.01
  -2  16 -12   12.47    6.69
  -2  16 -13   21.10    9.87
  -2  16 -13   17.50    7.42
  -2  16 -14    0.45    5.99
  -2  16 -14   -0.58    3.92
  -2  16 -15    8.56    6.44
  -2  16 -15    8.79    9.27
  -2  16 -16   23.36    8.63
  -2  16 -17   36.81   11.91
  -2  15   9    8.05    8.68
  -2  15   8   -4.18    5.06
  -2  15   7    3.79    5.19
  -2  15   6   12.17    6.85
  -2  15   5   61.36   13.49
  -2  15   4    3.39    6.93
  -2  15   3    2.19    4.08
  -2  15   2  213.22   23.72
  -2  15   1   36.35    9.94
  -2  15   0   30.90    9.64
  -2  15   0   35.84    5.12
  -2  15  -1  289.81   15.44
  -2  15  -1  268.99   25.97
  -2  15  -2  109.71   10.44
  -2  15  -2   76.32   13.21
  -2  15  -3  248.91   24.31
  -2  15  -3  292.60   17.90
   2 -15   4  175.95   12.78
  -2  15  -4  202.89   22.06
  -2  15  -4  225.42   16.83
  -2  15  -5    7.92    3.14
  -2  15  -5    8.18    5.20
   2 -15   5    8.94    3.77
   2 -15   6   96.83   11.01
  -2  15  -6  114.75   13.01
  -2  15  -6  115.95   17.02
  -2  15  -7   -1.68    2.74
   2 -15   7   -2.95    2.88
  -2  15  -7   -2.37    4.01
  -2  15  -8   -4.53    4.90
   2 -15   8   -2.36    4.05
  -2  15  -9   40.96   10.86
  -2  15  -9   48.11    9.44
  -2  15 -10   10.07    7.51
  -2  15 -10   12.65    4.76
  -2  15 -11   11.68    6.64
  -2  15 -11   13.62    6.95
  -2  15 -12   25.90    8.31
  -2  15 -12   32.24   10.08
  -2  15 -13   31.91   10.83
  -2  15 -13   36.11    8.26
  -2  15 -14   16.10    7.47
  -2  15 -15   30.17    9.58
  -2  15 -16    0.70    4.32
  -2  15 -17   17.76    8.91
  -2  15 -18   45.94   14.67
  -2  14  11   -2.03    5.61
  -2  14  10  -14.43    8.36
  -2  14   9   -2.15    6.41
  -2  14   8   73.22   15.32
  -2  14   7   13.51    9.34
  -2  14   6   72.52   14.73
  -2  14   5   18.88    8.82
  -2  14   4    3.37    4.19
  -2  14   3   22.20    7.32
  -2  14   2   72.19   13.39
  -2  14   1   35.02    4.70
  -2  14   1   47.06   10.34
   2 -14   0   24.76    2.68
  -2  14   0   41.28    5.60
   2 -14   0   27.69    2.76
  -2  14   0   41.00   10.07
   2 -14   1   14.38    2.60
  -2  14  -1   17.22    6.74
  -2  14  -1   22.82    4.31
  -2  14  -2   89.88   13.70
  -2  14  -2   93.80    9.41
   2 -14   2   60.38    6.08
   2 -14   3   37.45    5.29
  -2  14  -3   44.16    7.06
  -2  14  -3   44.44   10.07
  -2  14  -4   81.26    9.84
   2 -14   4   40.96    6.15
  -2  14  -4   69.10   12.87
   2 -14   5   22.72    4.92
  -2  14  -5   27.82    6.15
  -2  14  -5   31.44    8.91
   2 -14   6   20.53    5.35
  -2  14  -6   33.19    8.63
  -2  14  -6   34.22    7.29
   2 -14   7    8.88    3.52
  -2  14  -7   -0.92    4.13
  -2  14  -7   -0.96    6.75
  -2  14  -8   91.10   14.56
   2 -14   8   85.40   11.54
  -2  14  -8   95.67   12.54
  -2  14  -9   57.45   10.46
  -2  14  -9   51.53   11.60
   2 -14   9   50.19    9.27
  -2  14 -10   14.11    6.29
  -2  14 -10   12.56    4.70
  -2  14 -11   52.88   12.59
  -2  14 -11   46.92    9.58
  -2  14 -12   47.07   10.93
  -2  14 -13   19.22    7.79
  -2  14 -14    4.40    5.44
  -2  14 -15   82.63   15.85
  -2  14 -16   51.75   13.99
  -2  14 -17   24.15    9.11
  -2  14 -18    6.83    7.30
  -2  13  12  108.92   20.63
  -2  13  11  140.70   22.90
  -2  13  10   28.87    9.61
  -2  13   9  129.47   20.32
  -2  13   8   28.91    7.96
  -2  13   7  224.06   24.94
  -2  13   6   31.03   10.66
   2 -13  -5  229.28   10.17
  -2  13   5  257.82   25.41
  -2  13   4  295.06   25.98
   2 -13  -4  271.90    9.24
   2 -13  -4  277.99    9.37
  -2  13   3   82.19   13.56
  -2  13   2   86.72   13.95
  -2  13   1  165.35   19.15
  -2  13   1  156.73    9.53
   2 -13  -1  116.39    5.05
   2 -13   0   15.01    2.34
  -2  13   0    9.69    4.49
  -2  13  -1  177.13   11.81
  -2  13  -1  161.09   18.25
  -2  13  -2  133.48   10.93
  -2  13  -2  116.94   15.51
  -2  13  -3   31.03    5.58
  -2  13  -3   31.79    8.03
   2 -13   3   30.31    4.90
  -2  13  -4  132.54   12.44
  -2  13  -4  128.69   16.45
   2 -13   5   15.37    4.28
  -2  13  -5   18.71    5.31
  -2  13  -6    3.14    3.57
  -2  13  -6   -1.25    3.93
   2 -13   6    2.15    1.77
   2 -13   7   51.43    8.58
  -2  13  -7   92.41   14.36
  -2  13  -7   86.71   11.16
  -2  13  -8  545.37   29.08
  -2  13  -8  547.67   34.83
  -2  13  -9   13.43    5.63
   2 -13   9   17.12    5.56
  -2  13  -9   15.62    6.25
  -2  13 -10  308.48   27.38
  -2  13 -10  291.63   23.53
  -2  13 -11   32.38    8.71
  -2  13 -12   -1.15    5.09
  -2  13 -13   58.66   12.79
  -2  13 -14   47.60   11.62
  -2  13 -15  147.71   20.97
  -2  13 -16   31.89   10.04
  -2  13 -17   29.35    9.34
  -2  13 -18    3.95    5.91
  -2  12  13   97.96   18.87
  -2  12  12    3.38    5.26
  -2  12  11   42.13   12.35
  -2  12  10  114.81   19.87
  -2  12   9   30.60    9.34
  -2  12   8   18.38    8.51
   2 -12  -8   12.16    3.31
   2 -12  -7   27.25    4.98
  -2  12   7   26.39    8.55
   2 -12  -6  266.18   13.34
   2 -12  -6  255.25   13.24
  -2  12   6  251.65   25.27
   2 -12  -5  559.05   17.10
  -2  12   5  594.10   37.63
   2 -12  -4  112.59    6.82
  -2  12   4  127.96   17.35
   2 -12  -3   73.42    4.83
   2 -12  -3   83.04    5.01
   2 -12  -2  215.18    7.26
  -2  12   2  318.23   12.92
  -2  12   2  337.86   25.99
   2 -12  -2  205.01    7.06
   2 -12  -1   90.32    5.13
  -2  12   1  125.97    8.35
  -2  12   1  132.48   16.23
   2 -12  -1   85.49    4.93
   2 -12   0   37.86    3.83
  -2  12   0   52.35    5.72
  -2  12   0   40.66    9.32
  -2  12  -1  130.86   15.58
   2 -12   1  108.40    7.31
  -2  12  -2  266.57   14.90
   2 -12   2  214.40   11.45
  -2  12  -2  263.71   22.41
   2 -12   3   38.11    5.47
  -2  12  -3   38.43    9.36
  -2  12  -3   40.14    6.74
   2 -12   4   56.59    7.04
  -2  12  -4   63.10   10.78
  -2  12  -4   72.60    9.13
  -2  12  -5  227.36   21.31
  -2  12  -5  216.53   15.29
  -2  12  -6   29.20    7.52
   2 -12   6   22.68    5.58
  -2  12  -6   33.06    6.91
  -2  12  -7  219.07   21.41
  -2  12  -7  227.74   17.83
  -2  12  -8  521.22   33.69
  -2  12  -8  523.97   28.54
   2 -12   9  735.26   35.41
  -2  12  -9 1101.76   43.58
  -2  12 -10   -1.14    5.20
  -2  12 -11  459.40   30.83
  -2  12 -12  164.11   19.58
  -2  12 -13   20.70    8.27
  -2  12 -14  134.10   18.86
  -2  12 -15   52.52   12.84
  -2  12 -16   23.46    9.07
  -2  12 -17   11.62    6.50
  -2  12 -18   -1.62    5.13
  -2  12 -19   18.95    7.90
  -2  11  14   21.15   10.24
  -2  11  13    2.20    4.54
  -2  11  12   85.31   17.52
   2 -11 -11   11.06    4.86
  -2  11  11   11.87    7.53
  -2  11  10   24.19    9.63
   2 -11  -9   40.14    7.32
  -2  11   9   47.86   11.79
   2 -11  -8  170.30   12.78
   2 -11  -8  168.05   13.21
  -2  11   8  155.78   19.89
  -2  11   7   48.05   11.19
   2 -11  -7   59.96    7.25
   2 -11  -7   41.02    5.81
  -2  11   6   15.40    6.65
   2 -11  -6   11.77    2.92
   2 -11  -6   11.90    3.08
   2 -11  -5  520.06   17.72
   2 -11  -5  554.49   17.69
  -2  11   4  226.67   22.06
   2 -11  -4  228.66   10.02
  -2  11   3   86.21   12.88
   2 -11  -3   64.11    4.66
   2 -11  -3   72.71    5.01
   2 -11  -2  108.17    5.41
  -2  11   2  134.98   15.96
   2 -11  -2  109.13    5.47
  -2  11   2  110.81    7.35
   2 -11  -1   45.84    3.66
  -2  11   1   67.16   11.23
  -2  11   1   54.35    5.40
   2 -11  -1   56.44    4.03
   2 -11  -1   66.66   11.02
  -2  11   0   34.76    8.35
  -2  11   0   52.09    5.67
   2 -11   0   44.90    4.05
   2 -11   0   43.56    8.80
   2 -11   1   17.28    2.97
   2 -11   1   18.83    6.05
  -2  11  -1   16.55    3.31
   2 -11   2  299.30   13.28
  -2  11  -2  316.36   23.26
  -2  11  -2  330.37   16.13
  -2  11  -3   12.81    3.66
   2 -11   3   10.50    3.16
  -2  11  -3   21.32    6.85
  -2  11  -4   13.75    5.31
  -2  11  -4   14.27    3.60
   2 -11   4    9.78    3.31
   2 -11   5    7.79    3.30
  -2  11  -5   10.46    5.05
  -2  11  -5    9.31    3.36
  -2  11  -6   87.68   10.44
   2 -11   6   89.36   10.26
  -2  11  -6  102.63   13.98
   2 -11   7    9.78    3.15
  -2  11  -7   15.48    5.15
  -2  11  -7    3.13    4.10
   2 -11   8   32.84    6.70
  -2  11  -8   56.83    9.47
  -2  11  -9  400.91   26.09
   2 -11   9  255.70   20.60
  -2  11 -10  266.97   22.02
   2 -11  10  271.61   22.37
  -2  11 -11   30.24    8.38
  -2  11 -12   59.13   11.93
  -2  11 -13   59.42   12.71
  -2  11 -14   51.76   12.03
  -2  11 -15   23.36    9.23
  -2  11 -16   76.20   15.46
  -2  11 -17    9.87    7.28
  -2  11 -18    4.89    6.00
  -2  11 -19   14.63    9.54
  -2  10  14    4.31    6.77
   2 -10 -13   67.61   11.51
  -2  10  13   93.55   18.28
   2 -10 -12   51.79    9.83
  -2  10  12   75.91   15.69
  -2  10  11   49.79   11.75
   2 -10 -11   33.66    7.32
  -2  10  10    8.79    7.32
  -2  10   9    0.73    4.45
   2 -10  -9    2.41    2.20
   2 -10  -8    7.94    3.41
  -2  10   8    1.76    4.87
   2 -10  -8    3.70    2.29
   2 -10  -7  372.23   18.27
  -2  10   7  399.82   29.38
   2 -10  -6  440.99   17.76
  -2  10   6  422.48   29.49
   2 -10  -5  168.08    9.89
   2 -10  -5  125.25    8.67
  -2  10   5  170.68   19.13
  -2  10   4  129.22   15.16
   2 -10  -4  138.70    8.30
   2 -10  -4  138.23    7.87
   2 -10  -3   83.84    5.30
   2 -10  -3   78.26    5.21
  -2  10   3   67.73   10.30
   2 -10  -3   84.46   12.50
  -2  10   2   13.39    5.47
   2 -10  -2   11.83    4.12
   2 -10  -2   10.77    1.75
  -2  10   2    9.98    2.38
   2 -10  -2   10.65    1.85
   2 -10  -1   11.86    4.87
  -2  10   1    9.07    4.44
  -2  10   1   23.29    3.52
   2 -10  -1   18.43    2.24
   2 -10   0 1284.97   44.76
  -2  10   0 1189.66   25.04
   2 -10   0 1196.97   20.00
  -2  10   0 1234.62   43.44
  -2  10  -1  657.43   31.39
  -2  10  -1  632.77   19.51
   2 -10   1  663.00   31.90
   2 -10   1  633.17   16.80
  -2  10  -2  119.23    9.24
  -2  10  -2  110.17   12.98
   2 -10   2  108.69    7.94
  -2  10  -3    1.41    1.96
   2 -10   3    1.09    1.43
  -2  10  -3   -3.27    4.63
  -2  10  -4  854.36   36.22
   2 -10   4  813.41   26.17
  -2  10  -4  850.48   26.95
  -2  10  -5   35.94    8.22
  -2  10  -5   35.42    6.12
   2 -10   5   34.02    6.05
   2 -10   6  184.33   14.36
  -2  10  -6  193.70   18.56
  -2  10  -6  195.64   15.03
   2 -10   7   63.69    9.44
  -2  10  -7   76.70   10.54
   2 -10   8  363.52   22.79
  -2  10  -8  399.81   24.25
   2 -10   9   64.34   10.10
  -2  10  -9   99.46   13.01
   2 -10  10    4.98    3.23
  -2  10 -10    7.25    5.84
  -2  10 -11   70.65   11.92
  -2  10 -12   12.47    6.39
  -2  10 -13  297.49   26.84
  -2  10 -14  170.23   21.82
  -2  10 -15   81.82   14.88
  -2  10 -16   12.67    8.46
  -2  10 -17   52.19   13.32
  -2  10 -18   21.88    9.79
  -2  10 -19   53.94   15.45
   2  -9 -15    7.16    5.74
  -2   9  14   52.41   14.75
   2  -9 -14   37.26    8.89
  -2   9  13   52.78   12.90
   2  -9 -13   45.96    9.23
   2  -9 -12  111.10   14.06
  -2   9  12   96.66   16.91
  -2   9  11  108.28   17.23
   2  -9 -11  119.27   13.19
   2  -9 -11  119.77   13.62
  -2   9  10   60.59   14.04
   2  -9 -10   49.57    8.13
   2  -9  -9   35.41    6.52
  -2   9   9   44.73   10.85
   2  -9  -8  108.71   10.84
  -2   9   8   88.06   14.79
   2  -9  -8   82.52    8.93
  -2   9   7  150.55   18.03
   2  -9  -7  122.15   10.55
   2  -9  -6  254.60   13.65
  -2   9   6  257.21   22.01
   2  -9  -6  249.49   13.15
   2  -9  -5  156.52   16.62
  -2   9   5  137.08   15.94
   2  -9  -5  139.01    8.97
   2  -9  -5  125.96    8.45
   2  -9  -4   41.01    8.48
  -2   9   4   39.91    8.28
   2  -9  -4   30.95    3.83
   2  -9  -4   34.73    3.97
   2  -9  -3  316.58   22.68
  -2   9   3  290.25   21.38
   2  -9  -3  298.19    9.78
  -2   9   2  250.91   19.12
   2  -9  -2  219.43    7.49
  -2   9   2  243.15    9.40
   2  -9  -2  278.76   20.34
   2  -9  -2  231.29    7.56
   2  -9  -1  467.35   10.39
  -2   9   1  506.18   14.08
   2  -9   0  243.01    8.58
   2  -9   0  258.62   19.06
  -2   9   0  238.09   10.45
   2  -9   1   68.87    9.98
   2  -9   1   75.92    5.79
  -2   9  -1   68.57    6.15
   2  -9   2  341.79   13.64
  -2   9  -3   11.02    2.99
   2  -9   3    8.78    2.68
  -2   9  -4  356.98   17.27
   2  -9   4  324.80   16.28
  -2   9  -5   65.08   10.66
   2  -9   5   60.71    7.53
  -2   9  -5   63.63    8.15
   2  -9   6   48.61    7.44
  -2   9  -6   58.71    8.23
  -2   9  -7  176.85   15.68
   2  -9   7  160.27   14.39
   2  -9   8   83.89   11.07
  -2   9  -8   88.77   12.11
   2  -9   9  706.87   33.50
  -2   9  -9  655.44   32.48
   2  -9  10  121.00   14.72
  -2   9 -10  176.96   17.97
  -2   9 -11  126.14   16.21
  -2   9 -12   40.12    9.32
  -2   9 -13  160.67   19.51
  -2   9 -14   94.32   15.63
  -2   9 -15   38.06    9.93
  -2   9 -16    8.08    5.32
  -2   9 -17   12.14    8.81
  -2   9 -18    5.21    7.38
  -2   9 -19    2.30    6.20
   2  -8 -17   96.95   16.73
   2  -8 -16   17.58    6.75
   2  -8 -15   19.83    6.87
   2  -8 -14   66.89   12.74
   2  -8 -13    5.07    3.50
  -2   8  13    1.65    4.64
   2  -8 -12   57.43    9.75
   2  -8 -12   51.13    9.61
  -2   8  12   63.54   13.55
  -2   8  11    2.66    4.52
   2  -8 -11   -0.27    4.15
   2  -8 -11    7.00    3.54
   2  -8 -10   17.48    4.94
  -2   8  10   20.42    6.01
  -2   8   9   87.14   13.96
   2  -8  -9   66.29    8.68
  -2   8   8  144.08   17.23
   2  -8  -8  159.17   13.24
   2  -8  -7  158.65   11.99
   2  -8  -7  167.71   12.00
  -2   8   7  159.02   17.70
  -2   8   6  354.68   25.30
   2  -8  -6  348.59   15.64
   2  -8  -6  364.56   25.16
   2  -8  -6  339.09   15.76
   2  -8  -5   50.06    5.40
   2  -8  -5   54.42    9.87
   2  -8  -5   50.14    5.50
   2  -8  -4  816.39   18.61
   2  -8  -4  843.77   19.10
   2  -8  -4  873.94   36.19
   2  -8  -3   58.36    4.51
   2  -8  -3   58.95    4.26
   2  -8  -3   53.60    8.80
   2  -8  -2  148.47    5.70
  -2   8   2  152.63    6.81
   2  -8  -2  144.71    5.54
  -2   8   1  241.11    9.04
   2  -8  -1  212.06    6.38
   2  -8  -1  256.34   18.11
  -2   8   0 2597.79   31.83
   2  -8   0 2567.89   26.14
   2  -8   1  155.09   13.99
   2  -8   1  150.17    7.61
  -2   8  -1  153.69    8.61
   2  -8   2  526.54   16.49
  -2   8  -2  502.01   16.13
   2  -8   3  173.30   10.81
  -2   8  -3  161.39   10.31
   2  -8   4   -0.47    2.28
  -2   8  -4    5.76    2.93
  -2   8  -5   88.87    9.32
   2  -8   5   92.05    9.34
   2  -8   6  232.30   15.97
  -2   8  -6  246.59   16.60
   2  -8   7  199.44   15.81
  -2   8  -7  206.32   15.93
  -2   8  -8  151.27   15.10
   2  -8   8  161.85   15.32
  -2   8  -9  204.43   18.58
   2  -8   9  219.55   18.64
   2  -8  10   71.36   11.35
  -2   8 -10  107.67   14.17
  -2   8 -11  182.44   18.85
  -2   8 -12   21.34    7.68
  -2   8 -13   42.77   10.46
  -2   8 -14  120.77   18.19
  -2   8 -15   85.77   16.11
  -2   8 -16   42.73   11.58
  -2   8 -17   13.28    6.90
  -2   8 -18   28.00   10.56
  -2   8 -19  175.93   25.19
   2  -7 -19   23.42    9.59
   2  -7 -18   24.39    9.24
   2  -7 -17   -6.17    5.42
   2  -7 -16   25.22    8.52
   2  -7 -15    2.46    5.11
   2  -7 -14  244.15   22.59
  -2   7  13  118.11   18.26
   2  -7 -13  136.49   15.72
   2  -7 -13  135.12   16.55
   2  -7 -12   28.70    7.56
  -2   7  12   27.66    9.53
   2  -7 -12   26.95    6.81
   2  -7 -11   36.44    7.93
   2  -7 -11   30.36    6.78
  -2   7  11   36.14   10.33
   2  -7 -10  106.06   11.82
  -2   7  10  149.16   19.11
   2  -7  -9   53.11    7.73
  -2   7   9   62.28   11.39
   2  -7  -8  116.42   10.70
   2  -7  -8  126.34   11.44
  -2   7   8  144.41   16.70
   2  -7  -7  182.56   12.56
   2  -7  -7  169.04   11.76
  -2   7   7  192.29   18.13
   2  -7  -7  178.90   17.55
   2  -7  -6  280.25   14.06
   2  -7  -6  275.90   21.03
   2  -7  -6  281.36   13.75
   2  -7  -5    5.16    2.23
   2  -7  -5    3.10    3.26
   2  -7  -5    2.16    1.42
   2  -7  -4    7.28    1.85
   2  -7  -4    4.08    2.59
   2  -7  -4    4.71    1.86
   2  -7  -3  599.27   27.27
   2  -7  -3  551.32   12.40
   2  -7  -3  545.60   12.72
   2  -7  -2   33.99    6.32
  -2   7   2   27.41    2.67
   2  -7  -1  942.63   32.62
  -2   7   1  793.11   14.31
   2  -7   0   59.43    3.73
  -2   7   0   63.98    4.66
   2  -7   0   53.01    7.92
   2  -7   1  219.88   15.26
  -2   7  -1  198.84    8.31
   2  -7   1  203.98    8.60
   2  -7   2  159.49    8.96
  -2   7  -2  157.68    8.93
   2  -7   3  312.87   13.96
  -2   7  -3  282.38   13.52
   2  -7   4  513.28   19.86
  -2   7  -4  507.56   20.24
   2  -7   5  194.60   13.45
  -2   7  -5  189.09   13.28
  -2   7  -6  425.44   21.37
   2  -7   6  425.65   21.56
  -2   7  -7  351.91   21.13
   2  -7   7  346.65   20.67
   2  -7   8  115.40   12.66
  -2   7  -8  112.44   12.83
   2  -7   9  190.41   17.14
  -2   7  -9  186.87   17.37
   2  -7  10   82.62   12.28
  -2   7 -10   83.20   12.61
  -2   7 -11   32.27    8.80
  -2   7 -12   57.58   10.93
  -2   7 -13  182.28   20.73
  -2   7 -14   63.98   12.18
  -2   7 -15  221.54   24.67
  -2   7 -16   24.94   10.66
  -2   7 -17    0.18    7.01
  -2   7 -18   29.13    9.58
  -2   7 -19   63.88   16.70
   2  -6 -20   44.59   13.25
   2  -6 -19   81.19   15.74
   2  -6 -18   12.35    6.44
   2  -6 -17    2.74    5.02
   2  -6 -16   -1.94    5.02
   2  -6 -15   64.89   11.82
   2  -6 -14    7.89    5.34
   2  -6 -13  171.74   18.13
  -2   6  13  173.97   21.53
   2  -6 -13  174.95   17.74
   2  -6 -12   19.93    6.19
   2  -6 -12   19.43    6.14
  -2   6  12   26.92    7.05
  -2   6  12   21.23    9.54
   2  -6 -11   31.92    7.40
   2  -6 -11   23.79    6.45
  -2   6  11   23.76    5.86
  -2   6  11   26.66    9.17
  -2   6  10  440.68   24.83
  -2   6  10  444.00   30.25
  -2   6   9   11.77    6.15
   2  -6  -9    5.62    2.66
  -2   6   9    7.09    3.07
   2  -6  -8  348.08   18.99
   2  -6  -8  348.91   24.85
  -2   6   8  319.39   18.47
   2  -6  -8  323.13   17.77
   2  -6  -7  144.40   11.36
   2  -6  -7  150.63   11.05
   2  -6  -7  158.41   15.94
   2  -6  -6  920.91   25.73
   2  -6  -6  927.24   24.57
   2  -6  -5  306.95   12.97
   2  -6  -5  311.75   12.67
   2  -6  -5  328.03   20.73
   2  -6  -4  185.27    8.64
   2  -6  -4  187.15    8.50
   2  -6  -4  192.44   15.48
   2  -6  -3 1308.02   18.22
   2  -6  -3 1325.48   18.42
   2  -6  -2   80.60    8.99
   2  -6  -1 1635.88   39.50
  -2   6   1 1356.44   15.91
   2  -6   0   26.12    2.33
  -2   6   0   26.62    2.97
   2  -6   0   22.69    4.51
  -2   6  -1 5119.69   40.63
   2  -6   1 5419.73   41.35
   2  -6   2  116.93    7.56
  -2   6  -2  113.08    7.49
   2  -6   3  491.28   17.38
  -2   6  -3  489.82   17.43
   2  -6   4  118.91    9.68
  -2   6  -4  139.28   10.51
   2  -6   5  305.25   16.74
  -2   6  -5  317.27   17.15
  -2   6  -6  218.70   15.19
   2  -6   6  236.48   15.97
  -2   6  -7  629.16   28.07
   2  -6   7  649.55   27.94
   2  -6   8  457.41   25.23
  -2   6  -8  468.65   25.48
   2  -6   9  228.66   18.82
  -2   6  -9  225.40   18.94
  -2   6 -10  148.78   16.57
   2  -6  10  151.56   16.20
  -2   6 -11  104.94   14.60
  -2   6 -12   68.80   12.06
  -2   6 -13   66.73   12.60
  -2   6 -14   53.21   11.68
  -2   6 -15   40.57   11.41
  -2   6 -16   43.59   12.98
  -2   6 -17   42.28   12.05
  -2   6 -18   -2.02    6.83
  -2   6 -19   66.44   16.35
   2  -5 -20   39.71   11.44
   2  -5 -19   11.32    7.40
   2  -5 -18   99.54   17.82
   2  -5 -17   23.51    8.62
   2  -5 -16   21.58    7.48
   2  -5 -15   28.11    8.81
   2  -5 -14  621.27   35.94
   2  -5 -13   78.76   13.12
  -2   5  12  193.18   17.93
   2  -5 -12  183.35   17.63
  -2   5  12  235.17   23.12
   2  -5 -11   56.41    9.71
  -2   5  11   47.52   10.77
  -2   5  11   49.04    8.91
  -2   5  10  112.68   15.37
  -2   5  10  106.84   12.38
  -2   5   9  403.61   21.71
   2  -5  -9  415.02   26.90
   2  -5  -8  287.32   17.12
   2  -5  -8  294.56   21.45
  -2   5   8  311.63   17.68
  -2   5   7  135.77   11.08
   2  -5  -7  127.10   13.45
   2  -5  -7  134.63   10.89
   2  -5  -6  753.20   22.38
   2  -5  -6  823.86   24.06
   2  -5  -6  784.21   31.71
  -2   5   6  757.90   23.35
   2  -5  -5  484.42   23.63
  -2   5   5  440.16   15.59
   2  -5  -5  456.88   15.29
   2  -5  -5  463.32   15.90
   2  -5  -4   96.81    6.25
   2  -5  -4   81.99    5.48
   2  -5  -4  106.68   10.56
   2  -5  -3 1947.62   21.79
   2  -5  -3 2033.78   43.49
   2  -5  -3 1895.63   20.71
   2  -5  -2  164.04   11.93
   2  -5  -1  849.42   26.22
   2  -5   0  847.39   25.69
   2  -5   1  169.78    7.34
  -2   5  -1  161.80    7.02
  -2   5  -2  202.06    9.76
   2  -5   2  216.85   10.01
   2  -5   3   47.53    5.60
  -2   5  -3   33.32    4.39
   2  -5   4  214.09   12.83
  -2   5  -4  242.45   13.59
  -2   5  -5 1058.59   31.57
   2  -5   5 1085.57   31.55
  -2   5  -6  191.31   14.77
   2  -5   6  172.10   13.57
  -2   5  -7  178.67   15.47
   2  -5   7  189.33   15.45
  -2   5  -8  208.15   17.17
   2  -5   8  223.78   17.52
   2  -5   9  194.50   17.24
  -2   5  -9  228.03   19.26
  -2   5 -10   -6.08    5.86
   2  -5  10   -0.08    2.42
  -2   5 -11   -7.33    6.81
  -2   5 -12  162.78   18.68
  -2   5 -13  552.21   35.55
  -2   5 -14  196.32   22.12
  -2   5 -15   38.63   11.56
  -2   5 -16   32.50    9.56
  -2   5 -17    4.29    4.70
  -2   5 -18   47.69   12.88
  -2   5 -19    7.74    7.55
   2  -4 -21   20.81    9.05
   2  -4 -20   13.97    6.99
   2  -4 -19   34.66   11.50
   2  -4 -18   17.27    9.05
   2  -4 -17   44.42   10.99
   2  -4 -16  119.64   17.41
   2  -4 -15   10.82    6.18
   2  -4 -14  100.88   14.68
   2  -4 -13    2.85    4.10
   2  -4 -12   54.66   10.14
  -2   4  12   53.04    9.69
  -2   4  11   88.96   11.88
   2  -4 -11   82.88   11.67
  -2   4  11   83.81   13.54
  -2   4  10   12.24    4.34
  -2   4  10   13.96    6.81
   2  -4 -10    7.57    4.85
   2  -4  -9  149.90   16.21
  -2   4   9  154.10   14.19
   2  -4  -8   27.85    5.19
  -2   4   8   27.91    5.86
   2  -4  -8   30.42    6.40
   2  -4  -7   23.59    4.69
   2  -4  -7   15.89    3.99
  -2   4   7   25.72    4.96
   2  -4  -6  553.70   19.63
  -2   4   6  511.20   19.21
   2  -4  -6  507.72   24.16
   2  -4  -5 1964.73   44.59
  -2   4   5 1853.91   31.96
   2  -4  -5 1937.05   33.07
  -2   4   4   94.88    6.35
   2  -4  -4   97.27    6.50
   2  -4  -4  112.84   10.19
  -2   4   3  102.63    5.12
   2  -4  -3   95.82    4.50
   2  -4  -3  117.54    5.54
   2  -4  -3  111.05    9.47
   2  -4  -2 1065.48   27.58
   2  -4  -1  963.95   25.20
   2  -4   0 6445.31   63.78
   2  -4   1   76.20    4.99
  -2   4  -1   78.13    5.08
   2  -4   2  220.02   10.06
  -2   4  -2  223.50   10.18
  -2   4  -3  435.08   16.60
   2  -4   3  451.31   16.67
   2  -4   4  217.53   12.92
  -2   4  -4  230.92   13.50
   2  -4   5 3019.07   52.02
  -2   4  -5 3024.63   52.05
  -2   4  -6 2885.86   54.97
   2  -4   6 2828.67   54.92
   2  -4   7  673.36   29.00
   2  -4   8  743.89   32.30
   2  -4   9  616.27   31.11
  -2   4 -10   37.49    8.74
   2  -4  10   29.67    7.55
  -2   4 -11   36.93    9.71
  -2   4 -12  340.83   27.43
  -2   4 -13  286.36   25.42
  -2   4 -14  112.17   17.04
  -2   4 -15   22.90    8.33
  -2   4 -16   32.83   10.19
  -2   4 -17  104.26   18.29
  -2   4 -18   10.14    5.69
  -2   4 -19   76.27   16.88
   2  -3 -21   36.07   13.36
   2  -3 -20   29.68   10.07
   2  -3 -19    6.88    6.06
   2  -3 -18   39.20   12.39
   2  -3 -17    2.84    4.26
   2  -3 -16   25.98    9.17
   2  -3 -15   36.01    9.10
   2  -3 -14  183.10   19.33
  -2   3  13  167.03   17.90
   2  -3 -13  155.46   17.77
   2  -3 -12    2.30    3.27
  -2   3  12    1.41    2.62
  -2   3  11    1.44    2.43
   2  -3 -11    8.49    4.86
   2  -3 -11    5.67    3.55
   2  -3 -10   26.29    6.91
  -2   3  10   41.19    7.69
   2  -3  -9  263.76   19.71
  -2   3   9  253.44   17.52
   2  -3  -8  551.72   24.16
  -2   3   8  570.38   24.20
   2  -3  -8  542.56   26.78
   2  -3  -7 1366.81   34.50
  -2   3   7 1306.98   33.14
   2  -3  -7 1326.06   39.35
   2  -3  -6  447.72   21.65
   2  -3  -6  425.42   17.62
  -2   3   6  400.36   16.77
  -2   3   5   51.64    5.52
   2  -3  -5   57.23    7.47
   2  -3  -5   54.39    6.06
   2  -3  -4 2130.94   40.03
  -2   3   4 2062.34   29.03
   2  -3  -4 2077.57   29.29
  -2   3   3 3076.49   28.14
   2  -3  -3 3027.41   28.38
   2  -3  -2 2039.85   33.77
   2  -3  -1 5393.03   52.59
   2  -3   0 6551.78   57.12
  -2   3   0 6724.99   35.41
  -2   3  -1 1991.71   25.45
   2  -3   1 1988.15   25.68
  -2   3  -2 5369.86   50.05
   2  -3   2 5466.92   50.46
   2  -3   3  793.78   22.08
   2  -3   4 3503.38   51.32
   2  -3   5  764.23   26.31
   2  -3   6  262.70   16.92
   2  -3   7 1004.92   34.89
   2  -3   8  162.06   15.37
   2  -3   9   83.30   11.60
   2  -3  10   20.74    6.08
  -2   3 -11  786.22   38.55
  -2   3 -12   25.64    9.25
  -2   3 -13  419.28   31.19
  -2   3 -14   39.12   10.52
  -2   3 -15  188.11   22.24
  -2   3 -16   -3.42    6.36
  -2   3 -17   18.95    8.33
  -2   3 -18  103.65   19.82
  -2   3 -19  211.22   28.18
   2  -2 -21   80.73   17.24
   2  -2 -20   41.30   11.66
   2  -2 -19  240.80   27.89
   2  -2 -18   33.96   10.80
   2  -2 -17   11.79    5.92
   2  -2 -16   51.91   11.49
   2  -2 -15   75.39   13.66
   2  -2 -14   11.69    5.90
   2  -2 -13   71.01   11.36
  -2   2  13   59.67   11.12
  -2   2  12  165.22   16.89
   2  -2 -12  144.04   15.52
   2  -2 -11   11.52    5.42
  -2   2  11   14.67    5.59
   2  -2 -11    9.85    4.86
   2  -2 -10  148.99   15.60
  -2   2  10  153.04   14.54
  -2   2   9  360.84   21.10
   2  -2  -9  374.42   22.60
   2  -2  -8   90.05    9.80
   2  -2  -8   96.27   11.08
  -2   2   8   83.77    9.31
   2  -2  -7 1542.35   40.74
  -2   2   7 1519.28   36.80
   2  -2  -7 1548.45   37.04
   2  -2  -6 3037.78   52.81
  -2   2   6 2931.83   46.28
   2  -2  -5  190.59   12.44
  -2   2   5  176.41    9.99
   2  -2  -5  183.86   10.36
  -2   2   4  316.58   11.64
   2  -2  -4  309.88   14.57
  -2   2   3  226.11    8.35
   2  -2  -3  215.92   10.81
  -2   2   2  241.89    6.75
   2  -2  -2  235.10   10.38
  -2   2   0 3153.85   27.45
   2  -2   1  787.38   16.74
   2  -2   2 1066.63   22.97
   2  -2   3 1623.32   31.92
   2  -2   4  870.43   25.91
   2  -2   5 3406.87   56.37
   2  -2   6 1655.70   42.04
   2  -2   7  155.79   13.92
   2  -2   8  145.44   14.27
   2  -2   9  404.18   25.42
   2  -2  10   13.57    4.79
  -2   2 -11  211.82   20.47
  -2   2 -12   24.52    8.23
  -2   2 -13   22.87    8.19
  -2   2 -14   35.22   10.12
  -2   2 -15   24.19    9.63
  -2   2 -16   15.37    6.13
  -2   2 -17   70.42   15.12
  -2   2 -18   76.62   17.16
  -2   2 -19   45.74   14.32
   2  -1 -21   74.73   15.95
   2  -1 -20   -6.33    7.37
   2  -1 -19   14.34    6.61
   2  -1 -18   38.66   11.50
   2  -1 -17   18.09    7.32
   2  -1 -16   -0.68    4.25
   2  -1 -15    2.05    3.82
   2  -1 -14   96.48   14.43
  -2   1  13   25.03    7.35
   2  -1 -13   26.84    7.93
   2  -1 -12  126.67   14.92
   2  -1 -12  136.45   15.57
  -2   1  12  124.99   14.82
   2  -1 -11   22.84    6.22
  -2   1  11   18.65    5.95
   2  -1 -11   23.51    6.51
   2  -1 -10   70.65   10.18
  -2   1  10   71.69    9.76
   2  -1  -9  100.97   11.33
  -2   1   9   75.41    9.36
   2  -1  -8  171.86   14.33
  -2   1   8  165.13   12.97
   2  -1  -8  164.81   13.35
   2  -1  -7 1888.22   43.03
  -2   1   7 2014.29   41.31
  -2   1   6   40.00    5.65
   2  -1  -6   51.63    7.23
   2  -1  -5 1131.18   27.90
  -2   1   5 1182.58   26.27
  -2   1   4  388.73   13.71
   2  -1  -4  387.04   14.37
  -2   1   3 5185.26   42.15
   2  -1  -3 5223.78   46.26
  -2   1   2  183.29    6.97
  -2   1  -1  351.48   12.08
   2  -1   2 1578.79   29.04
   2  -1   3  540.57   18.79
   2  -1   4  459.66   20.02
   2  -1   5  574.86   23.23
   2  -1   6 1266.36   38.03
   2  -1   7  427.44   23.08
   2  -1   8  153.17   14.82
  -2   1  -9  316.38   22.23
   2  -1   9  320.33   22.59
  -2   1 -10  117.69   14.96
  -2   1 -10  158.28   16.71
   2  -1  10  139.36   15.90
  -2   1 -11  110.79   15.30
  -2   1 -12  217.04   22.05
  -2   1 -13  133.83   18.49
  -2   1 -14   19.70    8.01
  -2   1 -15  150.81   20.53
  -2   1 -16   49.20   11.63
  -2   1 -17   55.44   14.23
  -2   1 -18  169.61   23.93
  -2   1 -19   22.73   11.00
   2   0 -21    3.37    4.89
   2   0 -20   -5.75    6.35
   2   0 -19   -0.43    5.72
   2   0 -18    3.29    3.78
   2   0 -17   32.11    9.86
   2   0 -16   26.07    9.13
   2   0 -15   51.27   12.16
   2   0 -14  936.00   43.62
  -2   0  13   62.43   11.11
   2   0 -13   54.81   11.68
   2   0 -12  372.70   25.29
  -2   0  12  292.88   22.06
   2   0 -12  370.37   25.85
   2   0 -11  613.76   31.55
  -2   0  11  603.45   29.89
   2   0 -11  594.09   30.13
  -2   0  10  250.03   18.57
   2   0 -10  255.31   19.10
   2   0  -9   13.15    4.77
  -2   0   9   17.89    5.24
  -2   0   8  945.67   30.92
   2   0  -8  883.59   30.90
  -2   0   7 3929.07   58.31
   2   0  -7 3704.60   59.31
   2   0  -6  114.55    9.56
  -2   0   6  113.80    9.60
  -2   0   5 2262.62   37.24
   2   0  -5 2178.48   36.19
  -2   0   4  383.32   14.24
   2   0  -4  404.74   13.74
  -2   0   3 2935.94   33.98
  -2   0  -1 1506.11   25.98
  -2   0  -2    4.94    2.59
  -2   0  -3   85.79    8.21
   2   0   3   87.22    7.98
   2   0   4  402.72   18.49
   2   0   5 3851.92   61.30
  -2   0  -6   56.08    8.25
   2   0   6   51.73    7.88
   2   0   7  378.96   22.02
  -2   0  -7  369.60   21.86
  -2   0  -8  256.07   19.17
   2   0   8  259.01   19.28
   2   0   9  294.61   21.69
  -2   0  -9  269.18   21.13
  -2   0 -10  159.69   17.29
  -2   0 -10  183.86   18.54
   2   0  10  181.25   18.20
  -2   0 -11  338.04   25.67
  -2   0 -12   58.39   11.28
  -2   0 -13    0.26    4.14
  -2   0 -14   12.62    6.63
  -2   0 -15    9.60    6.94
  -2   0 -16   22.01    8.29
  -2   0 -17   46.86   12.67
  -2   0 -18  201.29   27.18
  -2   0 -19   16.46    9.62
   2   1 -21   -6.47    6.40
   2   1 -20   15.86    7.69
   2   1 -19    6.36    6.39
   2   1 -18   34.47   10.07
   2   1 -17   62.10   13.10
   2   1 -16  106.62   16.18
   2   1 -15  109.95   15.84
   2   1 -14  347.37   27.63
  -2  -1  13  434.26   28.17
   2   1 -13  403.08   27.72
   2   1 -12    9.74    5.36
   2   1 -12    6.91    4.52
  -2  -1  12    4.43    2.18
  -2  -1  11  121.28   13.51
   2   1 -11   86.60   12.00
  -2  -1  10  111.42   12.58
   2   1 -10  103.40   12.63
  -2  -1   9  145.21   13.17
   2   1  -9  140.89   13.12
  -2  -1   8   95.85   10.03
   2   1  -8   95.97   10.10
   2   1  -7 1300.71   33.46
  -2  -1   7 1293.59   35.27
  -2  -1   6    8.76    3.11
   2   1  -6    7.20    2.83
   2   1  -5  494.30   16.68
  -2  -1   5  517.10   18.85
  -2  -1   4  769.54   20.74
  -2  -1   3 1830.13   28.46
  -2  -1   2  160.51    8.05
  -2  -1   0  212.62    9.52
  -2  -1   0  210.46    6.81
  -2  -1  -1 2116.54   28.24
  -2  -1  -1 2239.30   34.77
  -2  -1  -2 1357.07   26.71
  -2  -1  -2 1346.25   29.41
  -2  -1  -3 1711.77   36.16
  -2  -1  -3 1755.49   34.42
  -2  -1  -4   58.44    7.29
  -2  -1  -4   74.42    8.51
  -2  -1  -5  443.34   21.34
  -2  -1  -5  427.72   21.15
   2   1   5  457.91   21.74
  -2  -1  -6  575.66   26.41
   2   1   6  601.36   27.18
  -2  -1  -6  632.82   28.13
  -2  -1  -7  246.55   18.56
   2   1   7  245.20   18.39
  -2  -1  -7  228.52   18.10
  -2  -1  -8  919.75   37.18
   2   1   8  879.18   36.43
  -2  -1  -8  925.95   37.62
  -2  -1  -9   21.06    6.58
   2   1   9   15.49    5.33
  -2  -1  -9   19.09    5.57
   2   1  10   22.70    6.78
  -2  -1 -10   38.23    8.92
  -2  -1 -11   42.95   10.12
  -2  -1 -12  806.01   41.67
  -2  -1 -13  120.53   16.92
  -2  -1 -14   22.53    8.01
  -2  -1 -15   65.99   14.03
  -2  -1 -16   62.77   13.93
  -2  -1 -17   37.94   11.95
  -2  -1 -18   77.76   17.05
  -2  -1 -19  106.13   19.39
   2   2 -21   46.10   12.95
   2   2 -20   76.62   16.71
   2   2 -19   11.39    6.42
   2   2 -18   45.08   12.44
   2   2 -17    3.98    4.38
   2   2 -16   15.89    7.29
   2   2 -15   23.03    8.71
   2   2 -14  454.91   31.19
   2   2 -13  451.00   29.54
   2   2 -13  440.14   28.69
   2   2 -12   34.92    8.59
  -2  -2  12   37.55    8.17
   2   2 -12   30.91    7.79
   2   2 -11   23.32    6.64
  -2  -2  11   20.34    5.46
   2   2 -10   15.73    4.84
  -2  -2  10   16.59    5.02
  -2  -2   9   85.31   10.25
  -2  -2   8  593.27   25.16
  -2  -2   7 2497.67   48.58
  -2  -2   6  153.96   11.25
  -2  -2   5  229.55   12.89
  -2  -2   4 1170.43   26.69
  -2  -2   3 2287.82   34.14
  -2  -2   2 6709.89   55.95
  -2  -2   1 5861.00   53.71
  -2  -2   1 5927.36   33.61
  -2  -2   0 3095.38   39.87
  -2  -2   0 3046.77   30.45
  -2  -2  -1 1214.53   26.78
  -2  -2  -1 1097.89   22.06
  -2  -2  -2  685.59   21.61
  -2  -2  -2  622.02   19.15
  -2  -2  -3 1102.54   30.03
  -2  -2  -3 1090.75   28.97
  -2  -2  -4 3088.50   52.47
  -2  -2  -4 3010.23   51.84
  -2  -2  -5  356.11   19.47
  -2  -2  -5  350.98   19.47
  -2  -2  -6  213.95   16.25
  -2  -2  -6  216.76   16.48
  -2  -2  -7   88.26   11.24
  -2  -2  -7   90.53   11.23
  -2  -2  -8   56.81    9.96
  -2  -2  -8   64.15    9.88
  -2  -2  -8   53.60    9.36
  -2  -2  -9   67.90   10.93
  -2  -2  -9   60.32   10.57
  -2  -2  -9   57.80    9.85
  -2  -2 -10  122.17   14.94
  -2  -2 -10   95.58   13.22
  -2  -2 -11  177.34   19.27
  -2  -2 -12   73.81   12.62
  -2  -2 -13   87.38   14.97
  -2  -2 -14  100.96   16.23
  -2  -2 -15   48.77   12.00
  -2  -2 -16   31.26   10.64
  -2  -2 -17   15.15    7.87
  -2  -2 -18   71.45   16.09
   2   3 -21   28.94   12.05
   2   3 -20   52.44   13.65
   2   3 -19    5.69    5.41
   2   3 -18   84.85   15.93
   2   3 -17   11.69    5.05
   2   3 -16   22.18    8.21
   2   3 -15  381.28   30.13
   2   3 -14   33.75    9.46
   2   3 -13  109.30   14.12
   2   3 -13  109.59   14.96
  -2  -3  12    7.74    4.32
   2   3 -12    5.34    3.50
  -2  -3  11   39.08    8.36
  -2  -3  10  628.62   29.46
  -2  -3   9 1105.97   37.08
  -2  -3   8  391.34   21.21
  -2  -3   7  826.27   29.43
  -2  -3   6 1178.86   31.99
  -2  -3   5  883.85   25.62
  -2  -3   4 1535.95   32.22
  -2  -3   3  482.22   17.18
   2   3  -2 3089.21   30.39
  -2  -3   2 3155.07   41.69
  -2  -3   1 2119.41   26.65
   2   3  -1 2221.83   27.10
  -2  -3   1 2211.42   36.04
   2   3   0  925.52   20.05
  -2  -3   0  881.94   22.89
   2   3   0  905.71   23.42
  -2  -3   0  892.57   19.35
   2   3   1    8.03    2.61
  -2  -3  -1    8.41    2.49
  -2  -3  -1    7.46    2.46
   2   3   1    6.54    3.20
  -2  -3  -2  959.47   25.66
   2   3   2 1066.03   28.27
  -2  -3  -2  967.37   27.70
   2   3   2  982.61   26.38
  -2  -3  -3  449.73   19.45
  -2  -3  -3  430.11   18.86
   2   3   3  466.56   19.98
   2   3   3  485.50   20.51
  -2  -3  -3  448.11   20.11
  -2  -3  -4  124.06   11.12
  -2  -3  -4  117.74   11.01
   2   3   4  125.68   11.37
  -2  -3  -4  125.83   11.55
  -2  -3  -5   82.12    9.75
  -2  -3  -5   86.76   10.06
  -2  -3  -5   93.86   10.90
  -2  -3  -6  832.68   32.19
  -2  -3  -6  788.76   32.46
  -2  -3  -7   50.26    9.02
  -2  -3  -7   55.95    8.89
  -2  -3  -8  184.27   17.41
  -2  -3  -8  219.67   18.76
  -2  -3  -8  217.82   18.71
  -2  -3  -9   97.57   13.00
  -2  -3  -9  109.69   14.04
  -2  -3  -9  105.25   14.46
  -2  -3 -10   69.92   11.96
  -2  -3 -10   71.45   11.42
  -2  -3 -11  337.38   26.89
  -2  -3 -12   91.96   14.69
  -2  -3 -13  398.26   31.17
  -2  -3 -14    8.61    4.87
  -2  -3 -15    7.83    6.08
  -2  -3 -16   38.61   11.16
  -2  -3 -17  132.99   21.12
  -2  -3 -18   39.20   12.43
   2   4 -21   24.29   10.51
   2   4 -20   -1.38    5.48
   2   4 -19  111.41   19.09
   2   4 -18   -6.45    6.65
   2   4 -17   10.35    6.92
   2   4 -16  254.04   25.21
   2   4 -15  271.57   25.69
   2   4 -14   15.25    6.38
   2   4 -13   61.57   10.88
   2   4 -12    6.95    5.21
  -2  -4  12    2.96    3.22
  -2  -4  11  384.71   24.49
  -2  -4  10  529.14   27.51
  -2  -4   9  978.67   35.74
  -2  -4   8  352.31   20.19
  -2  -4   7 1756.64   42.81
  -2  -4   6 1279.88   34.25
  -2  -4   5   83.71    8.39
   2   4  -4   13.90    3.47
  -2  -4   4   14.52    3.34
   2   4  -3 1658.12   34.36
  -2  -4   3 1580.15   32.89
   2   4  -2  160.02    8.50
   2   4  -2  150.23   10.84
  -2  -4   2  161.73    8.41
  -2  -4   2  165.94   10.56
   2   4  -1 1007.00   21.81
  -2  -4   1  997.68   21.74
   2   4  -1  981.01   26.13
  -2  -4   1  980.61   25.28
  -2  -4   0  702.52   21.83
   2   4   0  731.10   22.65
   2   4   0  700.04   19.98
  -2  -4   0  684.31   19.50
  -2  -4  -1  158.91   11.01
   2   4   1  182.10   11.90
  -2  -4  -1  159.40   10.37
   2   4   1  185.26   11.30
   2   4   2  236.17   14.02
  -2  -4  -2  212.25   12.91
  -2  -4  -2  233.29   13.96
   2   4   2  205.84   12.96
   2   4   3  665.10   24.52
  -2  -4  -3  659.55   25.17
  -2  -4  -3  670.26   25.49
  -2  -4  -3  741.63   25.84
   2   4   3  699.56   25.78
   2   4   4  379.27   20.59
  -2  -4  -4  370.82   19.64
  -2  -4  -4  356.25   19.58
  -2  -4  -4  371.69   20.01
  -2  -4  -5  686.69   29.29
  -2  -4  -5  729.39   29.23
  -2  -4  -5  640.86   27.24
  -2  -4  -6  129.73   13.05
  -2  -4  -6  135.54   14.06
  -2  -4  -7  169.01   15.63
  -2  -4  -7  172.99   16.50
  -2  -4  -8   35.89    8.41
  -2  -4  -8   18.00    4.35
  -2  -4  -8   38.11    8.34
  -2  -4  -9    6.04    3.86
  -2  -4  -9    3.10    3.23
  -2  -4 -10   30.60    8.87
  -2  -4 -11  187.04   20.04
  -2  -4 -12  206.86   21.93
  -2  -4 -13   -0.25    4.60
  -2  -4 -14    6.79    3.80
  -2  -4 -15    7.41    4.71
  -2  -4 -16   20.55    8.18
  -2  -4 -17   36.00   11.82
  -2  -4 -18  112.71   20.39
   2   5 -21   72.28   16.25
   2   5 -20   57.91   14.53
   2   5 -19   49.47   13.45
   2   5 -18   77.20   15.54
   2   5 -17   73.08   15.28
   2   5 -16    8.91    7.58
   2   5 -15  312.98   26.95
   2   5 -14   82.30   12.91
   2   5 -13  243.93   22.63
  -2  -5  12   25.07    7.40
   2   5 -12   21.11    7.57
  -2  -5  11   80.40   11.92
  -2  -5  10   41.99    8.36
  -2  -5   9   66.39    9.12
  -2  -5   8  677.68   29.24
   2   5  -7 1028.28   33.65
  -2  -5   7  933.02   31.93
   2   5  -6   94.64    9.91
  -2  -5   6   91.22    9.60
  -2  -5   5 3215.56   52.67
   2   5  -5 3412.20   54.89
  -2  -5   4 2273.81   42.32
   2   5  -4 2216.83   36.37
   2   5  -3  751.74   24.69
  -2  -5   3  763.97   23.81
   2   5  -3  725.25   20.36
   2   5  -2    4.23    1.88
  -2  -5   2    5.24    2.20
  -2  -5   2    7.84    2.99
  -2  -5   1 3282.37   45.33
  -2  -5   1 3317.09   49.06
   2   5  -1 3424.28   45.73
   2   5   0  104.63    8.82
  -2  -5   0   94.98    8.14
   2   5   0   99.35    8.93
  -2  -5   0   98.48    8.70
   2   5   1 1279.39   32.32
  -2  -5  -1 1240.41   31.52
  -2  -5  -1 1301.46   32.51
   2   5   2   12.29    3.91
  -2  -5  -2   10.54    3.88
  -2  -5  -2   12.85    4.36
   2   5   2   11.27    4.76
  -2  -5  -3  363.45   19.59
  -2  -5  -3  374.59   20.01
   2   5   3  389.16   20.28
  -2  -5  -4  411.39   21.56
  -2  -5  -4  389.03   20.46
  -2  -5  -4  404.01   21.83
  -2  -5  -5  138.64   13.28
  -2  -5  -5  143.06   13.96
  -2  -5  -6  100.89   12.55
  -2  -5  -6   96.50   11.79
   2   5   6  110.26   13.15
  -2  -5  -7    9.79    3.76
  -2  -5  -7   12.83    4.94
  -2  -5  -7   13.64    4.82
   2   5   7   15.97    5.95
  -2  -5  -8    0.61    3.40
  -2  -5  -8    3.45    2.82
  -2  -5  -9  376.96   26.47
  -2  -5  -9  259.10   21.71
  -2  -5 -10  442.19   30.09
  -2  -5 -11  107.80   15.96
  -2  -5 -12  111.59   16.05
  -2  -5 -13   -0.63    3.61
  -2  -5 -14  150.78   20.09
  -2  -5 -15    6.87    7.24
  -2  -5 -16   67.18   14.99
  -2  -5 -17    9.38    5.51
  -2  -5 -18   -1.57    6.04
   2   6 -21   55.46   14.73
   2   6 -20   30.78    9.60
   2   6 -19    5.90    4.92
   2   6 -18   41.95   11.77
   2   6 -17   46.21   11.40
   2   6 -16  216.94   23.68
   2   6 -15   45.64   10.38
   2   6 -14   44.09   10.43
   2   6 -13   25.19    7.73
  -2  -6  12  304.37   23.10
   2   6 -12  297.52   23.36
  -2  -6  11  271.01   21.33
   2   6 -11  274.64   21.79
  -2  -6  10  613.49   30.40
   2   6 -10  757.06   34.89
  -2  -6   9  187.77   16.20
   2   6  -9  205.18   17.41
  -2  -6   8  824.65   32.09
   2   6  -8  805.46   32.40
  -2  -6   7  415.58   22.05
   2   6  -7  399.05   21.88
  -2  -6   6  233.18   15.47
   2   6  -6  244.19   16.24
   2   6  -5 1495.17   37.81
  -2  -6   5 1421.35   36.26
  -2  -6   4  164.04   12.40
   2   6  -4  157.60   10.73
   2   6  -4  170.20   12.73
   2   6  -3 1079.75   30.46
   2   6  -3 1061.73   27.20
  -2  -6   3 1019.69   28.98
   2   6  -2   34.27    5.81
  -2  -6   2   25.49    5.07
   2   6  -2   34.00    4.92
  -2  -6   2   26.96    4.81
  -2  -6   1  447.60   18.76
   2   6  -1  471.42   18.83
   2   6  -1  501.86   20.63
  -2  -6   1  447.94   19.22
   2   6   0   61.11    7.81
  -2  -6   0   69.56    7.84
  -2  -6   0   55.71    6.92
   2   6   0   67.11    7.84
   2   6   1  106.73   10.13
   2   6   1  115.61   10.34
  -2  -6  -1  102.26   10.06
  -2  -6  -1  102.52    9.69
   2   6   2  100.83   10.62
   2   6   2  120.01   11.18
  -2  -6  -2   96.82    9.91
  -2  -6  -2   87.54    9.65
  -2  -6  -3  251.78   16.49
   2   6   3  283.88   17.53
  -2  -6  -3  242.95   16.91
  -2  -6  -4   96.18   11.25
  -2  -6  -4  104.07   11.23
  -2  -6  -4   80.84    9.77
  -2  -6  -5  346.30   21.43
  -2  -6  -5  360.05   22.88
   2   6   5  385.57   23.79
  -2  -6  -6  234.86   19.53
   2   6   6  248.91   20.78
  -2  -6  -6  249.51   19.01
  -2  -6  -7   99.71   12.41
  -2  -6  -7  111.61   13.42
   2   6   7  101.32   14.12
  -2  -6  -7  107.67   13.77
  -2  -6  -8  102.13   13.14
  -2  -6  -8  157.98   16.64
   2   6   8  141.27   17.02
  -2  -6  -9   63.71   10.87
  -2  -6  -9   48.35    9.19
  -2  -6 -10  515.93   32.83
  -2  -6 -11   69.84   12.44
  -2  -6 -12  207.13   22.05
  -2  -6 -13    3.04    4.84
  -2  -6 -14   -2.50    4.98
  -2  -6 -15   10.29    7.20
  -2  -6 -16    5.57    6.22
  -2  -6 -17   34.63   10.43
   2   7 -21   28.68   10.80
   2   7 -20   -0.07    6.41
   2   7 -19   50.67   13.10
   2   7 -18    3.30    4.38
   2   7 -17   53.47   12.12
   2   7 -16  140.89   19.10
   2   7 -15   20.24    7.43
   2   7 -14  203.17   21.78
   2   7 -13   75.64   13.16
   2   7 -12   89.48   13.63
  -2  -7  11   25.73    6.48
   2   7 -11   27.81    7.51
  -2  -7  10   63.55   10.02
   2   7 -10   61.99   10.58
  -2  -7   9   41.95    8.15
   2   7  -9   41.31    8.61
  -2  -7   8   27.20    6.13
   2   7  -8   23.64    5.68
   2   7  -7  288.35   18.93
  -2  -7   7  259.17   17.96
   2   7  -6  292.06   18.31
  -2  -7   6  299.24   18.20
   2   7  -5  435.89   19.58
  -2  -7   5  432.16   21.19
   2   7  -5  463.33   22.21
   2   7  -4  170.40   12.30
   2   7  -4  184.91   13.91
  -2  -7   4  164.60   12.82
  -2  -7   3 1558.36   37.51
   2   7  -3 1592.33   39.24
   2   7  -3 1582.23   36.30
  -2  -7   2  295.59   16.05
   2   7  -2  291.87   15.82
  -2  -7   2  293.98   16.42
   2   7  -2  303.80   16.82
  -2  -7   1  682.01   24.88
   2   7  -1  709.45   25.76
   2   7  -1  681.54   24.77
  -2  -7   1  658.90   24.73
  -2  -7   0  224.36   14.49
   2   7   0  248.65   15.70
  -2  -7   0  236.12   15.57
   2   7   0  262.40   16.13
  -2  -7  -1  154.71   12.42
   2   7   1  164.35   12.90
   2   7   1  161.19   13.15
  -2  -7  -1  147.01   12.59
  -2  -7  -2  133.32   11.83
   2   7   2  131.25   11.89
  -2  -7  -2  137.24   12.79
  -2  -7  -3   41.23    7.01
   2   7   3   37.12    7.05
  -2  -7  -3   42.75    7.69
   2   7   4  303.93   21.07
  -2  -7  -4  300.34   19.44
  -2  -7  -4  280.64   20.49
   2   7   5   34.27    6.75
  -2  -7  -5   35.69    7.27
  -2  -7  -5   34.98    7.60
  -2  -7  -6  192.76   18.53
  -2  -7  -6  220.14   18.17
   2   7   7   37.80    8.55
  -2  -7  -7   39.14    8.19
  -2  -7  -7   23.24    6.66
  -2  -7  -8  168.68   17.62
   2   7   8  153.20   17.89
  -2  -7  -8  167.22   17.79
  -2  -7  -9  111.91   14.60
  -2  -7 -10   81.27   13.53
  -2  -7 -11   34.78    9.29
  -2  -7 -12   -0.51    4.74
  -2  -7 -13   50.50   11.14
  -2  -7 -14    9.37    7.68
  -2  -7 -15    2.91    3.70
  -2  -7 -16   -0.43    5.17
   2   8 -21  182.48   26.16
   2   8 -20   24.06    9.74
   2   8 -19    5.99    5.87
   2   8 -18   54.85   13.75
   2   8 -17   18.12    8.01
   2   8 -16  194.02   23.52
   2   8 -15   17.36    6.90
   2   8 -14    5.34    5.82
   2   8 -13  152.52   18.34
   2   8 -12   -0.56    4.95
   2   8 -11  176.58   18.11
  -2  -8  11  172.90   17.19
  -2  -8  10   -3.56    3.67
   2   8 -10   -2.16    4.50
  -2  -8   9  608.76   30.14
   2   8  -9  624.85   30.76
  -2  -8   8   41.77    7.88
   2   8  -8   43.31    8.61
   2   8  -7  726.09   31.13
  -2  -8   7  717.66   30.08
   2   8  -6    4.82    3.57
  -2  -8   6    4.21    3.48
   2   8  -6    3.95    3.00
   2   8  -5  385.28   21.16
  -2  -8   5  362.16   19.91
   2   8  -5  377.91   19.39
   2   8  -4 1130.38   33.77
  -2  -8   4 1071.52   32.92
   2   8  -4 1138.57   35.33
   2   8  -3    8.18    3.35
  -2  -8   3    4.46    2.83
   2   8  -3   13.14    3.98
  -2  -8   2   71.40    8.76
   2   8  -2   77.91    9.05
  -2  -8   2   68.35    8.17
   2   8  -2   75.49    8.89
   2   8  -1   -1.99    2.71
  -2  -8   1   -2.85    2.21
  -2  -8   1    1.15    2.10
   2   8  -1    3.22    3.22
   2   8   0  321.24   18.52
  -2  -8   0  283.84   17.11
  -2  -8   0  285.59   18.44
   2   8   1   69.80    8.98
  -2  -8  -1   74.50    9.05
  -2  -8  -1   79.20   10.24
  -2  -8  -2  137.94   14.02
   2   8   2  157.71   13.47
  -2  -8  -2  136.17   12.41
   2   8   3   95.97   11.00
  -2  -8  -3   92.63   11.09
  -2  -8  -3   95.27   11.80
   2   8   3   86.13   11.60
  -2  -8  -4  146.90   15.55
   2   8   4  149.12   15.81
  -2  -8  -4  147.33   14.05
   2   8   5   65.17   10.88
  -2  -8  -5   45.36    8.21
  -2  -8  -5   43.67    8.96
   2   8   6  234.27   21.79
  -2  -8  -6  219.69   18.57
  -2  -8  -7    2.94    3.17
  -2  -8  -7   -3.96    4.17
   2   8   7   -1.94    4.08
   2   8   8   15.81    6.74
  -2  -8  -8   14.76    5.70
  -2  -8  -8   10.30    4.40
   2   8   9   58.74   12.17
  -2  -8  -9   35.17    8.60
  -2  -8 -10  104.58   14.89
  -2  -8 -11   18.46    7.29
  -2  -8 -12   19.77    7.02
  -2  -8 -13  111.51   17.39
  -2  -8 -14    6.26    3.72
  -2  -8 -15   28.78   10.30
  -2  -8 -16   72.73   15.33
   2   9 -21   25.69    9.84
   2   9 -20   17.01    8.64
   2   9 -19   12.58    7.23
   2   9 -18   11.56    7.99
   2   9 -17  421.66   35.29
   2   9 -16   -3.66    6.07
   2   9 -15   62.37   12.80
   2   9 -14   99.60   15.49
   2   9 -13  170.81   19.57
   2   9 -12   33.13    8.51
  -2  -9  11  132.76   15.65
   2   9 -11  134.37   16.06
   2   9 -10   -1.24    3.49
  -2  -9  10   -0.57    3.68
   2   9  -9  663.53   32.45
  -2  -9   9  648.25   31.74
  -2  -9   8   59.85    9.41
   2   9  -8   53.97    9.20
  -2  -9   7   85.03   10.60
   2   9  -7   81.77   11.20
  -2  -9   6  394.55   22.15
   2   9  -6  420.50   23.71
   2   9  -5  232.63   17.14
  -2  -9   5  215.54   15.70
  -2  -9   4  239.22   16.27
   2   9  -4  262.64   17.81
   2   9  -3  259.81   17.84
  -2  -9   3  270.28   16.94
  -2  -9   2 1232.37   38.38
  -2  -9   2 1270.67   36.46
   2   9  -2 1332.61   38.67
  -2  -9   1   18.09    5.23
  -2  -9   1   19.31    5.05
   2   9  -1   15.99    4.51
  -2  -9   0   63.38    9.30
  -2  -9   0   61.75    8.40
   2   9   0   64.54    8.99
  -2  -9  -1   54.83    7.93
   2   9   1   50.77    7.82
  -2  -9  -1   50.35    8.68
   2   9   2  157.72   15.55
   2   9   2  145.38   13.49
  -2  -9  -2  150.94   15.23
  -2  -9  -2  145.40   13.29
  -2  -9  -3  265.52   20.64
  -2  -9  -3  228.69   17.40
   2   9   3  258.66   20.94
   2   9   3  257.95   18.36
  -2  -9  -4  222.59   17.57
  -2  -9  -4  221.58   19.78
   2   9   5  795.02   38.85
  -2  -9  -5  539.22   28.31
  -2  -9  -6   31.97    7.19
   2   9   6   29.07    9.04
  -2  -9  -6   23.56    6.35
  -2  -9  -7  230.48   20.01
   2   9   7  229.28   23.65
  -2  -9  -7  230.11   19.88
  -2  -9  -8  185.53   18.64
   2   9   8  166.48   20.30
  -2  -9  -9  106.42   14.65
   2   9   9   99.09   16.90
  -2  -9 -10   43.30   10.15
  -2  -9 -11   84.50   13.82
  -2  -9 -12    6.17    4.32
  -2  -9 -13   17.03    7.57
  -2  -9 -14   16.02    7.91
   2  10 -20   29.81   11.15
   2  10 -19   25.74   11.55
   2  10 -18   25.67    9.58
   2  10 -17   90.04   16.75
   2  10 -16   83.39   15.53
   2  10 -15   39.98   11.42
   2  10 -14   33.82    9.57
   2  10 -13   21.87    7.43
   2  10 -12   25.07    7.30
   2  10 -11  252.31   21.88
   2  10 -10  216.22   19.73
  -2 -10  10  154.84   16.42
  -2 -10   9  158.17   15.89
   2  10  -9  154.75   16.32
   2  10  -8  307.83   22.06
  -2 -10   8  318.27   21.63
   2  10  -7    5.55    4.85
  -2 -10   7   10.80    5.02
   2  10  -6  195.26   16.72
  -2 -10   6  183.16   15.37
   2  10  -5   -3.04    3.48
  -2 -10   5    5.86    3.47
   2  10  -4   22.66    5.64
  -2 -10   4   22.45    5.45
  -2 -10   3   32.11    6.39
   2  10  -3   41.46    7.71
  -2 -10   2   23.85    6.12
   2  10  -2   18.06    5.68
  -2 -10   2   17.19    4.80
   2  10  -1   15.88    5.27
  -2 -10   1   15.01    4.46
  -2 -10   0  315.03   21.61
   2  10   0  327.43   20.23
   2  10   0  345.81   22.81
  -2 -10   0  325.01   19.76
   2  10   1  364.12   21.36
   2  10   1  354.78   23.78
  -2 -10  -1  299.49   19.22
  -2 -10  -1  348.31   23.59
   2  10   2   26.42    7.09
  -2 -10  -2   15.73    4.66
   2  10   2   24.88    6.20
  -2 -10  -2   20.43    5.34
   2  10   3  270.48   21.73
  -2 -10  -3  223.37   20.18
   2  10   3  227.68   17.88
   2  10   4 1615.76   55.55
  -2 -10  -4 1044.71   38.68
  -2 -10  -5   49.91    8.98
  -2 -10  -5   55.56    9.28
   2  10   5   60.11   11.25
  -2 -10  -6  137.46   15.02
  -2 -10  -6  120.29   14.10
   2  10   6  113.84   15.91
  -2 -10  -7   29.10    7.41
  -2 -10  -7   26.94    6.94
   2  10   7   31.04    9.51
  -2 -10  -8   53.90    9.63
   2  10   8   84.99   15.52
  -2 -10  -9   17.46    6.80
   2  10   9   12.43    6.33
  -2 -10 -10   16.68    5.88
  -2 -10 -11    4.13    2.92
  -2 -10 -12   23.20    8.32
   2  11 -20    5.37    7.26
   2  11 -19   60.37   14.62
   2  11 -18   67.74   15.29
   2  11 -17   29.36    9.61
   2  11 -16  120.88   18.88
   2  11 -15  142.14   19.14
   2  11 -14   47.05   10.90
   2  11 -13   76.49   13.39
   2  11 -12    5.58    4.48
   2  11 -11  147.25   17.21
  -2 -11  10   78.30   11.65
   2  11 -10  103.65   13.60
   2  11 -10   95.27   13.25
   2  11  -9  261.32   20.94
   2  11  -9  321.25   24.11
  -2 -11   8   18.77    6.04
   2  11  -8   40.45    9.25
   2  11  -8   26.68    6.98
   2  11  -7   14.96    5.38
   2  11  -7   21.82    6.68
  -2 -11   7   14.31    4.57
   2  11  -6  184.69   16.69
   2  11  -6  204.50   17.57
  -2 -11   6  190.09   16.27
   2  11  -5   31.61    6.97
  -2 -11   5   30.60    6.42
   2  11  -4   10.67    3.25
  -2 -11   4   10.39    4.15
   2  11  -4   12.99    4.25
   2  11  -3   56.94    9.44
   2  11  -3   56.43    9.42
  -2 -11   3   63.27    9.22
   2  11  -2  162.69   15.65
   2  11  -2  149.36   14.41
  -2 -11   2  136.59   14.50
  -2 -11   2  105.66   11.20
   2  11  -1   71.95   10.37
  -2 -11   1   57.71    9.68
   2  11  -1   57.66    9.86
  -2 -11   1   41.39    6.88
  -2 -11   0   22.95    5.91
   2  11   0   24.74    6.50
  -2 -11   0   28.06    6.94
   2  11   0   32.19    6.85
  -2 -11  -1   31.79    7.53
   2  11   1   49.17    9.73
  -2 -11  -1   30.73    6.24
   2  11   1   38.51    7.37
   2  11   2   31.67    7.92
   2  11   2   39.04    7.30
  -2 -11  -2   19.68    4.95
   2  11   3  288.05   23.47
   2  11   3  301.37   20.94
   2  11   4   20.43    7.66
  -2 -11  -4   15.35    4.96
  -2 -11  -5  125.81   13.95
  -2 -11  -5  110.94   13.43
   2  11   5  124.70   16.58
   2  11   6    5.67    4.21
  -2 -11  -6   25.51    6.99
  -2 -11  -7   -1.03    2.87
   2  11   7    3.46    4.34
  -2 -11  -8   13.06    5.23
   2  11   8   23.14    8.50
   2  11   9    3.56    4.38
  -2 -11  -9    0.79    3.73
  -2 -11 -10   36.03    8.89
   2  11  10   52.15   13.00
   2  12 -20   25.81    9.51
   2  12 -19   -1.10    5.68
   2  12 -18  107.13   18.72
   2  12 -17  122.44   19.39
   2  12 -16   52.81   12.52
   2  12 -15   44.70   11.60
   2  12 -14   35.06   10.28
   2  12 -13   46.58   11.15
   2  12 -12   -5.18    6.62
   2  12 -11   51.64   10.61
   2  12 -11   47.86   10.45
   2  12 -10  461.93   31.21
   2  12 -10  423.80   28.14
  -2 -12   9  391.93   26.49
   2  12  -9  453.26   29.30
   2  12  -9  424.53   27.85
  -2 -12   8   86.85   12.07
   2  12  -8  141.27   16.31
   2  12  -8  119.45   14.46
   2  12  -7   83.28   11.74
  -2 -12   7   65.94    9.91
   2  12  -7   97.43   12.76
   2  12  -6   14.02    5.00
  -2 -12   6   12.60    5.03
   2  12  -6   16.95    4.74
   2  12  -5   20.35    5.15
   2  12  -5   34.07    7.67
  -2 -12   5   23.03    5.96
  -2 -12   4   71.50    9.85
   2  12  -4  101.84   12.51
   2  12  -4   93.98   12.65
   2  12  -3   19.87    6.00
   2  12  -3   22.77    6.51
  -2 -12   3   13.29    4.41
   2  12  -2   38.46    7.85
  -2 -12   2   34.39    7.98
  -2 -12   2   30.34    6.51
  -2 -12   1   21.38    6.37
   2  12  -1   32.36    7.45
   2  12  -1   28.95    6.66
  -2 -12   1   17.00    4.90
  -2 -12   0    8.76    3.66
   2  12   0   10.12    3.73
   2  12   0   17.81    4.58
  -2 -12  -1   31.90    6.54
   2  12   1   39.39    7.89
   2  12   1   45.32    9.76
   2  12   2    9.40    4.07
   2  12   2    6.52    3.92
  -2 -12  -2    0.52    2.22
   2  12   3   87.65   14.06
   2  12   3   82.00   11.36
  -2 -12  -3   66.32    9.84
   2  12   4   95.50   14.78
  -2 -12  -4   84.28   11.39
  -2 -12  -4   68.03   10.56
   2  12   5   37.08    9.61
  -2 -12  -5   36.97    7.89
   2  12   6    4.65    5.50
  -2 -12  -6    3.09    2.78
   2  12   7   14.00    6.38
  -2 -12  -7    4.35    3.77
  -2 -12  -8    6.23    3.29
   2  12   8   21.64   10.22
   2  12   9   39.86   12.51
   2  12  10   21.54   10.18
   2  13 -19    0.67    4.85
   2  13 -18    1.35    5.38
   2  13 -17  119.64   19.77
   2  13 -16   17.31    8.75
   2  13 -15    5.33    6.49
   2  13 -14   11.61    6.54
   2  13 -13   -1.74    5.04
   2  13 -13   -3.52    5.97
   2  13 -12   16.02    6.91
   2  13 -12    6.05    4.48
   2  13 -11   55.12   11.06
   2  13 -11   51.94   11.40
   2  13 -10  387.33   28.43
   2  13 -10  362.50   26.59
   2  13  -9   78.46   12.17
   2  13  -9   85.41   13.27
   2  13  -8  135.28   16.08
   2  13  -8  116.94   14.88
  -2 -13   8  113.91   13.85
   2  13  -7   55.04   10.43
   2  13  -7   50.23    9.24
  -2 -13   7   53.53    9.61
   2  13  -6   62.31   10.57
   2  13  -6   60.52   10.44
  -2 -13   6   46.71    8.80
   2  13  -5  173.90   17.47
   2  13  -5  199.97   18.32
   2  13  -4   44.37    8.86
  -2 -13   4   36.14    7.27
   2  13  -4   46.45    9.46
   2  13  -3  120.69   14.08
  -2 -13   3   74.55   10.27
   2  13  -3  106.49   14.16
   2  13  -2  156.55   16.91
   2  13  -2  161.56   15.98
  -2 -13   1   86.24   10.71
   2  13  -1   86.73   12.79
   2  13  -1   93.15   11.97
   2  13   0   53.07    9.27
   2  13   0   55.23   10.78
  -2 -13   0   55.00    8.45
   2  13   1    9.82    4.23
   2  13   1   12.42    5.94
   2  13   2    2.62    2.83
  -2 -13  -2    6.22    4.20
   2  13   2    6.05    5.83
   2  13   3   13.38    6.41
   2  13   3   18.54    5.80
  -2 -13  -3   11.49    4.22
  -2 -13  -4   14.27    4.64
   2  13   4   12.09    5.66
   2  13   5   20.00    8.40
  -2 -13  -5   24.95    6.70
  -2 -13  -6    0.61    2.69
   2  13   6   13.14    5.18
   2  13   7   18.71    8.51
   2  13   8   10.30    6.90
   2  13   9   90.28   18.04
   2  13  10   -5.84    5.78
   2  14 -19   -2.30    5.62
   2  14 -18   87.57   17.39
   2  14 -17   26.33    9.73
   2  14 -16   94.79   17.50
   2  14 -15   64.55   14.52
   2  14 -14   50.57   12.41
   2  14 -14   58.64   12.92
   2  14 -13   95.03   15.33
   2  14 -13   81.57   14.46
   2  14 -12   74.45   14.08
   2  14 -12   63.00   12.21
   2  14 -11    4.55    4.39
   2  14 -11    6.79    4.27
   2  14 -10  212.24   21.74
   2  14 -10  213.33   21.17
   2  14  -9  160.91   19.22
   2  14  -9  166.47   18.91
   2  14  -8   80.28   12.75
   2  14  -8   75.38   12.42
  -2 -14   8   73.63   11.59
  -2 -14   7   12.27    4.60
   2  14  -7    7.29    5.71
   2  14  -7    8.91    3.20
  -2 -14   6   65.28   10.11
   2  14  -6   46.93    9.65
   2  14  -6   69.65   11.65
   2  14  -5   29.62    7.09
   2  14  -5   40.50    9.00
  -2 -14   5   37.39    7.70
   2  14  -4  198.07   18.53
   2  14  -4  204.53   19.98
  -2 -14   4  195.04   16.87
  -2 -14   3   70.02    9.98
   2  14  -3   64.19   10.50
   2  14  -3   61.91   11.69
  -2 -14   2  287.05   19.95
   2  14  -2  269.37   23.80
   2  14  -2  340.22   23.56
   2  14  -1   67.68   12.19
   2  14  -1  105.29   13.25
   2  14   0   94.89   12.29
   2  14   0  104.84   15.34
   2  14   1   64.72   10.11
   2  14   1   60.06   11.59
   2  14   2   62.56   10.17
   2  14   2   56.00   12.05
   2  14   3    4.53    4.93
  -2 -14  -3    4.41    3.30
   2  14   4   34.61   10.27
   2  14   5    2.23    6.32
   2  14   6   25.58    9.17
   2  14   7   63.05   15.18
   2  14   8   -5.34    5.02
   2  14   9   43.31   14.49
   2  15 -19   28.98   10.36
   2  15 -18   21.08    8.90
   2  15 -17   63.09   15.06
   2  15 -16   91.71   17.03
   2  15 -16  106.43   18.10
   2  15 -15   12.00    8.65
   2  15 -15    3.80    4.30
   2  15 -14   89.25   15.46
   2  15 -14   79.77   15.79
   2  15 -13    6.81    4.57
   2  15 -13    9.45    7.30
   2  15 -12   67.44   13.15
   2  15 -12   38.12   10.03
   2  15 -11   10.18    5.65
   2  15 -11    7.58    4.60
   2  15 -10   64.03   12.12
   2  15 -10   63.00   12.67
   2  15  -9   22.84    8.10
   2  15  -9   20.09    7.34
   2  15  -8   28.83    7.49
   2  15  -8   44.62    9.76
   2  15  -7   -2.64    5.63
   2  15  -7   28.06    7.87
   2  15  -6   78.63   12.70
   2  15  -6   58.04   11.35
   2  15  -5  126.08   15.20
   2  15  -5  117.67   15.68
   2  15  -4  100.66   14.36
   2  15  -4  116.20   14.61
   2  15  -3   10.00    5.40
   2  15  -3    2.00    3.68
   2  15  -2   99.44   12.95
   2  15  -2   76.46   13.25
   2  15  -1   13.03    6.02
   2  15  -1    5.49    4.74
   2  15   0   24.66    8.28
   2  15   0   14.23    5.26
   2  15   1    7.67    4.68
   2  15   1    5.37    4.81
   2  15   2   14.73    7.04
   2  15   3   60.78   13.09
   2  15   4   32.37   10.22
   2  15   5   22.63    8.65
   2  15   6   -3.25    5.75
   2  15   7    5.28    4.88
   2  15   8   10.24    8.19
   2  16 -19    5.17    8.09
   2  16 -18    9.26    8.02
   2  16 -18   -0.70    5.65
   2  16 -17    6.55    6.48
   2  16 -17    1.98    3.96
   2  16 -16   -9.91    6.56
   2  16 -16    7.37    7.18
   2  16 -15   13.76    7.88
   2  16 -15   34.34   11.01
   2  16 -14    4.41    5.64
   2  16 -14    0.86    4.83
   2  16 -13   35.71   10.75
   2  16 -13   24.13   10.44
   2  16 -12   38.52   10.09
   2  16 -12   35.01   10.35
   2  16 -11   18.56    7.12
   2  16 -11   11.37    6.83
   2  16 -10   21.65    8.85
   2  16 -10    3.50    4.51
   2  16  -9   49.25   10.70
   2  16  -9   67.32   12.55
   2  16  -8   13.11    4.84
   2  16  -8    8.47    4.65
   2  16  -7   58.00   11.11
   2  16  -7   75.83   12.48
   2  16  -6  109.57   14.56
   2  16  -6  111.67   15.83
   2  16  -5    4.72    3.39
   2  16  -5   11.95    5.99
   2  16  -4    9.65    5.14
   2  16  -4   16.65    7.01
   2  16  -3  105.21   14.09
   2  16  -3  158.24   19.25
   2  16  -2   77.55   14.01
   2  16  -2   60.71   10.38
   2  16  -1   15.07    7.30
   2  16   0    1.29    4.64
   2  16   1   16.90    8.67
   2  16   2   42.25   11.02
   2  16   3    1.42    5.27
   2  16   4   10.85    6.93
   2  16   5    9.87    6.79
   2  16   6    6.00    5.67
   2  17 -17   10.11    6.81
   2  17 -17   27.36   11.58
   2  17 -16   23.94    9.16
   2  17 -16   46.51   13.08
   2  17 -15   52.75   13.19
   2  17 -15   36.41   10.93
   2  17 -14   15.55    7.56
   2  17 -14   19.98    7.38
   2  17 -13   28.76    9.30
   2  17 -13   45.85   11.84
   2  17 -12  -19.18    7.72
   2  17 -12    6.31    6.26
   2  17 -11   87.30   15.15
   2  17 -11   69.56   13.40
   2  17 -10   17.80    8.19
   2  17 -10   32.14    8.84
   2  17  -9   13.30    5.78
   2  17  -9   22.10    7.00
   2  17  -8   -0.61    3.55
   2  17  -8    4.08    4.28
   2  17  -7   22.95    7.67
   2  17  -7   21.34    7.33
   2  17  -6   65.04   12.85
   2  17  -6   62.79   11.72
   2  17  -5   28.58    8.05
   2  17  -5   34.76    9.49
   2  17  -4   25.88    7.10
   2  17  -3  113.66   17.08
   2  17  -2   21.77    8.96
   2  17  -1   21.62    7.71
   2  17   0   -0.66    5.30
   2  17   1   10.10    6.52
   2  17   2    6.45    3.22
   2  17   3   21.90   10.12
   2  17   4    1.35    4.49
   2  17   5   14.52    9.51
   2  18 -16    5.42    6.11
   2  18 -16   -2.27    4.78
   2  18 -15   -2.41    5.24
   2  18 -15   -5.97    7.40
   2  18 -14   26.14    9.87
   2  18 -14   11.87    6.99
   2  18 -13    6.35    5.40
   2  18 -13   19.51    8.86
   2  18 -12   51.97   13.15
   2  18 -12   48.83   12.45
   2  18 -11   -7.33    5.28
   2  18 -11   -0.46    5.22
   2  18 -10   -4.11    4.64
   2  18 -10   -0.44    5.08
   2  18  -9    0.08    3.38
   2  18  -9    1.77    3.43
   2  18  -8   12.31    5.57
   2  18  -7   -0.63    2.89
   2  18  -6   33.58   10.39
   2  18  -5    0.15    3.85
   2  18  -4   21.81    8.18
   2  18  -3   -1.58    5.00
   2  18  -2    7.34    3.71
   2  18  -1   -1.95    6.41
   2  18   0   17.32    9.17
   2  18   1   30.47   10.64
   2  18   2   -5.10    5.86
   2  19 -13   41.12   11.72
   2  19 -12    9.01    4.35
   2  19 -11   10.15    6.52
   2  19 -10   -8.68    6.96
   2  19  -9   69.43   14.75
   2  19  -8   23.20    9.67
   2  19  -7   19.29    7.92
   2  19  -6   29.97    9.60
   2  19  -5   84.34   15.75
   2  19  -4   90.34   16.61
   2  19  -3    8.41    4.83
   2  19  -2   73.93   15.35
   2  19  -1   17.75    8.62
  -3  20  -1   53.55   13.92
  -3  20  -2    8.44    6.16
  -3  20  -3    8.60    7.41
  -3  20  -4    9.17    6.38
  -3  20  -5    8.02    6.59
  -3  20  -6    2.77    5.79
  -3  20  -7    7.06    6.89
  -3  20  -8    2.05    6.08
  -3  19   2    1.63    5.03
  -3  19   1   -5.44    4.26
  -3  19   0   -1.66    5.82
  -3  19  -1   51.36   13.79
  -3  19  -2    5.12    6.67
  -3  19  -3  117.51   20.06
  -3  19  -4   87.49   17.22
  -3  19  -5   -4.75    6.63
  -3  19  -6   25.40    9.88
  -3  19  -7   -8.13    7.72
  -3  19  -8  -11.47    7.67
  -3  19  -9   13.51    9.01
  -3  19 -10    9.13    6.38
  -3  19 -11  -11.65   10.13
  -3  18   5   19.75    9.08
  -3  18   4   17.90    8.53
  -3  18   3   14.22    7.70
  -3  18   2   19.34    8.60
  -3  18   1    4.10    5.41
  -3  18   0   19.27    8.18
  -3  18  -1    7.32    6.53
  -3  18  -2  134.04   20.16
  -3  18  -3   14.66    7.47
  -3  18  -4   53.38   12.22
  -3  18  -5   49.65   12.11
  -3  18  -6  -10.36    7.48
  -3  18  -7   22.33    8.29
  -3  18  -8    4.87    4.45
  -3  18  -9    1.18    4.76
  -3  18 -10   13.69    8.38
  -3  18 -10   25.79    8.65
  -3  18 -11   -1.07    5.14
  -3  18 -12   69.00   15.83
  -3  18 -13   49.17   14.28
  -3  17   7   30.40   11.64
  -3  17   6   13.47    8.80
  -3  17   5   36.96   11.88
  -3  17   4   11.84    7.14
  -3  17   3   57.00   13.75
  -3  17   2   26.60   10.32
  -3  17   1   23.50    8.14
  -3  17   0   -2.33    5.75
  -3  17  -1   65.69   14.46
  -3  17  -2   28.60    9.05
  -3  17  -3    2.07    4.50
  -3  17  -4    0.04    4.79
  -3  17  -5   12.72    6.83
  -3  17  -6    7.71    4.73
  -3  17  -6   -0.27    4.37
  -3  17  -7   51.27    9.60
  -3  17  -7   65.23   14.32
  -3  17  -8    2.38    2.84
  -3  17  -8   -1.48    6.68
  -3  17  -9   28.01    8.14
  -3  17  -9   49.87   12.72
  -3  17 -10   13.82    7.37
  -3  17 -10   21.61    6.68
  -3  17 -11    3.04    6.39
  -3  17 -11    2.98    5.11
  -3  17 -12   16.75    6.91
  -3  17 -12   14.38    7.49
  -3  17 -13   -3.11    4.56
  -3  17 -13   -8.42    8.41
  -3  17 -14   11.07    7.19
  -3  17 -14   13.95    7.71
  -3  17 -15   34.40   11.69
  -3  17 -16    7.31    5.48
  -3  16   8   23.98   10.14
  -3  16   7   32.00   12.40
  -3  16   6   59.92   13.93
  -3  16   5    7.39    5.82
  -3  16   4    8.36    7.06
  -3  16   3   16.15    8.44
  -3  16   2   39.46   11.24
  -3  16   1   97.97   16.28
  -3  16   0   10.77    5.23
  -3  16  -1   60.58   12.80
  -3  16  -2   -5.59    5.75
  -3  16  -3    3.54    4.91
  -3  16  -3   21.50    4.83
  -3  16  -4   28.54    9.50
  -3  16  -4   23.93    5.08
  -3  16  -5   19.96    8.21
  -3  16  -5    9.57    4.15
  -3  16  -6  113.43   12.85
  -3  16  -6  120.68   18.90
  -3  16  -7   -1.80    2.84
  -3  16  -7    0.57    3.98
  -3  16  -8   29.65    9.75
  -3  16  -9   33.36   10.96
  -3  16  -9   39.13    8.82
  -3  16 -10   25.30    7.97
  -3  16 -10   21.52    6.69
  -3  16 -11   34.82   11.91
  -3  16 -11   30.30    8.56
  -3  16 -12    5.27    5.09
  -3  16 -12    4.47    6.72
  -3  16 -13    3.19    6.42
  -3  16 -13    3.52    3.59
  -3  16 -14   41.47   13.09
  -3  16 -14   51.39   12.08
  -3  16 -15   44.83   12.10
  -3  16 -15   57.58   13.42
  -3  16 -16   20.25    7.25
  -3  16 -17   37.89   11.76
  -3  15  10   58.83   15.46
  -3  15   9   88.04   17.77
  -3  15   8   45.50   12.77
  -3  15   7   78.63   15.80
  -3  15   6   15.07    9.15
  -3  15   5   15.96    8.23
  -3  15   4   13.49    6.76
  -3  15   3   88.89   15.98
  -3  15   2   -0.80    4.54
  -3  15   1    2.26    6.49
  -3  15   0   15.65    7.05
  -3  15   0    8.57    2.07
  -3  15  -1   62.90    6.33
  -3  15  -1   65.93   12.55
  -3  15  -2   13.77    5.79
  -3  15  -2    3.69    2.62
  -3  15  -3  137.75   11.70
  -3  15  -3  111.70   17.25
   3 -15   4   13.20    3.29
  -3  15  -4   17.38    4.48
  -3  15  -4    3.84    3.88
  -3  15  -5   -1.93    5.41
  -3  15  -5    5.82    3.78
   3 -15   5   -2.24    2.87
   3 -15   6   94.61   10.75
  -3  15  -6  105.38   16.65
  -3  15  -6  105.08   12.33
   3 -15   7  170.21   15.64
  -3  15  -7  186.98   16.50
  -3  15  -7  169.91   21.33
  -3  15  -8  137.90   19.36
   3 -15   8  121.87   14.02
  -3  15  -8  119.43   13.93
  -3  15  -9   74.01   11.70
  -3  15  -9   76.88   15.50
  -3  15 -10    2.28    6.56
  -3  15 -10    1.37    3.31
  -3  15 -11   26.28    9.29
  -3  15 -11   20.43    6.44
  -3  15 -12    4.64    6.28
  -3  15 -12    6.40    5.51
  -3  15 -13    1.17    3.49
  -3  15 -14   22.44    8.11
  -3  15 -15   22.68    8.35
  -3  15 -16    6.42    4.26
  -3  15 -17   22.28    9.08
  -3  14  11  140.52   22.45
  -3  14  10  162.55   23.58
  -3  14   9   -0.24    6.41
  -3  14   8    5.80    4.31
  -3  14   7   22.57    9.78
  -3  14   6   61.40   13.81
  -3  14   5   56.67   12.72
  -3  14   4   11.01    5.97
  -3  14   3   39.07    9.94
  -3  14   2    6.72    5.30
  -3  14   1   63.93   13.05
  -3  14   0   31.27    4.03
  -3  14   0   16.83    5.60
  -3  14  -1   70.50   13.11
  -3  14  -1   90.43    7.66
  -3  14  -2   42.43    6.01
   3 -14   2   27.48    3.56
  -3  14  -2   41.86   10.04
  -3  14  -3  429.90   31.43
  -3  14  -3  434.10   20.43
   3 -14   4   41.19    6.23
  -3  14  -4   70.19   12.77
  -3  14  -4   68.93    8.97
  -3  14  -5  296.86   19.57
  -3  14  -5  269.61   25.47
  -3  14  -6  159.85   14.25
  -3  14  -6  137.15   18.22
  -3  14  -7  215.38   22.99
   3 -14   7  206.60   17.14
  -3  14  -7  206.12   17.14
   3 -14   8   51.26    9.09
  -3  14  -8   59.67   10.09
  -3  14  -8   51.72   11.55
  -3  14  -9   34.60    8.10
  -3  14  -9   44.69   11.67
   3 -14   9   33.20    8.14
  -3  14 -10   42.15    9.33
  -3  14 -10   35.04   10.29
  -3  14 -11   36.94   10.51
  -3  14 -11   43.26   10.28
  -3  14 -12   35.56    9.90
  -3  14 -13   57.53   12.70
  -3  14 -14   16.48    6.74
  -3  14 -15    7.87    5.09
  -3  14 -16   13.43    9.24
  -3  14 -17    9.64    5.75
  -3  14 -18   86.11   18.70
  -3  13  12    8.88    7.83
  -3  13  11    3.33    6.03
  -3  13  10   49.39   14.04
  -3  13   9   -1.62    6.29
  -3  13   8    8.09    6.63
  -3  13   7   15.91    8.18
  -3  13   6    8.39    6.25
  -3  13   5   33.46    9.15
  -3  13   4    0.43    6.05
  -3  13   3   61.60   11.71
  -3  13   2   31.27    8.99
  -3  13   1   80.68    5.03
  -3  13   1   97.09   14.57
  -3  13   0   34.32    4.28
  -3  13   0   47.36   10.50
  -3  13  -1  234.32   12.13
  -3  13  -1  210.83   20.85
  -3  13  -2   29.35    8.31
   3 -13   2   26.94    3.74
  -3  13  -2   38.30    5.60
  -3  13  -3  105.63   10.11
  -3  13  -3  108.43   15.61
   3 -13   3   76.64    7.39
   3 -13   4  129.26   10.78
  -3  13  -4  181.51   13.97
  -3  13  -4  168.70   18.71
   3 -13   5   56.55    7.74
  -3  13  -5   85.27   13.96
  -3  13  -5   79.52    9.26
  -3  13  -6  136.75   17.59
   3 -13   6   92.69   10.87
  -3  13  -6  140.71   13.38
  -3  13  -7  182.09   20.45
  -3  13  -7  187.08   16.39
   3 -13   8   27.22    6.72
  -3  13  -8   40.81   10.22
  -3  13  -8   42.13    8.57
  -3  13  -9   51.09   11.61
   3 -13   9   60.94   10.45
  -3  13  -9   68.62   11.26
  -3  13 -10   52.18   10.00
  -3  13 -11  284.41   24.61
  -3  13 -12   43.41   10.66
  -3  13 -13   42.27   10.96
  -3  13 -14   43.61   10.93
  -3  13 -15   -3.02    7.32
  -3  13 -16   49.05   13.09
  -3  13 -17   26.62    9.18
  -3  13 -18   28.25   10.77
  -3  12  13   23.05   10.82
  -3  12  12   15.54    9.26
  -3  12  11   44.09   13.19
  -3  12  10   56.19   13.40
  -3  12   9   13.19    6.92
  -3  12   8  104.34   17.37
   3 -12  -8   96.34    8.09
   3 -12  -7    9.71    2.21
  -3  12   7   21.55    8.47
  -3  12   6  336.60   28.44
   3 -12  -6  298.01    9.11
  -3  12   5   59.33   12.43
  -3  12   4  458.74   31.56
  -3  12   3   88.18   12.97
  -3  12   2    5.89    6.18
  -3  12   1   39.60    9.23
  -3  12   1   34.28    3.36
  -3  12   0   55.60   10.77
  -3  12   0   52.37    4.98
  -3  12  -1   27.67    7.91
  -3  12  -1   27.15    4.17
   3 -12   1   28.26    3.01
   3 -12   2  174.04    9.67
  -3  12  -2  187.30   18.82
  -3  12  -2  193.06   12.11
   3 -12   3   88.37    8.03
  -3  12  -3  116.00   15.18
  -3  12  -3  113.60   10.18
  -3  12  -4  126.17   16.00
   3 -12   4   90.16    9.01
  -3  12  -4  119.84   10.39
  -3  12  -5   12.57    3.43
   3 -12   5   12.87    3.54
  -3  12  -5    8.57    3.41
  -3  12  -6    9.60    5.42
   3 -12   6    1.13    2.52
  -3  12  -6    8.36    4.15
   3 -12   7   26.50    6.08
  -3  12  -7   30.67    8.38
  -3  12  -7   43.32    8.42
  -3  12  -8  518.81   34.13
  -3  12  -8  475.07   27.29
  -3  12  -9    1.77    3.75
   3 -12   9    0.63    2.90
  -3  12 -10   30.41    8.06
  -3  12 -11   82.32   13.28
  -3  12 -12   81.41   14.21
  -3  12 -13   56.33   12.57
  -3  12 -14   85.61   15.22
  -3  12 -15   20.26    8.83
  -3  12 -16   25.21   10.18
  -3  12 -17    5.54    5.17
  -3  12 -18    3.80    4.83
  -3  11  14   -1.45    6.70
  -3  11  13   92.58   18.53
  -3  11  12   47.60   13.45
  -3  11  11   66.24   14.37
  -3  11  10  132.11   19.36
   3 -11 -10    6.22    3.64
  -3  11   9  104.62   16.83
   3 -11  -9   87.79    9.18
   3 -11  -8    0.18    1.21
  -3  11   8   -4.50    5.96
   3 -11  -8   -0.72    1.37
   3 -11  -7  371.80   15.07
  -3  11   7  402.92   31.09
  -3  11   6  601.10   37.15
   3 -11  -6  517.42   14.71
  -3  11   5 2257.56   67.90
  -3  11   4   27.77    7.51
  -3  11   3  772.58   38.17
  -3  11   2   98.89   13.93
  -3  11   1  237.03   20.50
  -3  11   1  188.86    7.43
   3 -11  -1  224.49   20.38
  -3  11   0   86.48   12.65
   3 -11   0  100.73   13.59
  -3  11   0   79.48    6.01
   3 -11   1   49.48    4.18
  -3  11  -1   42.33    9.03
  -3  11  -1   51.12    5.42
   3 -11   2  535.83   17.06
  -3  11  -2  526.49   30.70
  -3  11  -2  576.49   20.26
  -3  11  -3  284.20   14.23
  -3  11  -3  281.27   22.52
   3 -11   3  279.09   14.06
  -3  11  -4    4.65    3.87
   3 -11   4    5.10    2.31
  -3  11  -4    9.28    3.56
   3 -11   5  128.09   11.59
  -3  11  -5  145.28   16.53
  -3  11  -5  135.39   12.13
  -3  11  -6   83.83   10.12
   3 -11   6   69.18    9.48
  -3  11  -6   73.31   11.93
  -3  11  -7   18.42    5.06
   3 -11   7   13.03    4.68
   3 -11   8  248.16   19.80
  -3  11  -8  370.27   23.97
   3 -11   9  536.74   30.54
  -3  11  -9  785.52   36.97
  -3  11 -10    0.73    4.43
  -3  11 -11   63.00   12.41
  -3  11 -12   40.15    9.81
  -3  11 -13   25.85    8.30
  -3  11 -14   93.66   16.55
  -3  11 -15   44.30   12.56
  -3  11 -16   31.78   11.18
  -3  11 -17   10.86    6.68
  -3  11 -18    5.79    6.96
  -3  10  15    6.74    7.57
  -3  10  14    5.09    6.41
  -3  10  13   43.47   12.98
   3 -10 -13   49.23    9.18
   3 -10 -12   16.58    6.00
  -3  10  12   26.25    9.55
  -3  10  11    3.18    4.50
  -3  10  10   56.26   13.11
   3 -10 -10   60.37    8.15
   3 -10  -9   38.45    5.90
   3 -10  -9   40.67    6.76
  -3  10   9   44.76   11.10
   3 -10  -8  154.00   11.48
   3 -10  -8  146.38   10.49
  -3  10   7   34.02    9.00
   3 -10  -7   34.33    4.63
   3 -10  -7   41.78    5.29
   3 -10  -6   35.76    4.41
   3 -10  -6   22.83    3.18
  -3  10   5  638.79   35.49
   3 -10  -5  583.98   13.28
  -3  10   4  236.99   20.85
   3 -10  -3   41.85    8.34
  -3  10   3   46.38    9.53
  -3  10   2   44.79    9.16
   3 -10  -2   44.17    8.64
  -3  10   1  804.16   14.41
   3 -10  -1  966.03   39.98
  -3  10   0  477.82   13.88
   3 -10   0  540.07   29.27
   3 -10   1   10.03    2.07
  -3  10  -1   13.79    3.13
  -3  10  -2  993.59   23.04
   3 -10   2  974.54   22.94
   3 -10   3  417.56   17.14
  -3  10  -3  453.86   18.03
  -3  10  -4   20.08    6.11
   3 -10   4   10.69    2.94
  -3  10  -4    8.93    3.65
  -3  10  -5  123.21   14.43
   3 -10   5   98.56   10.22
  -3  10  -5  122.60   11.37
   3 -10   6  265.80   17.92
  -3  10  -6  271.08   18.14
   3 -10   7   77.45   10.25
  -3  10  -7   74.65   10.19
   3 -10   8  541.80   28.62
  -3  10  -8  545.65   28.90
  -3  10  -9  148.79   16.17
   3 -10   9  110.66   13.74
  -3  10 -10  284.21   23.29
  -3  10 -11  145.97   18.17
  -3  10 -12   77.24   14.06
  -3  10 -13   -0.96    4.31
  -3  10 -14  228.50   24.84
  -3  10 -15    5.26    4.94
  -3  10 -16   -0.48    6.43
  -3  10 -17    7.89    4.51
  -3  10 -18   11.97    7.55
   3  -9 -15    0.95    3.68
  -3   9  15   -2.86    6.99
  -3   9  14   29.13   11.19
   3  -9 -14    8.81    4.38
   3  -9 -13   19.17    5.80
  -3   9  13   29.32   10.23
   3  -9 -12  113.66   13.36
  -3   9  12  102.23   17.23
  -3   9  11  144.06   19.92
   3  -9 -11  150.14   13.78
  -3   9  10  111.45   16.33
   3  -9 -10   66.97    8.57
   3  -9  -9   71.32    8.69
  -3   9   9   77.10   13.41
   3  -9  -9   52.37    7.10
   3  -9  -8   20.46    4.33
   3  -9  -8   12.41    3.04
  -3   9   8   14.11    7.38
   3  -9  -7   28.27    4.65
  -3   9   7   31.16    8.95
   3  -9  -7   24.21    3.85
  -3   9   6  142.80   16.18
   3  -9  -6  119.02    7.37
   3  -9  -6  111.74    7.66
   3  -9  -5  108.76    6.23
  -3   9   5  116.39   14.50
   3  -9  -5  105.28    5.75
   3  -9  -5  130.26   15.15
   3  -9  -4    2.33    2.30
   3  -9  -3   70.32   10.80
   3  -9  -2  191.51   16.99
  -3   9   1  465.95   10.12
   3  -9  -1  561.00   29.14
   3  -9   0  745.69   32.87
  -3   9   0  736.21   16.32
   3  -9   1  939.15   18.55
   3  -9   2  219.73   10.87
  -3   9  -2  206.62   10.44
   3  -9   3   28.93    4.57
  -3   9  -3   34.67    5.12
   3  -9   4  168.97   12.14
  -3   9  -4  161.95   11.89
   3  -9   5  481.50   22.22
  -3   9  -5  499.97   22.80
   3  -9   6  111.14   11.88
  -3   9  -6  115.72   12.01
  -3   9  -7  119.17   13.01
   3  -9   7  103.35   11.87
   3  -9   8  104.16   12.37
  -3   9  -8   96.88   11.98
  -3   9  -9   42.36    8.76
   3  -9   9   45.32    8.82
   3  -9  10   82.90   12.17
  -3   9 -10   74.11   11.79
  -3   9 -11   -0.25    4.17
  -3   9 -12  128.37   17.51
  -3   9 -13  274.31   26.59
  -3   9 -14   16.35    7.01
  -3   9 -15  305.77   30.07
  -3   9 -16   52.18   13.24
  -3   9 -17    0.73    4.97
  -3   9 -18  101.21   19.11
   3  -8 -17    7.70    6.30
   3  -8 -16   16.45    6.00
   3  -8 -15   37.69    8.97
  -3   8  14    2.97    5.30
   3  -8 -14    0.20    3.64
   3  -8 -13   14.09    5.58
   3  -8 -13   16.43    4.94
  -3   8  13   23.15    9.73
   3  -8 -12    0.85    2.67
  -3   8  12    8.55    6.85
   3  -8 -12    3.23    2.90
  -3   8  11   79.35   14.67
   3  -8 -11   52.58    8.26
  -3   8  10   92.33   14.73
   3  -8 -10   59.20    8.41
   3  -8  -9   71.76    9.14
  -3   8   9   73.94   13.60
   3  -8  -9   54.52    7.27
   3  -8  -8    6.21    3.02
   3  -8  -8    4.03    2.82
  -3   8   8    5.34    4.32
   3  -8  -7  236.86   12.31
   3  -8  -7  228.77   12.70
  -3   8   7  240.72   20.98
   3  -8  -7  256.74   21.54
   3  -8  -6  154.94   16.33
   3  -8  -6  164.43    9.47
   3  -8  -6  157.69    8.78
   3  -8  -5  547.81   14.54
   3  -8  -5  569.46   30.54
   3  -8  -5  557.12   13.27
   3  -8  -4   62.49    9.69
   3  -8  -4   57.90    3.40
   3  -8  -3   34.92    7.18
   3  -8  -2   69.95    9.83
   3  -8  -1 2513.74   57.07
   3  -8   0   48.73    8.32
  -3   8   0   49.28    4.04
  -3   8  -1  741.50   16.55
   3  -8   1  748.58   16.69
   3  -8   2  281.67   12.40
  -3   8  -2  270.09   12.05
   3  -8   3   81.90    7.56
  -3   8  -3   89.30    8.12
  -3   8  -4  123.78   10.34
   3  -8   4  125.99   10.30
   3  -8   5  154.00   12.38
  -3   8  -5  167.36   13.14
   3  -8   6   62.04    8.49
  -3   8  -6   51.64    7.87
  -3   8  -7  313.31   20.69
   3  -8   7  297.57   19.97
  -3   8  -8  213.81   18.04
   3  -8   8  195.66   17.41
  -3   8  -9    8.68    4.64
   3  -8   9   20.28    6.26
  -3   8 -10   82.34   12.83
   3  -8  10   64.94   11.23
  -3   8 -11   97.32   14.18
  -3   8 -12   -1.67    4.72
  -3   8 -13   29.49    9.39
  -3   8 -14  149.02   19.80
  -3   8 -15   84.41   16.48
  -3   8 -16    8.62    7.97
  -3   8 -17   22.52    8.74
  -3   8 -18   -2.62    5.36
  -3   8 -19   41.73   13.35
   3  -7 -19   11.74    7.62
   3  -7 -18   42.64   11.23
   3  -7 -17   -2.10    3.33
   3  -7 -16   12.55    5.18
   3  -7 -15   35.34    9.19
  -3   7  14   20.34    8.85
   3  -7 -14   11.64    5.06
   3  -7 -13  132.47   15.82
   3  -7 -13  116.98   13.94
  -3   7  13  133.34   19.22
  -3   7  13  103.00   13.85
  -3   7  12  313.82   28.43
   3  -7 -12  297.13   21.99
   3  -7 -12  237.90   18.70
  -3   7  12  307.68   22.12
  -3   7  11   11.39    4.50
  -3   7  11   11.66    4.93
   3  -7 -11    6.79    3.03
  -3   7  10   40.64   10.07
  -3   7  10   38.66    7.21
   3  -7 -10   24.31    5.25
   3  -7  -9   95.67   10.29
   3  -7  -9   81.21    8.92
  -3   7   9   85.56   14.11
  -3   7   9   82.62    9.39
   3  -7  -8   45.94    9.70
   3  -7  -8   47.63    6.64
  -3   7   8   53.64   10.88
   3  -7  -8   48.16    6.24
   3  -7  -7   11.86    3.33
   3  -7  -7   11.17    4.99
   3  -7  -7    9.30    2.84
   3  -7  -6   18.82    3.41
   3  -7  -6   20.82    5.63
   3  -7  -6   21.81    3.53
   3  -7  -5   30.22    3.27
   3  -7  -5   31.64    7.11
   3  -7  -5   32.51    3.76
   3  -7  -4   13.67    1.88
   3  -7  -4    8.71    3.42
   3  -7  -3   42.12    6.84
   3  -7  -2  906.28   33.34
   3  -7  -1    8.22    3.15
   3  -7   0 1159.77   16.34
  -3   7   0 1245.97   16.00
   3  -7   1  438.60   12.87
  -3   7  -1  418.94   12.42
  -3   7  -2   62.31    5.76
   3  -7   2   69.07    6.14
  -3   7  -3  182.03   11.17
   3  -7   3  189.64   11.44
  -3   7  -4  954.33   28.41
   3  -7   4  934.33   28.02
  -3   7  -5  160.71   12.88
   3  -7   5  179.45   13.56
  -3   7  -6  320.72   19.86
   3  -7   6  311.82   18.94
  -3   7  -7  778.94   32.35
   3  -7   7  796.15   32.25
  -3   7  -8  309.08   21.82
   3  -7   8  313.07   21.41
  -3   7  -9   49.74    9.50
   3  -7   9   39.82    8.00
  -3   7 -10   51.70   10.00
   3  -7  10   51.44    9.77
  -3   7 -11  147.14   17.52
  -3   7 -12   32.58    8.17
  -3   7 -13   21.92    7.32
  -3   7 -14   29.52    9.25
  -3   7 -15  118.71   19.11
  -3   7 -16   15.76    7.95
  -3   7 -17   11.62    5.04
  -3   7 -18  142.90   22.67
  -3   7 -19   61.37   16.13
   3  -6 -20   -0.37    3.88
   3  -6 -19    9.98    6.64
   3  -6 -18    0.98    3.30
   3  -6 -17   28.59    9.11
   3  -6 -16   50.52   11.11
   3  -6 -15   60.48   11.99
   3  -6 -14  118.11   15.79
  -3   6  14  103.99   17.75
   3  -6 -14   86.66   12.92
  -3   6  13    1.85    2.56
   3  -6 -13    2.73    2.99
  -3   6  13    2.09    4.87
   3  -6 -13   10.40    5.62
   3  -6 -12    9.03    4.01
  -3   6  12    0.16    2.99
  -3   6  12   -0.82    4.39
  -3   6  11    7.66    3.92
  -3   6  11   12.05    7.10
  -3   6  10  239.61   17.37
  -3   6  10  281.10   23.68
   3  -6  -9   54.81    7.92
  -3   6   9   61.24   11.14
  -3   6   9   49.20    7.31
   3  -6  -9   74.49   11.66
   3  -6  -8  677.19   23.63
  -3   6   8  643.35   24.04
   3  -6  -8  663.48   33.23
   3  -6  -8  668.39   24.56
   3  -6  -7 1131.12   41.22
  -3   6   7 1038.71   27.84
   3  -6  -7 1097.48   26.96
   3  -6  -7 1089.32   28.50
   3  -6  -6  134.77    8.82
   3  -6  -6  126.61    7.98
  -3   6   6  129.05    8.88
   3  -6  -6  147.88   14.49
   3  -6  -5 1623.19   45.37
   3  -6  -5 1569.88   25.88
   3  -6  -4  158.31    5.55
   3  -6  -4  177.67    6.87
   3  -6  -3   46.23    7.51
   3  -6  -2  499.29   22.78
   3  -6  -1 1133.89   33.23
   3  -6   0  322.37   17.66
  -3   6   0  311.25    8.36
  -3   6  -1 3321.88   35.84
   3  -6   1 3315.67   35.80
  -3   6  -2   52.26    5.52
   3  -6   2   55.00    5.51
  -3   6  -3 1065.26   27.18
   3  -6   3 1037.47   26.83
  -3   6  -4 1299.78   32.78
   3  -6   4 1260.95   32.59
  -3   6  -5  723.94   26.89
   3  -6   5  712.99   26.57
  -3   6  -6 1361.30   39.41
   3  -6   6 1307.53   38.80
  -3   6  -7  121.40   13.06
   3  -6   7  116.96   12.70
   3  -6   8 1179.19   41.75
  -3   6  -8 1199.11   42.02
  -3   6  -9  221.91   19.24
   3  -6   9  181.78   17.54
   3  -6  10   35.88    8.27
  -3   6 -10   43.36   10.19
  -3   6 -11   34.71    9.25
  -3   6 -12  580.22   35.72
  -3   6 -13  166.09   20.40
  -3   6 -14    6.77    4.50
  -3   6 -15   48.75   11.78
  -3   6 -16   11.82    6.07
  -3   6 -17   20.26    7.84
  -3   6 -18    3.18    7.93
  -3   6 -19   47.96   13.65
   3  -5 -21   27.19    9.94
   3  -5 -20   15.91    8.48
   3  -5 -19   11.76    6.18
   3  -5 -18    0.33    5.24
   3  -5 -17   14.32    6.41
   3  -5 -16   38.55    9.97
   3  -5 -15   30.83    9.45
   3  -5 -14  133.28   16.96
  -3   5  13  121.13   14.63
   3  -5 -13  114.43   14.13
  -3   5  13  121.41   17.46
   3  -5 -12   76.22   11.28
  -3   5  12   85.52   11.65
  -3   5  12   84.70   14.99
  -3   5  11  104.19   12.22
  -3   5  11  119.71   15.81
   3  -5 -10   38.49    8.75
  -3   5  10   33.09    6.68
  -3   5  10   42.45    9.86
   3  -5  -9  117.56   11.35
  -3   5   9  118.98   11.62
   3  -5  -9  141.85   15.49
   3  -5  -8   83.47    8.89
   3  -5  -8   80.71   11.31
  -3   5   8   80.29    8.86
   3  -5  -7  201.11   12.35
  -3   5   7  194.66   12.49
   3  -5  -7  208.06   16.90
   3  -5  -6   20.33    5.68
  -3   5   6   17.76    3.52
   3  -5  -6   23.09    4.05
   3  -5  -5  342.08   19.95
  -3   5   5  332.39   12.30
   3  -5  -5  350.07   12.56
   3  -5  -4  231.91   15.50
  -3   5   4  193.28    7.70
   3  -5  -4  198.84    6.69
   3  -5  -4  213.35    7.99
   3  -5  -3  649.76   24.63
   3  -5  -2  411.75   19.41
   3  -5  -1 2058.24   41.33
   3  -5   0  637.80   23.05
  -3   5   0  624.72   12.60
  -3   5  -1 2628.20   32.36
   3  -5   1 2690.13   32.99
  -3   5  -2  739.09   20.19
   3  -5   2  764.59   20.60
  -3   5  -3   33.22    5.29
   3  -5   3   30.09    4.78
   3  -5   4  407.46   18.52
  -3   5  -4  409.80   18.77
  -3   5  -5  743.20   27.49
   3  -5   5  783.76   28.08
  -3   5  -6  681.37   28.19
   3  -5   6  664.32   27.89
   3  -5   7  521.87   26.57
  -3   5  -7  532.83   26.48
  -3   5  -8  192.93   16.92
   3  -5   8  205.60   17.37
  -3   5  -9  185.58   18.24
   3  -5   9  215.42   18.88
  -3   5 -10   51.19    9.56
   3  -5  10   51.01    9.73
  -3   5 -11   14.21    6.64
  -3   5 -12  340.54   27.89
  -3   5 -13   64.76   12.44
  -3   5 -14  316.91   28.80
  -3   5 -15    5.01    4.18
  -3   5 -16   18.36    7.70
  -3   5 -17   14.41    7.32
  -3   5 -18    2.00    6.61
  -3   5 -19    5.08    5.56
   3  -4 -21   41.80   13.38
   3  -4 -20   23.72   10.12
   3  -4 -19  111.50   18.52
   3  -4 -18   12.71    7.78
   3  -4 -17  122.13   17.73
   3  -4 -16   12.26    5.43
   3  -4 -15   31.30    8.75
   3  -4 -14  154.16   17.76
   3  -4 -13  113.39   14.76
  -3   4  13   89.26   12.73
   3  -4 -12   30.18    7.69
  -3   4  12   35.58    7.96
  -3   4  12   43.53   10.85
  -3   4  11  140.44   13.98
  -3   4  11  137.47   17.07
   3  -4 -10  199.08   18.44
  -3   4  10  201.51   15.82
  -3   4  10  230.86   19.87
   3  -4  -9   48.63    7.42
  -3   4   9   55.85    7.81
   3  -4  -9   59.23   10.12
  -3   4   8    8.63    2.94
   3  -4  -8   18.32    4.72
   3  -4  -8   16.05    4.38
   3  -4  -7  609.70   21.79
  -3   4   7  600.67   21.44
   3  -4  -7  599.98   27.90
   3  -4  -6 1121.82   35.19
   3  -4  -6 1079.70   26.06
  -3   4   6 1020.37   25.32
   3  -4  -5 1180.71   34.55
  -3   4   5 1117.56   23.03
   3  -4  -5 1132.91   23.74
   3  -4  -4  359.30   11.22
  -3   4   4  363.54   10.95
   3  -4  -4  343.45   17.82
   3  -4  -3  273.29   14.95
  -3   4   3  264.59    7.55
   3  -4  -2 1378.51   31.93
   3  -4  -1 3934.53   53.48
  -3   4   1 3880.21   26.85
  -3   4   1 3879.71   27.21
  -3   4   0 2300.60   27.24
  -3   4   0 2358.16   26.67
  -3   4  -1 2489.39   32.73
   3  -4   1 2424.21   33.08
   3  -4   2  284.31   12.80
  -3   4  -2  292.54   13.06
  -3   4  -3  347.86   16.11
   3  -4   3  337.70   15.52
  -3   4  -4  510.78   21.13
   3  -4   4  490.99   20.63
   3  -4   5  842.48   29.33
  -3   4  -5  863.70   29.79
  -3   4  -6  414.96   22.30
   3  -4   6  412.25   22.12
   3  -4   7  179.25   15.68
   3  -4   8  119.67   14.01
  -3   4  -8  123.67   14.34
  -3   4  -9   51.84    9.58
   3  -4   9   42.19    8.40
  -3   4 -10   11.46    5.32
   3  -4  10    3.71    3.46
  -3   4 -11  395.42   28.55
  -3   4 -12  160.02   19.14
  -3   4 -13  281.45   26.90
  -3   4 -14  115.11   17.55
  -3   4 -15    8.28    6.77
  -3   4 -16   16.49    7.73
  -3   4 -17   84.83   17.91
  -3   4 -18   19.05    8.23
  -3   4 -19  103.58   20.51
   3  -3 -21    1.35    4.86
   3  -3 -20   10.39    6.93
   3  -3 -19   18.27    8.33
   3  -3 -18   55.92   13.15
   3  -3 -17   73.79   14.00
   3  -3 -16  166.56   20.49
   3  -3 -15   49.43   10.72
   3  -3 -14  307.13   25.15
   3  -3 -13   17.95    6.57
  -3   3  13    6.08    3.02
   3  -3 -12   47.02    9.17
  -3   3  12   72.58   11.16
  -3   3  11   35.00    8.23
  -3   3  11   40.49    7.45
   3  -3 -11   44.51    9.17
  -3   3  10  195.38   15.62
   3  -3 -10  225.44   19.32
   3  -3  -9  182.01   14.25
  -3   3   9  189.84   14.72
   3  -3  -9  182.11   16.08
   3  -3  -8 2726.40   50.35
   3  -3  -8 2816.34   60.30
  -3   3   8 2908.31   51.60
   3  -3  -7  927.89   32.83
   3  -3  -7  928.37   27.06
  -3   3   7  867.04   25.80
  -3   3   6 1567.97   31.43
   3  -3  -6 1551.76   31.59
   3  -3  -6 1578.00   39.38
   3  -3  -5 1361.35   33.88
  -3   3   5 1314.11   25.89
   3  -3  -5 1335.05   26.38
  -3   3   4  292.38   10.77
   3  -3  -4  283.57   10.53
   3  -3  -4  306.11   15.35
   3  -3  -3  588.84   19.65
  -3   3   3  553.96   12.30
   3  -3  -3  563.55   11.23
   3  -3  -2    3.11    1.22
  -3   3   2    4.24    1.25
   3  -3  -2    5.65    2.32
   3  -3  -1  662.32   19.05
  -3   3   1  681.98   13.04
   3  -3  -1  669.59   13.13
  -3   3   0  219.52    8.85
  -3   3  -1   34.92    4.58
  -3   3  -1   32.31    4.33
  -3   3  -2  393.19   15.55
   3  -3   2  414.19   15.75
   3  -3   3 1404.26   32.23
  -3   3  -3 1439.19   33.15
   3  -3   4  536.71   22.05
   3  -3   5 5022.54   72.07
   3  -3   6  565.86   26.54
   3  -3   7 1252.44   41.23
   3  -3   8  283.13   20.95
   3  -3   9  146.85   15.76
  -3   3 -10   32.98    8.45
   3  -3  10   49.80    9.55
  -3   3 -11   -0.61    4.00
  -3   3 -12  146.39   18.22
  -3   3 -13  228.94   23.68
  -3   3 -14   56.35   12.77
  -3   3 -15   74.32   14.82
  -3   3 -16   28.61   10.22
  -3   3 -17   54.46   14.90
  -3   3 -18   11.38    7.75
   3  -2 -21   31.45   11.65
   3  -2 -20  114.69   19.13
   3  -2 -19   30.96    9.86
   3  -2 -18   15.00    8.08
   3  -2 -17   22.87    8.39
   3  -2 -16  175.49   20.45
   3  -2 -15  184.87   20.40
   3  -2 -14  127.11   16.81
   3  -2 -13  125.14   15.14
  -3   2  13   97.52   13.39
   3  -2 -12  591.57   30.80
   3  -2 -12  647.29   34.10
  -3   2  12  568.23   30.10
   3  -2 -11   41.55    8.56
  -3   2  11   38.63    7.46
  -3   2  10  296.31   19.29
   3  -2 -10  278.73   20.34
  -3   2  10  322.43   22.11
   3  -2  -9  180.16   14.18
   3  -2  -9  166.59   14.63
  -3   2   9  175.74   14.02
   3  -2  -8  622.09   26.98
  -3   2   8  619.05   23.96
   3  -2  -8  598.58   24.31
  -3   2   7   64.73    7.85
   3  -2  -7   74.00    8.84
   3  -2  -7   69.29    8.18
  -3   2   6  327.39   14.90
   3  -2  -6  299.49   16.35
   3  -2  -6  313.13   15.11
   3  -2  -5 1875.95   36.97
  -3   2   5 1860.91   31.57
   3  -2  -5 1864.75   32.74
   3  -2  -4  346.96   14.56
  -3   2   4  330.34   12.20
   3  -2  -4  339.20   12.38
   3  -2  -3 4396.55   47.16
  -3   2   3 4295.48   38.38
   3  -2  -2  993.20   21.07
  -3   2   2  893.59   15.66
  -3   2   1 9687.93   55.72
   3  -2  -1 9696.75   63.64
  -3   2   0 3398.52   37.28
  -3   2  -1 2877.74   38.83
  -3   2  -2 1670.03   33.21
   3  -2   3 2507.87   44.38
   3  -2   4   37.36    5.98
   3  -2   5 2203.30   48.16
   3  -2   6 1617.24   43.98
   3  -2   7  353.75   22.54
   3  -2   8  268.32   20.62
   3  -2   9    0.80    2.29
   3  -2  10   16.87    5.95
  -3   2 -10   19.50    7.03
  -3   2 -11   31.34    8.55
  -3   2 -12  148.29   18.59
  -3   2 -13  119.67   17.39
  -3   2 -14   78.08   14.74
  -3   2 -15   72.01   15.05
  -3   2 -16   10.75    6.25
  -3   2 -17   73.89   15.88
  -3   2 -18   38.90   11.73
   3  -1 -22    5.36    6.71
   3  -1 -21    6.33    4.50
   3  -1 -20   51.54   12.85
   3  -1 -19   18.67    8.92
   3  -1 -18    4.87    7.00
   3  -1 -17   56.27   12.18
   3  -1 -16    1.18    3.60
   3  -1 -15   13.78    6.17
   3  -1 -14  626.50   35.19
   3  -1 -13  162.57   18.06
  -3   1  13  142.60   16.28
   3  -1 -12   35.86    8.33
   3  -1 -12   27.80    7.19
  -3   1  12   36.63    8.16
   3  -1 -11    8.81    4.71
  -3   1  11    1.82    2.76
   3  -1 -10  579.65   28.54
  -3   1  10  580.74   26.80
   3  -1  -9  395.40   22.11
  -3   1   9  364.10   20.00
   3  -1  -9  369.43   20.63
   3  -1  -8 3711.81   63.50
  -3   1   8 3806.85   60.23
   3  -1  -8 3802.97   61.10
  -3   1   8 3898.82   66.77
  -3   1   7  760.51   25.26
  -3   1   7  683.70   25.70
   3  -1  -7  710.77   25.40
  -3   1   6  660.59   21.45
   3  -1  -6  676.64   22.69
  -3   1   6  737.67   24.08
   3  -1  -5  990.30   25.13
  -3   1   5  989.99   24.59
  -3   1   5  981.97   24.82
  -3   1   4  898.01   20.87
   3  -1  -4  864.42   20.59
  -3   1   4  870.10   20.90
  -3   1   3  700.77   17.09
   3  -1  -3  680.91   16.41
  -3   1   3  700.44   16.57
  -3   1   2 3163.91   30.98
   3  -1  -2 3232.56   31.44
  -3   1   2 3177.66   33.85
  -3   1   1 8164.24   49.38
  -3   1   1 8263.34   57.64
  -3   1   0  463.98   15.04
  -3   1  -1 6038.10   59.02
  -3   1  -2  855.90   24.75
  -3   1  -3  493.65   20.08
  -3   1  -4 1658.10   40.21
   3  -1   4 1823.45   41.52
   3  -1   5 1991.01   46.67
   3  -1   6 1476.77   43.13
   3  -1   7  242.52   18.67
   3  -1   8  792.97   35.54
  -3   1  -9   39.37    8.36
   3  -1   9   35.21    7.64
  -3   1 -10  215.40   20.46
  -3   1 -11   56.86   11.12
  -3   1 -12  315.88   27.53
  -3   1 -13   58.44   12.13
  -3   1 -14   32.67    9.51
  -3   1 -15   16.38    8.90
  -3   1 -16   10.49    6.60
  -3   1 -17    7.55    7.88
  -3   1 -18   57.06   15.25
   3   0 -22   16.38    6.77
   3   0 -21   38.96   12.44
   3   0 -20    0.61    6.19
   3   0 -19   16.95    7.60
   3   0 -18   -0.38    4.29
   3   0 -17   95.28   15.87
   3   0 -16   46.05   11.63
   3   0 -15  917.29   45.45
   3   0 -14  771.76   39.04
  -3   0  13  463.45   28.50
   3   0 -13  436.78   28.24
   3   0 -13  442.16   28.22
  -3   0  12  173.72   16.64
   3   0 -12  167.39   16.94
   3   0 -12  187.39   17.56
  -3   0  11  177.09   16.04
   3   0 -11  168.31   16.24
   3   0 -11  160.46   15.82
  -3   0  10   36.83    7.25
   3   0 -10   33.44    6.86
  -3   0   9  285.47   18.84
   3   0  -9  280.57   18.26
   3   0  -8   38.20    6.31
  -3   0   8   26.45    5.38
  -3   0   7 2485.69   46.10
   3   0  -7 2413.14   44.78
  -3   0   6   64.11    7.22
  -3   0   6   63.97    7.10
   3   0  -6   63.00    6.86
  -3   0   5  520.09   18.16
   3   0  -5  467.79   15.72
  -3   0   5  475.47   16.06
  -3   0   4   27.37    3.82
  -3   0   4   25.23    4.25
   3   0  -4   22.12    3.28
  -3   0   3  963.70   15.73
  -3   0   3  992.23   22.04
   3   0  -3  990.61   15.61
  -3   0   3  972.77   21.38
  -3   0   2 4407.35   44.18
  -3   0   1 9982.71   70.80
  -3   0   0  544.00   17.25
  -3   0  -1 2856.45   42.32
  -3   0  -2 1109.17   28.55
  -3   0  -3 1369.12   34.29
  -3   0  -4 1914.83   44.03
  -3   0  -5  896.84   32.08
  -3   0  -6 2674.04   59.13
   3   0   7  298.08   21.00
  -3   0  -7  286.13   20.43
  -3   0  -7  293.25   20.49
  -3   0  -8   25.16    7.04
   3   0   8   40.91    8.86
  -3   0  -8   30.48    7.42
  -3   0  -9    1.31    3.96
   3   0   9    5.27    2.75
  -3   0  -9   -1.00    3.34
  -3   0  -9   -2.04    4.18
  -3   0 -10  309.32   24.54
  -3   0 -11   54.27   10.55
  -3   0 -12  344.11   28.15
  -3   0 -13  345.25   29.87
  -3   0 -14    2.40    4.20
  -3   0 -15   32.15   11.21
  -3   0 -16   48.83   13.30
  -3   0 -17   34.91   10.87
  -3   0 -18   11.77    6.94
   3   1 -22    3.38    4.92
   3   1 -21   69.09   15.66
   3   1 -20   35.65   11.86
   3   1 -19   56.47   13.56
   3   1 -18  111.26   17.79
   3   1 -17  156.04   20.89
   3   1 -16  293.37   26.20
   3   1 -15  872.86   43.25
   3   1 -14  526.87   32.39
  -3  -1  13   87.14   12.58
   3   1 -13   95.31   13.10
   3   1 -13   93.20   13.25
   3   1 -12   85.73   12.26
   3   1 -12   79.64   11.58
  -3  -1  12   97.23   12.82
  -3  -1  11  233.63   18.51
   3   1 -11  240.13   18.41
  -3  -1  10  332.78   21.12
   3   1 -10  342.13   20.55
  -3  -1   9  220.13   16.29
   3   1  -9  198.90   15.65
   3   1  -8  469.37   21.54
  -3  -1   8  472.07   22.20
  -3  -1   7 2190.36   44.69
   3   1  -7 2199.50   41.29
   3   1  -6 2135.79   36.30
  -3  -1   6 2300.15   42.22
   3   1  -5  511.63   15.44
  -3  -1   5  560.71   19.64
  -3  -1   4 1887.63   33.86
   3   1  -4 1765.31   23.77
  -3  -1   3 5134.12   53.13
  -3  -1   2 2051.30   34.34
  -3  -1   1 1084.49   24.64
  -3  -1   0  495.65   18.06
  -3  -1   0  489.16   12.30
  -3  -1  -1  492.35   18.69
  -3  -1  -1  433.69   14.12
  -3  -1  -2  671.43   20.62
  -3  -1  -2  781.35   25.11
  -3  -1  -3 1718.93   39.96
  -3  -1  -3 1601.68   35.72
  -3  -1  -4 1125.24   34.21
  -3  -1  -4 1046.16   31.33
  -3  -1  -5  672.11   26.84
  -3  -1  -5  648.61   27.73
  -3  -1  -6  479.03   24.89
  -3  -1  -6  450.92   25.60
  -3  -1  -7   37.26    7.78
  -3  -1  -7   33.05    7.02
  -3  -1  -8   50.16    9.47
  -3  -1  -8   35.97    7.71
  -3  -1  -8   60.40   10.13
  -3  -1  -9   80.78   12.04
  -3  -1  -9   80.60   12.40
  -3  -1  -9   83.50   12.56
  -3  -1 -10  138.37   16.52
  -3  -1 -11   86.62   14.03
  -3  -1 -12   53.08   11.74
  -3  -1 -13   64.13   12.82
  -3  -1 -14   14.51    6.37
  -3  -1 -15   24.06    8.96
  -3  -1 -16   54.57   14.36
  -3  -1 -17  265.22   30.30
  -3  -1 -18   35.71   12.02
   3   2 -22  -12.92    8.97
   3   2 -21   27.52   10.34
   3   2 -20   23.71    9.91
   3   2 -19   27.41   10.18
   3   2 -18   34.10   10.18
   3   2 -17   12.35    7.14
   3   2 -16   71.11   13.78
   3   2 -15  393.04   30.09
   3   2 -14  210.66   21.16
   3   2 -13   99.33   13.56
   3   2 -13   90.78   13.04
  -3  -2  13  108.72   14.11
  -3  -2  12  118.15   14.19
   3   2 -12  116.72   13.52
  -3  -2  11  399.55   24.24
   3   2 -11  373.18   23.24
  -3  -2  10   76.33    9.94
   3   2 -10   85.36   10.26
   3   2  -9  474.11   22.47
  -3  -2   9  506.79   25.28
  -3  -2   8 1356.87   38.93
   3   2  -8 1297.56   34.45
  -3  -2   7  134.83   11.78
  -3  -2   6 1408.67   34.45
  -3  -2   5  365.17   17.66
  -3  -2   4  747.70   22.48
  -3  -2   3  392.24   16.23
  -3  -2   2 5461.18   58.99
  -3  -2   1  656.51   20.44
  -3  -2   1  676.26   12.27
   3   2  -1  735.67   12.89
  -3  -2   0 2305.97   40.36
   3   2   0 2391.35   30.30
  -3  -2   0 2351.84   29.29
  -3  -2  -1   45.19    4.89
  -3  -2  -1   42.23    6.23
  -3  -2  -2 1416.46   35.81
  -3  -2  -2 1339.80   29.74
   3   2   3  728.41   27.28
  -3  -2  -3  682.89   23.93
  -3  -2  -3  683.66   25.69
  -3  -2  -4  225.07   15.71
  -3  -2  -4  249.09   15.78
  -3  -2  -5  272.30   18.22
  -3  -2  -5  287.81   18.33
  -3  -2  -6  703.84   30.80
  -3  -2  -6  695.64   30.31
  -3  -2  -7   62.96   10.11
  -3  -2  -7   65.33    9.91
  -3  -2  -7   80.55   11.05
  -3  -2  -8  293.97   22.78
  -3  -2  -8  261.00   21.17
  -3  -2  -8  222.42   19.56
  -3  -2  -9   74.23   11.97
  -3  -2  -9   65.28   11.27
  -3  -2  -9   67.19   11.58
  -3  -2 -10   77.43   12.29
  -3  -2 -11  183.26   20.37
  -3  -2 -12  266.66   25.30
  -3  -2 -13   72.03   13.78
  -3  -2 -14   19.61    8.39
  -3  -2 -15    1.20    4.43
  -3  -2 -16   21.02    9.34
  -3  -2 -17   53.14   13.61
  -3  -2 -18   39.46   13.85
   3   3 -22   -8.09    7.42
   3   3 -21   19.80    9.78
   3   3 -20   30.26   10.61
   3   3 -19    0.89    5.02
   3   3 -18   47.22   11.95
   3   3 -17   36.49    9.47
   3   3 -16  119.64   17.15
   3   3 -15  742.46   40.42
   3   3 -14  129.32   16.87
  -3  -3  13  439.09   27.97
   3   3 -13  429.94   28.54
  -3  -3  12   78.02   11.28
   3   3 -12   73.21   10.60
   3   3 -11    6.48    3.26
  -3  -3  11   11.23    4.87
  -3  -3  10  169.44   15.48
  -3  -3   9 3737.93   68.67
  -3  -3   8  738.66   29.44
  -3  -3   7 1901.78   43.76
  -3  -3   6  768.46   26.51
  -3  -3   5  650.55   22.92
  -3  -3   4  757.06   24.17
   3   3  -3  776.68   13.52
  -3  -3   3  770.34   23.53
  -3  -3   2  973.86   15.63
   3   3  -2  995.04   15.60
  -3  -3   2  994.21   26.41
   3   3  -1 1283.60   21.00
  -3  -3   1 1296.62   30.58
  -3  -3   1 1223.65   20.24
  -3  -3   0  371.20   13.32
   3   3   0  412.24   18.34
   3   3   0  394.01   13.86
  -3  -3   0  388.26   17.52
   3   3   1  311.76   14.04
   3   3   1  325.88   16.91
  -3  -3  -1  284.64   16.24
  -3  -3  -1  292.54   13.16
  -3  -3  -2  142.31   10.40
   3   3   2  153.23   12.16
   3   3   2  150.81   10.87
  -3  -3  -2  146.47   11.94
  -3  -3  -3   12.89    3.77
   3   3   3   14.35    4.89
  -3  -3  -3   10.13    3.59
  -3  -3  -4 1784.87   43.90
  -3  -3  -4 1734.58   45.67
  -3  -3  -4 1789.93   45.98
  -3  -3  -5  257.07   17.90
  -3  -3  -5  229.37   17.10
  -3  -3  -6  373.02   22.78
  -3  -3  -6  378.78   23.26
  -3  -3  -7  755.63   34.03
  -3  -3  -7  702.51   33.24
  -3  -3  -7  692.05   32.82
  -3  -3  -8  102.15   13.78
  -3  -3  -8  109.29   13.84
  -3  -3  -8   90.53   12.78
  -3  -3  -9   27.35    7.11
  -3  -3  -9   15.73    5.85
  -3  -3 -10  102.41   14.90
  -3  -3 -11   10.92    5.43
  -3  -3 -12   35.72   10.00
  -3  -3 -13    6.17    4.82
  -3  -3 -14   -3.70    4.54
  -3  -3 -15   41.05   11.50
  -3  -3 -16   69.48   15.22
  -3  -3 -17   13.09    8.81
   3   4 -22    4.11    6.00
   3   4 -21   26.00   11.36
   3   4 -20   29.57   10.50
   3   4 -19   62.76   13.71
   3   4 -18   44.18   11.96
   3   4 -17   20.18    8.10
   3   4 -16   65.19   12.28
   3   4 -15  193.73   20.83
   3   4 -14   40.23    8.82
   3   4 -14   38.20    8.80
   3   4 -13   68.38   11.62
  -3  -4  12   22.48    6.90
  -3  -4  11  297.58   21.55
  -3  -4  10  214.18   17.55
  -3  -4   9  397.19   22.80
  -3  -4   8   34.14    6.82
  -3  -4   7 1013.37   32.51
  -3  -4   6   11.43    4.58
  -3  -4   5  643.86   24.71
   3   4  -4   74.06    5.50
  -3  -4   4   71.31    8.10
  -3  -4   3 2116.65   41.13
   3   4  -3 1942.38   26.42
  -3  -4   2 1261.60   22.24
  -3  -4   2 1307.67   32.07
   3   4  -2 1316.96   22.37
   3   4  -2 1341.46   32.84
  -3  -4   1 2246.01   32.24
   3   4  -1 2293.27   32.96
   3   4  -1 2373.26   44.95
  -3  -4   1 2285.05   43.45
   3   4   0  802.25   21.62
   3   4   0  809.68   27.55
  -3  -4   0  802.49   26.25
  -3  -4   0  783.96   21.15
  -3  -4  -1  868.66   28.30
   3   4   1  934.20   29.56
   3   4   1  921.92   26.14
  -3  -4  -1  882.88   24.94
  -3  -4  -2 2296.12   48.39
   3   4   2 2262.72   44.98
   3   4   2 2372.27   48.86
  -3  -4  -3 1000.36   31.94
   3   4   3 1109.85   35.07
  -3  -4  -3 1049.38   34.74
   3   4   3 1064.65   32.81
  -3  -4  -4  430.06   23.45
  -3  -4  -4  437.75   22.25
   3   4   4  459.15   23.71
  -3  -4  -5  379.21   22.27
  -3  -4  -5  393.02   22.99
  -3  -4  -6  366.74   23.11
  -3  -4  -6  391.02   24.17
  -3  -4  -6  372.78   23.85
  -3  -4  -7   15.96    6.06
  -3  -4  -7   12.55    4.56
  -3  -4  -7   19.79    6.11
  -3  -4  -8   42.86    9.38
  -3  -4  -8   54.62   10.27
  -3  -4  -8   52.70   10.31
  -3  -4  -9   87.18   13.00
  -3  -4 -10   23.02    7.75
  -3  -4 -11   74.87   13.35
  -3  -4 -12   76.71   14.06
  -3  -4 -13  109.33   16.96
  -3  -4 -14   -0.84    5.43
  -3  -4 -15   62.46   14.18
  -3  -4 -16   63.63   15.11
  -3  -4 -17   16.96   10.51
   3   5 -22   16.47   10.30
   3   5 -21  112.68   20.71
   3   5 -20   84.68   17.74
   3   5 -19   43.92   11.94
   3   5 -18   33.53   10.37
   3   5 -17   41.69   12.41
   3   5 -16  239.32   24.54
   3   5 -15   37.90   10.26
   3   5 -14  174.54   19.79
   3   5 -13   97.97   14.52
  -3  -5  12  125.42   15.30
   3   5 -12  137.55   16.01
  -3  -5  11   60.63    9.97
  -3  -5  10   21.77    5.77
  -3  -5   9  691.82   30.72
  -3  -5   8  321.32   19.92
   3   5  -7 1641.40   45.51
  -3  -5   7 1653.89   43.20
  -3  -5   6   84.34    9.77
   3   5  -6   67.71    9.54
   3   5  -5  437.78   21.38
  -3  -5   5  373.32   19.58
  -3  -5   4  897.77   28.75
   3   5  -4  878.82   21.12
   3   5  -3 1147.58   32.33
  -3  -5   3 1100.61   31.39
   3   5  -3 1069.88   23.18
  -3  -5   2  356.19   14.07
   3   5  -2  369.93   14.13
   3   5  -2  379.50   19.07
  -3  -5   2  369.09   18.10
  -3  -5   1  409.73   15.88
   3   5  -1  443.10   20.23
  -3  -5   1  404.38   19.20
   3   5  -1  421.63   15.96
   3   5   0  571.69   20.21
   3   5   0  599.34   24.43
  -3  -5   0  571.33   23.12
  -3  -5   0  541.13   19.55
   3   5   1  358.79   17.66
  -3  -5  -1  363.05   19.12
   3   5   1  386.16   20.10
  -3  -5  -1  347.04   16.87
   3   5   2  171.81   13.11
   3   5   2  164.93   13.68
  -3  -5  -2  151.89   12.06
  -3  -5  -2  170.26   13.84
   3   5   3   12.05    4.40
  -3  -5  -3    6.13    2.57
   3   5   3   11.00    4.61
  -3  -5  -3   14.25    5.07
   3   5   4  180.65   15.49
  -3  -5  -4  170.48   14.69
  -3  -5  -4  170.07   15.23
  -3  -5  -5  337.90   22.17
  -3  -5  -5  389.85   23.53
  -3  -5  -6  142.61   14.95
  -3  -5  -6  151.81   15.72
  -3  -5  -6  125.86   14.33
  -3  -5  -7   30.44    7.11
  -3  -5  -7   22.73    6.34
  -3  -5  -7   43.71    9.25
  -3  -5  -8   13.12    5.39
  -3  -5  -8   22.63    6.64
  -3  -5  -9   12.52    4.41
  -3  -5 -10  228.77   22.52
  -3  -5 -11   66.76   12.69
  -3  -5 -12   90.84   15.60
  -3  -5 -13    8.05    5.72
  -3  -5 -14   11.38    7.32
  -3  -5 -15   -2.12    5.80
  -3  -5 -16   10.81    7.04
  -3  -5 -17    5.52    5.47
   3   6 -21   24.89    9.72
   3   6 -20    5.69    7.44
   3   6 -19    5.66    5.23
   3   6 -18   75.45   14.74
   3   6 -17   17.25    7.17
   3   6 -16  210.78   23.38
   3   6 -15  205.06   22.05
   3   6 -14  132.28   17.77
   3   6 -13    6.29    5.58
  -3  -6  12  438.86   28.12
   3   6 -12  477.45   29.90
  -3  -6  11   52.22    9.24
   3   6 -11   52.81   10.05
  -3  -6  10 1294.29   44.32
   3   6 -10 1556.79   49.63
  -3  -6   9  372.70   22.86
   3   6  -9  371.51   23.11
   3   6  -8  385.30   22.77
  -3  -6   8  389.99   22.23
   3   6  -7  338.91   20.92
  -3  -6   7  351.09   20.39
  -3  -6   6  103.58   10.79
   3   6  -6   95.33   11.15
  -3  -6   5  122.69   11.12
   3   6  -5  143.90   12.51
   3   6  -5  119.72    9.23
   3   6  -4  816.96   22.93
  -3  -6   4  847.85   29.11
   3   6  -4  879.61   30.27
  -3  -6   3  584.21   24.07
   3   6  -3  592.23   19.39
   3   6  -3  595.76   25.42
  -3  -6   2 1732.84   34.61
   3   6  -2 1917.04   43.97
   3   6  -2 1868.78   35.41
  -3  -6   2 1700.34   42.35
   3   6  -1  304.69   18.34
  -3  -6   1  297.66   15.13
   3   6  -1  307.08   15.11
  -3  -6   1  307.66   17.62
   3   6   0  757.92   25.33
  -3  -6   0  717.66   27.56
   3   6   0  803.57   29.13
  -3  -6   0  728.90   24.77
   3   6   1   20.59    4.92
  -3  -6  -1   20.53    4.54
   3   6   1   23.95    5.92
  -3  -6  -1   24.94    5.59
   3   6   2   93.03   10.53
  -3  -6  -2   81.83   10.04
  -3  -6  -2   81.25    9.61
   3   6   2   85.40    9.80
   3   6   3  178.96   15.07
  -3  -6  -3  173.39   14.91
  -3  -6  -3  165.68   14.95
   3   6   4  318.76   21.12
  -3  -6  -4  281.66   20.04
  -3  -6  -4  306.80   20.66
  -3  -6  -5   62.82    9.95
  -3  -6  -5   55.66    9.56
   3   6   5   65.75   10.15
  -3  -6  -6  109.46   13.42
  -3  -6  -6   91.05   12.55
  -3  -6  -6   98.07   12.47
   3   6   6  108.07   13.87
  -3  -6  -7   24.79    6.66
  -3  -6  -7   48.85    9.57
  -3  -6  -8   46.09   10.08
  -3  -6  -9   32.14    7.89
  -3  -6 -10    8.43    4.79
  -3  -6 -11  133.44   18.13
  -3  -6 -12   24.24    8.25
  -3  -6 -13   60.13   13.10
  -3  -6 -14   48.55   12.66
  -3  -6 -15    9.02    6.08
  -3  -6 -16   31.21   10.79
   3   7 -21   16.77    8.66
   3   7 -20   14.87    8.30
   3   7 -19   22.54    9.30
   3   7 -18   38.41   10.58
   3   7 -17  322.23   29.98
   3   7 -16   88.06   15.93
   3   7 -15   19.04    8.64
   3   7 -14  320.81   27.01
   3   7 -13   36.24    9.55
   3   7 -12  148.42   17.16
  -3  -7  11   38.41    7.96
   3   7 -11   31.48    7.72
   3   7 -10   62.98   10.72
  -3  -7  10   52.35    8.88
  -3  -7   9   72.41   10.61
   3   7  -9   75.65   11.05
   3   7  -8   45.98    8.52
  -3  -7   8   58.85    9.10
  -3  -7   7  286.07   19.16
   3   7  -7  296.96   21.02
   3   7  -6  311.28   19.78
  -3  -7   6  287.85   18.49
   3   7  -6  277.71   15.35
   3   7  -5  258.38   17.39
  -3  -7   5  222.21   16.26
   3   7  -5  220.55   13.56
   3   7  -4 1928.76   38.76
  -3  -7   4 1939.15   45.91
   3   7  -4 2038.55   48.28
   3   7  -3  673.42   27.07
  -3  -7   3  647.94   25.98
  -3  -7   3  632.19   22.41
   3   7  -3  677.01   22.99
  -3  -7   2   85.44    8.48
   3   7  -2  100.66   10.95
  -3  -7   2   94.25   10.30
   3   7  -2   89.16    8.65
   3   7  -1  378.39   20.53
   3   7  -1  399.19   18.81
  -3  -7   1  379.15   18.61
  -3  -7   1  400.48   20.83
  -3  -7   0  427.85   21.95
   3   7   0  449.25   21.30
  -3  -7   0  421.40   20.61
   3   7   0  500.90   23.95
  -3  -7  -1  116.15   11.43
   3   7   1  126.54   12.21
   3   7   1  138.60   12.99
  -3  -7  -1  118.65   12.12
  -3  -7  -2  138.09   12.93
  -3  -7  -2  144.60   13.53
   3   7   2  136.64   13.47
  -3  -7  -3   42.66    7.96
  -3  -7  -3   44.03    8.23
   3   7   3   41.59    7.91
   3   7   4  264.27   19.83
  -3  -7  -4  231.55   18.33
  -3  -7  -4  238.07   18.91
   3   7   4  248.69   19.61
  -3  -7  -5   24.18    6.53
  -3  -7  -5   40.03    8.50
  -3  -7  -5   43.94    8.44
   3   7   5   38.15    9.64
  -3  -7  -6  349.45   25.15
  -3  -7  -6  331.82   23.64
   3   7   6  349.49   25.93
  -3  -7  -7   82.64   12.45
  -3  -7  -7   61.77   10.73
   3   7   7   71.07   12.51
  -3  -7  -8   20.57    6.37
  -3  -7  -9   79.50   12.59
  -3  -7 -10  154.50   18.79
  -3  -7 -11   24.84    8.49
  -3  -7 -12   -1.71    5.41
  -3  -7 -13   14.14    7.72
  -3  -7 -14   36.82   10.78
  -3  -7 -15   52.68   13.85
  -3  -7 -16   37.93   12.70
   3   8 -21   17.63    9.78
   3   8 -20   12.85    8.09
   3   8 -19   24.64    9.16
   3   8 -18    3.02    6.42
   3   8 -17  149.98   20.81
   3   8 -16   59.74   13.14
   3   8 -15   53.43   12.43
   3   8 -14  252.03   24.22
   3   8 -13  144.77   18.50
   3   8 -12   67.29   12.59
  -3  -8  11  302.80   22.89
   3   8 -11  265.55   21.98
   3   8 -10  323.35   23.84
  -3  -8  10  249.94   20.35
  -3  -8   9  338.41   22.65
   3   8  -9  336.32   23.05
   3   8  -8  265.63   20.63
  -3  -8   8  266.73   19.70
   3   8  -7    8.72    3.81
  -3  -8   7    7.58    3.94
   3   8  -7   13.75    5.71
   3   8  -6   67.61    8.23
   3   8  -6   64.57    9.98
  -3  -8   6   62.03    9.20
   3   8  -5  210.93   17.24
  -3  -8   5  207.67   15.78
   3   8  -5  205.10   13.90
   3   8  -4  308.60   16.80
   3   8  -4  299.47   19.74
  -3  -8   4  301.78   19.17
   3   8  -3  324.66   19.66
  -3  -8   3  310.05   17.22
  -3  -8   3  316.74   19.00
   3   8  -3  310.12   16.95
  -3  -8   2  853.94   29.12
   3   8  -2  882.17   29.22
  -3  -8   2  862.14   31.67
   3   8  -2  858.89   32.87
  -3  -8   1  470.65   23.59
   3   8  -1  456.31   24.09
   3   8  -1  446.83   21.63
  -3  -8   1  455.48   21.92
  -3  -8   0  111.99   11.52
   3   8   0  112.86   12.18
  -3  -8   0  101.40   11.03
  -3  -8  -1   57.88    8.25
   3   8   1   54.88    8.43
  -3  -8  -1   56.60    8.66
  -3  -8  -2   78.18   10.36
   3   8   2   88.51   11.09
  -3  -8  -2   85.39   11.00
   3   8   3   40.13    7.61
   3   8   3   43.01    8.31
  -3  -8  -3   27.26    6.64
  -3  -8  -3   31.11    6.97
  -3  -8  -4  125.31   14.01
   3   8   4  147.28   15.73
   3   8   4  139.15   15.08
  -3  -8  -4  120.07   14.51
  -3  -8  -4   99.71   12.42
  -3  -8  -5  542.65   29.75
  -3  -8  -5  488.66   29.70
   3   8   5  534.62   31.41
   3   8   6  204.24   19.92
  -3  -8  -6  203.93   18.90
  -3  -8  -6  209.61   19.06
  -3  -8  -7   19.74    6.68
   3   8   7   28.86    8.49
  -3  -8  -8  145.07   17.30
  -3  -8  -9   15.63    5.24
  -3  -8 -10   26.71    8.39
  -3  -8 -11   31.42    9.18
  -3  -8 -12   70.51   14.43
  -3  -8 -13   -0.97    4.48
  -3  -8 -14   36.49   10.86
  -3  -8 -15   12.52    6.59
   3   9 -21   60.00   15.99
   3   9 -20    8.47    7.26
   3   9 -19    4.78    6.29
   3   9 -18   89.88   16.84
   3   9 -17   14.72    6.61
   3   9 -16   11.82    7.45
   3   9 -15  107.64   16.87
   3   9 -14   17.79    5.90
   3   9 -13   10.08    6.28
   3   9 -12   22.22    6.72
   3   9 -11  128.29   15.77
  -3  -9  10   10.06    5.10
   3   9 -10    7.96    4.92
  -3  -9   9   44.87    8.77
   3   9  -9   47.88    9.25
  -3  -9   8   48.67    9.00
   3   9  -8   34.61    8.37
   3   9  -7  111.66   13.56
  -3  -9   7  128.90   13.96
  -3  -9   6   82.45   10.67
   3   9  -6   92.49   11.79
   3   9  -6   74.34    9.45
   3   9  -5   91.83   10.26
   3   9  -5  105.50   12.28
  -3  -9   5   89.98   10.72
   3   9  -4  824.52   33.64
   3   9  -4  842.12   29.73
  -3  -9   4  829.31   31.98
   3   9  -3    7.93    3.21
   3   9  -3    9.38    4.13
  -3  -9   3    2.37    2.27
  -3  -9   3   10.84    3.57
  -3  -9   2  271.25   17.76
   3   9  -2  304.04   19.96
  -3  -9   2  294.12   19.51
  -3  -9   1  152.40   13.93
  -3  -9   1  145.51   13.39
   3   9  -1  156.31   14.76
   3   9   0  705.91   30.84
  -3  -9   0  698.16   30.47
  -3  -9   0  640.58   29.41
   3   9   1  153.18   14.76
  -3  -9  -1  135.11   13.57
  -3  -9  -1  141.77   14.22
   3   9   2  105.53   12.88
  -3  -9  -2   83.88   11.28
  -3  -9  -2   70.55   10.21
   3   9   2   88.68   11.51
  -3  -9  -3   -1.59    3.16
   3   9   3   -0.02    3.79
   3   9   3   -0.95    2.95
  -3  -9  -3    2.75    2.60
   3   9   4  450.59   27.07
  -3  -9  -4  464.76   27.09
  -3  -9  -4  413.75   27.22
   3   9   4  446.42   28.33
   3   9   5   73.04   12.21
  -3  -9  -5   62.71   10.77
  -3  -9  -5   77.83   11.60
  -3  -9  -6  144.22   16.16
  -3  -9  -6  147.41   16.93
   3   9   6  145.90   17.76
  -3  -9  -7  193.00   19.65
   3   9   7  192.72   21.21
  -3  -9  -8   32.62    8.73
   3   9   8   23.68    8.10
  -3  -9  -9   58.05   11.41
  -3  -9 -10   15.32    5.68
  -3  -9 -11   58.54   13.05
  -3  -9 -12   14.85    6.76
  -3  -9 -13    6.93    5.45
  -3  -9 -14   -6.65    6.26
   3  10 -21   64.47   15.95
   3  10 -20    0.13    5.40
   3  10 -19   58.73   15.14
   3  10 -18    9.84    6.86
   3  10 -17   28.56    8.25
   3  10 -16   78.39   15.26
   3  10 -15   71.19   13.71
   3  10 -14   44.54   10.73
   3  10 -13  167.57   19.87
   3  10 -12  164.15   19.11
   3  10 -11  125.52   15.92
  -3 -10  10   14.37    5.42
   3  10 -10   24.29    7.39
  -3 -10   9  557.74   30.63
   3  10  -9  771.87   37.54
   3  10  -8  274.37   22.34
  -3 -10   8  289.79   21.48
   3  10  -7  142.52   15.27
  -3 -10   7  120.41   13.28
   3  10  -6  293.41   21.53
  -3 -10   6  285.75   20.09
  -3 -10   5  204.15   16.64
   3  10  -5  208.18   17.67
   3  10  -4   62.82   10.14
  -3 -10   4   65.34    9.53
  -3 -10   3   48.54    8.21
   3  10  -3   60.81    9.95
   3  10  -2  121.11   13.57
  -3 -10   2   86.38   10.97
  -3 -10   2  101.30   11.44
  -3 -10   1  272.80   19.66
   3  10  -1  323.97   22.08
  -3 -10   1  275.27   19.49
   3  10   0   64.58   10.08
  -3 -10   0   57.18    9.46
  -3 -10   0   36.78    7.23
   3  10   0   64.88    9.91
   3  10   1   82.19   11.73
  -3 -10  -1   79.88   11.35
   3  10   1   91.40   11.52
  -3 -10  -1   61.46    9.43
  -3 -10  -2  242.17   20.34
   3  10   2  326.37   22.30
   3  10   2  335.22   24.40
  -3 -10  -2  246.27   19.19
   3  10   3  282.19   21.34
   3  10   3  273.46   22.72
  -3 -10  -3  273.08   20.50
  -3 -10  -4  147.09   15.75
  -3 -10  -4  170.99   16.96
   3  10   4  162.52   18.28
   3  10   5   -2.71    4.32
  -3 -10  -5   10.64    4.96
  -3 -10  -5    1.68    3.20
  -3 -10  -6   75.92   12.04
   3  10   6   85.73   14.04
  -3 -10  -7   53.66   10.68
   3  10   7   39.45   10.07
  -3 -10  -8    3.92    3.86
   3  10   8   12.98    6.09
  -3 -10  -9   16.52    6.96
  -3 -10 -10    9.43    5.59
  -3 -10 -11   28.85    9.07
  -3 -10 -12   31.86    9.46
   3  11 -20   16.45    7.16
   3  11 -19    7.58    5.28
   3  11 -18   70.45   15.57
   3  11 -17   40.97   11.20
   3  11 -16    7.13    5.60
   3  11 -15   39.17   11.12
   3  11 -14   47.82   10.82
   3  11 -13   31.48    8.86
   3  11 -12   53.75   11.53
   3  11 -11  640.24   36.54
   3  11 -10 1137.13   47.31
   3  11 -10 1100.72   42.33
   3  11  -9 1911.53   54.21
   3  11  -9 1990.36   60.85
   3  11  -8  351.37   25.12
   3  11  -8  297.80   21.15
  -3 -11   7   40.38    8.17
   3  11  -7   62.00   10.13
   3  11  -6    5.09    3.40
  -3 -11   6    9.13    3.70
   3  11  -5   69.21   10.77
  -3 -11   5   50.60    8.91
  -3 -11   4  103.14   12.14
   3  11  -4  142.57   15.09
   3  11  -3   91.08   12.16
  -3 -11   3   53.61    8.94
   3  11  -2  113.39   13.11
   3  11  -2  119.36   13.39
  -3 -11   2   75.43   10.28
  -3 -11   2  104.21   12.30
  -3 -11   1   35.35    7.61
   3  11  -1   48.12    8.63
   3  11  -1   25.71    6.46
  -3 -11   1   11.48    4.23
  -3 -11   0   13.88    5.21
   3  11   0   13.46    4.18
   3  11   0   11.05    5.04
  -3 -11   0    5.50    3.28
   3  11   1  133.84   15.25
   3  11   1  110.35   13.36
  -3 -11  -1  125.31   14.99
   3  11   2  222.60   19.04
  -3 -11  -2  214.03   18.41
   3  11   2  227.09   20.74
  -3 -11  -3  113.26   13.99
   3  11   3  124.91   14.56
  -3 -11  -3  118.41   14.05
   3  11   3  151.06   17.82
   3  11   4   62.90   11.82
  -3 -11  -4   47.04    9.30
  -3 -11  -4   64.26   10.44
   3  11   5   -2.33    4.74
  -3 -11  -5    2.90    4.31
   3  11   6    5.99    4.82
  -3 -11  -6    2.98    4.53
  -3 -11  -7   26.92    7.32
   3  11   7   22.08    8.55
  -3 -11  -8    4.72    3.99
   3  11   8   18.03    8.42
  -3 -11  -9   34.84    8.64
  -3 -11 -10   48.35   10.96
   3  12 -20    8.12    6.34
   3  12 -19   35.30   11.21
   3  12 -18   -3.11    6.71
   3  12 -17   12.60    6.41
   3  12 -16   32.23   10.57
   3  12 -15   13.19    6.33
   3  12 -14  107.55   16.75
   3  12 -13   52.77   10.89
   3  12 -12   49.16   10.90
   3  12 -12   63.57   12.08
   3  12 -12   50.46   10.06
   3  12 -11  180.91   18.54
   3  12 -11  185.37   20.75
   3  12 -10  177.29   17.65
   3  12 -10  198.66   20.29
   3  12  -9  265.27   23.31
   3  12  -9  218.95   19.18
   3  12  -8  141.41   15.23
   3  12  -8  151.08   17.52
  -3 -12   8  151.22   16.30
  -3 -12   7   15.55    5.54
   3  12  -7   31.18    7.87
   3  12  -7   15.37    5.05
   3  12  -6   56.28    9.83
   3  12  -6   59.58    9.51
  -3 -12   6   48.14    8.84
   3  12  -5   77.44   10.93
   3  12  -5   69.76   11.11
  -3 -12   5   53.65    9.37
   3  12  -4  203.97   18.60
   3  12  -4  204.83   17.75
   3  12  -3    7.77    3.14
  -3 -12   3   11.07    4.79
   3  12  -3   16.53    5.42
  -3 -12   2  180.96   17.49
   3  12  -2  200.46   18.31
   3  12  -2  194.34   17.90
  -3 -12   1   23.67    6.67
   3  12  -1   12.13    4.57
   3  12  -1   26.00    6.34
  -3 -12   1    8.53    3.93
  -3 -12   0  144.59   15.11
   3  12   0  141.63   15.84
   3  12   0  163.60   16.70
   3  12   1  279.48   21.50
   3  12   1  295.09   23.81
  -3 -12  -1  266.80   20.74
   3  12   2  125.73   14.90
   3  12   2  124.41   16.17
  -3 -12  -2  121.26   14.33
   3  12   3   69.11   12.74
   3  12   3   76.93   11.72
  -3 -12  -3   74.99   11.63
   3  12   4   59.47   12.05
  -3 -12  -4   56.35   10.30
   3  12   5   33.84   10.04
  -3 -12  -5   34.82    7.95
   3  12   6    6.01    4.98
  -3 -12  -6    1.49    2.81
   3  12   7    1.98    4.07
  -3 -12  -7    7.84    4.77
  -3 -12  -8    4.97    5.09
   3  12   8   -8.26    6.37
   3  13 -20    0.33    6.45
   3  13 -19    3.04    6.13
   3  13 -18   71.60   15.90
   3  13 -17   21.95    7.66
   3  13 -16   16.63    6.23
   3  13 -15   10.40    4.43
   3  13 -14   -3.95    4.69
   3  13 -13    4.12    4.39
   3  13 -13    4.61    4.19
   3  13 -12   10.54    4.81
   3  13 -12   21.29    8.06
   3  13 -11   71.06   13.23
   3  13 -11   68.01   12.05
   3  13 -10   28.77    8.20
   3  13 -10   17.92    6.69
   3  13  -9   20.44    6.47
   3  13  -9   15.74    6.59
   3  13  -8   -5.74    4.96
  -3 -13   8   -3.88    4.88
   3  13  -8   -2.72    4.24
   3  13  -7   54.04    9.86
   3  13  -7   53.11    9.95
  -3 -13   7   55.83    9.73
  -3 -13   6   16.29    5.26
   3  13  -6   19.92    5.77
   3  13  -6   25.07    7.60
   3  13  -5   26.47    7.33
   3  13  -5   20.29    6.12
  -3 -13   5   17.92    5.37
   3  13  -4  100.38   13.50
   3  13  -4  113.63   14.22
  -3 -13   4   87.26   11.56
   3  13  -3  105.74   13.79
  -3 -13   3   81.72   11.48
   3  13  -3   89.43   12.35
  -3 -13   2  116.26   13.55
   3  13  -2  138.83   15.90
   3  13  -2  129.06   14.69
  -3 -13   1    1.54    2.67
   3  13  -1    2.63    3.00
   3  13  -1    2.48    3.96
   3  13   0  142.83   16.25
   3  13   0  146.18   17.03
  -3 -13   0  123.07   13.97
   3  13   1   15.72    5.46
   3  13   1   14.14    6.02
   3  13   2  113.22   15.45
   3  13   2  123.80   15.06
  -3 -13  -2  105.22   13.36
   3  13   3   13.28    6.64
  -3 -13  -3    3.63    2.60
   3  13   4   13.98    6.22
  -3 -13  -4    9.43    3.47
  -3 -13  -5    0.35    2.70
   3  13   5   -6.11    8.06
   3  13   6   21.98    8.33
   3  13   7   -1.69    6.48
   3  13   8   17.18    9.22
   3  14 -19    9.40    7.06
   3  14 -18   16.34    8.26
   3  14 -17  -10.20    8.94
   3  14 -16   25.79   10.18
   3  14 -15   64.43   13.12
   3  14 -15   74.29   14.72
   3  14 -14   12.26    6.55
   3  14 -14    5.77    4.18
   3  14 -13   24.13    8.68
   3  14 -13   27.65    9.06
   3  14 -12   14.84    6.06
   3  14 -12    9.61    5.56
   3  14 -11    5.85    4.49
   3  14 -11   -0.96    4.04
   3  14 -10   20.13    7.24
   3  14 -10   14.51    5.57
   3  14  -9   -2.66    3.22
   3  14  -9   -1.56    3.73
   3  14  -8   43.88    9.21
   3  14  -8   41.25   10.75
   3  14  -7    8.54    5.08
   3  14  -7    7.65    3.96
   3  14  -6    4.07    4.01
  -3 -14   6   -3.10    3.24
   3  14  -6   11.03    6.06
   3  14  -5  104.61   14.65
   3  14  -5   98.64   13.87
  -3 -14   5   84.67   12.03
  -3 -14   4    7.36    5.52
   3  14  -4    0.36    4.01
   3  14  -4   11.03    5.83
  -3 -14   3   13.64    4.94
   3  14  -3   11.49    5.45
   3  14  -3    7.97    4.84
   3  14  -2   -4.85    4.93
   3  14  -2    0.56    3.07
   3  14  -1    9.23    3.80
   3  14  -1   19.23    6.79
   3  14   0    7.21    3.38
   3  14   0    9.33    5.87
   3  14   1   73.63   12.95
   3  14   1   90.16   12.90
   3  14   2    8.79    6.42
   3  14   2    6.43    3.67
  -3 -14  -2    8.65    4.09
   3  14   3   24.80    8.62
  -3 -14  -3   12.88    5.61
   3  14   4   31.31    8.71
   3  14   5  -19.34    8.24
   3  14   6   50.93   13.53
   3  14   7   24.98    9.25
   3  14   8   26.98   12.08
   3  15 -19    6.64    5.36
   3  15 -18   11.68    8.15
   3  15 -17   -1.17    4.88
   3  15 -17   10.57    5.67
   3  15 -16  175.42   22.52
   3  15 -16  205.18   25.77
   3  15 -15   26.05    9.10
   3  15 -15   20.18    9.14
   3  15 -14   96.34   16.11
   3  15 -14  101.57   17.55
   3  15 -13   34.18    9.89
   3  15 -13   32.56   10.07
   3  15 -12    6.57    5.26
   3  15 -12   21.41    8.39
   3  15 -11    4.28    4.83
   3  15 -11    1.56    4.80
   3  15 -10   86.05   13.64
   3  15 -10   89.59   15.26
   3  15  -9   51.10   11.64
   3  15  -9   31.67    7.98
   3  15  -8   38.46    8.67
   3  15  -8   44.57   10.17
   3  15  -7   70.57   12.67
   3  15  -7   50.91   10.35
   3  15  -6    1.03    4.38
   3  15  -6    6.42    4.80
   3  15  -5    7.31    3.71
   3  15  -5   31.95    8.47
   3  15  -4   17.72    5.21
   3  15  -4   23.86    7.16
   3  15  -3   -0.13    2.95
   3  15  -3    0.57    3.93
   3  15  -2   12.20    4.42
   3  15  -2   14.59    6.07
   3  15  -1   63.53   10.90
   3  15  -1   77.74   13.72
   3  15   0    2.80    3.85
   3  15   0    2.08    3.51
   3  15   1    2.14    4.88
   3  15   1   16.05    7.08
   3  15   2    7.79    6.44
   3  15   3    0.94    4.43
   3  15   4   -5.46    5.31
   3  15   5   -2.07    4.11
   3  15   6   10.86    6.59
   3  15   7   11.99    8.17
   3  16 -19   13.27    7.59
   3  16 -18  116.20   19.41
   3  16 -17   67.96   15.90
   3  16 -17   92.11   17.08
   3  16 -16   20.37    7.92
   3  16 -16   16.25    7.50
   3  16 -15   16.19    8.96
   3  16 -15   11.39    6.03
   3  16 -14    1.84    4.01
   3  16 -14   24.82   10.32
   3  16 -13   29.19    8.65
   3  16 -13   41.64   12.39
   3  16 -12    6.82    4.86
   3  16 -12   14.03    6.03
   3  16 -11   24.65    8.16
   3  16 -11   10.53    5.75
   3  16 -10   -4.17    4.82
   3  16 -10   -8.94    5.36
   3  16  -9   53.37   11.80
   3  16  -9   45.08   10.04
   3  16  -8  -11.69    7.02
   3  16  -8    0.13    4.12
   3  16  -7   74.62   13.45
   3  16  -7   69.98   12.96
   3  16  -6    2.63    3.22
   3  16  -6   11.03    5.79
   3  16  -5   94.56   14.61
   3  16  -5  121.76   16.59
   3  16  -4   43.60   10.18
   3  16  -4   28.55    7.85
   3  16  -3   13.26    5.93
   3  16  -3   46.54   10.56
   3  16  -2   23.91    6.98
   3  16  -2   40.31   10.36
   3  16  -1   60.31   12.40
   3  16   0   14.22    6.31
   3  16   1   -3.55    5.15
   3  16   2    5.24    4.01
   3  16   3   22.78    9.00
   3  16   4   11.38    7.65
   3  16   5   12.82    8.12
   3  17 -17    2.82    4.35
   3  17 -16   30.83   10.00
   3  17 -16   17.73    7.26
   3  17 -15    7.10    4.70
   3  17 -15    6.14    7.13
   3  17 -14  -17.44    7.45
   3  17 -14    5.00    4.35
   3  17 -13   29.17    8.90
   3  17 -13   66.16   14.20
   3  17 -12    9.01    6.05
   3  17 -12  -12.37    7.43
   3  17 -11    3.27    3.04
   3  17 -11   -5.58    6.44
   3  17 -10   -4.49    5.95
   3  17 -10   -4.48    5.57
   3  17  -9   40.60   10.18
   3  17  -9   36.87    9.35
   3  17  -8   -1.43    3.39
   3  17  -8    0.94    4.65
   3  17  -7   36.50    9.27
   3  17  -7   29.39    8.73
   3  17  -6   46.33   10.41
   3  17  -6   36.39    9.39
   3  17  -5   60.42   11.74
   3  17  -5   27.97    8.59
   3  17  -4   90.29   15.05
   3  17  -3    5.66    3.80
   3  17  -2   -2.17    4.30
   3  17  -1    5.23    4.68
   3  17   0    5.40    5.25
   3  17   1    0.29    3.78
   3  17   2   12.21    7.79
   3  17   3    0.78    4.06
   3  18 -16    0.34    5.33
   3  18 -15   39.23   12.68
   3  18 -14   12.77    7.49
   3  18 -13   -4.82    7.63
   3  18 -13   17.14    7.94
   3  18 -12   -5.22    6.89
   3  18 -12   -5.71    6.99
   3  18 -11   16.46    7.90
   3  18 -11   16.66    6.79
   3  18 -10   -7.34    5.38
   3  18 -10    2.89    4.37
   3  18  -9   27.86    9.29
   3  18  -9   24.29    9.26
   3  18  -8   26.80    8.73
   3  18  -7   13.80    6.42
   3  18  -6   27.75    8.62
   3  18  -5   25.70    8.32
   3  18  -4    9.78    7.20
   3  18  -3    4.18    4.94
   3  18  -2    6.94    5.85
   3  18  -1   11.44    4.86
   3  18   0   -2.55    5.99
  -4  20  -2    1.08    7.33
  -4  20  -3   42.46   12.67
  -4  20  -4   23.49   11.15
  -4  20  -5   18.67    8.32
  -4  20  -6  -14.42    9.77
  -4  20  -7    0.09    4.93
  -4  19   2   81.82   17.46
  -4  19   1   12.75    7.24
  -4  19   0  138.04   22.10
  -4  19  -1    8.67    6.97
  -4  19  -2   41.14   12.72
  -4  19  -3   17.08    8.45
  -4  19  -4    6.26    5.56
  -4  19  -5   26.98    8.58
  -4  19  -6    9.88    6.35
  -4  19  -7   14.39    5.99
  -4  19  -8    5.28    5.10
  -4  19  -9   23.19   10.10
  -4  19 -10   35.70   11.98
  -4  18   5   10.46    6.66
  -4  18   4   33.90   11.38
  -4  18   3   19.25    8.80
  -4  18   2   20.28    9.33
  -4  18   1   59.20   14.09
  -4  18   0   63.20   14.18
  -4  18  -1   -2.50    5.02
  -4  18  -2   61.35   14.27
  -4  18  -3   37.45   11.14
  -4  18  -4   37.31   10.85
  -4  18  -5   47.05   12.47
  -4  18  -6    2.60    4.77
  -4  18  -7   15.10    9.60
  -4  18  -8    5.77    5.73
  -4  18  -9    7.24    5.03
  -4  18 -10  116.60   20.90
  -4  18 -11   -4.46    5.84
  -4  18 -12    2.39    5.34
  -4  17   7   13.78    8.79
  -4  17   6    6.08    7.62
  -4  17   5    7.01    4.85
  -4  17   4    9.18    6.95
  -4  17   3   21.67    9.71
  -4  17   2   19.81    7.84
  -4  17   1   70.35   15.33
  -4  17   0    5.31    6.07
  -4  17  -1  188.96   23.85
  -4  17  -2   -6.29    6.09
  -4  17  -3    6.59    4.77
  -4  17  -4   21.60    8.51
  -4  17  -5   65.79   14.14
  -4  17  -6   29.07   10.19
  -4  17  -6   48.93    9.03
  -4  17  -7   14.25    7.10
  -4  17  -7   13.55    5.65
  -4  17  -8   53.69   13.06
  -4  17  -9   24.92    9.26
  -4  17 -10   23.25    7.36
  -4  17 -10   23.94    9.97
  -4  17 -11    0.66    3.11
  -4  17 -11   -2.59    6.31
  -4  17 -12   60.49   15.27
  -4  17 -12   46.88   11.29
  -4  17 -13   40.33   12.70
  -4  17 -13   34.82   10.19
  -4  17 -14   23.04    7.51
  -4  17 -15   11.95    7.17
  -4  17 -16   24.57    9.44
  -4  16   8   42.77   12.80
  -4  16   7   11.49    6.36
  -4  16   6   94.36   17.14
  -4  16   5   12.23    6.82
  -4  16   4   39.23   11.26
  -4  16   3   10.30    7.89
  -4  16   2   44.66   12.45
  -4  16   1   57.65   13.66
  -4  16   0   51.14   12.01
  -4  16  -1  128.61   18.93
  -4  16  -2   -6.89    8.36
  -4  16  -3    3.58    2.56
  -4  16  -3   -5.27    5.27
  -4  16  -4   69.52   13.49
  -4  16  -4   72.42    9.30
  -4  16  -5   18.20    7.49
  -4  16  -5   15.27    4.88
  -4  16  -6   94.16   11.99
  -4  16  -6  105.80   17.09
  -4  16  -7   30.98    9.11
  -4  16  -7   41.51    7.75
  -4  16  -8   23.58    9.82
  -4  16  -8   24.76    7.16
  -4  16  -9   76.22   16.37
  -4  16  -9   53.29    9.92
  -4  16 -10   13.60    7.53
  -4  16 -10   10.24    4.63
  -4  16 -11   87.42   17.85
  -4  16 -11   65.22   11.83
  -4  16 -12   73.03   16.72
  -4  16 -12   47.27   11.04
  -4  16 -13    0.85    4.36
  -4  16 -13   -5.77    4.95
  -4  16 -14    7.78    4.71
  -4  16 -14   19.58   10.04
  -4  16 -15   18.16    8.82
  -4  16 -16   -0.53    4.52
  -4  16 -17   78.13   17.75
  -4  15  10   72.33   16.52
  -4  15   9   44.48   12.64
  -4  15   8   18.48   10.45
  -4  15   7   79.81   16.44
  -4  15   6   49.08   12.59
  -4  15   5   35.48   11.15
  -4  15   4   35.32   10.22
  -4  15   3   67.44   13.64
  -4  15   2   42.98   11.18
  -4  15   1    9.99    7.39
  -4  15   0   23.28    7.90
  -4  15  -1   10.23    2.39
  -4  15  -1    7.87    4.62
  -4  15  -2   59.96    6.59
  -4  15  -2   67.60   12.60
  -4  15  -3  249.92   15.21
  -4  15  -3  236.97   24.70
  -4  15  -4   28.81    8.41
  -4  15  -4   30.67    6.59
  -4  15  -5  159.37   14.53
  -4  15  -5  148.03   19.85
  -4  15  -6    5.63    2.62
  -4  15  -6   14.65    6.45
  -4  15  -7   86.43   15.12
  -4  15  -7   78.31   10.92
  -4  15  -8   51.86    9.41
  -4  15  -8   43.68   11.28
  -4  15  -9   22.73    9.61
  -4  15  -9   10.40    4.75
  -4  15 -10    9.24    5.18
  -4  15 -10   25.01    7.82
  -4  15 -11   67.19   13.15
  -4  15 -11   56.46   14.11
  -4  15 -12   61.20   13.05
  -4  15 -12   52.99   13.26
  -4  15 -13   88.75   15.97
  -4  15 -14   22.86    9.15
  -4  15 -15   52.82   13.88
  -4  15 -16   30.78   10.81
  -4  15 -17    9.14    7.89
  -4  14  11  108.22   20.15
  -4  14  10    8.75    7.76
  -4  14   9   14.11    8.37
  -4  14   8   15.02    8.39
  -4  14   7   70.82   14.11
  -4  14   6   20.88    8.16
  -4  14   5   81.33   14.98
  -4  14   4   89.56   15.27
  -4  14   3   80.16   14.29
  -4  14   2   18.17    7.54
  -4  14   1   -0.36    5.01
  -4  14   0  137.17    5.46
  -4  14   0  178.48   20.83
  -4  14  -1    6.83    4.61
  -4  14  -1   19.14    3.37
  -4  14  -2    3.47    1.70
  -4  14  -2    3.78    4.06
  -4  14  -3   48.33   11.74
  -4  14  -3   47.11    6.70
   4 -14   3   31.28    4.60
  -4  14  -4   54.32   11.72
  -4  14  -4   72.52    9.05
   4 -14   4   47.08    6.29
   4 -14   5   26.65    5.56
  -4  14  -5   40.16    9.36
  -4  14  -5   28.24    5.53
  -4  14  -6  480.04   34.94
   4 -14   6  405.60   22.68
  -4  14  -6  511.49   25.41
   4 -14   7  237.42   18.73
  -4  14  -7  237.12   24.75
  -4  14  -7  213.62   17.76
   4 -14   8  148.50   15.77
  -4  14  -8  142.00   19.40
  -4  14  -8  175.42   17.01
  -4  14  -9  226.30   24.70
  -4  14  -9  229.42   20.86
  -4  14 -10    7.86    5.73
  -4  14 -10    0.55    5.05
  -4  14 -11   86.58   14.54
  -4  14 -12   60.26   12.99
  -4  14 -13    5.32    5.75
  -4  14 -14  108.45   18.05
  -4  14 -15    7.65    6.96
  -4  14 -16   10.20    7.27
  -4  14 -17   -1.06    4.33
  -4  13  12   10.55    7.44
  -4  13  11  228.44   27.67
  -4  13  10   38.50   11.97
  -4  13   9   49.46   13.25
  -4  13   8  200.58   24.03
  -4  13   7   18.98    8.25
  -4  13   6   39.26   10.68
  -4  13   5   42.05   10.82
  -4  13   4   91.45   15.23
  -4  13   3   25.73    8.91
  -4  13   2    1.96    3.80
  -4  13   1   37.65    9.21
  -4  13   0   78.78    4.99
  -4  13   0  105.49   15.20
  -4  13  -1    4.87    2.09
  -4  13  -1   11.44    4.51
   4 -13   2   19.01    2.97
  -4  13  -2   32.47    4.96
  -4  13  -2   27.87    8.34
  -4  13  -3  107.89   15.25
   4 -13   3   77.46    7.24
  -4  13  -3  118.95   10.76
  -4  13  -4  181.05   12.73
  -4  13  -4  176.01   20.06
  -4  13  -5   39.01    6.68
   4 -13   5   22.03    4.93
  -4  13  -5   30.10    8.49
  -4  13  -6  198.88   15.97
  -4  13  -6  181.84   20.37
  -4  13  -7    3.46    4.46
   4 -13   7    1.30    2.11
  -4  13  -7    8.85    4.81
  -4  13  -8  257.95   20.88
  -4  13  -8  244.25   24.60
   4 -13   8  230.48   19.38
  -4  13  -9  117.87   14.84
  -4  13  -9  104.27   16.33
   4 -13   9  107.17   14.44
  -4  13 -10   13.85    6.36
  -4  13 -11   74.80   13.37
  -4  13 -12  124.06   17.25
  -4  13 -13  110.72   17.33
  -4  13 -14  101.85   17.66
  -4  13 -15    4.63    4.57
  -4  13 -16   12.53    7.74
  -4  13 -17   18.10    8.43
  -4  12  14   10.20    8.31
  -4  12  13   94.10   17.89
  -4  12  12   15.65    8.39
  -4  12  11    5.88    6.69
  -4  12  10   41.94   10.76
  -4  12   9   19.73    7.67
  -4  12   8   14.80    5.98
   4 -12  -8   10.62    2.12
  -4  12   7  222.05   23.62
  -4  12   6   79.12   14.14
  -4  12   5    4.75    4.46
  -4  12   4    2.28    4.34
  -4  12   3  201.09   20.81
  -4  12   2   48.71   10.47
  -4  12   1   42.33    9.31
  -4  12   0  239.00   21.67
  -4  12   0  239.13    9.07
  -4  12  -1  127.19    8.32
  -4  12  -1  116.57   15.03
  -4  12  -2  232.18   21.39
  -4  12  -2  235.17   13.08
  -4  12  -3   66.06   11.44
   4 -12   3   46.84    5.97
  -4  12  -3   76.43    7.41
  -4  12  -4  103.10   14.52
   4 -12   4   88.97    9.05
  -4  12  -4  121.24   10.68
  -4  12  -5  207.68   21.15
  -4  12  -5  217.48   15.48
  -4  12  -6  526.79   25.97
  -4  12  -6  527.13   33.71
  -4  12  -7  444.26   31.81
  -4  12  -7  439.37   24.96
   4 -12   8   32.56    7.14
  -4  12  -8   48.19    9.10
   4 -12   9  171.86   17.98
  -4  12  -9  189.08   18.58
  -4  12 -10   37.40    8.68
  -4  12 -11   13.25    5.28
  -4  12 -12    5.54    4.63
  -4  12 -13   -0.42    4.73
  -4  12 -14  133.22   19.49
  -4  12 -15   50.90   12.94
  -4  12 -16   15.54    8.64
  -4  12 -17    5.99    6.53
  -4  12 -18   14.95    9.41
  -4  11  15   -0.40    4.95
  -4  11  14   11.98    6.64
  -4  11  13   27.13   10.31
  -4  11  12   43.27   12.35
   4 -11 -11   -1.92    1.06
  -4  11  11  113.04   18.91
   4 -11 -10    7.50    2.44
  -4  11  10   20.91    7.31
  -4  11   9  105.05   17.06
   4 -11  -9  119.01    9.27
  -4  11   8    8.07    5.92
   4 -11  -8    4.53    1.39
   4 -11  -8   10.19    2.64
  -4  11   7  134.67   18.12
   4 -11  -7  130.76    6.08
  -4  11   6  135.42   17.34
  -4  11   5   47.98   10.49
  -4  11   4   27.37    7.15
  -4  11   3   14.20    6.98
  -4  11   2  185.66   19.24
  -4  11   1   35.96    8.24
  -4  11   0  187.23   18.30
  -4  11   0  166.97    7.69
   4 -11   0  204.37   19.37
  -4  11  -1  238.29   20.76
  -4  11  -1  249.93   11.60
  -4  11  -2  165.17    9.47
   4 -11   2  176.13    9.88
  -4  11  -2  161.85   17.47
   4 -11   3   94.50    8.36
  -4  11  -3   93.43    8.39
  -4  11  -3   82.86   12.71
   4 -11   4   97.01    9.70
  -4  11  -4   86.92   12.99
  -4  11  -4  104.04   10.01
   4 -11   5   60.86    8.44
  -4  11  -5   70.51   12.49
  -4  11  -5   76.41    9.28
  -4  11  -6   18.13    5.11
   4 -11   6   16.93    4.77
  -4  11  -6   18.14    7.04
  -4  11  -7  658.08   30.91
   4 -11   7  471.17   26.10
  -4  11  -8   27.83    7.11
   4 -11   8   13.50    5.54
  -4  11  -9   25.17    7.46
   4 -11   9   25.06    6.94
  -4  11 -10  103.67   14.80
  -4  11 -11  132.92   17.06
  -4  11 -12   16.75    6.84
  -4  11 -13   45.66   11.49
  -4  11 -14  103.59   16.93
  -4  11 -15   94.70   17.92
  -4  11 -16   10.57    6.16
  -4  11 -17   46.37   12.57
  -4  11 -18   34.51   12.77
  -4  10  15    8.72    7.16
  -4  10  14   39.24   10.88
   4 -10 -13   18.17    5.57
  -4  10  13   18.24    8.85
  -4  10  12   28.19   10.31
   4 -10 -11   -0.74    1.82
  -4  10  11    0.89    4.88
  -4  10  10   77.11   13.81
   4 -10 -10   78.93    8.11
   4 -10 -10   85.49    9.41
  -4  10   9   81.80   14.03
   4 -10  -9   67.93    6.76
   4 -10  -9   86.59    8.48
   4 -10  -8   51.91    5.14
   4 -10  -8   55.99    5.98
   4 -10  -7  203.81    9.51
   4 -10  -7  159.07    6.41
  -4  10   6  772.30   39.65
  -4  10   5  530.61   31.68
  -4  10   4  100.61   14.05
  -4  10   3  509.59   29.97
   4 -10  -3  518.16   30.50
   4 -10  -2  100.88   13.07
  -4  10   2   95.77   13.10
   4 -10  -1  253.02   20.63
  -4  10   0  427.58   12.28
   4 -10   0  491.21   28.61
   4 -10   1  147.57    7.47
  -4  10  -1  160.24    7.72
   4 -10   2  268.19   12.33
  -4  10  -2  267.89   12.28
   4 -10   3   71.25    7.27
  -4  10  -3   83.06    7.98
  -4  10  -4   39.67    6.56
  -4  10  -4   28.29    7.15
   4 -10   4   28.04    5.20
  -4  10  -5  177.09   14.24
   4 -10   5  169.44   13.73
  -4  10  -5  168.42   17.06
  -4  10  -6  469.10   24.66
   4 -10   6  455.04   24.10
  -4  10  -7  337.46   22.12
   4 -10   7  358.95   22.86
  -4  10  -8   39.21    8.27
   4 -10   8   33.03    7.53
  -4  10  -9  110.97   14.59
   4 -10   9   84.46   12.44
  -4  10 -10    2.91    4.64
  -4  10 -11   17.45    6.82
  -4  10 -12    5.04    4.83
  -4  10 -13   50.38   11.77
  -4  10 -14  183.28   22.69
  -4  10 -15    8.15    7.02
  -4  10 -16   18.03    8.71
  -4  10 -17   51.85   14.53
  -4  10 -18   26.66   11.95
  -4   9  16    3.73    7.12
   4  -9 -15   14.89    5.99
  -4   9  15   29.17   11.19
   4  -9 -14   75.29   11.73
  -4   9  14  104.12   18.42
  -4   9  13  112.39   18.42
   4  -9 -13   84.73   11.51
  -4   9  12  122.72   18.32
  -4   9  11   60.41   12.95
   4  -9 -11   61.31    8.23
   4  -9 -10   39.20    6.46
  -4   9  10   28.92    8.21
   4  -9 -10   27.10    5.12
  -4   9   9  189.73   21.32
   4  -9  -9  152.87   10.61
   4  -9  -9  216.85   13.73
  -4   9   8  192.85   20.78
   4  -9  -8  145.26    9.16
   4  -9  -8  193.79   11.66
   4  -9  -7   25.04    3.17
  -4   9   7   24.76    7.42
   4  -9  -7   25.84    3.97
  -4   9   6   43.69    9.18
   4  -9  -6   36.13    3.47
   4  -9  -5   76.79   11.79
  -4   9   5   64.00   11.47
   4  -9  -4  432.50   27.15
   4  -9  -3  178.07   16.67
   4  -9  -2  280.26   20.75
   4  -9  -1   34.94    7.45
   4  -9   0  599.20   30.09
   4  -9   1   39.07    4.05
  -4   9  -1   37.93    3.89
   4  -9   2   53.30    5.71
  -4   9  -2   51.13    5.52
  -4   9  -3   69.31    7.30
   4  -9   3   73.14    7.61
  -4   9  -4   28.43    4.97
   4  -9   4   30.62    5.36
  -4   9  -5  431.58   21.93
   4  -9   5  424.43   21.60
  -4   9  -6   17.32    5.09
   4  -9   6   16.63    5.22
  -4   9  -7  519.70   27.49
   4  -9   7  486.35   26.46
  -4   9  -8   19.10    5.86
   4  -9   8   23.33    6.58
  -4   9  -9   76.65   12.11
   4  -9   9   50.39    9.68
  -4   9 -10  172.24   18.48
  -4   9 -11   61.16   12.05
  -4   9 -12  175.67   19.98
  -4   9 -13    7.91    5.18
  -4   9 -14   63.64   14.19
  -4   9 -15  188.54   24.79
  -4   9 -16   12.33    8.14
  -4   9 -17   -4.33    4.66
  -4   9 -18   70.37   15.74
   4  -8 -17    9.88    4.35
   4  -8 -16    9.55    6.01
  -4   8  15    1.12    4.91
   4  -8 -15   -1.40    3.81
  -4   8  14  137.64   20.39
   4  -8 -14  127.05   15.47
   4  -8 -13   67.75   10.09
  -4   8  13   80.62   14.99
   4  -8 -13   75.74   11.28
   4  -8 -12   53.80    7.90
  -4   8  12   80.41   14.94
  -4   8  11   43.40   10.84
   4  -8 -11   30.56    6.04
   4  -8 -10    5.48    3.27
  -4   8  10    1.60    4.01
   4  -8 -10    3.05    1.84
  -4   8   9   82.70   13.36
   4  -8  -9   60.35    6.97
   4  -8  -9   87.02    9.06
  -4   8   8  318.14   24.89
   4  -8  -8  325.04   14.22
   4  -8  -8  327.30   15.66
   4  -8  -7  512.68   30.26
  -4   8   7  496.85   30.36
   4  -8  -7  490.78   14.93
   4  -8  -7  506.67   17.23
   4  -8  -6  131.91   15.17
   4  -8  -6  124.56    5.65
   4  -8  -6  135.68    7.43
   4  -8  -5  262.53   20.46
   4  -8  -4   32.75    7.21
   4  -8  -3   97.07   11.97
   4  -8  -2  300.29   20.42
   4  -8  -1  166.78   15.24
  -4   8   0  426.86   10.43
  -4   8  -1 1148.68   22.38
  -4   8  -2  856.19   22.80
   4  -8   2  868.96   23.13
  -4   8  -3  529.02   20.34
   4  -8   3  509.12   20.02
  -4   8  -4  185.57   13.26
   4  -8   4  192.96   13.54
  -4   8  -5  604.15   26.05
   4  -8   5  612.51   25.93
  -4   8  -6  179.33   15.24
   4  -8   6  173.10   14.72
  -4   8  -7  288.34   20.39
   4  -8   7  287.83   20.13
  -4   8  -8  108.26   13.04
   4  -8   8  108.37   13.24
  -4   8  -9   25.65    6.15
   4  -8   9   22.19    6.51
  -4   8 -10   90.87   13.87
  -4   8 -11   32.66    8.06
  -4   8 -12  249.41   24.32
  -4   8 -13   33.65    9.10
  -4   8 -14   52.51   12.38
  -4   8 -15   50.68   13.48
  -4   8 -16   13.90    8.29
  -4   8 -17    0.20    6.29
  -4   8 -18    6.39    6.91
   4  -7 -19    0.77    3.80
   4  -7 -18   11.36    4.96
   4  -7 -17   14.15    7.03
   4  -7 -16   10.85    5.92
  -4   7  15  267.71   28.09
   4  -7 -15  262.32   22.89
   4  -7 -14  252.27   20.54
   4  -7 -14  247.34   21.51
  -4   7  14  269.52   28.08
  -4   7  14  252.25   21.51
   4  -7 -13   23.07    6.25
   4  -7 -13   16.38    5.49
  -4   7  13   19.79    5.76
  -4   7  13   14.39    7.40
  -4   7  12  118.22   13.26
  -4   7  12  134.51   17.93
  -4   7  11   -1.98    4.28
   4  -7 -11   -0.84    2.69
  -4   7  11    1.26    2.38
  -4   7  10   21.61    7.13
   4  -7 -10   19.00    4.34
  -4   7  10   23.84    5.34
   4  -7 -10   13.66    4.27
   4  -7  -9   76.10    7.97
  -4   7   9   86.49   12.74
  -4   7   9   76.87    8.59
   4  -7  -9   87.07    9.30
  -4   7   8  436.48   27.99
   4  -7  -8  390.02   16.13
  -4   7   8  386.63   17.34
   4  -7  -8  432.05   27.57
   4  -7  -8  387.90   17.55
   4  -7  -7  176.00    9.40
   4  -7  -7  194.60   11.05
  -4   7   7  177.45   10.61
   4  -7  -7  202.78   18.33
   4  -7  -6 1005.70   21.48
   4  -7  -6  908.77   17.41
  -4   7   6  926.25   20.66
   4  -7  -6 1061.72   40.25
   4  -7  -5   55.15    4.03
   4  -7  -5   60.62    9.59
   4  -7  -4  336.53   21.29
   4  -7  -3   43.05    7.62
   4  -7  -2  147.10   13.26
  -4   7   1 1336.69   16.02
   4  -7  -1 1656.01   44.41
  -4   7   0  222.51    8.42
  -4   7  -1  245.11   10.69
  -4   7  -2  375.16   15.41
   4  -7   2  382.22   15.78
  -4   7  -3  133.36   10.32
   4  -7   3  131.38   10.31
  -4   7  -4   56.14    7.23
   4  -7   4   51.56    7.05
  -4   7  -5  171.17   13.89
   4  -7   5  172.69   14.02
  -4   7  -6   24.52    6.52
   4  -7   6   17.77    4.94
  -4   7  -7  126.16   13.48
   4  -7   7  120.59   13.11
  -4   7  -8   22.28    6.78
   4  -7   8   19.11    5.84
  -4   7  -9  109.38   14.27
   4  -7   9  113.67   14.23
  -4   7 -10   21.16    7.78
  -4   7 -11   82.10   13.32
  -4   7 -12   60.96   12.58
  -4   7 -13  281.06   27.27
  -4   7 -14   35.68   10.20
  -4   7 -15    3.14    4.92
  -4   7 -16   32.05   10.14
  -4   7 -17   12.14    7.32
  -4   7 -18    8.03    5.64
   4  -6 -20   23.02    8.39
   4  -6 -19    9.48    6.83
   4  -6 -18   -0.55    4.65
   4  -6 -17    2.36    3.18
   4  -6 -16   73.28   13.94
   4  -6 -15   23.59    7.76
  -4   6  14  209.14   19.94
  -4   6  14  221.39   24.66
   4  -6 -14  201.84   19.44
  -4   6  13  148.47   15.78
  -4   6  13  186.55   22.41
   4  -6 -13  171.75   17.17
  -4   6  12   58.63   11.92
  -4   6  12   59.34    9.54
   4  -6 -12   52.54    9.03
  -4   6  11   13.18    7.80
  -4   6  11    7.01    3.29
  -4   6  10   78.79   13.02
  -4   6  10   67.98    8.67
   4  -6  -9    5.72    3.39
  -4   6   9    6.88    3.16
  -4   6   9    6.52    5.15
   4  -6  -9    6.85    5.20
  -4   6   8   64.19    7.31
   4  -6  -8   78.01   11.54
   4  -6  -8   62.95    7.32
  -4   6   7  260.08   13.00
   4  -6  -7  269.29   20.36
   4  -6  -7  279.17   13.67
  -4   6   6  623.98   17.61
   4  -6  -6  683.52   18.66
   4  -6  -6  677.21   30.61
   4  -6  -5  353.71   21.04
  -4   6   5  301.50   10.24
   4  -6  -5  327.38   10.81
   4  -6  -4  410.49   21.90
  -4   6   4  319.36    8.11
   4  -6  -3 1487.64   41.25
   4  -6  -2  612.79   25.35
  -4   6   1  356.07    9.36
  -4   6   1  364.95    8.96
  -4   6   0  242.40    9.35
  -4   6   0  217.53    9.54
  -4   6  -1 1254.49   25.05
   4  -6   2   -2.09    2.14
  -4   6  -2    2.20    2.20
  -4   6  -3  379.47   17.53
   4  -6   3  356.68   16.96
  -4   6  -4  732.91   26.20
   4  -6   4  737.29   26.67
   4  -6   5  699.40   27.87
  -4   6  -5  668.44   27.16
  -4   6  -6  154.65   14.53
   4  -6   6  168.54   14.96
   4  -6   7 1183.47   41.50
  -4   6  -7 1216.76   41.63
   4  -6   8   55.04    9.21
  -4   6  -8   53.33    9.75
  -4   6  -9   41.24    9.24
   4  -6   9   62.62   10.83
  -4   6 -10   44.18   10.11
  -4   6 -11  291.84   25.15
  -4   6 -12  150.74   19.22
  -4   6 -13  246.37   25.37
  -4   6 -14   35.83   10.66
  -4   6 -15   41.93   12.40
  -4   6 -16   45.57   12.29
  -4   6 -17   -5.20    6.71
  -4   6 -18   21.10   10.86
   4  -5 -21  244.43   28.39
   4  -5 -20   17.66    7.96
   4  -5 -19  136.28   19.56
   4  -5 -18   -0.75    3.70
   4  -5 -17    2.94    3.71
   4  -5 -16   71.79   13.27
   4  -5 -15  157.14   18.51
   4  -5 -14  109.37   14.43
  -4   5  14  108.56   14.32
  -4   5  14  105.28   17.19
   4  -5 -13   15.84    6.95
  -4   5  13   14.02    5.52
  -4   5  13   20.21    8.41
  -4   5  12   63.78   10.07
   4  -5 -12   66.55   10.17
  -4   5  12   67.54   12.75
  -4   5  11   56.75   11.01
  -4   5  11   40.45    7.39
  -4   5  10  433.80   22.41
   4  -5 -10  498.59   30.07
  -4   5  10  489.93   30.65
  -4   5   9  342.75   18.60
   4  -5  -9  356.55   24.35
   4  -5  -9  354.16   18.78
  -4   5   8  958.92   28.06
   4  -5  -8  994.63   28.91
   4  -5  -8 1018.32   38.52
   4  -5  -7  117.75   13.02
  -4   5   7  108.65    8.70
   4  -5  -7  120.20    9.30
   4  -5  -6  592.01   18.22
  -4   5   6  556.25   17.41
   4  -5  -6  610.00   27.56
  -4   5   5  486.69   14.00
   4  -5  -5  490.10   14.36
   4  -5  -5  528.86   24.22
  -4   5   4   11.03    2.02
   4  -5  -4    8.33    1.41
   4  -5  -4    4.05    2.35
   4  -5  -3  349.88   18.57
  -4   5   3  299.45    7.95
   4  -5  -2 1130.74   31.87
  -4   5   2  946.10   12.80
   4  -5  -1 3803.38   57.88
  -4   5   1 3721.78   33.09
  -4   5   0  704.31   17.57
  -4   5   0  706.10   17.25
  -4   5  -1  815.80   20.99
  -4   5  -1  797.84   21.69
  -4   5  -2  926.10   25.25
  -4   5  -3  244.48   14.35
   4  -5   3  242.64   14.32
  -4   5  -4 1804.76   42.24
   4  -5   4 1784.08   41.59
   4  -5   5  153.83   13.00
  -4   5  -5  142.80   12.69
   4  -5   6  588.42   27.57
  -4   5  -6  579.46   27.23
   4  -5   7  512.69   27.34
  -4   5  -7  486.97   26.60
  -4   5  -8  305.88   22.67
   4  -5   8  337.10   23.51
  -4   5  -9  459.85   28.51
   4  -5   9  490.19   29.59
  -4   5 -10  124.83   16.12
  -4   5 -11   76.79   13.98
  -4   5 -12   68.18   13.90
  -4   5 -13   18.41    7.12
  -4   5 -14   78.86   15.42
  -4   5 -15   37.89   11.71
  -4   5 -16   26.96    9.27
  -4   5 -17   79.43   16.42
  -4   5 -18    0.52    4.64
   4  -4 -22   51.25   14.07
   4  -4 -21   51.50   13.32
   4  -4 -20    4.65    5.33
   4  -4 -19   50.37   12.53
   4  -4 -18   18.75    8.25
   4  -4 -17    7.78    4.45
   4  -4 -16    1.31    4.54
   4  -4 -15  211.44   20.90
  -4   4  14  168.90   17.89
   4  -4 -14  169.05   18.31
   4  -4 -13   17.56    5.72
  -4   4  13   16.70    6.02
  -4   4  13   13.23    6.08
   4  -4 -12   22.81    6.32
  -4   4  12   21.28    5.88
  -4   4  12   21.71    8.05
  -4   4  11   86.37   10.74
  -4   4  11   80.98   12.63
   4  -4 -11   76.51   11.88
  -4   4  10   85.15   12.26
  -4   4  10   74.49    9.26
   4  -4 -10   75.48   11.20
   4  -4  -9  129.95   14.27
  -4   4   9  117.99   10.80
  -4   4   9  137.29   14.60
   4  -4  -9  129.26   11.59
  -4   4   8  220.31   13.87
   4  -4  -8  225.27   17.23
   4  -4  -8  224.12   14.28
  -4   4   7  350.79   15.73
   4  -4  -7  366.87   21.10
   4  -4  -7  378.11   16.90
  -4   4   6  460.78   16.39
   4  -4  -6  447.99   22.07
   4  -4  -6  485.66   17.24
  -4   4   5  691.87   17.89
   4  -4  -5  706.35   26.15
   4  -4  -5  670.14   18.17
   4  -4  -4  270.62   15.52
   4  -4  -4  270.08    8.89
  -4   4   4  267.82    9.84
  -4   4   3  108.81    5.76
   4  -4  -3  124.36   10.25
   4  -4  -3  109.35    5.35
   4  -4  -2  190.79   12.13
   4  -4  -2  181.52    7.25
  -4   4   2  187.56    7.15
  -4   4   1  405.59   12.11
   4  -4  -1  429.08   18.28
  -4   4   0  246.72   10.85
  -4   4   0  245.08   11.00
  -4   4  -1  424.75   16.14
  -4   4  -1  377.34   15.14
  -4   4  -2  935.02   26.46
  -4   4  -2  965.37   26.38
  -4   4  -3  834.50   27.16
   4  -4   3  823.95   26.82
  -4   4  -4  190.89   13.96
   4  -4   4  189.92   13.88
  -4   4  -5  102.65   11.00
   4  -4   5  114.24   11.43
  -4   4  -6  462.30   24.93
   4  -4   6  481.17   25.16
   4  -4   7  151.05   14.92
  -4   4  -7  141.88   14.51
   4  -4   8  359.10   24.06
  -4   4  -8  345.43   23.93
  -4   4  -9  105.62   14.12
   4  -4   9  108.49   13.93
  -4   4 -10   40.83    8.90
  -4   4 -11   23.23    7.68
  -4   4 -12  268.42   25.16
  -4   4 -13  118.40   18.30
  -4   4 -14   26.40    8.35
  -4   4 -15   29.59    9.78
  -4   4 -16   18.86    8.73
  -4   4 -17   30.89   10.24
  -4   4 -18   29.33   10.94
   4  -3 -22    7.85    5.87
   4  -3 -21   45.30   12.65
   4  -3 -20   16.52    7.58
   4  -3 -19   41.93   11.29
   4  -3 -18   -2.01    5.41
   4  -3 -17    0.98    5.30
   4  -3 -16   23.16    8.08
   4  -3 -15  297.39   25.28
   4  -3 -14  130.17   16.14
  -4   3  13  181.19   17.56
   4  -3 -13  178.26   17.56
  -4   3  12   83.11   11.35
   4  -3 -12   75.83   11.19
  -4   3  12   88.47   12.80
   4  -3 -11   64.63   10.36
  -4   3  11   67.04    9.73
  -4   3  11   70.39   11.67
  -4   3  10  234.61   16.39
  -4   3  10  263.16   20.02
  -4   3   9  279.72   16.97
   4  -3  -9  284.44   20.07
  -4   3   9  315.79   20.95
   4  -3  -9  275.22   17.10
  -4   3   8  250.90   14.89
   4  -3  -8  269.76   18.51
   4  -3  -8  256.19   15.66
  -4   3   8  251.40   17.83
  -4   3   7 1175.19   36.66
  -4   3   7 1095.77   28.99
   4  -3  -7 1086.63   34.39
   4  -3  -7 1132.02   29.85
  -4   3   6 1394.81   36.95
  -4   3   6 1281.88   28.32
   4  -3  -6 1320.54   35.48
   4  -3  -6 1352.98   29.83
  -4   3   5   33.68    5.97
   4  -3  -5   29.61    5.65
   4  -3  -5   31.91    4.34
  -4   3   5   35.93    4.71
  -4   3   4  360.27   12.53
  -4   3   4  372.74   17.24
   4  -3  -4  342.71   11.60
   4  -3  -4  387.64   16.94
   4  -3  -3 2267.06   39.12
   4  -3  -3 2233.54   27.61
  -4   3   3 2135.36   29.13
  -4   3   3 2122.45   26.93
   4  -3  -2  189.18   10.75
   4  -3  -2  190.19    8.54
  -4   3   2  178.76    7.99
   4  -3  -1 5659.70   49.85
  -4   3   1 5504.33   49.04
  -4   3   0 1380.14   27.04
  -4   3  -1 1066.60   26.31
  -4   3  -1 1152.58   27.53
  -4   3  -2   59.38    7.05
  -4   3  -2   69.04    7.94
  -4   3  -3  321.86   17.39
  -4   3  -3  301.97   16.62
   4  -3   4 2404.61   49.92
   4  -3   5  511.78   24.75
   4  -3   6  449.35   24.85
   4  -3   7   87.11   11.47
   4  -3   8  133.24   15.13
  -4   3  -9  127.97   15.69
   4  -3   9  121.81   15.15
  -4   3 -10   77.64   12.41
  -4   3 -11   -1.44    3.98
  -4   3 -12  101.66   15.53
  -4   3 -13   83.99   15.25
  -4   3 -14    8.29    5.78
  -4   3 -15   22.53   10.18
  -4   3 -16   14.90    8.38
  -4   3 -17   49.55   13.93
  -4   3 -18   83.40   17.89
   4  -2 -22   50.70   13.39
   4  -2 -21   28.76   10.58
   4  -2 -20  174.18   22.98
   4  -2 -19   35.73   10.50
   4  -2 -18   57.03   12.70
   4  -2 -17   69.58   13.25
   4  -2 -16   -1.78    4.59
   4  -2 -15   79.83   13.14
   4  -2 -14  298.48   24.04
  -4   2  13  149.54   15.88
   4  -2 -13  137.27   15.46
   4  -2 -12   14.95    6.04
  -4   2  12   19.27    5.73
   4  -2 -12   11.10    5.33
   4  -2 -11   47.45    8.63
  -4   2  11   56.53    9.13
  -4   2  11   49.60    9.44
  -4   2  10  590.15   27.19
   4  -2 -10  600.51   29.01
  -4   2  10  656.85   30.56
  -4   2   9 1208.22   35.53
   4  -2  -9 1222.64   39.01
   4  -2  -9 1154.69   36.15
  -4   2   9 1300.55   41.44
  -4   2   8   11.65    3.79
  -4   2   8   11.51    3.82
   4  -2  -8   10.74    3.07
   4  -2  -8   13.58    4.15
  -4   2   7 3039.08   48.89
   4  -2  -7 2943.25   53.68
   4  -2  -7 2920.41   48.71
  -4   2   6  916.55   27.54
  -4   2   6  879.44   24.37
   4  -2  -6  865.68   26.72
   4  -2  -6  876.45   24.78
  -4   2   5  472.69   18.18
   4  -2  -5  433.07   17.64
   4  -2  -5  459.21   16.82
  -4   2   5  455.34   16.47
   4  -2  -4  841.84   20.27
  -4   2   4  853.04   22.64
  -4   2   4  857.31   20.77
   4  -2  -4  887.10   22.91
   4  -2  -3  341.20   13.29
   4  -2  -3  294.40   11.46
  -4   2   3  307.29   11.56
  -4   2   3  343.62   13.40
  -4   2   2  664.38   18.53
   4  -2  -2  685.43   18.63
  -4   2   2  666.19   17.12
  -4   2   1 6642.88   56.72
  -4   2   1 6741.12   58.30
  -4   2   0  197.14   10.92
  -4   2  -1 2280.69   39.78
  -4   2  -2  479.53   20.01
  -4   2  -3 1988.80   43.56
  -4   2  -4  367.71   20.63
  -4   2  -5  141.50   13.38
   4  -2   6  111.88   12.64
  -4   2  -6  106.47   12.64
   4  -2   7  156.11   15.51
   4  -2   8  132.99   15.07
  -4   2  -9   42.24    9.43
   4  -2   9   49.32    9.93
  -4   2 -10   36.11    8.79
  -4   2 -11   56.20   10.46
  -4   2 -12   27.86    8.75
  -4   2 -13   19.40    7.69
  -4   2 -14   49.83   12.76
  -4   2 -15   33.73   10.35
  -4   2 -16   13.68    7.35
  -4   2 -17   45.71   13.85
  -4   2 -18   13.05    8.96
   4  -1 -22  103.32   19.20
   4  -1 -21   48.28   13.51
   4  -1 -20    7.70    5.92
   4  -1 -19   28.40   10.51
   4  -1 -18    3.38    4.25
   4  -1 -17   78.11   14.53
   4  -1 -16  103.31   16.23
   4  -1 -15  497.54   32.35
   4  -1 -14   23.62    7.53
  -4   1  13  240.98   20.04
   4  -1 -13  271.75   22.54
   4  -1 -13  250.50   21.79
   4  -1 -12  104.50   13.49
  -4   1  12  103.10   12.71
   4  -1 -12  109.10   13.40
   4  -1 -11  143.02   14.79
  -4   1  11  163.16   15.29
  -4   1  10  128.18   12.92
   4  -1 -10  146.48   13.82
  -4   1   9  732.65   28.25
   4  -1  -9  672.45   27.86
  -4   1   9  715.74   29.54
   4  -1  -9  669.26   27.30
  -4   1   8 1311.38   36.57
   4  -1  -8 1344.20   36.45
  -4   1   8 1389.66   37.71
   4  -1  -8 1399.37   37.21
  -4   1   7  403.25   18.49
   4  -1  -7  380.53   18.21
  -4   1   7  402.12   19.41
   4  -1  -7  393.95   18.93
   4  -1  -6 1275.56   30.01
  -4   1   6 1258.26   30.80
  -4   1   6 1342.74   31.02
  -4   1   5 1172.97   25.90
   4  -1  -5 1162.75   25.74
  -4   1   5 1116.98   26.67
  -4   1   4 1578.37   27.22
  -4   1   4 1542.27   30.47
   4  -1  -4 1556.30   26.95
  -4   1   3  228.90   10.85
   4  -1  -3  239.53    9.55
  -4   1   3  235.52    9.40
  -4   1   2  598.37   17.72
   4  -1  -2  565.13   14.16
  -4   1   2  600.86   14.41
  -4   1   1  596.58   18.52
  -4   1   0  995.04   26.15
  -4   1  -1 2042.67   39.20
  -4   1  -2  692.73   24.51
  -4   1  -3  734.98   26.93
  -4   1  -4 1000.84   33.67
  -4   1  -5 2065.82   51.41
  -4   1  -6  249.67   19.80
  -4   1  -7   36.12    7.74
  -4   1  -8    2.92    3.19
  -4   1  -9   87.14   12.58
  -4   1  -9   79.25   12.78
  -4   1 -10   31.57    8.73
  -4   1 -11  110.10   16.16
  -4   1 -12  299.98   27.22
  -4   1 -13  128.34   18.39
  -4   1 -14   55.97   13.10
  -4   1 -15    6.43    5.25
  -4   1 -16   21.85    9.48
  -4   1 -17   40.68   12.51
   4   0 -22   17.02    8.82
   4   0 -21    5.95    5.43
   4   0 -20   -9.74    8.35
   4   0 -19   14.04    5.09
   4   0 -18   11.65    6.98
   4   0 -17  106.40   17.18
   4   0 -16   52.99   11.31
   4   0 -15 1150.50   49.67
   4   0 -14  361.09   27.19
   4   0 -13  349.17   24.82
  -4   0  13  351.98   24.53
   4   0 -13  339.25   24.53
   4   0 -12    9.02    4.81
   4   0 -12    6.52    2.34
  -4   0  12   10.93    3.83
   4   0 -11   67.83    9.63
  -4   0  11   53.31    8.76
   4   0 -10   -0.13    2.48
  -4   0  10   -8.68    3.88
  -4   0   9 1402.43   39.89
   4   0  -9 1379.88   38.46
  -4   0   8 1855.49   43.49
   4   0  -8 1767.91   40.03
   4   0  -7 1859.04   37.76
  -4   0   7 1932.46   41.29
  -4   0   7 1973.05   38.70
   4   0  -6 1396.85   29.12
  -4   0   6 1361.54   29.97
  -4   0   6 1422.76   33.97
  -4   0   5  918.34   25.58
   4   0  -5  916.76   20.86
  -4   0   5  906.44   21.29
  -4   0   4 3906.29   36.21
   4   0  -4 3971.56   35.98
  -4   0   4 4091.59   51.59
  -4   0   3 1770.60   20.15
   4   0  -3 1787.23   20.30
  -4   0   3 1832.54   32.91
  -4   0   2 7822.44   68.56
  -4   0   2 7509.36   39.28
  -4   0   1  817.00   23.17
  -4   0   0  135.51   10.14
  -4   0  -1  214.33   13.34
  -4   0  -2 1838.92   41.14
  -4   0  -3  218.58   15.52
  -4   0  -4  964.09   34.40
  -4   0  -5  552.34   26.85
  -4   0  -6   40.92    8.28
  -4   0  -7   11.22    4.59
  -4   0  -7    9.59    4.44
  -4   0  -8  101.09   13.80
  -4   0  -8  105.81   13.68
  -4   0  -8   75.43   11.43
  -4   0  -9   48.56    8.92
  -4   0  -9   62.97   11.15
  -4   0 -10   65.99   12.93
  -4   0 -11   43.17   10.08
  -4   0 -12   43.25   11.68
  -4   0 -13  265.29   26.68
  -4   0 -14    2.34    5.23
  -4   0 -15   34.58   10.23
  -4   0 -16   14.59    8.65
  -4   0 -17   72.39   16.89
   4   1 -22   -1.01    6.95
   4   1 -21   59.66   14.54
   4   1 -20   31.18    9.71
   4   1 -19    2.50    3.80
   4   1 -18   31.09    9.31
   4   1 -17   14.47    6.86
   4   1 -16  134.04   18.13
   4   1 -15  592.03   34.99
   4   1 -14  101.15   13.67
  -4  -1  13  362.56   25.44
   4   1 -13  351.69   25.16
   4   1 -12    6.57    3.66
   4   1 -12    3.85    2.96
  -4  -1  12    6.63    4.13
   4   1 -11  656.73   29.68
  -4  -1  11  734.38   32.61
  -4  -1  10  563.96   27.57
   4   1 -10  573.75   26.24
  -4  -1   9 1880.84   47.05
   4   1  -9 1759.33   42.76
  -4  -1   8 3753.48   62.99
   4   1  -8 3574.47   54.87
   4   1  -7 2455.66   40.96
  -4  -1   7 2553.56   48.86
  -4  -1   6  354.32   17.56
   4   1  -6  312.12   12.93
   4   1  -5  142.88    7.35
  -4  -1   5  139.75   10.60
  -4  -1   4  959.73   26.03
   4   1  -4  989.67   14.55
  -4  -1   4  902.85   26.93
  -4  -1   3  108.95    9.25
  -4  -1   2 3163.04   46.59
  -4  -1   1 3127.70   47.73
  -4  -1   0  226.46   13.63
  -4  -1  -1   44.13    6.90
  -4  -1  -2  371.27   19.63
  -4  -1  -2  352.11   15.94
  -4  -1  -3  154.48   11.85
  -4  -1  -3  141.98   12.48
  -4  -1  -4 1013.04   35.38
  -4  -1  -4  954.47   31.14
  -4  -1  -5  995.89   34.49
  -4  -1  -5  982.30   36.48
  -4  -1  -6  308.08   22.23
  -4  -1  -6  320.24   21.53
  -4  -1  -7  645.85   32.80
  -4  -1  -7  666.55   32.92
  -4  -1  -7  659.31   31.66
  -4  -1  -8  371.00   26.04
  -4  -1  -8  350.09   25.01
  -4  -1  -9  129.62   16.24
  -4  -1 -10  159.19   18.52
  -4  -1 -11  224.58   23.06
  -4  -1 -12   46.20   11.22
  -4  -1 -13   -6.05    7.68
  -4  -1 -14    5.52    4.81
  -4  -1 -15   30.02   10.18
  -4  -1 -16   24.41    9.42
  -4  -1 -17   43.94   13.05
   4   2 -22    4.67    5.89
   4   2 -21   -5.12    4.98
   4   2 -20   18.35    7.44
   4   2 -19   62.11   14.20
   4   2 -18  101.52   16.99
   4   2 -17  278.57   26.62
   4   2 -16   36.23    9.70
   4   2 -15   82.34   13.37
   4   2 -14  104.28   13.81
   4   2 -14  103.06   14.77
   4   2 -13   40.65    8.30
  -4  -2  13   38.44    8.56
   4   2 -13   41.37    9.70
   4   2 -12   28.70    7.11
  -4  -2  12   31.35    7.52
  -4  -2  11  580.86   29.33
   4   2 -11  526.07   26.47
  -4  -2  10  217.32   17.21
   4   2 -10  224.03   16.21
  -4  -2   9  603.83   27.28
   4   2  -9  580.25   24.03
   4   2  -8  460.73   19.63
  -4  -2   8  470.35   22.95
   4   2  -7 1453.04   30.23
  -4  -2   7 1550.17   39.46
   4   2  -6  330.83   12.56
  -4  -2   6  340.94   17.74
  -4  -2   5  703.85   24.33
   4   2  -5  673.69   14.63
  -4  -2   4  166.75   11.88
  -4  -2   3  622.76   21.71
  -4  -2   2   54.41    7.09
  -4  -2   1  849.00   15.30
  -4  -2   1  799.36   25.55
  -4  -2   0  957.99   29.18
  -4  -2   0  885.38   19.57
  -4  -2  -1  795.93   27.94
  -4  -2  -1  743.92   20.92
  -4  -2  -2  117.18   11.13
  -4  -2  -2  118.79    9.64
   4   2   3  959.06   33.65
  -4  -2  -3  893.23   32.38
  -4  -2  -3  863.12   28.22
  -4  -2  -4  567.97   27.03
  -4  -2  -4  570.67   24.99
  -4  -2  -5 1104.51   40.16
  -4  -2  -5 1043.70   35.92
  -4  -2  -6   52.18    8.91
  -4  -2  -6   51.57    9.53
  -4  -2  -6   54.53    9.34
  -4  -2  -7   53.59    9.53
  -4  -2  -7   55.30   10.15
  -4  -2  -7   52.97    9.76
  -4  -2  -8  159.25   17.61
  -4  -2  -8  173.69   17.73
  -4  -2  -8  141.90   15.93
  -4  -2  -9   63.50   10.97
  -4  -2 -10   75.00   13.43
  -4  -2 -11  115.29   16.17
  -4  -2 -12  161.82   20.58
  -4  -2 -13   58.24   13.47
  -4  -2 -14    1.34    3.99
  -4  -2 -15   12.27    7.39
  -4  -2 -16   56.79   14.59
  -4  -2 -17   -9.64    7.72
   4   3 -22    8.86    7.65
   4   3 -21   17.61    8.61
   4   3 -20   18.21    9.49
   4   3 -19   23.38    8.74
   4   3 -18   64.08   13.66
   4   3 -17   34.53   10.22
   4   3 -16  115.36   16.91
   4   3 -15  170.92   19.72
   4   3 -14   16.99    5.78
   4   3 -14   19.99    8.30
  -4  -3  13   31.33    7.72
   4   3 -13   19.80    7.05
   4   3 -13   24.31    7.42
  -4  -3  12   63.81   10.49
   4   3 -12   73.85   10.79
  -4  -3  11  116.29   13.48
   4   3 -11  124.65   12.50
  -4  -3  10  220.14   17.50
   4   3 -10  221.84   15.44
  -4  -3   9  935.93   34.42
  -4  -3   8  429.25   22.41
  -4  -3   7 1061.94   33.74
  -4  -3   6   84.35    9.51
  -4  -3   5 2025.05   43.32
   4   3  -4   63.87    3.53
  -4  -3   4   86.94    8.75
  -4  -3   3 4020.48   58.67
  -4  -3   2  141.87    5.86
  -4  -3   2  144.14   11.37
   4   3  -2  154.63    6.23
   4   3  -1 1765.48   25.76
  -4  -3   1 1700.93   39.52
  -4  -3   0  581.20   17.19
  -4  -3   0  610.04   24.43
   4   3   0  594.35   17.81
   4   3   1 2477.68   51.35
  -4  -3  -1 2365.76   49.29
   4   3   2 1159.29   35.93
  -4  -3  -2 1167.76   36.78
  -4  -3  -3 1078.08   32.51
  -4  -3  -3 1114.73   37.28
  -4  -3  -4   89.33   10.15
  -4  -3  -4   79.38   10.34
  -4  -3  -5  271.69   20.15
  -4  -3  -5  267.24   18.73
  -4  -3  -5  280.67   20.48
  -4  -3  -6  263.27   19.89
  -4  -3  -6  286.77   21.82
  -4  -3  -6  297.78   22.05
  -4  -3  -7   20.53    6.04
  -4  -3  -7   24.11    7.26
  -4  -3  -7   27.30    7.58
  -4  -3  -8   38.75    9.32
  -4  -3  -8   49.56   10.33
  -4  -3  -9   30.11    8.30
  -4  -3 -10   41.85    9.66
  -4  -3 -11   56.52   12.01
  -4  -3 -12  183.27   22.29
  -4  -3 -13  107.38   17.65
  -4  -3 -14   -2.43    5.44
  -4  -3 -15   13.38    6.55
  -4  -3 -16   78.91   16.71
   4   4 -22   87.83   18.28
   4   4 -21  208.40   27.33
   4   4 -20   73.49   15.73
   4   4 -19   16.52    8.70
   4   4 -18  165.16   22.21
   4   4 -17   -2.72    4.17
   4   4 -16  161.10   20.60
   4   4 -15   23.03    8.68
   4   4 -14  481.40   29.50
   4   4 -14  692.18   38.16
   4   4 -13   -1.22    2.63
   4   4 -13    0.97    3.69
  -4  -4  12   26.27    6.57
  -4  -4  11   24.14    6.21
  -4  -4  10  329.90   22.07
  -4  -4   9  823.00   33.13
  -4  -4   8  337.81   20.29
  -4  -4   7  283.73   18.36
  -4  -4   6  462.67   22.26
  -4  -4   5  563.16   23.66
   4   4  -4  321.13    9.86
  -4  -4   4  348.94   19.21
  -4  -4   3  163.36   12.55
   4   4  -3  159.12    6.97
   4   4  -2  340.84   11.25
   4   4  -2  330.30   18.94
  -4  -4   2  328.63   11.13
  -4  -4   2  329.27   17.79
   4   4  -1  246.38   10.98
  -4  -4   1  230.45   15.84
   4   4  -1  258.81   16.61
  -4  -4   1  227.57   10.50
   4   4   0  351.39   15.10
   4   4   0  359.49   19.71
  -4  -4   0  340.80   14.36
  -4  -4   0  346.18   19.38
  -4  -4  -1  524.32   24.25
   4   4   1  528.33   24.57
  -4  -4  -1  489.20   19.23
   4   4   1  541.05   20.55
   4   4   2   13.44    5.24
   4   4   2    9.75    3.46
  -4  -4  -2   13.09    4.59
  -4  -4  -2   14.57    4.17
  -4  -4  -3    2.44    3.01
   4   4   3    2.01    3.49
  -4  -4  -3    2.40    1.93
  -4  -4  -4  244.60   18.78
  -4  -4  -4  229.84   16.78
   4   4   4  240.32   18.75
  -4  -4  -5  273.59   19.59
  -4  -4  -5  305.14   21.87
  -4  -4  -5  274.79   20.55
  -4  -4  -6    7.80    3.95
  -4  -4  -6    5.96    3.54
  -4  -4  -6   17.70    5.20
  -4  -4  -7    7.80    5.03
  -4  -4  -7    4.03    3.61
  -4  -4  -7   11.95    5.64
  -4  -4  -8   45.85    9.76
  -4  -4  -9   22.99    7.44
  -4  -4 -10  207.05   21.91
  -4  -4 -11   80.46   14.55
  -4  -4 -12   14.03    6.97
  -4  -4 -13    1.97    4.73
  -4  -4 -14   32.36   10.14
  -4  -4 -15   77.26   16.19
  -4  -4 -16   -5.33    5.91
   4   5 -22   15.75    8.42
   4   5 -21  107.81   20.03
   4   5 -20   23.91   10.11
   4   5 -19    7.38    5.26
   4   5 -18   11.88    6.48
   4   5 -17   42.80   10.99
   4   5 -16  215.67   23.68
   4   5 -15   41.55   10.72
   4   5 -14    7.10    5.07
   4   5 -13  128.61   16.77
  -4  -5  12  820.99   38.53
   4   5 -12  844.18   39.49
  -4  -5  11  402.50   25.51
  -4  -5  10  832.83   35.36
  -4  -5   9  178.63   15.66
  -4  -5   8  504.44   25.91
  -4  -5   7  479.16   24.76
  -4  -5   6  530.17   24.40
   4   5  -5  453.30   14.41
  -4  -5   5  512.40   23.59
   4   5  -5  524.13   24.27
   4   5  -4  140.43    7.81
   4   5  -4  147.40   13.63
  -4  -5   4  148.49   12.73
  -4  -5   3  249.50   10.75
  -4  -5   3  262.00   16.55
   4   5  -3  273.96   17.70
   4   5  -3  260.93   10.77
   4   5  -2  315.94   12.85
  -4  -5   2  312.43   18.84
   4   5  -2  309.61   19.41
  -4  -5   2  310.64   12.74
   4   5  -1  642.88   19.98
   4   5  -1  686.98   27.68
  -4  -5   1  685.95   27.70
  -4  -5   0   20.39    4.27
   4   5   0   25.72    5.56
  -4  -5   0   25.15    6.15
   4   5   0   29.04    6.79
   4   5   1  116.05   12.50
  -4  -5  -1   87.11   10.50
  -4  -5  -1   98.72    9.32
   4   5   1  106.86    9.91
  -4  -5  -2  273.16   16.52
  -4  -5  -2  278.80   19.09
   4   5   2  286.86   17.42
   4   5   2  326.59   20.54
   4   5   3  595.09   28.97
  -4  -5  -3  573.02   28.50
  -4  -5  -3  522.90   24.90
   4   5   4  802.23   34.71
  -4  -5  -4  763.64   34.66
  -4  -5  -4  758.19   33.88
  -4  -5  -4  707.94   30.61
  -4  -5  -5   27.89    7.00
  -4  -5  -5   19.77    5.72
  -4  -5  -5   18.47    5.23
  -4  -5  -6   65.05   10.66
  -4  -5  -6   45.30    9.10
  -4  -5  -6   51.17    9.38
  -4  -5  -7   41.12    9.15
  -4  -5  -8   18.65    6.44
  -4  -5  -9   69.08   12.44
  -4  -5 -10   56.65   11.29
  -4  -5 -11   63.58   12.74
  -4  -5 -12   67.18   14.18
  -4  -5 -13   13.62    6.69
  -4  -5 -14   31.49   10.42
  -4  -5 -15   10.99    8.39
  -4  -5 -16    8.31    7.56
   4   6 -22    1.92    5.01
   4   6 -21   26.13   10.01
   4   6 -20   48.57   13.12
   4   6 -19   14.50    6.06
   4   6 -18   35.26   10.33
   4   6 -17   14.90    7.37
   4   6 -16  148.52   20.17
   4   6 -15   25.41    9.57
   4   6 -14   70.49   13.23
   4   6 -13  334.98   26.32
  -4  -6  12   -0.48    3.48
   4   6 -12    0.22    3.65
  -4  -6  11  275.41   21.28
   4   6 -11  271.71   21.74
   4   6 -10   78.86   11.81
  -4  -6  10   81.33   11.53
   4   6  -9   76.55   10.94
  -4  -6   9   73.54   10.38
   4   6  -8   79.39   11.31
   4   6  -8   55.22    8.80
  -4  -6   8   70.35   10.15
   4   6  -7   79.31   10.75
  -4  -6   7   88.33   10.93
   4   6  -6  127.22   13.43
   4   6  -6  111.61    8.46
  -4  -6   6  127.21   12.47
  -4  -6   5  245.78   16.87
   4   6  -5  250.82   17.59
   4   6  -5  246.35   12.14
   4   6  -4  110.41   11.56
  -4  -6   4  120.72   11.79
  -4  -6   4  119.92   11.92
   4   6  -4  116.54    8.24
  -4  -6   3  329.76   14.16
   4   6  -3  395.19   21.40
   4   6  -3  364.30   14.68
  -4  -6   3  361.23   20.72
   4   6  -2 1382.04   30.52
  -4  -6   2 1416.38   40.30
   4   6  -2 1469.53   41.56
   4   6  -1  206.39   12.52
  -4  -6   1  194.38   12.24
  -4  -6   1  202.53   15.65
   4   6  -1  209.26   16.33
   4   6   0   85.58    8.87
  -4  -6   0   75.50   10.10
   4   6   0   84.03   10.66
  -4  -6   0   77.39    8.54
  -4  -6  -1  113.11   12.12
  -4  -6  -1  109.63   10.56
   4   6   1  115.22   12.60
   4   6   1  130.28   11.60
  -4  -6  -2  354.76   22.33
  -4  -6  -2  336.36   19.73
   4   6   2  344.28   21.78
   4   6   2  308.65   19.28
   4   6   3  184.87   16.72
  -4  -6  -3  184.43   16.84
  -4  -6  -3  183.85   15.30
  -4  -6  -4   99.05   12.71
  -4  -6  -4   88.58   11.47
  -4  -6  -4   84.93   12.16
   4   6   4  103.19   12.86
  -4  -6  -5   11.42    4.97
  -4  -6  -5    5.28    3.78
  -4  -6  -5    2.91    2.77
  -4  -6  -6   67.98   10.81
  -4  -6  -6   45.03    9.25
  -4  -6  -6   50.85   10.26
  -4  -6  -7   33.25    8.37
  -4  -6  -8   36.36    9.27
  -4  -6  -9   44.90    9.76
  -4  -6 -10  129.58   18.00
  -4  -6 -11  101.98   16.30
  -4  -6 -12   10.26    7.94
  -4  -6 -13    9.87    5.96
  -4  -6 -14    5.03    4.71
  -4  -6 -15   32.62   11.91
   4   7 -21  155.42   23.76
   4   7 -20   23.73   10.79
   4   7 -19    5.30    5.42
   4   7 -18    4.17    4.90
   4   7 -17  175.09   22.56
   4   7 -16  274.60   26.72
   4   7 -15  157.49   19.85
   4   7 -14  211.91   22.16
   4   7 -13    6.79    5.27
   4   7 -12   68.14   12.01
   4   7 -11  153.30   17.11
  -4  -7  11  145.04   15.85
   4   7 -10 1015.38   41.40
  -4  -7  10  968.64   39.69
   4   7  -9   93.40   12.50
  -4  -7   9   97.71   12.46
   4   7  -8  109.89   13.41
  -4  -7   8   93.95   12.01
   4   7  -7   16.77    6.10
   4   7  -7   16.06    4.11
  -4  -7   7   24.98    6.50
   4   7  -6  207.17   16.96
  -4  -7   6  201.89   16.19
   4   7  -6  193.71   12.23
  -4  -7   5  205.04   16.15
   4   7  -5  193.20   16.63
   4   7  -5  206.74   12.12
   4   7  -4   63.00    6.86
   4   7  -4   64.81    9.36
  -4  -7   4   59.96    8.73
   4   7  -3  485.59   24.75
  -4  -7   3  438.74   24.04
  -4  -7   3  406.04   17.51
   4   7  -3  431.46   17.75
  -4  -7   2   64.94    7.32
   4   7  -2   68.36    9.96
   4   7  -2   66.55    7.52
  -4  -7   2   56.72    8.85
   4   7  -1   65.55    8.05
   4   7  -1   68.24    9.70
  -4  -7   1   65.18    7.79
  -4  -7   1   56.02    9.03
   4   7   0   84.78    9.34
  -4  -7   0   71.45    8.61
   4   7   0   79.15   10.90
  -4  -7   0   76.52   10.19
   4   7   1   29.78    5.95
  -4  -7  -1   42.58    7.36
   4   7   1   44.32    8.19
  -4  -7  -1   36.93    7.55
   4   7   2  198.40   17.12
  -4  -7  -2  184.36   16.64
  -4  -7  -2  186.74   15.34
  -4  -7  -3  235.14   19.63
  -4  -7  -3  209.90   17.40
   4   7   3  252.46   19.87
   4   7   4  467.25   27.84
  -4  -7  -4  461.36   27.10
  -4  -7  -4  413.70   26.26
   4   7   4  489.10   28.41
  -4  -7  -5   22.64    6.31
  -4  -7  -5   19.51    5.92
  -4  -7  -5   31.19    7.94
   4   7   5   29.37    7.66
  -4  -7  -6  110.24   14.93
  -4  -7  -7   13.82    5.26
  -4  -7  -8   10.98    3.87
  -4  -7  -9    5.36    4.37
  -4  -7 -10   45.01   11.63
  -4  -7 -11  156.45   20.57
  -4  -7 -12   17.83    7.09
  -4  -7 -13    8.61    5.91
  -4  -7 -14    6.39    4.40
  -4  -7 -15   13.41    8.42
   4   8 -21   14.71    8.23
   4   8 -20   16.29    8.87
   4   8 -19    3.11    4.24
   4   8 -18  220.97   26.12
   4   8 -17  140.66   20.56
   4   8 -16   27.29   10.02
   4   8 -15   10.75    4.56
   4   8 -14   39.94   10.25
   4   8 -13   54.05   10.52
   4   8 -12    6.97    3.90
  -4  -8  11  112.72   14.32
   4   8 -11  119.18   15.37
   4   8 -10  188.27   18.41
  -4  -8  10  158.84   16.50
   4   8  -9  111.56   14.25
  -4  -8   9  102.64   12.80
   4   8  -8   54.56    7.68
   4   8  -8   64.84   10.04
  -4  -8   8   75.12   10.92
   4   8  -7  235.79   14.94
   4   8  -7  253.93   19.92
  -4  -8   7  238.56   18.57
   4   8  -6  167.26   15.89
   4   8  -6  168.55   12.35
  -4  -8   6  158.58   15.50
   4   8  -5  767.71   25.40
   4   8  -5  782.35   33.02
  -4  -8   5  779.51   32.25
   4   8  -4  303.03   21.12
  -4  -8   4  290.93   19.64
   4   8  -4  285.35   15.65
  -4  -8   3   49.05    6.90
   4   8  -3   60.41    9.71
   4   8  -3   58.09    7.46
  -4  -8   3   63.13   10.02
  -4  -8   2   24.57    5.12
   4   8  -2   23.26    6.26
   4   8  -2   28.81    5.39
  -4  -8   2   29.21    6.37
  -4  -8   1    5.97    3.21
   4   8  -1    8.49    4.14
  -4  -8   1   11.06    4.67
   4   8  -1    7.48    4.08
   4   8   0    2.34    2.77
   4   8   0    3.13    3.38
  -4  -8   0   -1.39    3.58
  -4  -8   0    0.07    3.04
  -4  -8  -1  318.78   20.26
  -4  -8  -1  359.69   23.11
   4   8   1  362.30   23.36
  -4  -8  -2    5.27    3.32
   4   8   2    4.75    3.86
  -4  -8  -2    4.86    2.81
   4   8   3  583.48   30.22
  -4  -8  -3  528.01   28.47
   4   8   3  606.91   31.76
   4   8   4   11.26    5.28
  -4  -8  -4   21.09    6.95
  -4  -8  -4   14.58    6.26
  -4  -8  -4   10.52    4.68
   4   8   4   18.24    6.70
   4   8   5   73.66   12.11
  -4  -8  -5   62.02   10.79
  -4  -8  -5   81.55   12.54
  -4  -8  -6   68.09   11.76
   4   8   6   73.42   12.56
  -4  -8  -7   65.72   12.09
  -4  -8  -8   14.35    6.13
  -4  -8  -9   91.50   15.38
  -4  -8 -10   55.31   11.90
  -4  -8 -11    2.97    3.64
  -4  -8 -12   16.48    7.45
  -4  -8 -13   16.57    8.02
  -4  -8 -14   34.75   10.86
   4   9 -21   22.71    9.14
   4   9 -20   42.10   12.94
   4   9 -19   -1.17    5.07
   4   9 -18   16.71    8.96
   4   9 -17   75.30   15.51
   4   9 -16  115.11   17.84
   4   9 -15   30.32    8.80
   4   9 -14  115.67   16.83
   4   9 -13   41.05   10.49
   4   9 -12   59.74   11.16
   4   9 -11   32.60    8.80
   4   9 -10  208.79   19.99
  -4  -9  10  204.77   19.04
   4   9  -9  373.81   25.90
  -4  -9   9  388.49   25.61
   4   9  -8  159.93   13.48
   4   9  -8  227.23   19.81
  -4  -9   8  201.24   18.23
   4   9  -7  121.34   11.37
   4   9  -7  121.54   14.30
  -4  -9   7  115.91   13.80
   4   9  -6  212.90   18.18
   4   9  -6  207.47   14.40
  -4  -9   6  191.14   17.05
   4   9  -5  107.86   13.01
  -4  -9   5  107.96   12.44
   4   9  -5   96.42    9.79
   4   9  -4   49.33    7.43
   4   9  -4   50.69    8.91
  -4  -9   4   50.50    8.61
  -4  -9   3  171.09   13.72
   4   9  -3  176.10   16.63
   4   9  -3  173.14   13.57
  -4  -9   3  179.91   16.33
  -4  -9   2    4.04    2.55
   4   9  -2    7.55    3.73
   4   9  -2    8.55    3.08
  -4  -9   2   15.50    4.57
  -4  -9   1  317.14   21.85
   4   9  -1  346.33   22.95
  -4  -9   1  323.87   19.86
   4   9   0  216.64   18.55
  -4  -9   0  204.64   17.57
  -4  -9   0  194.37   16.25
  -4  -9  -1  183.50   16.16
   4   9   1  210.10   18.27
  -4  -9  -2   95.04   12.47
   4   9   2  129.16   14.63
  -4  -9  -2   79.60   11.59
   4   9   2  125.08   14.01
   4   9   3  178.25   17.54
   4   9   3  170.01   17.03
  -4  -9  -3  132.46   15.49
  -4  -9  -3  114.08   14.17
  -4  -9  -4  237.18   20.97
  -4  -9  -4  246.66   21.16
   4   9   4  244.65   22.22
   4   9   4  265.66   22.82
  -4  -9  -5   54.37   10.55
   4   9   5   76.68   12.82
  -4  -9  -6    7.84    4.46
   4   9   6   13.50    6.19
  -4  -9  -7   27.50    8.21
  -4  -9  -8   40.50   10.43
  -4  -9  -9   10.84    5.60
  -4  -9 -10   31.19    8.45
  -4  -9 -11    5.32    4.52
  -4  -9 -12   14.06    6.81
  -4  -9 -13   65.33   14.60
   4  10 -21   10.09    9.83
   4  10 -20    3.76    7.29
   4  10 -19  -10.26    7.49
   4  10 -18  143.16   21.44
   4  10 -17   25.38    9.94
   4  10 -16   43.99   11.83
   4  10 -15  147.92   19.55
   4  10 -14   71.97   13.81
   4  10 -13    1.83    4.05
   4  10 -12   42.14   10.33
   4  10 -11  143.13   17.26
   4  10 -10  351.39   26.86
  -4 -10   9  390.71   26.08
   4  10  -9  573.76   32.71
   4  10  -8  167.63   18.26
  -4 -10   8  126.28   14.71
   4  10  -7   66.34   11.32
  -4 -10   7   62.32   10.11
   4  10  -6  149.75   15.93
  -4 -10   6  138.08   14.94
   4  10  -5   94.81   13.07
  -4 -10   5   78.82   11.22
   4  10  -4   96.85   13.11
  -4 -10   4   84.04   11.63
  -4 -10   3  312.36   21.71
  -4 -10   3  330.80   20.29
  -4 -10   2   37.37    6.98
   4  10  -2   43.32    8.54
  -4 -10   2   34.86    7.44
  -4 -10   1  189.47   16.12
   4  10  -1  190.73   18.06
  -4 -10   0  155.26   15.15
   4  10   0  140.08   14.79
   4  10   0  143.41   15.26
   4  10   1  115.62   13.43
   4  10   1   84.95   12.05
  -4 -10  -1   93.64   12.40
  -4 -10  -1   75.54   11.23
   4  10   2   87.64   12.76
  -4 -10  -2   80.78   12.07
  -4 -10  -2   56.34    9.79
   4  10   2   93.23   13.02
   4  10   3  279.48   22.72
  -4 -10  -3  247.27   21.18
  -4 -10  -3  221.04   20.20
   4  10   3  266.41   22.24
   4  10   4   34.93    9.14
  -4 -10  -4   38.92    8.82
  -4 -10  -5  113.18   15.05
   4  10   5   89.32   14.09
  -4 -10  -6  163.13   18.54
   4  10   6  146.49   18.60
  -4 -10  -7  167.50   19.20
  -4 -10  -8   11.69    6.90
  -4 -10  -9  149.64   19.37
  -4 -10 -10   25.02    8.74
  -4 -10 -11   64.67   13.68
  -4 -10 -12   29.86    9.65
   4  11 -20    9.28    6.32
   4  11 -19   16.35    9.15
   4  11 -18    0.12    6.96
   4  11 -17   10.74    5.28
   4  11 -16   12.19    6.20
   4  11 -15   17.93    7.23
   4  11 -14    5.82    3.99
   4  11 -13    9.02    5.02
   4  11 -12  109.01   15.75
   4  11 -11  309.08   26.57
   4  11 -11  312.42   22.31
   4  11 -10   51.93   10.63
   4  11 -10   51.77    9.77
   4  11  -9   80.12   13.03
   4  11  -8  103.31   14.37
  -4 -11   8   86.63   12.58
  -4 -11   7   80.38   11.80
   4  11  -7  106.56   13.68
   4  11  -6   38.73    8.47
  -4 -11   6   32.58    7.51
   4  11  -5  109.60   14.42
  -4 -11   5   80.99   11.52
  -4 -11   4   51.28    9.27
   4  11  -4   81.01   11.80
  -4 -11   3   25.92    6.67
   4  11  -3   38.01    8.08
   4  11  -2  249.74   19.31
   4  11  -2  241.16   20.55
  -4 -11   2  245.65   18.96
   4  11  -1  101.40   13.50
   4  11  -1   95.36   12.22
  -4 -11   1   85.49   11.69
  -4 -11   1   66.04   10.51
   4  11   0   72.38   11.29
   4  11   0   67.25   10.59
  -4 -11   0   64.49   10.38
  -4 -11   0   66.69   10.34
   4  11   1  160.32   16.62
   4  11   1  179.57   18.21
  -4 -11  -1  166.07   17.38
  -4 -11  -1  161.83   16.81
   4  11   2   70.85   11.37
  -4 -11  -2   59.28   10.78
   4  11   2   58.10   10.65
   4  11   3  133.20   16.30
  -4 -11  -3  120.47   15.02
   4  11   3  127.85   16.25
   4  11   4   12.24    5.07
  -4 -11  -4   12.20    5.93
   4  11   5    5.11    5.66
  -4 -11  -5    2.56    3.77
   4  11   6   -0.13    4.68
  -4 -11  -6    1.95    3.70
   4  11   7   19.98    7.97
  -4 -11  -7   20.82    6.89
  -4 -11  -8   41.59   10.22
  -4 -11  -9   -7.80    6.42
  -4 -11 -10    0.61    4.93
   4  12 -20   30.64    9.60
   4  12 -19    7.44    6.71
   4  12 -18   46.11   13.92
   4  12 -17    9.38    6.53
   4  12 -16   25.18    9.38
   4  12 -15  105.73   17.41
   4  12 -14    2.86    4.30
   4  12 -14   -2.33    6.20
   4  12 -13   98.52   13.99
   4  12 -13   94.64   16.10
   4  12 -12   27.27    8.93
   4  12 -12   23.57    6.86
   4  12 -11  203.99   18.60
   4  12 -11  211.22   22.14
   4  12 -10  104.37   15.67
   4  12 -10   97.63   12.65
   4  12  -9   67.07   10.53
   4  12  -9   57.74   11.17
   4  12  -8  -14.17    5.09
   4  12  -8   -3.18    4.82
   4  12  -7   18.84    6.40
   4  12  -7   18.42    5.12
  -4 -12   7   20.31    5.73
   4  12  -6   10.17    4.10
  -4 -12   6   14.53    5.54
   4  12  -6    6.62    5.16
   4  12  -5   36.15    7.21
   4  12  -5   34.29    8.20
  -4 -12   5   29.82    7.44
   4  12  -4  133.96   14.12
   4  12  -4  134.68   16.17
  -4 -12   4  124.81   14.48
   4  12  -3   16.33    6.13
   4  12  -3   17.35    5.63
  -4 -12   3   19.95    6.26
  -4 -12   2  104.36   13.31
  -4 -12   2  105.80   13.38
   4  12  -2  108.06   13.66
   4  12  -2  128.11   16.12
   4  12  -1   24.11    6.81
  -4 -12   1   20.80    5.95
   4  12  -1   26.55    7.35
  -4 -12   1   24.59    6.61
   4  12   0   80.52   12.35
   4  12   0   64.06   11.39
  -4 -12   0   71.05   11.41
   4  12   1   51.20   10.18
   4  12   1   41.15    8.88
   4  12   2   31.34    8.30
   4  12   2   34.27    8.81
   4  12   3   19.73    7.68
   4  12   3   20.19    7.41
  -4 -12  -3   11.22    5.04
   4  12   4   18.57    7.40
  -4 -12  -4   14.99    6.26
  -4 -12  -5   47.28   10.28
   4  12   5   74.69   13.94
   4  12   6   85.00   15.15
  -4 -12  -6   56.45   11.22
  -4 -12  -7    9.28    5.64
   4  12   7   -1.28    4.76
  -4 -12  -8   49.74   11.52
   4  13 -20    5.26    6.39
   4  13 -19    5.92    5.18
   4  13 -18    7.61    7.59
   4  13 -17   26.94    9.38
   4  13 -16   93.57   17.26
   4  13 -15   15.37    7.17
   4  13 -14   27.83    8.19
   4  13 -14   43.54   11.36
   4  13 -13  239.23   24.67
   4  13 -13  238.37   21.91
   4  13 -12    0.08    3.48
   4  13 -12   -1.73    4.95
   4  13 -11   82.99   14.89
   4  13 -11   72.96   11.64
   4  13 -10   70.04   13.05
   4  13 -10   65.57   11.04
   4  13  -9  130.92   17.01
   4  13  -9  138.37   15.26
   4  13  -8   -3.26    5.50
   4  13  -8    3.46    4.23
   4  13  -7   34.14    7.65
   4  13  -7   41.33    8.62
   4  13  -6   -1.51    3.85
   4  13  -6   -3.83    5.46
  -4 -13   6    2.80    3.25
   4  13  -5   68.50   12.55
   4  13  -5   83.53   11.76
  -4 -13   5   53.35   10.06
  -4 -13   4   21.86    6.66
   4  13  -4   20.51    6.98
   4  13  -4   29.16    7.24
   4  13  -3  246.31   20.47
   4  13  -3  239.31   21.87
  -4 -13   3  212.92   19.17
   4  13  -2   27.86    7.76
   4  13  -2   28.32    7.90
  -4 -13   2   23.20    6.46
   4  13  -1   36.27    8.57
   4  13  -1   36.94    8.98
   4  13   0   57.00   11.25
   4  13   0   43.10    9.49
   4  13   1   28.87    7.04
   4  13   1   20.78    6.86
   4  13   2   23.77    7.05
   4  13   2   34.43    9.26
  -4 -13  -2   25.36    6.85
   4  13   3   96.74   15.30
   4  13   3   79.65   13.47
  -4 -13  -3   58.33   10.76
   4  13   4   12.04    5.98
  -4 -13  -4    3.67    3.04
  -4 -13  -5   16.20    6.62
   4  13   5    8.72    5.95
   4  13   6   72.73   14.89
   4  13   7   13.72    7.76
   4  14 -19    3.32    6.65
   4  14 -18   10.35    5.13
   4  14 -17   13.98    7.45
   4  14 -17    3.14    4.11
   4  14 -16  220.90   26.81
   4  14 -16  181.65   21.31
   4  14 -15   20.35    7.63
   4  14 -15   17.82    9.76
   4  14 -14   -0.34    3.22
   4  14 -14  -13.13    7.48
   4  14 -13    4.15    4.28
   4  14 -13   10.40    5.50
   4  14 -12   94.32   16.24
   4  14 -12   90.09   14.01
   4  14 -11   13.96    6.89
   4  14 -11   20.32    7.65
   4  14 -10   80.41   14.28
   4  14 -10   96.08   13.44
   4  14  -9   21.94    8.12
   4  14  -9    7.67    3.88
   4  14  -8    6.48    4.35
   4  14  -8   13.79    5.98
   4  14  -7   26.46    6.78
   4  14  -7   30.25    8.13
   4  14  -6   49.90   10.09
   4  14  -6   44.86    9.64
   4  14  -5   34.38    8.98
   4  14  -5   23.28    7.13
   4  14  -4    2.38    3.66
   4  14  -4   -2.70    3.72
   4  14  -3   31.81    8.98
   4  14  -3   38.81    8.92
   4  14  -2  144.33   17.28
   4  14  -2  160.48   18.32
   4  14  -1   16.63    6.87
   4  14  -1   24.41    7.77
   4  14   0   94.14   14.40
   4  14   0  110.08   15.20
   4  14   1   24.99    7.52
   4  14   1   38.33    8.64
   4  14   2   60.14   11.99
   4  14   2   49.91   10.03
  -4 -14  -2   45.54    9.89
   4  14   3    6.49    4.04
   4  14   4   10.97    6.58
   4  14   5    2.85    4.11
   4  14   6   -1.86    4.39
   4  14   7    9.77    7.22
   4  15 -18   32.92   10.43
   4  15 -18   43.90   14.00
   4  15 -17   32.67    9.59
   4  15 -17   54.11   13.88
   4  15 -16    6.95    5.12
   4  15 -16   13.51    7.39
   4  15 -15   13.18    7.06
   4  15 -15    8.24    5.51
   4  15 -14    4.72    4.00
   4  15 -14    4.26    6.06
   4  15 -13   -9.90    9.10
   4  15 -13    8.65    4.61
   4  15 -12   31.60    8.62
   4  15 -12   49.93   11.81
   4  15 -11   14.42    5.86
   4  15 -11    1.88    5.98
   4  15 -10   21.55    8.54
   4  15 -10   13.50    5.52
   4  15  -9   43.49   11.30
   4  15  -9   27.51    8.14
   4  15  -8    2.89    3.90
   4  15  -8   10.50    6.41
   4  15  -7  145.49   18.50
   4  15  -7  168.55   18.08
   4  15  -6   23.72    7.79
   4  15  -6   17.54    5.75
   4  15  -5  231.10   22.93
   4  15  -5  230.64   21.22
   4  15  -4   31.90    8.10
   4  15  -4   20.98    7.98
   4  15  -3   49.53   10.31
   4  15  -3   45.43    9.69
   4  15  -2   16.88    6.76
   4  15  -2    4.49    3.60
   4  15  -1   12.58    5.71
   4  15  -1   16.06    6.60
   4  15   0   10.16    6.03
   4  15   0    6.73    4.09
   4  15   1   15.29    7.34
   4  15   1   20.87    7.09
   4  15   2   16.04    7.39
   4  15   3   53.02   12.32
   4  15   4    8.55    6.25
   4  15   5    8.15    6.01
   4  15   6   28.24   10.51
   4  16 -17   11.70    7.42
   4  16 -17   17.76    8.83
   4  16 -16   24.38    7.81
   4  16 -16   23.92   10.00
   4  16 -15   13.25    6.80
   4  16 -15   10.31    6.31
   4  16 -14   24.71    7.44
   4  16 -14   51.80   12.79
   4  16 -13   -0.81    3.15
   4  16 -13   -2.48    4.11
   4  16 -12   10.55    5.18
   4  16 -12   16.91    6.35
   4  16 -11    5.90    5.42
   4  16 -11    2.03    3.15
   4  16 -10    0.58    3.32
   4  16 -10    7.15    5.83
   4  16  -9    1.76    4.23
   4  16  -9   -7.92    4.64
   4  16  -8    7.41    4.63
   4  16  -8   -1.54    4.51
   4  16  -7   12.87    6.27
   4  16  -7   19.46    6.94
   4  16  -6    1.93    4.28
   4  16  -6    0.67    3.30
   4  16  -5  103.01   15.66
   4  16  -5   82.10   13.10
   4  16  -4   47.55    9.94
   4  16  -4   58.01   11.92
   4  16  -3   11.06    5.48
   4  16  -3    6.97    4.30
   4  16  -2   26.52    7.91
   4  16  -2   42.39   10.44
   4  16  -1    7.16    5.10
   4  16   0    2.94    4.05
   4  16   1   11.91    6.65
   4  16   2   28.92    8.77
   4  16   3    1.33    4.97
   4  16   4   43.74   13.64
   4  17 -16   35.21   12.51
   4  17 -15   12.15    7.39
   4  17 -14   55.24   14.14
   4  17 -13   17.08    8.59
   4  17 -13   31.72    9.81
   4  17 -12   12.92    7.27
   4  17 -12   -8.66    6.21
   4  17 -11   -4.63    6.05
   4  17 -11    7.03    5.58
   4  17 -10   20.79    7.14
   4  17 -10   17.24    6.88
   4  17  -9   -9.00    5.34
   4  17  -9   -3.17    3.79
   4  17  -8   72.15   12.93
   4  17  -8   72.30   13.91
   4  17  -7   12.46    5.90
   4  17  -7   23.52    7.38
   4  17  -6   14.56    5.68
   4  17  -6   18.44    7.15
   4  17  -5   17.11    7.23
   4  17  -5    8.63    5.54
   4  17  -4   18.06    6.93
   4  17  -3   14.25    7.24
   4  17  -2   86.55   14.61
   4  17  -1    6.92    4.53
   4  18 -15    5.73    5.87
   4  18 -14    6.87    4.12
   4  18 -13    1.54    4.36
   4  18 -12    1.58    5.79
   4  18 -11   29.78   10.90
   4  18 -10   40.60   11.20
   4  18  -9   38.13   10.87
  -5  19   2   -0.43    4.68
  -5  19   1   18.12    9.43
  -5  19   0   55.62   14.93
  -5  19  -1   -2.51    5.11
  -5  19  -2  111.27   19.91
  -5  19  -3   49.33   13.74
  -5  19  -4    1.73    5.67
  -5  19  -5    6.19    4.46
  -5  19  -6    5.31    6.11
  -5  19  -7   -1.51    5.74
  -5  19  -8    1.73    6.19
  -5  19  -9   17.39    8.51
  -5  18   5   29.85   10.52
  -5  18   4   25.11   10.15
  -5  18   3   34.78   11.69
  -5  18   2   40.90   11.61
  -5  18   1   66.04   15.28
  -5  18   0   15.34    8.75
  -5  18  -1   95.49   17.60
  -5  18  -2    0.81    5.75
  -5  18  -3   42.95   12.44
  -5  18  -4    4.63    5.51
  -5  18  -5    1.52    5.75
  -5  18  -6   44.03   11.88
  -5  18  -7   47.76   13.63
  -5  18  -8   74.28   16.54
  -5  18  -9   60.03   13.64
  -5  18 -10   14.96    9.06
  -5  18 -11   67.36   16.34
  -5  17   7   -6.07    6.60
  -5  17   6   36.91   11.68
  -5  17   5    3.81    4.99
  -5  17   4   67.05   14.08
  -5  17   3   83.29   16.67
  -5  17   2   13.17    6.82
  -5  17   1   54.45   13.60
  -5  17   0   35.34   11.07
  -5  17  -1  121.07   19.23
  -5  17  -2   60.44   13.20
  -5  17  -3   20.28    7.55
  -5  17  -4   16.69    7.07
  -5  17  -5   77.71   15.91
  -5  17  -6    2.85    5.84
  -5  17  -7   29.85   11.05
  -5  17  -8   64.81   15.17
  -5  17  -9   23.23    9.40
  -5  17 -10    8.57    6.70
  -5  17 -11   15.89    6.51
  -5  17 -11   17.27    7.92
  -5  17 -12   23.98    9.64
  -5  17 -12    9.04    5.16
  -5  17 -13   14.13    7.24
  -5  17 -14   82.26   15.95
  -5  17 -15   31.35   11.47
  -5  16   9   15.09    9.08
  -5  16   8   26.08   10.93
  -5  16   7   -7.10    8.11
  -5  16   6   11.99    8.46
  -5  16   5   19.21    8.86
  -5  16   4   -7.24    5.29
  -5  16   3    5.39    4.38
  -5  16   2   54.72   13.25
  -5  16   1   31.06   10.49
  -5  16   0   88.06   16.09
  -5  16  -1   21.26    7.80
  -5  16  -2   45.87   11.54
  -5  16  -3   30.29    5.18
  -5  16  -3   28.27    8.19
  -5  16  -4   62.37   13.80
  -5  16  -4   70.94    8.87
  -5  16  -5   14.83    4.92
  -5  16  -5    2.86    5.18
  -5  16  -6    3.22    6.82
  -5  16  -6    2.75    2.84
  -5  16  -7   66.72   10.09
  -5  16  -7   75.60   15.21
  -5  16  -8   17.56    5.07
  -5  16  -8   22.44    8.41
  -5  16  -9   23.81   10.13
  -5  16  -9   12.08    5.45
  -5  16 -10   22.06    7.27
  -5  16 -10   10.72    5.90
  -5  16 -11  105.91   19.54
  -5  16 -11   80.30   14.02
  -5  16 -12   58.47   15.14
  -5  16 -12   57.92   12.66
  -5  16 -13   23.55    8.36
  -5  16 -13   23.99    9.77
  -5  16 -14   11.90    7.00
  -5  16 -15   15.31    8.61
  -5  16 -16    3.70    5.55
  -5  15  10   82.05   16.90
  -5  15   9   14.94    8.55
  -5  15   8   69.67   15.04
  -5  15   7   25.38    9.90
  -5  15   6   12.60    7.13
  -5  15   5   -3.98    6.33
  -5  15   4   32.02    9.29
  -5  15   3   97.73   16.60
  -5  15   2   29.46    9.86
  -5  15   1   35.63    9.92
  -5  15   0  164.62   20.98
  -5  15  -1    8.77    1.90
  -5  15  -1   11.99    5.60
  -5  15  -2  116.07   17.45
  -5  15  -2  110.29    8.69
  -5  15  -3  218.36   24.13
  -5  15  -3  201.67   13.29
  -5  15  -4   21.47    8.27
  -5  15  -5   88.42   16.33
  -5  15  -5   91.55    9.89
  -5  15  -6  105.72   11.79
  -5  15  -6  102.08   16.77
  -5  15  -7   13.18    6.58
  -5  15  -7    9.72    4.52
  -5  15  -8   -0.87    4.48
  -5  15  -8   10.88    4.97
  -5  15  -9   -1.08    4.92
  -5  15  -9   -1.95    3.81
  -5  15 -10    4.64    5.00
  -5  15 -10   25.55    7.99
  -5  15 -11   80.64   16.14
  -5  15 -11   84.80   14.67
  -5  15 -12   78.28   17.06
  -5  15 -12   65.35   13.32
  -5  15 -13    6.19    4.37
  -5  15 -14   20.75    8.16
  -5  15 -15   54.67   13.57
  -5  15 -16   28.22   11.35
  -5  14  12   34.37   12.56
  -5  14  11   20.31    9.57
  -5  14  10   23.97    8.82
  -5  14   9   74.35   15.71
  -5  14   8  -12.94    7.34
  -5  14   7   77.67   15.79
  -5  14   6   70.84   14.03
  -5  14   5   14.31    6.81
  -5  14   4   82.16   14.80
  -5  14   3   36.58    9.80
  -5  14   2   42.13   10.66
  -5  14   1   54.37   12.05
  -5  14   0   43.83   10.03
  -5  14  -1  351.47   29.62
  -5  14  -1  315.16   11.94
  -5  14  -2   79.54    7.66
  -5  14  -2   71.46   13.60
  -5  14  -3    1.31    3.77
  -5  14  -4  284.93   15.99
  -5  14  -4  258.40   25.56
  -5  14  -5   14.61    6.38
   5 -14   5   10.34    3.78
  -5  14  -5   13.45    4.04
  -5  14  -6  200.19   22.58
  -5  14  -6  220.37   17.09
   5 -14   6  197.56   16.08
  -5  14  -7   18.36    6.23
   5 -14   7    7.57    3.67
  -5  14  -7    7.24    5.54
   5 -14   8  102.08   13.18
  -5  14  -8   94.98   16.06
  -5  14  -8   87.61   12.35
  -5  14  -9   18.35    5.93
  -5  14  -9   22.77    9.81
  -5  14 -10  110.38   18.57
  -5  14 -10  116.91   15.76
  -5  14 -11   88.60   14.42
  -5  14 -12   16.06    7.73
  -5  14 -13  124.50   19.35
  -5  14 -14   55.24   13.90
  -5  14 -15   53.56   13.12
  -5  14 -16    3.87    5.23
  -5  14 -17   37.68   12.27
  -5  13  13   13.39    7.12
  -5  13  12   83.39   18.05
  -5  13  11   24.72   11.09
  -5  13  10   15.25    8.46
  -5  13   9   70.90   15.57
  -5  13   8  118.74   18.30
  -5  13   7   26.42    9.14
  -5  13   6  448.10   34.56
  -5  13   5  328.54   28.69
  -5  13   4   82.92   15.39
  -5  13   3  257.67   24.60
  -5  13   2  230.54   23.28
  -5  13   1   31.13    8.17
  -5  13   0   14.32    5.82
  -5  13  -1   22.76    7.79
  -5  13  -1   35.85    4.43
  -5  13  -2  315.55   26.94
  -5  13  -3   28.02    4.82
  -5  13  -3   27.13    7.65
   5 -13   3   15.95    3.49
  -5  13  -4   67.22   12.96
   5 -13   4   62.12    7.74
  -5  13  -5  149.73   18.63
  -5  13  -5  168.24   13.94
  -5  13  -6   28.11    9.00
   5 -13   6   15.43    4.77
  -5  13  -6   25.94    7.23
  -5  13  -7  833.04   45.63
   5 -13   7  744.08   33.66
  -5  13  -7  788.36   34.76
  -5  13  -8    8.38    4.40
   5 -13   8    7.44    3.42
  -5  13  -8   15.10    7.03
  -5  13  -9   55.08   10.27
  -5  13 -10  200.44   20.76
  -5  13 -11   73.16   12.65
  -5  13 -12   58.39   12.50
  -5  13 -13   39.92   10.82
  -5  13 -14   86.55   16.90
  -5  13 -15   17.72    8.22
  -5  13 -16   13.54    7.13
  -5  13 -17   20.79   10.33
  -5  12  14    4.59    7.55
  -5  12  13  -11.68    7.60
  -5  12  12   15.83    7.38
  -5  12  11   80.00   15.97
  -5  12  10    3.76    5.00
  -5  12   9   11.92    6.98
  -5  12   8   53.60   12.02
  -5  12   7  252.70   25.08
  -5  12   6  351.57   28.96
  -5  12   5   55.70   12.44
  -5  12   4  196.44   21.20
  -5  12   3   16.42    7.64
  -5  12   2   70.15   11.90
  -5  12   1   97.67   14.54
  -5  12   0   35.54    3.31
  -5  12   0   38.13    8.81
  -5  12   0   35.45    3.34
  -5  12  -1   62.14    5.75
  -5  12  -1   59.98   11.18
  -5  12  -2  119.59   16.01
  -5  12  -2  108.00    7.82
  -5  12  -3   26.98    7.80
   5 -12   3   24.01    4.45
  -5  12  -3   32.83    5.52
  -5  12  -4   24.48    7.31
   5 -12   4   25.88    5.03
  -5  12  -4   35.98    6.40
  -5  12  -5  404.77   21.74
  -5  12  -5  422.94   30.23
  -5  12  -6   10.89    4.14
   5 -12   6    8.47    3.66
  -5  12  -6   20.54    8.66
  -5  12  -7  265.32   25.23
  -5  12  -7  257.31   19.77
  -5  12  -8  192.72   17.93
   5 -12   8  192.90   18.33
  -5  12  -9   26.87    7.75
  -5  12 -10   95.97   14.74
  -5  12 -11    8.29    5.65
  -5  12 -12   77.57   14.33
  -5  12 -13   -0.44    4.74
  -5  12 -14    3.04    4.72
  -5  12 -15   27.75   10.39
  -5  12 -16    5.87    6.93
  -5  12 -17   11.63    5.04
  -5  11  15   25.43   11.48
  -5  11  14   96.01   19.28
  -5  11  13   89.83   18.49
  -5  11  12   28.80    9.27
  -5  11  11   -3.75    5.54
   5 -11 -11   -0.16    1.81
  -5  11  10    6.94    6.22
   5 -11 -10    7.48    2.24
  -5  11   9   14.13    6.57
   5 -11  -9    5.47    1.87
  -5  11   8  106.47   16.71
  -5  11   7  132.97   17.70
  -5  11   6  276.96   24.89
  -5  11   5  317.56   26.15
  -5  11   4   99.37   14.26
  -5  11   3  116.88   15.19
  -5  11   2   35.54    7.86
  -5  11   1  117.81   15.18
  -5  11   0  524.48   13.72
  -5  11   0  547.80   13.87
  -5  11  -1  114.32   14.77
  -5  11  -1  101.14    6.30
  -5  11  -2   46.38    9.87
  -5  11  -2   32.63    4.57
   5 -11   3   60.47    7.12
  -5  11  -3   58.33   10.11
  -5  11  -3   73.97    7.99
  -5  11  -4   39.52    9.17
  -5  11  -4   41.12    6.53
   5 -11   4   31.52    5.73
  -5  11  -5   56.05   11.59
   5 -11   5   51.89    8.20
  -5  11  -5   53.73    8.41
  -5  11  -6 1792.04   49.51
  -5  11  -6 1798.02   62.42
  -5  11  -7  244.72   19.71
   5 -11   7  154.94   15.57
  -5  11  -8  472.42   28.71
   5 -11   8  323.37   23.60
  -5  11  -9   39.33    8.85
  -5  11 -10  114.95   15.48
  -5  11 -11   50.92   11.16
  -5  11 -12  186.50   22.01
  -5  11 -13    1.98    4.67
  -5  11 -14   38.59   10.18
  -5  11 -15   72.01   15.60
  -5  11 -16   -3.71    5.36
  -5  11 -17    5.01    6.33
  -5  10  16    5.84    6.10
  -5  10  15   37.09   11.00
  -5  10  14   26.97    9.76
  -5  10  13  130.92   20.65
  -5  10  12   15.99    8.19
  -5  10  11  126.98   18.98
   5 -10 -11  130.11   11.69
  -5  10  10   -4.10    6.57
   5 -10 -10    1.47    1.03
   5 -10 -10    2.12    2.28
   5 -10  -9   60.07    5.11
  -5  10   9   96.61   15.13
   5 -10  -9   96.80    7.92
  -5  10   8  137.02   17.01
   5 -10  -8   97.90    6.59
  -5  10   7    4.58    4.32
  -5  10   6   23.58    6.93
  -5  10   5  712.70   36.73
  -5  10   4  441.59   28.32
  -5  10   3   42.94    9.50
   5 -10  -3   55.95   10.60
   5 -10  -2   18.65    6.19
   5 -10  -1  109.33   13.56
  -5  10   0  612.85   11.19
  -5  10   0  659.73   16.35
  -5  10  -1  366.05   13.06
  -5  10  -2   79.78    7.18
  -5  10  -3   36.00    5.51
   5 -10   3   48.11    6.56
  -5  10  -4   95.14    9.84
  -5  10  -4   96.21   13.74
   5 -10   4   92.98    9.82
  -5  10  -5  312.75   19.27
   5 -10   5  315.08   19.53
  -5  10  -5  336.08   25.51
  -5  10  -6  269.77   19.21
   5 -10   6  257.19   18.87
  -5  10  -7   92.62   12.10
   5 -10   7   65.80   10.28
  -5  10  -8   52.07    9.71
   5 -10   8   40.86    8.44
  -5  10  -9  138.32   16.60
  -5  10 -10  129.29   16.27
  -5  10 -11   27.67    8.02
  -5  10 -12   78.05   14.51
[truncated: 1,243,482 more chars]
