# Supplementary material for: Structural Insights into the Host–Guest Complexation between β-Cyclodextrin and Bio-Conjugatable Adamantane Derivatives
Source: Molecules. 2021 Apr 21;26(9):2412. doi: 10.3390/molecules26092412 (PMC8122645; doi:10.3390/molecules26092412)
Supplement: Supplementary file 1 [file molecules-26-02412-s001.zip › CIF and CheckCIF/Complex 6.cif]

data_CD

_audit_update_record
;
2020-09-01 # Formatted by publCIF

;
_publcif_datablock.id '{6c7459a9-516b-4bc4-93f0-b7997270c3eb}'

# publcif _publ_body_element loop start
loop_
_publ_body_element
_publ_body_title
_publ_body_contents

 section 
;
Chemical context
; 
;

;
 section 
;
Structural commentary
; 
;

;
 section 
;
Supramolecular features
; 
;

;
 section 
;
Database survey
; 
;

;
 section 
;
Synthesis and crystallization
; 
;

;
 section 
;
Refinement
;
;
Crystal data, data collection and structure refinement details are summarized
in Table 1.
;

# publcif _publ_body_element loop end
 
_audit_creation_method            'SHELXL-2016/6'
_shelx_SHELXL_version_number      '2016/6'
_chemical_name_systematic         ?
_chemical_name_common             ?
_chemical_melting_point           ?
_chemical_formula_moiety          ?
_chemical_formula_sum
 'C84 H140 O70' 
_chemical_formula_weight          2269.95

loop_
 _atom_type_symbol
 _atom_type_description
 _atom_type_scat_dispersion_real
 _atom_type_scat_dispersion_imag
 _atom_type_scat_source
 'C'  'C'   0.0150   0.0070
 'International Tables Vol C Tables 4.2.6.8 and 6.1.1.4'
 'H'  'H'   0.0000   0.0000
 'International Tables Vol C Tables 4.2.6.8 and 6.1.1.4'
 'O'  'O'   0.0410   0.0250
 'International Tables Vol C Tables 4.2.6.8 and 6.1.1.4'
 
_space_group_crystal_system       triclinic
_space_group_IT_number            1
_space_group_name_H-M_alt         'P 1'
_space_group_name_Hall            'P 1'
 
_shelx_space_group_comment
;
The symmetry employed for this shelxl refinement is uniquely defined
by the following loop, which should always be used as a source of
symmetry information in preference to the above space-group names.
They are only intended as comments.
;
 
loop_
 _space_group_symop_operation_xyz
 'x, y, z'
 
_cell_length_a                    15.2868(3)
_cell_length_b                    15.4435(3)
_cell_length_c                    18.0918(4)
_cell_angle_alpha                 100.0500(10)
_cell_angle_beta                  113.0330(10)
_cell_angle_gamma                 102.4900(10)
_cell_volume                      3674.56(13)
_cell_formula_units_Z             1
_cell_measurement_temperature     170(2)
_cell_measurement_reflns_used      9713
_cell_measurement_theta_min        5.16
_cell_measurement_theta_max       57.08
_exptl_crystal_description       'block'
_exptl_crystal_colour            'colourless'
_exptl_crystal_density_meas       ?
_exptl_crystal_density_method     ?
_exptl_crystal_density_diffrn     1.026          
_exptl_crystal_F_000              1204
_exptl_transmission_factor_min    ?
_exptl_transmission_factor_max    ?
_exptl_crystal_size_max           0.300
_exptl_crystal_size_mid           0.250
_exptl_crystal_size_min           0.220
_exptl_absorpt_coefficient_mu     0.504
_shelx_estimated_absorpt_T_min    0.863
_shelx_estimated_absorpt_T_max    0.897
_exptl_absorpt_correction_type     multi-scan
_exptl_absorpt_correction_T_min   0.860
_exptl_absorpt_correction_T_max   0.895
_exptl_absorpt_process_details    
;
 Sheldrick, G.M. SADABS (Program for Scaling and Correction of Area Detector
 Data), version 2008/1; University of G\"ottingen: G\"ottingen, Germany, 2008.
;
_exptl_absorpt_special_details    ?
_diffrn_ambient_temperature       170(2)
_diffrn_radiation_wavelength      1.3418
_diffrn_radiation_type            GaK\a
_diffrn_source                    ?
_diffrn_measurement_device_type   'Bruker Apex II'
_diffrn_measurement_method        'phi and omega scans'
_diffrn_detector_area_resol_mean  ?
_diffrn_standards_number          0
_diffrn_standards_interval_count  0
_diffrn_standards_interval_time   0
_diffrn_standards_decay_%         0
_diffrn_reflns_number             46007
_diffrn_reflns_av_unetI/netI      0.0572
_diffrn_reflns_av_R_equivalents   0.0400
_diffrn_reflns_limit_h_min        -17
_diffrn_reflns_limit_h_max        19
_diffrn_reflns_limit_k_min        -19
_diffrn_reflns_limit_k_max        19
_diffrn_reflns_limit_l_min        -22
_diffrn_reflns_limit_l_max        22
_diffrn_reflns_theta_min          4.078
_diffrn_reflns_theta_max          57.090
_diffrn_reflns_theta_full         53.618
_diffrn_measured_fraction_theta_max   0.986
_diffrn_measured_fraction_theta_full  0.991
_diffrn_reflns_Laue_measured_fraction_max    0.986
_diffrn_reflns_Laue_measured_fraction_full   0.991
_diffrn_reflns_point_group_measured_fraction_max   0.896
_diffrn_reflns_point_group_measured_fraction_full  0.913
_reflns_number_total              27008
_reflns_number_gt                 25912
_reflns_threshold_expression      'I > 2\s(I)'
_reflns_Friedel_coverage          0.818
_reflns_Friedel_fraction_max      0.806
_reflns_Friedel_fraction_full     0.836
 
_reflns_special_details
;
 Reflections were merged by SHELXL according to the crystal
 class for the calculation of statistics and refinement.
 
 Structure factors included contributions from the .fab file.
 
 _reflns_Friedel_fraction is defined as the number of unique
 Friedel pairs measured divided by the number that would be
 possible theoretically, ignoring centric projections and
 systematic absences.
;
 
_computing_data_collection        'Bruker Apex II'
_computing_cell_refinement        'Bruker Apex II'
_computing_data_reduction         'Bruker Apex II'
_computing_structure_solution     'SHELXL-2016/6 (Sheldrick, 2016)'
_computing_structure_refinement   'SHELXL-2016/6 (Sheldrick, 2016)'
_computing_molecular_graphics     'SHELXL-2016/6 (Sheldrick, 2016)'
_computing_publication_material   'publCIF (Westrip, 2010)'
_refine_special_details           ?
_refine_ls_structure_factor_coef  Fsqd
_refine_ls_matrix_type            full
_refine_ls_weighting_scheme       calc
_refine_ls_weighting_details
'w=1/[\s^2^(Fo^2^)+(0.1395P)^2^+1.5173P] where P=(Fo^2^+2Fc^2^)/3'
_atom_sites_solution_primary      ?
_atom_sites_solution_secondary    ?
_atom_sites_solution_hydrogens    mixed
_refine_ls_hydrogen_treatment     constr
_refine_ls_extinction_method      none
_refine_ls_extinction_coef        .
_refine_ls_abs_structure_details
;
 Flack x determined using 10872 quotients [(I+)-(I-)]/[(I+)+(I-)]
 (Parsons, Flack and Wagner, Acta Cryst. B69 (2013) 249-259).
;
_refine_ls_abs_structure_Flack    0.26(5)
_chemical_absolute_configuration  rm
_refine_ls_number_reflns          27008
_refine_ls_number_parameters      1387
_refine_ls_number_restraints      4
_refine_ls_R_factor_all           0.0663
_refine_ls_R_factor_gt            0.0648
_refine_ls_wR_factor_ref          0.1912
_refine_ls_wR_factor_gt           0.1891
_refine_ls_goodness_of_fit_ref    1.028
_refine_ls_restrained_S_all       1.028
_refine_ls_shift/su_max           0.002
_refine_ls_shift/su_mean          0.000
 
loop_
 _atom_site_label
 _atom_site_type_symbol
 _atom_site_fract_x
 _atom_site_fract_y
 _atom_site_fract_z
 _atom_site_U_iso_or_equiv
 _atom_site_adp_type
 _atom_site_occupancy
 _atom_site_site_symmetry_order  
 _atom_site_calc_flag
 _atom_site_refinement_flags_posn
 _atom_site_refinement_flags_adp
 _atom_site_refinement_flags_occupancy
 _atom_site_disorder_assembly
 _atom_site_disorder_group
O1 O 0.7356(2) 1.3400(2) 0.70901(19) 0.0302(6) Uani 1 1 d . . . . .
H1 H 0.675417 1.319889 0.674950 0.036 Uiso 1 1 d R U . . .
O2 O 0.9432(2) 1.3621(2) 0.80705(17) 0.0256(6) Uani 1 1 d . . . . .
O3 O 0.8988(2) 1.3365(2) 1.01591(18) 0.0294(6) Uani 1 1 d . . . . .
H3 H 0.858300 1.365906 1.004216 0.035 Uiso 1 1 d R U . . .
O4 O 1.0890(2) 1.4299(2) 1.03449(17) 0.0264(6) Uani 1 1 d . . . . .
H4 H 1.110336 1.385186 1.039673 0.032 Uiso 1 1 d R U . . .
O5 O 1.0722(2) 1.31264(19) 0.89045(18) 0.0252(6) Uani 1 1 d . . . . .
O6 O 0.4335(3) 0.9852(2) 0.6459(2) 0.0370(7) Uani 1 1 d . . . . .
H6 H 0.436722 1.040640 0.655894 0.044 Uiso 1 1 d R U . . .
O7 O 0.6048(2) 1.1295(2) 0.75398(18) 0.0275(6) Uani 1 1 d . . . . .
O8 O 0.6310(2) 1.0393(2) 0.96282(18) 0.0297(6) Uani 1 1 d . . . . .
H8 H 0.680151 1.061917 1.009618 0.036 Uiso 1 1 d R U . . .
O9 O 0.7097(2) 1.2325(2) 0.97885(19) 0.0303(6) Uani 1 1 d . . . . .
H9 H 0.678178 1.264261 0.992653 0.036 Uiso 1 1 d R U . . .
O10 O 0.7697(2) 1.20257(19) 0.85420(17) 0.0230(5) Uani 1 1 d . . . . .
O11 O 0.4620(3) 0.5977(2) 0.6181(2) 0.0411(8) Uani 1 1 d . . . . .
H11 H 0.424592 0.619879 0.632979 0.049 Uiso 1 1 d R U . . .
O12 O 0.5046(2) 0.7755(2) 0.71554(17) 0.0262(6) Uani 1 1 d . . . . .
O13 O 0.6414(3) 0.7072(2) 0.93643(19) 0.0310(7) Uani 1 1 d . . . . .
H13 H 0.588565 0.665545 0.922434 0.037 Uiso 1 1 d R U . . .
O14 O 0.5502(2) 0.8490(2) 0.93446(18) 0.0283(6) Uani 1 1 d . . . . .
H14 H 0.610646 0.870868 0.967797 0.034 Uiso 1 1 d R U . . .
O15 O 0.6043(2) 0.91531(19) 0.81714(17) 0.0234(6) Uani 1 1 d . . . . .
O16 O 0.8124(3) 0.4624(2) 0.6396(2) 0.0357(7) Uani 1 1 d . . . . .
H16 H 0.862138 0.455975 0.633893 0.043 Uiso 1 1 d R U . . .
O17 O 0.7067(2) 0.5447(2) 0.71277(17) 0.0264(6) Uani 1 1 d . . . . .
O18 O 0.9350(2) 0.5948(2) 0.95191(19) 0.0300(6) Uani 1 1 d . . . . .
H18 H 0.975801 0.645069 0.985372 0.036 Uiso 1 1 d R U . . .
O19 O 0.7362(3) 0.5744(2) 0.92601(19) 0.0324(7) Uani 1 1 d . . . . .
H19 H 0.763979 0.630296 0.951987 0.039 Uiso 1 1 d R U . . .
O20 O 0.6950(2) 0.6646(2) 0.80310(18) 0.0270(6) Uani 1 1 d . . . . .
O21 O 1.2171(5) 0.7195(3) 0.6936(3) 0.0718(15) Uani 1 1 d . . . . .
H21 H 1.207228 0.666111 0.698074 0.086 Uiso 1 1 d R U . . .
O22 O 1.0751(2) 0.6381(2) 0.74986(18) 0.0323(7) Uani 1 1 d . . . . .
O23 O 1.2825(3) 0.7776(2) 0.99701(19) 0.0319(7) Uani 1 1 d . . . . .
H23 H 1.319192 0.747554 0.990551 0.038 Uiso 1 1 d R U . . .
O24 O 1.1241(2) 0.6143(2) 0.95806(19) 0.0282(6) Uani 1 1 d . . . . .
H24 H 1.145561 0.570409 0.967446 0.034 Uiso 1 1 d R U . . .
O25 O 0.9820(2) 0.6487(2) 0.82447(19) 0.0290(6) Uani 1 1 d . . . . .
O26 O 1.3785(3) 1.1070(3) 0.7471(2) 0.0450(9) Uani 1 1 d . . . . .
H26 H 1.387271 1.163480 0.756042 0.054 Uiso 1 1 d R U . . .
O27 O 1.3304(2) 0.9537(2) 0.80797(17) 0.0257(6) Uani 1 1 d . . . . .
O28 O 1.4226(3) 1.1348(2) 1.04221(18) 0.0322(7) Uani 1 1 d . . . . .
H28 H 1.478853 1.154043 1.044255 0.039 Uiso 1 1 d R U . . .
O29 O 1.4197(2) 0.9436(2) 1.02458(18) 0.0271(6) Uani 1 1 d . . . . .
H29 H 1.364657 0.923776 1.024538 0.033 Uiso 1 1 d R U . . .
O30 O 1.2479(2) 0.87297(19) 0.87263(18) 0.0245(6) Uani 1 1 d . . . . .
O31 O 1.0710(7) 1.1962(7) 0.6602(4) 0.118(3) Uani 1 1 d D . . . .
H31 H 1.123439 1.188716 0.660859 0.142 Uiso 1 1 d R U . . .
O32 O 1.2573(3) 1.2682(3) 0.8196(2) 0.0381(8) Uani 1 1 d . . . . .
O33 O 1.2530(3) 1.3825(2) 1.0436(2) 0.0334(7) Uani 1 1 d . . . . .
H33 H 1.284849 1.434537 1.045745 0.040 Uiso 1 1 d R U . . .
O34 O 1.4094(3) 1.3123(2) 1.0442(2) 0.0382(8) Uani 1 1 d . . . . .
H34 H 1.466587 1.343432 1.054449 0.046 Uiso 1 1 d R U . . .
O35 O 1.2870(2) 1.1639(2) 0.8979(2) 0.0277(6) Uani 1 1 d . . . . .
O36 O 1.1537(3) 1.5277(2) 1.4966(2) 0.0388(8) Uani 1 1 d . . . . .
H36 H 1.096520 1.521618 1.492542 0.047 Uiso 1 1 d R U . . .
O37 O 0.9973(2) 1.3806(2) 1.38590(18) 0.0294(6) Uani 1 1 d . . . . .
O38 O 1.0501(2) 1.3952(2) 1.17920(18) 0.0309(7) Uani 1 1 d . . . . .
H38 H 1.006638 1.363520 1.131520 0.037 Uiso 1 1 d R U . . .
O39 O 0.8527(2) 1.3206(2) 1.15909(19) 0.0315(7) Uani 1 1 d . . . . .
H39 H 0.817056 1.353720 1.143329 0.038 Uiso 1 1 d R U . . .
O40 O 0.9033(2) 1.2360(2) 1.28641(18) 0.0246(6) Uani 1 1 d . . . . .
O41 O 1.4577(3) 1.4206(2) 1.56848(19) 0.0331(7) Uani 1 1 d . . . . .
H41 H 1.404748 1.433689 1.552357 0.040 Uiso 1 1 d R U . . .
O42 O 1.3697(2) 1.4795(2) 1.42794(18) 0.0284(6) Uani 1 1 d . . . . .
O43 O 1.3875(3) 1.3836(3) 1.2071(2) 0.0362(7) Uani 1 1 d . . . . .
H43 H 1.432734 1.432601 1.220196 0.043 Uiso 1 1 d R U . . .
O44 O 1.2455(3) 1.4777(2) 1.2089(2) 0.0335(7) Uani 1 1 d . . . . .
H44 H 1.197004 1.483508 1.217020 0.040 Uiso 1 1 d R U . . .
O45 O 1.2055(2) 1.39949(19) 1.32894(18) 0.0254(6) Uani 1 1 d . . . . .
O46 O 1.6843(3) 1.1375(3) 1.4946(2) 0.0369(7) Uani 1 1 d . . . . .
H46 H 1.706900 1.108436 1.528189 0.044 Uiso 1 1 d R U . . .
O47 O 1.5886(2) 1.2623(2) 1.42478(18) 0.0277(6) Uani 1 1 d . . . . .
O48 O 1.4711(3) 1.0833(2) 1.18359(18) 0.0296(6) Uani 1 1 d . . . . .
H48 H 1.458161 1.028644 1.184762 0.035 Uiso 1 1 d R U . . .
O49 O 1.5150(3) 1.2773(2) 1.2108(2) 0.0344(7) Uani 1 1 d . . . . .
H49 H 1.453451 1.255459 1.182068 0.041 Uiso 1 1 d R U . . .
O50 O 1.4522(2) 1.3001(2) 1.33737(19) 0.0275(6) Uani 1 1 d . . . . .
O51 O 1.3972(3) 0.7645(4) 1.4516(3) 0.0550(11) Uani 1 1 d . . . . .
H51 H 1.458165 0.785982 1.483165 0.066 Uiso 1 1 d R U . . .
O52 O 1.4675(2) 0.9080(2) 1.38948(17) 0.0300(6) Uani 1 1 d . . . . .
O53 O 1.2834(3) 0.7444(2) 1.14380(18) 0.0316(7) Uani 1 1 d . . . . .
H53 H 1.282726 0.696041 1.158031 0.038 Uiso 1 1 d R U . . .
O54 O 1.4563(2) 0.8999(2) 1.18346(19) 0.0289(6) Uani 1 1 d . . . . .
H54 H 1.496751 0.878689 1.172522 0.035 Uiso 1 1 d R U . . .
O55 O 1.4475(2) 1.0154(2) 1.31291(17) 0.0252(6) Uani 1 1 d . . . . .
O56 O 1.0011(3) 0.5878(2) 1.38630(19) 0.0324(7) Uani 1 1 d . . . . .
H56 H 0.941709 0.577959 1.377269 0.039 Uiso 1 1 d R U . . .
O57 O 1.1449(2) 0.6579(2) 1.32894(17) 0.0246(6) Uani 1 1 d . . . . .
O58 O 0.9111(2) 0.6124(2) 1.09555(18) 0.0316(7) Uani 1 1 d . . . . .
H58 H 0.881439 0.564467 1.101666 0.038 Uiso 1 1 d R U . . .
O59 O 1.1060(2) 0.6079(2) 1.11139(17) 0.0272(6) Uani 1 1 d . . . . .
H59 H 1.075802 0.555742 1.076991 0.033 Uiso 1 1 d R U . . .
O60 O 1.2087(2) 0.75321(19) 1.26304(17) 0.0236(6) Uani 1 1 d . . . . .
O61 O 0.7586(5) 0.8696(5) 1.4052(4) 0.090(2) Uani 1 1 d . . . . .
H61 H 0.736430 0.812646 1.395318 0.108 Uiso 1 1 d R U . . .
O62 O 0.8278(3) 0.7442(2) 1.3173(2) 0.0336(7) Uani 1 1 d . . . . .
O63 O 0.6706(2) 0.7996(2) 1.09488(19) 0.0305(6) Uani 1 1 d . . . . .
H63 H 0.617733 0.778388 1.097866 0.037 Uiso 1 1 d R U . . .
O64 O 0.7348(3) 0.6381(2) 1.0928(2) 0.0333(7) Uani 1 1 d . . . . .
H64 H 0.694149 0.585796 1.078550 0.040 Uiso 1 1 d R U . . .
O65 O 0.9152(2) 0.7215(2) 1.23964(19) 0.0271(6) Uani 1 1 d . . . . .
O66 O 0.7980(3) 1.2363(3) 1.4339(2) 0.0403(8) Uani 1 1 d . . . . .
H66 H 0.819498 1.292843 1.441079 0.048 Uiso 1 1 d R U . . .
O67 O 0.7540(2) 1.0555(2) 1.33498(18) 0.0259(6) Uani 1 1 d . . . . .
O68 O 0.7331(3) 1.1481(2) 1.12752(19) 0.0344(7) Uani 1 1 d . . . . .
H68 H 0.699390 1.180307 1.136759 0.041 Uiso 1 1 d R U . . .
O69 O 0.6221(2) 0.9649(2) 1.10568(18) 0.0271(6) Uani 1 1 d . . . . .
H69 H 0.568263 0.973124 1.078196 0.032 Uiso 1 1 d R U . . .
O70 O 0.7768(2) 0.9433(2) 1.24444(18) 0.0252(6) Uani 1 1 d . . . . .
C1 C 0.7790(3) 1.2672(3) 0.7080(2) 0.0268(8) Uani 1 1 d . . . . .
H1A H 0.803270 1.264225 0.664523 0.032 Uiso 1 1 calc R U . . .
H1B H 0.726933 1.207495 0.692496 0.032 Uiso 1 1 calc R U . . .
C2 C 0.8654(3) 1.2800(3) 0.7919(2) 0.0241(8) Uani 1 1 d . . . . .
H2A H 0.890533 1.225449 0.788547 0.029 Uiso 1 1 calc R U . . .
C3 C 0.8338(3) 1.2903(3) 0.8638(2) 0.0223(7) Uani 1 1 d . . . . .
H3A H 0.798170 1.337679 0.861878 0.027 Uiso 1 1 calc R U . . .
C4 C 0.9249(3) 1.3170(3) 0.9488(2) 0.0219(7) Uani 1 1 d . . . . .
H4A H 0.954674 1.265407 0.952716 0.026 Uiso 1 1 calc R U . . .
C5 C 1.0015(3) 1.4037(3) 0.9564(2) 0.0238(8) Uani 1 1 d . . . . .
H5A H 0.971602 1.455274 0.953426 0.029 Uiso 1 1 calc R U . . .
C6 C 1.0284(3) 1.3849(3) 0.8844(2) 0.0225(8) Uani 1 1 d . . . . .
H6A H 1.078837 1.442086 0.889909 0.027 Uiso 1 1 calc R U . . .
C7 C 0.5310(4) 0.9789(3) 0.6613(3) 0.0321(9) Uani 1 1 d . . . . .
H7A H 0.550048 1.000641 0.619774 0.039 Uiso 1 1 calc R U . . .
H7B H 0.528949 0.913380 0.654025 0.039 Uiso 1 1 calc R U . . .
C8 C 0.6089(3) 1.0362(3) 0.7487(2) 0.0257(8) Uani 1 1 d . . . . .
H8A H 0.676712 1.034135 0.756158 0.031 Uiso 1 1 calc R U . . .
C9 C 0.5866(3) 1.0031(3) 0.8169(2) 0.0209(7) Uani 1 1 d . . . . .
H9A H 0.515427 0.996289 0.804848 0.025 Uiso 1 1 calc R U . . .
C10 C 0.6564(3) 1.0704(3) 0.9027(2) 0.0232(8) Uani 1 1 d . . . . .
H10A H 0.727226 1.073625 0.916060 0.028 Uiso 1 1 calc R U . . .
C11 C 0.6434(3) 1.1656(3) 0.8997(3) 0.0253(8) Uani 1 1 d . . . . .
H11A H 0.572651 1.162321 0.886673 0.030 Uiso 1 1 calc R U . . .
C12 C 0.6680(3) 1.1947(3) 0.8327(2) 0.0252(8) Uani 1 1 d . . . . .
H12A H 0.658242 1.256352 0.830594 0.030 Uiso 1 1 calc R U . . .
C13 C 0.5498(4) 0.6703(4) 0.6374(3) 0.0357(10) Uani 1 1 d . . . . .
H13A H 0.535346 0.703121 0.593748 0.043 Uiso 1 1 calc R U . . .
H13B H 0.603336 0.643827 0.637668 0.043 Uiso 1 1 calc R U . . .
C14 C 0.5848(3) 0.7379(3) 0.7220(2) 0.0261(8) Uani 1 1 d . . . . .
H14A H 0.646200 0.788707 0.734642 0.031 Uiso 1 1 calc R U . . .
C15 C 0.6072(3) 0.6897(3) 0.7914(2) 0.0237(8) Uani 1 1 d . . . . .
H15A H 0.549495 0.633141 0.775029 0.028 Uiso 1 1 calc R U . . .
C16 C 0.6280(3) 0.7543(3) 0.8730(2) 0.0238(8) Uani 1 1 d . . . . .
H16A H 0.689379 0.807955 0.891617 0.029 Uiso 1 1 calc R U . . .
C17 C 0.5381(3) 0.7889(3) 0.8598(2) 0.0232(8) Uani 1 1 d . . . . .
H17A H 0.477852 0.733885 0.840751 0.028 Uiso 1 1 calc R U . . .
C18 C 0.5199(3) 0.8360(3) 0.7901(2) 0.0243(8) Uani 1 1 d . . . . .
H18A H 0.459268 0.856170 0.779732 0.029 Uiso 1 1 calc R U . . .
C19 C 0.8145(3) 0.5555(3) 0.6477(3) 0.0291(9) Uani 1 1 d . . . . .
H19A H 0.758459 0.559037 0.597901 0.035 Uiso 1 1 calc R U . . .
H19B H 0.877965 0.592533 0.650661 0.035 Uiso 1 1 calc R U . . .
C20 C 0.8054(3) 0.5952(3) 0.7265(2) 0.0242(8) Uani 1 1 d . . . . .
H20A H 0.811350 0.662259 0.733528 0.029 Uiso 1 1 calc R U . . .
C21 C 0.8865(3) 0.5850(3) 0.8050(3) 0.0257(8) Uani 1 1 d . . . . .
H21A H 0.888785 0.519919 0.795328 0.031 Uiso 1 1 calc R U . . .
C22 C 0.8657(3) 0.6121(3) 0.8803(2) 0.0249(8) Uani 1 1 d . . . . .
H22A H 0.870374 0.679057 0.893134 0.030 Uiso 1 1 calc R U . . .
C23 C 0.7610(3) 0.5526(3) 0.8582(3) 0.0266(8) Uani 1 1 d . . . . .
H23A H 0.757306 0.485922 0.845220 0.032 Uiso 1 1 calc R U . . .
C24 C 0.6864(3) 0.5693(3) 0.7807(3) 0.0246(8) Uani 1 1 d . . . . .
H24A H 0.617055 0.531177 0.766433 0.030 Uiso 1 1 calc R U . . .
C25 C 1.1384(5) 0.7518(4) 0.6949(3) 0.0493(14) Uani 1 1 d . . . . .
H25A H 1.077249 0.718894 0.641631 0.059 Uiso 1 1 calc R U . . .
H25B H 1.155891 0.818673 0.699226 0.059 Uiso 1 1 calc R U . . .
C26 C 1.1171(4) 0.7370(3) 0.7681(3) 0.0341(10) Uani 1 1 d . . . . .
H26A H 1.067368 0.768169 0.771631 0.041 Uiso 1 1 calc R U . . .
C27 C 1.2126(3) 0.7744(3) 0.8510(2) 0.0236(8) Uani 1 1 d . . . . .
H27A H 1.264943 0.748474 0.845330 0.028 Uiso 1 1 calc R U . . .
C28 C 1.1926(3) 0.7493(3) 0.9215(2) 0.0236(8) Uani 1 1 d . . . . .
H28A H 1.144258 0.779315 0.930239 0.028 Uiso 1 1 calc R U . . .
C29 C 1.1471(3) 0.6437(3) 0.8957(3) 0.0247(8) Uani 1 1 d . . . . .
H29A H 1.196856 0.614828 0.888229 0.030 Uiso 1 1 calc R U . . .
C30 C 1.0530(3) 0.6117(3) 0.8127(2) 0.0275(8) Uani 1 1 d . . . . .
H30A H 1.025751 0.542583 0.795840 0.033 Uiso 1 1 calc R U . . .
C31 C 1.2790(4) 1.0608(3) 0.7355(3) 0.0337(10) Uani 1 1 d . . . . .
H31A H 1.244720 1.007990 0.683722 0.040 Uiso 1 1 calc R U . . .
H31B H 1.239549 1.104427 0.728879 0.040 Uiso 1 1 calc R U . . .
C32 C 1.2841(3) 1.0259(3) 0.8098(3) 0.0269(8) Uani 1 1 d . . . . .
H32A H 1.214400 0.998139 0.801814 0.032 Uiso 1 1 calc R U . . .
C33 C 1.3425(3) 1.1011(3) 0.8936(2) 0.0209(7) Uani 1 1 d . . . . .
H33A H 1.408631 1.135692 0.898163 0.025 Uiso 1 1 calc R U . . .
C34 C 1.3593(3) 1.0613(3) 0.9668(2) 0.0224(8) Uani 1 1 d . . . . .
H34A H 1.293643 1.034174 0.966750 0.027 Uiso 1 1 calc R U . . .
C35 C 1.4071(3) 0.9869(3) 0.9583(2) 0.0225(8) Uani 1 1 d . . . . .
H35A H 1.474087 1.015189 0.961215 0.027 Uiso 1 1 calc R U . . .
C36 C 1.3419(3) 0.9130(3) 0.8746(3) 0.0246(8) Uani 1 1 d . . . . .
H36A H 1.374487 0.864153 0.869681 0.029 Uiso 1 1 calc R U . . .
C37 C 1.0973(6) 1.2769(6) 0.7329(4) 0.065(2) Uani 1 1 d D . . . .
H37A H 1.035325 1.286685 0.732675 0.078 Uiso 1 1 calc R U . . .
H37B H 1.136435 1.333658 0.727666 0.078 Uiso 1 1 calc R U . . .
C38 C 1.1585(4) 1.2592(4) 0.8150(3) 0.0369(11) Uani 1 1 d . . . . .
H38A H 1.127007 1.194875 0.814049 0.044 Uiso 1 1 calc R U . . .
C39 C 1.1675(3) 1.3290(3) 0.8912(3) 0.0270(8) Uani 1 1 d . . . . .
H39A H 1.192361 1.393648 0.889407 0.032 Uiso 1 1 calc R U . . .
C40 C 1.2395(3) 1.3150(3) 0.9722(3) 0.0265(8) Uani 1 1 d . . . . .
H40A H 1.211432 1.251656 0.975376 0.032 Uiso 1 1 calc R U . . .
C41 C 1.3391(4) 1.3241(3) 0.9707(3) 0.0329(9) Uani 1 1 d . . . . .
H41A H 1.365925 1.387681 0.967530 0.039 Uiso 1 1 calc R U . . .
C42 C 1.3239(4) 1.2543(3) 0.8928(3) 0.0314(9) Uani 1 1 d . . . . .
H42A H 1.389918 1.261752 0.891663 0.038 Uiso 1 1 calc R U . . .
C43 C 1.1665(4) 1.4382(3) 1.4823(3) 0.0317(9) Uani 1 1 d . . . . .
H43A H 1.154474 1.407328 1.522573 0.038 Uiso 1 1 calc R U . . .
H43B H 1.235953 1.444734 1.490987 0.038 Uiso 1 1 calc R U . . .
C44 C 1.0940(3) 1.3802(3) 1.3939(2) 0.0256(8) Uani 1 1 d . . . . .
H44A H 1.096527 1.315237 1.387596 0.031 Uiso 1 1 calc R U . . .
C45 C 1.1150(3) 1.4146(3) 1.3266(2) 0.0235(8) Uani 1 1 d . . . . .
H45A H 1.121683 1.481940 1.336128 0.028 Uiso 1 1 calc R U . . .
C46 C 1.0303(3) 1.3589(3) 1.2402(2) 0.0229(8) Uani 1 1 d . . . . .
H46A H 1.026237 1.292089 1.229432 0.028 Uiso 1 1 calc R U . . .
C47 C 0.9338(3) 1.3702(3) 1.2389(3) 0.0257(8) Uani 1 1 d . . . . .
H47A H 0.939109 1.437358 1.250708 0.031 Uiso 1 1 calc R U . . .
C48 C 0.9168(3) 1.3326(3) 1.3070(3) 0.0271(8) Uani 1 1 d . . . . .
H48A H 0.854358 1.342120 1.307420 0.032 Uiso 1 1 calc R U . . .
C49 C 1.4911(4) 1.4165(4) 1.5056(3) 0.0354(10) Uani 1 1 d . . . . .
H49A H 1.520685 1.365606 1.503288 0.043 Uiso 1 1 calc R U . . .
H49B H 1.543439 1.475338 1.519102 0.043 Uiso 1 1 calc R U . . .
C50 C 1.4038(3) 1.4001(3) 1.4212(3) 0.0275(8) Uani 1 1 d . . . . .
H50A H 1.348835 1.343278 1.409760 0.033 Uiso 1 1 calc R U . . .
C51 C 1.4359(3) 1.3886(3) 1.3511(3) 0.0265(8) Uani 1 1 d . . . . .
H51A H 1.498236 1.439668 1.366361 0.032 Uiso 1 1 calc R U . . .
C52 C 1.3515(3) 1.3870(3) 1.2693(3) 0.0282(9) Uani 1 1 d . . . . .
H52A H 1.292623 1.330871 1.250889 0.034 Uiso 1 1 calc R U . . .
C53 C 1.3211(3) 1.4743(3) 1.2829(3) 0.0310(9) Uani 1 1 d . . . . .
H53A H 1.381163 1.529248 1.301339 0.037 Uiso 1 1 calc R U . . .
C54 C 1.2899(3) 1.4784(3) 1.3545(3) 0.0260(8) Uani 1 1 d . . . . .
H54A H 1.271158 1.535835 1.364886 0.031 Uiso 1 1 calc R U . . .
C55 C 1.5903(4) 1.1433(4) 1.4900(3) 0.0330(10) Uani 1 1 d . . . . .
H55A H 1.602074 1.190567 1.540434 0.040 Uiso 1 1 calc R U . . .
H55B H 1.550699 1.082951 1.489237 0.040 Uiso 1 1 calc R U . . .
C56 C 1.5315(3) 1.1686(3) 1.4121(2) 0.0261(8) Uani 1 1 d . . . . .
H56A H 1.464386 1.167732 1.408698 0.031 Uiso 1 1 calc R U . . .
C57 C 1.5174(3) 1.1035(3) 1.3314(2) 0.0237(8) Uani 1 1 d . . . . .
H57A H 1.583179 1.095557 1.338461 0.028 Uiso 1 1 calc R U . . .
C58 C 1.4762(3) 1.1416(3) 1.2574(2) 0.0244(8) Uani 1 1 d . . . . .
H58A H 1.407779 1.144507 1.247018 0.029 Uiso 1 1 calc R U . . .
C59 C 1.5447(3) 1.2368(3) 1.2772(3) 0.0283(8) Uani 1 1 d . . . . .
H59A H 1.612925 1.232263 1.289371 0.034 Uiso 1 1 calc R U . . .
C60 C 1.5510(3) 1.2977(3) 1.3569(3) 0.0281(8) Uani 1 1 d . . . . .
H60A H 1.595779 1.361815 1.370494 0.034 Uiso 1 1 calc R U . . .
C61 C 1.3574(4) 0.8396(4) 1.4407(3) 0.0392(11) Uani 1 1 d . . . . .
H61A H 1.395729 0.892497 1.492278 0.047 Uiso 1 1 calc R U . . .
H61B H 1.286768 0.820126 1.431097 0.047 Uiso 1 1 calc R U . . .
C62 C 1.3631(3) 0.8695(3) 1.3669(2) 0.0269(8) Uani 1 1 d . . . . .
H62A H 1.329895 0.918394 1.357466 0.032 Uiso 1 1 calc R U . . .
C63 C 1.3131(3) 0.7885(3) 1.2866(2) 0.0219(7) Uani 1 1 d . . . . .
H63A H 1.344387 0.738386 1.296403 0.026 Uiso 1 1 calc R U . . .
C64 C 1.3267(3) 0.8222(3) 1.2165(2) 0.0234(8) Uani 1 1 d . . . . .
H64A H 1.292772 0.870186 1.204472 0.028 Uiso 1 1 calc R U . . .
C65 C 1.4384(3) 0.8634(3) 1.2454(2) 0.0263(8) Uani 1 1 d . . . . .
H65A H 1.470245 0.813507 1.254038 0.032 Uiso 1 1 calc R U . . .
C66 C 1.4871(3) 0.9408(3) 1.3278(2) 0.0246(8) Uani 1 1 d . . . . .
H66A H 1.561132 0.963091 1.347161 0.029 Uiso 1 1 calc R U . . .
C67 C 1.0465(3) 0.6830(3) 1.4001(3) 0.0296(9) Uani 1 1 d . . . . .
H67A H 1.109120 0.706369 1.453189 0.035 Uiso 1 1 calc R U . . .
H67B H 1.001019 0.717658 1.406077 0.035 Uiso 1 1 calc R U . . .
C68 C 1.0703(3) 0.7010(3) 1.3286(2) 0.0246(8) Uani 1 1 d . . . . .
H68A H 1.098784 0.769253 1.339830 0.030 Uiso 1 1 calc R U . . .
C69 C 0.9755(3) 0.6621(3) 1.2430(2) 0.0212(7) Uani 1 1 d . . . . .
H69A H 0.937066 0.598069 1.237452 0.025 Uiso 1 1 calc R U . . .
C70 C 1.0007(3) 0.6610(3) 1.1700(2) 0.0246(8) Uani 1 1 d . . . . .
H70A H 1.026780 0.725854 1.169192 0.030 Uiso 1 1 calc R U . . .
C71 C 1.0796(3) 0.6125(3) 1.1788(2) 0.0234(8) Uani 1 1 d . . . . .
H71A H 1.051208 0.547721 1.178589 0.028 Uiso 1 1 calc R U . . .
C72 C 1.1711(3) 0.6615(3) 1.2627(2) 0.0230(8) Uani 1 1 d . . . . .
H72A H 1.223053 0.630042 1.268049 0.028 Uiso 1 1 calc R U . . .
C73 C 0.8525(5) 0.8923(4) 1.4035(3) 0.0450(12) Uani 1 1 d . . . . .
H73A H 0.901063 0.875754 1.449388 0.054 Uiso 1 1 calc R U . . .
H73B H 0.877726 0.959925 1.413066 0.054 Uiso 1 1 calc R U . . .
C74 C 0.8451(4) 0.8415(3) 1.3198(3) 0.0303(9) Uani 1 1 d . . . . .
H74A H 0.909436 0.866428 1.317067 0.036 Uiso 1 1 calc R U . . .
C75 C 0.7588(3) 0.8491(3) 1.2450(3) 0.0255(8) Uani 1 1 d . . . . .
H75A H 0.694444 0.825978 1.248277 0.031 Uiso 1 1 calc R U . . .
C76 C 0.7527(3) 0.7930(3) 1.1640(3) 0.0270(8) Uani 1 1 d . . . . .
H76A H 0.816023 0.818633 1.159921 0.032 Uiso 1 1 calc R U . . .
C77 C 0.7404(3) 0.6943(3) 1.1667(3) 0.0289(9) Uani 1 1 d . . . . .
H77A H 0.675690 0.669843 1.169018 0.035 Uiso 1 1 calc R U . . .
C78 C 0.8238(4) 0.6891(3) 1.2449(3) 0.0300(9) Uani 1 1 d . . . . .
H78A H 0.812087 0.623385 1.246550 0.036 Uiso 1 1 calc R U . . .
C79 C 0.8725(4) 1.1961(3) 1.4338(3) 0.0319(9) Uani 1 1 d . . . . .
H79A H 0.887220 1.163127 1.477236 0.038 Uiso 1 1 calc R U . . .
H79B H 0.934712 1.245575 1.447965 0.038 Uiso 1 1 calc R U . . .
C80 C 0.8395(3) 1.1284(3) 1.3486(2) 0.0265(8) Uani 1 1 d . . . . .
H80A H 0.894416 1.102223 1.350332 0.032 Uiso 1 1 calc R U . . .
C81 C 0.8128(3) 1.1750(3) 1.2779(2) 0.0232(8) Uani 1 1 d . . . . .
H81A H 0.767155 1.210991 1.282364 0.028 Uiso 1 1 calc R U . . .
C82 C 0.7632(3) 1.1042(3) 1.1907(2) 0.0250(8) Uani 1 1 d . . . . .
H82A H 0.811939 1.073095 1.184409 0.030 Uiso 1 1 calc R U . . .
C83 C 0.6744(3) 1.0329(3) 1.1856(2) 0.0238(8) Uani 1 1 d . . . . .
H83A H 0.627410 1.065440 1.193576 0.029 Uiso 1 1 calc R U . . .
C84 C 0.7084(3) 0.9880(3) 1.2552(2) 0.0245(8) Uani 1 1 d . . . . .
H84A H 0.649048 0.940540 1.250695 0.029 Uiso 1 1 calc R U . . .
 
loop_
 _atom_site_aniso_label
 _atom_site_aniso_U_11
 _atom_site_aniso_U_22
 _atom_site_aniso_U_33
 _atom_site_aniso_U_23
 _atom_site_aniso_U_13
 _atom_site_aniso_U_12
O1 0.0276(15) 0.0344(16) 0.0297(15) 0.0129(12) 0.0104(12) 0.0135(13)
O2 0.0290(15) 0.0268(14) 0.0215(13) 0.0078(11) 0.0109(11) 0.0099(12)
O3 0.0242(14) 0.0383(17) 0.0215(13) 0.0035(12) 0.0107(11) 0.0052(12)
O4 0.0233(14) 0.0297(15) 0.0214(13) 0.0025(11) 0.0062(11) 0.0102(12)
O5 0.0279(15) 0.0206(13) 0.0295(14) 0.0067(11) 0.0139(12) 0.0105(11)
O6 0.0319(17) 0.0350(17) 0.0267(15) 0.0030(13) 0.0038(13) 0.0005(14)
O7 0.0295(15) 0.0195(13) 0.0223(13) 0.0037(11) 0.0021(11) 0.0065(11)
O8 0.0332(16) 0.0296(15) 0.0196(13) 0.0014(11) 0.0127(12) 0.0000(12)
O9 0.0297(15) 0.0287(15) 0.0249(14) -0.0055(12) 0.0135(12) 0.0028(12)
O10 0.0240(14) 0.0206(13) 0.0234(12) 0.0050(10) 0.0092(11) 0.0086(11)
O11 0.056(2) 0.0272(16) 0.0276(15) -0.0003(13) 0.0076(15) 0.0173(15)
O12 0.0275(15) 0.0236(14) 0.0220(13) 0.0013(11) 0.0049(11) 0.0136(12)
O13 0.0422(18) 0.0329(16) 0.0274(14) 0.0144(13) 0.0171(13) 0.0222(14)
O14 0.0330(16) 0.0276(15) 0.0251(14) 0.0040(11) 0.0139(12) 0.0120(12)
O15 0.0247(14) 0.0196(13) 0.0252(13) 0.0040(10) 0.0098(11) 0.0104(11)
O16 0.055(2) 0.0278(16) 0.0372(17) 0.0062(13) 0.0327(16) 0.0161(15)
O17 0.0276(15) 0.0261(14) 0.0217(13) 0.0004(11) 0.0083(11) 0.0117(12)
O18 0.0328(16) 0.0357(16) 0.0241(14) 0.0097(12) 0.0100(12) 0.0199(13)
O19 0.0388(17) 0.0368(17) 0.0266(14) 0.0069(13) 0.0152(13) 0.0218(14)
O20 0.0272(15) 0.0252(14) 0.0252(13) 0.0027(11) 0.0075(11) 0.0135(12)
O21 0.117(4) 0.052(3) 0.074(3) 0.017(2) 0.074(3) 0.017(3)
O22 0.0367(17) 0.0288(16) 0.0212(13) 0.0019(12) 0.0102(12) 0.0005(13)
O23 0.0346(16) 0.0306(16) 0.0231(14) 0.0062(12) 0.0081(12) 0.0066(13)
O24 0.0342(16) 0.0257(14) 0.0289(14) 0.0136(12) 0.0151(12) 0.0107(12)
O25 0.0306(16) 0.0207(14) 0.0278(14) 0.0049(11) 0.0071(12) 0.0062(12)
O26 0.060(2) 0.043(2) 0.047(2) 0.0188(16) 0.0365(19) 0.0139(17)
O27 0.0349(16) 0.0265(15) 0.0228(13) 0.0088(11) 0.0174(12) 0.0132(12)
O28 0.0482(19) 0.0246(15) 0.0219(14) 0.0042(12) 0.0156(13) 0.0103(13)
O29 0.0341(16) 0.0297(15) 0.0242(14) 0.0125(12) 0.0156(12) 0.0139(13)
O30 0.0253(14) 0.0220(14) 0.0301(14) 0.0065(11) 0.0164(12) 0.0079(11)
O31 0.131(7) 0.165(8) 0.064(4) 0.027(4) 0.044(4) 0.064(6)
O32 0.048(2) 0.052(2) 0.0429(18) 0.0290(16) 0.0318(16) 0.0362(18)
O33 0.0354(17) 0.0304(16) 0.0330(16) 0.0025(13) 0.0127(13) 0.0181(13)
O34 0.0265(16) 0.0320(17) 0.049(2) 0.0119(15) 0.0088(14) 0.0121(13)
O35 0.0303(15) 0.0267(15) 0.0396(16) 0.0118(12) 0.0249(13) 0.0150(12)
O36 0.0312(17) 0.0291(16) 0.0397(18) -0.0030(14) 0.0070(14) 0.0058(13)
O37 0.0283(15) 0.0286(15) 0.0244(14) -0.0021(11) 0.0115(12) 0.0043(12)
O38 0.0312(16) 0.0346(16) 0.0192(13) 0.0076(12) 0.0059(12) 0.0062(13)
O39 0.0267(15) 0.0254(15) 0.0286(15) 0.0077(12) 0.0005(12) 0.0052(12)
O40 0.0221(13) 0.0226(14) 0.0259(13) 0.0014(11) 0.0105(11) 0.0060(11)
O41 0.0437(18) 0.0350(17) 0.0283(15) 0.0111(13) 0.0174(14) 0.0226(15)
O42 0.0284(15) 0.0241(14) 0.0263(14) -0.0029(11) 0.0075(12) 0.0131(12)
O43 0.0393(18) 0.0466(19) 0.0316(16) 0.0120(14) 0.0169(14) 0.0277(16)
O44 0.0319(16) 0.0378(17) 0.0378(17) 0.0147(14) 0.0167(14) 0.0187(14)
O45 0.0235(14) 0.0191(13) 0.0315(14) 0.0022(11) 0.0098(12) 0.0111(11)
O46 0.0405(18) 0.0465(19) 0.0279(15) 0.0120(14) 0.0121(13) 0.0265(16)
O47 0.0282(15) 0.0264(15) 0.0227(13) 0.0010(11) 0.0057(11) 0.0133(12)
O48 0.0474(18) 0.0225(14) 0.0234(14) 0.0026(11) 0.0193(13) 0.0164(13)
O49 0.0451(19) 0.0326(16) 0.0330(16) 0.0114(13) 0.0194(14) 0.0212(15)
O50 0.0238(14) 0.0238(14) 0.0291(14) 0.0002(11) 0.0057(11) 0.0140(12)
O51 0.046(2) 0.089(3) 0.046(2) 0.046(2) 0.0207(18) 0.029(2)
O52 0.0310(16) 0.0330(16) 0.0162(12) 0.0044(11) 0.0054(11) 0.0034(13)
O53 0.0407(17) 0.0247(15) 0.0216(13) -0.0011(11) 0.0150(13) -0.0003(13)
O54 0.0368(16) 0.0251(14) 0.0296(14) 0.0072(12) 0.0199(13) 0.0095(12)
O55 0.0241(14) 0.0259(14) 0.0236(13) 0.0050(11) 0.0091(11) 0.0090(11)
O56 0.0337(16) 0.0370(17) 0.0300(15) 0.0121(13) 0.0166(13) 0.0109(13)
O57 0.0295(14) 0.0254(14) 0.0226(13) 0.0079(11) 0.0122(11) 0.0135(12)
O58 0.0289(15) 0.0419(18) 0.0202(13) 0.0043(12) 0.0094(12) 0.0109(13)
O59 0.0313(15) 0.0296(15) 0.0205(13) 0.0020(11) 0.0123(11) 0.0120(12)
O60 0.0244(14) 0.0217(13) 0.0272(13) 0.0083(11) 0.0123(11) 0.0095(11)
O61 0.109(5) 0.083(4) 0.085(4) -0.006(3) 0.074(4) 0.008(3)
O62 0.0432(18) 0.0398(18) 0.0323(16) 0.0148(14) 0.0244(14) 0.0226(15)
O63 0.0315(16) 0.0328(16) 0.0272(14) 0.0036(12) 0.0118(12) 0.0169(13)
O64 0.0345(17) 0.0266(15) 0.0351(16) -0.0010(12) 0.0157(13) 0.0105(13)
O65 0.0306(15) 0.0240(14) 0.0352(15) 0.0127(12) 0.0181(13) 0.0145(12)
O66 0.053(2) 0.0335(17) 0.0360(17) 0.0005(14) 0.0245(16) 0.0164(16)
O67 0.0329(15) 0.0229(14) 0.0232(13) 0.0033(11) 0.0152(12) 0.0089(12)
O68 0.0396(18) 0.0260(15) 0.0232(14) 0.0041(12) 0.0066(13) -0.0005(13)
O69 0.0217(14) 0.0266(14) 0.0210(13) -0.0018(11) 0.0019(11) 0.0067(11)
O70 0.0219(13) 0.0231(14) 0.0293(14) 0.0015(11) 0.0117(11) 0.0087(11)
C1 0.033(2) 0.0241(19) 0.0211(18) 0.0030(15) 0.0111(16) 0.0103(17)
C2 0.033(2) 0.0217(18) 0.0209(17) 0.0028(14) 0.0168(16) 0.0082(16)
C3 0.027(2) 0.0195(18) 0.0188(17) 0.0029(14) 0.0094(15) 0.0084(15)
C4 0.0255(19) 0.0192(17) 0.0220(17) 0.0040(14) 0.0116(15) 0.0084(15)
C5 0.0201(18) 0.0240(19) 0.0231(18) 0.0029(15) 0.0075(15) 0.0064(15)
C6 0.028(2) 0.0190(17) 0.0242(18) 0.0090(14) 0.0120(16) 0.0119(15)
C7 0.041(2) 0.029(2) 0.0235(19) 0.0033(16) 0.0133(18) 0.0097(18)
C8 0.031(2) 0.026(2) 0.0211(18) 0.0077(15) 0.0113(16) 0.0109(17)
C9 0.0215(18) 0.0173(17) 0.0224(18) 0.0024(14) 0.0087(14) 0.0077(14)
C10 0.0236(19) 0.0240(19) 0.0241(18) 0.0062(15) 0.0133(15) 0.0072(15)
C11 0.0199(18) 0.0235(19) 0.0259(19) -0.0010(15) 0.0083(15) 0.0045(15)
C12 0.0201(18) 0.0244(19) 0.0214(18) -0.0005(15) 0.0041(15) 0.0045(15)
C13 0.047(3) 0.043(3) 0.022(2) 0.0056(18) 0.0151(19) 0.029(2)
C14 0.030(2) 0.027(2) 0.0194(18) 0.0038(15) 0.0068(15) 0.0158(17)
C15 0.0250(19) 0.0207(18) 0.0216(18) 0.0027(15) 0.0064(15) 0.0103(15)
C16 0.030(2) 0.0207(18) 0.0207(17) 0.0059(15) 0.0099(15) 0.0110(16)
C17 0.0262(19) 0.0200(18) 0.0242(18) 0.0050(15) 0.0108(15) 0.0109(15)
C18 0.030(2) 0.0224(18) 0.0222(18) 0.0046(15) 0.0119(15) 0.0131(16)
C19 0.033(2) 0.031(2) 0.0232(19) 0.0066(16) 0.0109(17) 0.0122(18)
C20 0.030(2) 0.0196(18) 0.0216(17) 0.0034(14) 0.0111(15) 0.0085(15)
C21 0.029(2) 0.0227(19) 0.0241(18) 0.0025(15) 0.0122(16) 0.0078(16)
C22 0.032(2) 0.0247(19) 0.0172(17) 0.0029(14) 0.0060(15) 0.0185(17)
C23 0.032(2) 0.0210(18) 0.0270(19) 0.0047(15) 0.0111(17) 0.0139(16)
C24 0.0259(19) 0.0201(18) 0.0257(19) 0.0030(15) 0.0087(16) 0.0119(15)
C25 0.057(3) 0.043(3) 0.028(2) 0.011(2) 0.010(2) -0.003(3)
C26 0.036(2) 0.027(2) 0.0221(19) 0.0040(16) 0.0023(17) 0.0005(18)
C27 0.029(2) 0.0212(18) 0.0209(17) 0.0039(14) 0.0123(16) 0.0081(16)
C28 0.0239(19) 0.0242(19) 0.0214(17) 0.0065(15) 0.0103(15) 0.0043(15)
C29 0.029(2) 0.0237(19) 0.0236(18) 0.0091(15) 0.0128(16) 0.0094(16)
C30 0.034(2) 0.026(2) 0.0201(18) 0.0034(15) 0.0122(16) 0.0076(17)
C31 0.042(3) 0.035(2) 0.028(2) 0.0167(18) 0.0148(19) 0.015(2)
C32 0.027(2) 0.031(2) 0.0214(18) 0.0061(16) 0.0100(16) 0.0103(17)
C33 0.0226(18) 0.0209(18) 0.0253(18) 0.0084(15) 0.0130(15) 0.0125(15)
C34 0.030(2) 0.0225(18) 0.0178(16) 0.0058(14) 0.0122(15) 0.0104(16)
C35 0.0263(19) 0.0216(18) 0.0258(19) 0.0090(15) 0.0157(16) 0.0096(15)
C36 0.028(2) 0.0237(19) 0.0265(19) 0.0075(15) 0.0159(16) 0.0097(16)
C37 0.081(5) 0.120(6) 0.034(3) 0.036(3) 0.038(3) 0.072(5)
C38 0.052(3) 0.047(3) 0.029(2) 0.013(2) 0.026(2) 0.030(2)
C39 0.034(2) 0.029(2) 0.033(2) 0.0145(17) 0.0223(18) 0.0193(18)
C40 0.030(2) 0.0240(19) 0.029(2) 0.0062(16) 0.0153(17) 0.0136(16)
C41 0.030(2) 0.027(2) 0.050(3) 0.0162(19) 0.020(2) 0.0150(18)
C42 0.032(2) 0.034(2) 0.043(2) 0.021(2) 0.022(2) 0.0190(19)
C43 0.034(2) 0.030(2) 0.0218(19) 0.0035(16) 0.0050(17) 0.0082(18)
C44 0.029(2) 0.0218(19) 0.0216(18) 0.0043(15) 0.0071(16) 0.0085(16)
C45 0.0208(18) 0.0246(19) 0.0227(18) 0.0024(15) 0.0079(15) 0.0096(15)
C46 0.026(2) 0.0190(18) 0.0212(17) 0.0048(14) 0.0092(15) 0.0059(15)
C47 0.029(2) 0.0191(18) 0.0236(18) 0.0022(15) 0.0076(16) 0.0074(16)
C48 0.027(2) 0.025(2) 0.0251(19) -0.0010(15) 0.0096(16) 0.0099(16)
C49 0.036(2) 0.039(3) 0.029(2) 0.0022(18) 0.0114(19) 0.021(2)
C50 0.026(2) 0.028(2) 0.0245(19) -0.0015(16) 0.0094(16) 0.0124(17)
C51 0.025(2) 0.024(2) 0.028(2) 0.0001(15) 0.0103(16) 0.0116(16)
C52 0.026(2) 0.035(2) 0.0224(18) 0.0020(16) 0.0078(16) 0.0171(17)
C53 0.029(2) 0.027(2) 0.034(2) 0.0069(17) 0.0100(18) 0.0123(17)
C54 0.025(2) 0.0221(19) 0.0295(19) 0.0020(15) 0.0112(16) 0.0101(16)
C55 0.034(2) 0.042(3) 0.0169(18) -0.0005(17) 0.0090(16) 0.0139(19)
C56 0.029(2) 0.031(2) 0.0186(17) 0.0022(15) 0.0103(15) 0.0136(17)
C57 0.0235(19) 0.028(2) 0.0194(17) 0.0029(15) 0.0081(14) 0.0129(16)
C58 0.029(2) 0.032(2) 0.0153(16) 0.0031(15) 0.0085(15) 0.0199(17)
C59 0.032(2) 0.030(2) 0.0252(19) 0.0060(16) 0.0121(17) 0.0165(18)
C60 0.027(2) 0.026(2) 0.028(2) 0.0048(16) 0.0078(16) 0.0151(17)
C61 0.038(3) 0.054(3) 0.0206(19) 0.0078(19) 0.0140(18) 0.005(2)
C62 0.029(2) 0.033(2) 0.0136(16) 0.0035(15) 0.0067(15) 0.0075(17)
C63 0.0218(18) 0.0249(19) 0.0169(16) 0.0040(14) 0.0077(14) 0.0068(15)
C64 0.030(2) 0.0234(19) 0.0136(16) 0.0029(14) 0.0077(14) 0.0078(16)
C65 0.031(2) 0.025(2) 0.0215(18) 0.0034(15) 0.0130(16) 0.0071(17)
C66 0.027(2) 0.0233(19) 0.0218(18) 0.0037(15) 0.0095(15) 0.0087(16)
C67 0.031(2) 0.035(2) 0.0242(19) 0.0041(17) 0.0140(17) 0.0144(18)
C68 0.0247(19) 0.0238(19) 0.0195(17) 0.0007(14) 0.0059(15) 0.0086(16)
C69 0.0226(18) 0.0202(17) 0.0232(18) 0.0076(14) 0.0088(15) 0.0127(15)
C70 0.025(2) 0.0262(19) 0.0218(18) 0.0062(15) 0.0087(15) 0.0111(16)
C71 0.029(2) 0.0220(18) 0.0212(17) 0.0040(14) 0.0128(16) 0.0114(16)
C72 0.027(2) 0.0191(18) 0.0227(18) 0.0036(14) 0.0099(16) 0.0118(15)
C73 0.060(3) 0.053(3) 0.029(2) 0.009(2) 0.024(2) 0.027(3)
C74 0.035(2) 0.032(2) 0.027(2) 0.0081(17) 0.0156(18) 0.0129(18)
C75 0.027(2) 0.025(2) 0.0266(19) 0.0022(15) 0.0152(16) 0.0106(16)
C76 0.026(2) 0.031(2) 0.0229(18) 0.0022(16) 0.0094(16) 0.0126(17)
C77 0.025(2) 0.024(2) 0.039(2) 0.0033(17) 0.0182(18) 0.0086(16)
C78 0.034(2) 0.026(2) 0.040(2) 0.0117(18) 0.0234(19) 0.0140(18)
C79 0.038(2) 0.032(2) 0.0183(18) 0.0025(16) 0.0085(17) 0.0085(19)
C80 0.029(2) 0.025(2) 0.0206(18) 0.0055(15) 0.0070(16) 0.0092(17)
C81 0.0267(19) 0.0236(19) 0.0163(17) 0.0017(14) 0.0085(14) 0.0074(16)
C82 0.029(2) 0.0239(19) 0.0174(17) 0.0008(15) 0.0086(15) 0.0062(16)
C83 0.0233(19) 0.0247(19) 0.0184(17) -0.0022(15) 0.0082(14) 0.0069(16)
C84 0.0248(19) 0.0254(19) 0.0226(18) 0.0016(15) 0.0112(15) 0.0097(16)
 
_geom_special_details
;
 All esds (except the esd in the dihedral angle between two l.s. planes)
 are estimated using the full covariance matrix.  The cell esds are taken
 into account individually in the estimation of esds in distances, angles
 and torsion angles; correlations between esds in cell parameters are only
 used when they are defined by crystal symmetry.  An approximate (isotropic)
 treatment of cell esds is used for estimating esds involving l.s. planes.
;
 
loop_
 _geom_bond_atom_site_label_1
 _geom_bond_atom_site_label_2
 _geom_bond_distance
 _geom_bond_site_symmetry_2
 _geom_bond_publ_flag
O1 C1 1.425(5) . ?
O1 H1 0.8300 . ?
O2 C6 1.408(5) . ?
O2 C2 1.438(5) . ?
O3 C4 1.422(5) . ?
O3 H3 0.8299 . ?
O4 C5 1.427(5) . ?
O4 H4 0.8300 . ?
O5 C39 1.417(5) . ?
O5 C6 1.420(5) . ?
O6 C7 1.433(6) . ?
O6 H6 0.8300 . ?
O7 C12 1.407(5) . ?
O7 C8 1.444(5) . ?
O8 C10 1.413(5) . ?
O8 H8 0.8300 . ?
O9 C11 1.428(5) . ?
O9 H9 0.8299 . ?
O10 C12 1.418(5) . ?
O10 C3 1.427(5) . ?
O11 C13 1.424(7) . ?
O11 H11 0.8300 . ?
O12 C18 1.402(5) . ?
O12 C14 1.440(5) . ?
O13 C16 1.435(5) . ?
O13 H13 0.8301 . ?
O14 C17 1.418(5) . ?
O14 H14 0.8300 . ?
O15 C18 1.420(5) . ?
O15 C9 1.439(5) . ?
O16 C19 1.412(5) . ?
O16 H16 0.8300 . ?
O17 C24 1.391(5) . ?
O17 C20 1.441(5) . ?
O18 C22 1.428(5) . ?
O18 H18 0.8300 . ?
O19 C23 1.427(5) . ?
O19 H19 0.8301 . ?
O20 C24 1.419(5) . ?
O20 C15 1.424(5) . ?
O21 C25 1.404(9) . ?
O21 H21 0.8299 . ?
O22 C30 1.406(5) . ?
O22 C26 1.446(6) . ?
O23 C28 1.417(5) . ?
O23 H23 0.8297 . ?
O24 C29 1.422(5) . ?
O24 H24 0.8301 . ?
O25 C30 1.399(6) . ?
O25 C21 1.442(5) . ?
O26 C31 1.448(6) . ?
O26 H26 0.8300 . ?
O27 C36 1.423(5) . ?
O27 C32 1.446(5) . ?
O28 C34 1.428(5) . ?
O28 H28 0.8301 . ?
O29 C35 1.441(5) . ?
O29 H29 0.8300 . ?
O30 C36 1.420(5) . ?
O30 C27 1.427(5) . ?
O31 C37 1.497(11) . ?
O31 H31 0.8300 . ?
O32 C42 1.405(6) . ?
O32 C38 1.453(6) . ?
O33 C40 1.423(5) . ?
O33 H33 0.8301 . ?
O34 C41 1.417(6) . ?
O34 H34 0.8300 . ?
O35 C42 1.422(5) . ?
O35 C33 1.429(5) . ?
O36 C43 1.431(6) . ?
O36 H36 0.8302 . ?
O37 C48 1.402(5) . ?
O37 C44 1.430(6) . ?
O38 C46 1.424(5) . ?
O38 H38 0.8299 . ?
O39 C47 1.418(5) . ?
O39 H39 0.8300 . ?
O40 C48 1.420(5) . ?
O40 C81 1.430(5) . ?
O41 C49 1.415(6) . ?
O41 H41 0.8300 . ?
O42 C54 1.403(5) . ?
O42 C50 1.436(5) . ?
O43 C52 1.431(5) . ?
O43 H43 0.8300 . ?
O44 C53 1.404(6) . ?
O44 H44 0.8302 . ?
O45 C54 1.422(5) . ?
O45 C45 1.438(5) . ?
O46 C55 1.431(6) . ?
O46 H46 0.8300 . ?
O47 C60 1.398(5) . ?
O47 C56 1.445(6) . ?
O48 C58 1.438(4) . ?
O48 H48 0.8302 . ?
O49 C59 1.414(5) . ?
O49 H49 0.8301 . ?
O50 C60 1.420(5) . ?
O50 C51 1.439(5) . ?
O51 C61 1.430(8) . ?
O51 H51 0.8299 . ?
O52 C66 1.409(5) . ?
O52 C62 1.437(5) . ?
O53 C64 1.426(5) . ?
O53 H53 0.8300 . ?
O54 C65 1.429(5) . ?
O54 H54 0.8300 . ?
O55 C57 1.427(5) . ?
O55 C66 1.431(5) . ?
O56 C67 1.414(6) . ?
O56 H56 0.8298 . ?
O57 C72 1.410(5) . ?
O57 C68 1.438(5) . ?
O58 C70 1.418(5) . ?
O58 H58 0.8300 . ?
O59 C71 1.421(5) . ?
O59 H59 0.8298 . ?
O60 C72 1.407(5) . ?
O60 C63 1.427(5) . ?
O61 C73 1.417(9) . ?
O61 H61 0.8300 . ?
O62 C78 1.403(5) . ?
O62 C74 1.458(6) . ?
O63 C76 1.421(5) . ?
O63 H63 0.8299 . ?
O64 C77 1.422(5) . ?
O64 H64 0.8300 . ?
O65 C78 1.425(5) . ?
O65 C69 1.428(5) . ?
O66 C79 1.410(6) . ?
O66 H66 0.8300 . ?
O67 C84 1.424(5) . ?
O67 C80 1.432(5) . ?
O68 C82 1.405(5) . ?
O68 H68 0.8300 . ?
O69 C83 1.427(5) . ?
O69 H69 0.8298 . ?
O70 C75 1.422(5) . ?
O70 C84 1.426(5) . ?
C1 C2 1.517(6) . ?
C1 H1A 0.9900 . ?
C1 H1B 0.9900 . ?
C2 C3 1.551(5) . ?
C2 H2A 1.0000 . ?
C3 C4 1.527(5) . ?
C3 H3A 1.0000 . ?
C4 C5 1.521(5) . ?
C4 H4A 1.0000 . ?
C5 C6 1.512(5) . ?
C5 H5A 1.0000 . ?
C6 H6A 1.0000 . ?
C7 C8 1.511(6) . ?
C7 H7A 0.9900 . ?
C7 H7B 0.9900 . ?
C8 C9 1.539(5) . ?
C8 H8A 1.0000 . ?
C9 C10 1.514(5) . ?
C9 H9A 1.0000 . ?
C10 C11 1.533(6) . ?
C10 H10A 1.0000 . ?
C11 C12 1.511(6) . ?
C11 H11A 1.0000 . ?
C12 H12A 1.0000 . ?
C13 C14 1.509(6) . ?
C13 H13A 0.9900 . ?
C13 H13B 0.9900 . ?
C14 C15 1.532(5) . ?
C14 H14A 1.0000 . ?
C15 C16 1.503(5) . ?
C15 H15A 1.0000 . ?
C16 C17 1.530(6) . ?
C16 H16A 1.0000 . ?
C17 C18 1.526(5) . ?
C17 H17A 1.0000 . ?
C18 H18A 1.0000 . ?
C19 C20 1.522(6) . ?
C19 H19A 0.9900 . ?
C19 H19B 0.9900 . ?
C20 C21 1.537(6) . ?
C20 H20A 1.0000 . ?
C21 C22 1.526(5) . ?
C21 H21A 1.0000 . ?
C22 C23 1.517(6) . ?
C22 H22A 1.0000 . ?
C23 C24 1.528(6) . ?
C23 H23A 1.0000 . ?
C24 H24A 1.0000 . ?
C25 C26 1.523(7) . ?
C25 H25A 0.9900 . ?
C25 H25B 0.9900 . ?
C26 C27 1.527(6) . ?
C26 H26A 1.0000 . ?
C27 C28 1.516(5) . ?
C27 H27A 1.0000 . ?
C28 C29 1.533(6) . ?
C28 H28A 1.0000 . ?
C29 C30 1.521(6) . ?
C29 H29A 1.0000 . ?
C30 H30A 1.0000 . ?
C31 C32 1.514(6) . ?
C31 H31A 0.9900 . ?
C31 H31B 0.9900 . ?
C32 C33 1.524(6) . ?
C32 H32A 1.0000 . ?
C33 C34 1.511(5) . ?
C33 H33A 1.0000 . ?
C34 C35 1.506(5) . ?
C34 H34A 1.0000 . ?
C35 C36 1.520(6) . ?
C35 H35A 1.0000 . ?
C36 H36A 1.0000 . ?
C37 C38 1.524(7) . ?
C37 H37A 0.9900 . ?
C37 H37B 0.9900 . ?
C38 C39 1.534(6) . ?
C38 H38A 1.0000 . ?
C39 C40 1.535(6) . ?
C39 H39A 1.0000 . ?
C40 C41 1.510(6) . ?
C40 H40A 1.0000 . ?
C41 C42 1.518(7) . ?
C41 H41A 1.0000 . ?
C42 H42A 1.0000 . ?
C43 C44 1.507(6) . ?
C43 H43A 0.9900 . ?
C43 H43B 0.9900 . ?
C44 C45 1.524(6) . ?
C44 H44A 1.0000 . ?
C45 C46 1.525(5) . ?
C45 H45A 1.0000 . ?
C46 C47 1.515(6) . ?
C46 H46A 1.0000 . ?
C47 C48 1.535(6) . ?
C47 H47A 1.0000 . ?
C48 H48A 1.0000 . ?
C49 C50 1.517(6) . ?
C49 H49A 0.9900 . ?
C49 H49B 0.9900 . ?
C50 C51 1.525(6) . ?
C50 H50A 1.0000 . ?
C51 C52 1.528(6) . ?
C51 H51A 1.0000 . ?
C52 C53 1.530(6) . ?
C52 H52A 1.0000 . ?
C53 C54 1.540(6) . ?
C53 H53A 1.0000 . ?
C54 H54A 1.0000 . ?
C55 C56 1.517(6) . ?
C55 H55A 0.9900 . ?
C55 H55B 0.9900 . ?
C56 C57 1.530(5) . ?
C56 H56A 1.0000 . ?
C57 C58 1.520(5) . ?
C57 H57A 1.0000 . ?
C58 C59 1.498(7) . ?
C58 H58A 1.0000 . ?
C59 C60 1.534(6) . ?
C59 H59A 1.0000 . ?
C60 H60A 1.0000 . ?
C61 C62 1.514(6) . ?
C61 H61A 0.9900 . ?
C61 H61B 0.9900 . ?
C62 C63 1.531(5) . ?
C62 H62A 1.0000 . ?
C63 C64 1.522(5) . ?
C63 H63A 1.0000 . ?
C64 C65 1.520(6) . ?
C64 H64A 1.0000 . ?
C65 C66 1.526(5) . ?
C65 H65A 1.0000 . ?
C66 H66A 1.0000 . ?
C67 C68 1.527(6) . ?
C67 H67A 0.9900 . ?
C67 H67B 0.9900 . ?
C68 C69 1.549(5) . ?
C68 H68A 1.0000 . ?
C69 C70 1.513(5) . ?
C69 H69A 1.0000 . ?
C70 C71 1.524(6) . ?
C70 H70A 1.0000 . ?
C71 C72 1.521(6) . ?
C71 H71A 1.0000 . ?
C72 H72A 1.0000 . ?
C73 C74 1.526(6) . ?
C73 H73A 0.9900 . ?
C73 H73B 0.9900 . ?
C74 C75 1.521(6) . ?
C74 H74A 1.0000 . ?
C75 C76 1.524(5) . ?
C75 H75A 1.0000 . ?
C76 C77 1.506(6) . ?
C76 H76A 1.0000 . ?
C77 C78 1.518(7) . ?
C77 H77A 1.0000 . ?
C78 H78A 1.0000 . ?
C79 C80 1.525(6) . ?
C79 H79A 0.9900 . ?
C79 H79B 0.9900 . ?
C80 C81 1.535(5) . ?
C80 H80A 1.0000 . ?
C81 C82 1.537(5) . ?
C81 H81A 1.0000 . ?
C82 C83 1.511(6) . ?
C82 H82A 1.0000 . ?
C83 C84 1.512(6) . ?
C83 H83A 1.0000 . ?
C84 H84A 1.0000 . ?
 
loop_
 _geom_angle_atom_site_label_1
 _geom_angle_atom_site_label_2
 _geom_angle_atom_site_label_3
 _geom_angle
 _geom_angle_site_symmetry_1
 _geom_angle_site_symmetry_3
 _geom_angle_publ_flag
C1 O1 H1 109.6 . . ?
C6 O2 C2 113.7(3) . . ?
C4 O3 H3 108.9 . . ?
C5 O4 H4 109.4 . . ?
C39 O5 C6 117.9(3) . . ?
C7 O6 H6 108.8 . . ?
C12 O7 C8 115.1(3) . . ?
C10 O8 H8 109.0 . . ?
C11 O9 H9 108.7 . . ?
C12 O10 C3 117.2(3) . . ?
C13 O11 H11 109.1 . . ?
C18 O12 C14 115.2(3) . . ?
C16 O13 H13 109.2 . . ?
C17 O14 H14 109.5 . . ?
C18 O15 C9 117.4(3) . . ?
C19 O16 H16 109.2 . . ?
C24 O17 C20 114.0(3) . . ?
C22 O18 H18 108.8 . . ?
C23 O19 H19 109.7 . . ?
C24 O20 C15 118.8(3) . . ?
C25 O21 H21 109.6 . . ?
C30 O22 C26 113.8(3) . . ?
C28 O23 H23 108.6 . . ?
C29 O24 H24 109.3 . . ?
C30 O25 C21 117.8(3) . . ?
C31 O26 H26 109.1 . . ?
C36 O27 C32 113.6(3) . . ?
C34 O28 H28 109.5 . . ?
C35 O29 H29 109.1 . . ?
C36 O30 C27 116.6(3) . . ?
C37 O31 H31 108.9 . . ?
C42 O32 C38 113.5(3) . . ?
C40 O33 H33 110.1 . . ?
C41 O34 H34 109.1 . . ?
C42 O35 C33 118.0(3) . . ?
C43 O36 H36 108.9 . . ?
C48 O37 C44 115.8(3) . . ?
C46 O38 H38 109.5 . . ?
C47 O39 H39 109.2 . . ?
C48 O40 C81 117.8(3) . . ?
C49 O41 H41 109.6 . . ?
C54 O42 C50 114.8(3) . . ?
C52 O43 H43 109.5 . . ?
C53 O44 H44 109.6 . . ?
C54 O45 C45 118.0(3) . . ?
C55 O46 H46 109.4 . . ?
C60 O47 C56 114.7(3) . . ?
C58 O48 H48 109.5 . . ?
C59 O49 H49 109.2 . . ?
C60 O50 C51 118.7(3) . . ?
C61 O51 H51 108.8 . . ?
C66 O52 C62 114.5(3) . . ?
C64 O53 H53 109.7 . . ?
C65 O54 H54 109.6 . . ?
C57 O55 C66 117.1(3) . . ?
C67 O56 H56 110.0 . . ?
C72 O57 C68 114.8(3) . . ?
C70 O58 H58 109.6 . . ?
C71 O59 H59 109.4 . . ?
C72 O60 C63 117.6(3) . . ?
C73 O61 H61 109.2 . . ?
C78 O62 C74 113.0(3) . . ?
C76 O63 H63 109.9 . . ?
C77 O64 H64 110.2 . . ?
C78 O65 C69 118.8(3) . . ?
C79 O66 H66 109.1 . . ?
C84 O67 C80 114.4(3) . . ?
C82 O68 H68 109.4 . . ?
C83 O69 H69 109.6 . . ?
C75 O70 C84 117.2(3) . . ?
O1 C1 C2 112.7(3) . . ?
O1 C1 H1A 109.1 . . ?
C2 C1 H1A 109.1 . . ?
O1 C1 H1B 109.1 . . ?
C2 C1 H1B 109.1 . . ?
H1A C1 H1B 107.8 . . ?
O2 C2 C1 106.8(3) . . ?
O2 C2 C3 110.3(3) . . ?
C1 C2 C3 111.7(3) . . ?
O2 C2 H2A 109.3 . . ?
C1 C2 H2A 109.3 . . ?
C3 C2 H2A 109.3 . . ?
O10 C3 C4 106.9(3) . . ?
O10 C3 C2 108.5(3) . . ?
C4 C3 C2 110.7(3) . . ?
O10 C3 H3A 110.2 . . ?
C4 C3 H3A 110.2 . . ?
C2 C3 H3A 110.2 . . ?
O3 C4 C5 108.5(3) . . ?
O3 C4 C3 111.4(3) . . ?
C5 C4 C3 108.5(3) . . ?
O3 C4 H4A 109.5 . . ?
C5 C4 H4A 109.5 . . ?
C3 C4 H4A 109.5 . . ?
O4 C5 C6 110.1(3) . . ?
O4 C5 C4 110.3(3) . . ?
C6 C5 C4 109.2(3) . . ?
O4 C5 H5A 109.1 . . ?
C6 C5 H5A 109.1 . . ?
C4 C5 H5A 109.1 . . ?
O2 C6 O5 111.6(3) . . ?
O2 C6 C5 110.7(3) . . ?
O5 C6 C5 108.3(3) . . ?
O2 C6 H6A 108.7 . . ?
O5 C6 H6A 108.7 . . ?
C5 C6 H6A 108.7 . . ?
O6 C7 C8 111.7(4) . . ?
O6 C7 H7A 109.3 . . ?
C8 C7 H7A 109.3 . . ?
O6 C7 H7B 109.3 . . ?
C8 C7 H7B 109.3 . . ?
H7A C7 H7B 107.9 . . ?
O7 C8 C7 105.2(3) . . ?
O7 C8 C9 109.9(3) . . ?
C7 C8 C9 112.1(4) . . ?
O7 C8 H8A 109.8 . . ?
C7 C8 H8A 109.8 . . ?
C9 C8 H8A 109.8 . . ?
O15 C9 C10 107.7(3) . . ?
O15 C9 C8 108.4(3) . . ?
C10 C9 C8 110.6(3) . . ?
O15 C9 H9A 110.0 . . ?
C10 C9 H9A 110.0 . . ?
C8 C9 H9A 110.0 . . ?
O8 C10 C9 108.7(3) . . ?
O8 C10 C11 111.4(3) . . ?
C9 C10 C11 107.4(3) . . ?
O8 C10 H10A 109.7 . . ?
C9 C10 H10A 109.7 . . ?
C11 C10 H10A 109.7 . . ?
O9 C11 C12 108.9(3) . . ?
O9 C11 C10 109.6(3) . . ?
C12 C11 C10 109.7(3) . . ?
O9 C11 H11A 109.6 . . ?
C12 C11 H11A 109.6 . . ?
C10 C11 H11A 109.6 . . ?
O7 C12 O10 110.6(3) . . ?
O7 C12 C11 110.3(3) . . ?
O10 C12 C11 108.6(3) . . ?
O7 C12 H12A 109.1 . . ?
O10 C12 H12A 109.1 . . ?
C11 C12 H12A 109.1 . . ?
O11 C13 C14 110.4(4) . . ?
O11 C13 H13A 109.6 . . ?
C14 C13 H13A 109.6 . . ?
O11 C13 H13B 109.6 . . ?
C14 C13 H13B 109.6 . . ?
H13A C13 H13B 108.1 . . ?
O12 C14 C13 106.2(3) . . ?
O12 C14 C15 110.2(3) . . ?
C13 C14 C15 111.3(4) . . ?
O12 C14 H14A 109.7 . . ?
C13 C14 H14A 109.7 . . ?
C15 C14 H14A 109.7 . . ?
O20 C15 C16 107.6(3) . . ?
O20 C15 C14 108.2(3) . . ?
C16 C15 C14 110.8(3) . . ?
O20 C15 H15A 110.0 . . ?
C16 C15 H15A 110.0 . . ?
C14 C15 H15A 110.0 . . ?
O13 C16 C15 110.8(3) . . ?
O13 C16 C17 108.2(3) . . ?
C15 C16 C17 108.5(3) . . ?
O13 C16 H16A 109.7 . . ?
C15 C16 H16A 109.7 . . ?
C17 C16 H16A 109.7 . . ?
O14 C17 C18 111.2(3) . . ?
O14 C17 C16 112.4(3) . . ?
C18 C17 C16 109.1(3) . . ?
O14 C17 H17A 108.0 . . ?
C18 C17 H17A 108.0 . . ?
C16 C17 H17A 108.0 . . ?
O12 C18 O15 110.3(3) . . ?
O12 C18 C17 111.0(3) . . ?
O15 C18 C17 108.3(3) . . ?
O12 C18 H18A 109.0 . . ?
O15 C18 H18A 109.0 . . ?
C17 C18 H18A 109.0 . . ?
O16 C19 C20 110.2(3) . . ?
O16 C19 H19A 109.6 . . ?
C20 C19 H19A 109.6 . . ?
O16 C19 H19B 109.6 . . ?
C20 C19 H19B 109.6 . . ?
H19A C19 H19B 108.1 . . ?
O17 C20 C19 105.9(3) . . ?
O17 C20 C21 111.1(3) . . ?
C19 C20 C21 111.6(3) . . ?
O17 C20 H20A 109.4 . . ?
C19 C20 H20A 109.4 . . ?
C21 C20 H20A 109.4 . . ?
O25 C21 C22 106.6(3) . . ?
O25 C21 C20 109.1(3) . . ?
C22 C21 C20 110.0(3) . . ?
O25 C21 H21A 110.4 . . ?
C22 C21 H21A 110.4 . . ?
C20 C21 H21A 110.4 . . ?
O18 C22 C23 108.4(3) . . ?
O18 C22 C21 110.7(3) . . ?
C23 C22 C21 107.9(3) . . ?
O18 C22 H22A 109.9 . . ?
C23 C22 H22A 109.9 . . ?
C21 C22 H22A 109.9 . . ?
O19 C23 C22 111.0(3) . . ?
O19 C23 C24 109.6(3) . . ?
C22 C23 C24 108.9(3) . . ?
O19 C23 H23A 109.1 . . ?
C22 C23 H23A 109.1 . . ?
C24 C23 H23A 109.1 . . ?
O17 C24 O20 112.3(3) . . ?
O17 C24 C23 110.5(3) . . ?
O20 C24 C23 106.3(3) . . ?
O17 C24 H24A 109.2 . . ?
O20 C24 H24A 109.2 . . ?
C23 C24 H24A 109.2 . . ?
O21 C25 C26 111.8(5) . . ?
O21 C25 H25A 109.2 . . ?
C26 C25 H25A 109.2 . . ?
O21 C25 H25B 109.2 . . ?
C26 C25 H25B 109.2 . . ?
H25A C25 H25B 107.9 . . ?
O22 C26 C25 106.2(4) . . ?
O22 C26 C27 109.9(4) . . ?
C25 C26 C27 111.6(4) . . ?
O22 C26 H26A 109.7 . . ?
C25 C26 H26A 109.7 . . ?
C27 C26 H26A 109.7 . . ?
O30 C27 C28 107.4(3) . . ?
O30 C27 C26 109.5(3) . . ?
C28 C27 C26 111.0(4) . . ?
O30 C27 H27A 109.6 . . ?
C28 C27 H27A 109.6 . . ?
C26 C27 H27A 109.6 . . ?
O23 C28 C27 111.0(3) . . ?
O23 C28 C29 109.0(3) . . ?
C27 C28 C29 107.6(3) . . ?
O23 C28 H28A 109.7 . . ?
C27 C28 H28A 109.7 . . ?
C29 C28 H28A 109.7 . . ?
O24 C29 C30 109.8(3) . . ?
O24 C29 C28 111.3(3) . . ?
C30 C29 C28 109.7(3) . . ?
O24 C29 H29A 108.6 . . ?
C30 C29 H29A 108.6 . . ?
C28 C29 H29A 108.6 . . ?
O25 C30 O22 111.9(4) . . ?
O25 C30 C29 108.4(3) . . ?
O22 C30 C29 110.5(4) . . ?
O25 C30 H30A 108.6 . . ?
O22 C30 H30A 108.6 . . ?
C29 C30 H30A 108.6 . . ?
O26 C31 C32 110.6(4) . . ?
O26 C31 H31A 109.5 . . ?
C32 C31 H31A 109.5 . . ?
O26 C31 H31B 109.5 . . ?
C32 C31 H31B 109.5 . . ?
H31A C31 H31B 108.1 . . ?
O27 C32 C31 105.9(3) . . ?
O27 C32 C33 110.8(3) . . ?
C31 C32 C33 113.5(4) . . ?
O27 C32 H32A 108.8 . . ?
C31 C32 H32A 108.8 . . ?
C33 C32 H32A 108.8 . . ?
O35 C33 C34 107.8(3) . . ?
O35 C33 C32 109.2(3) . . ?
C34 C33 C32 111.8(3) . . ?
O35 C33 H33A 109.3 . . ?
C34 C33 H33A 109.3 . . ?
C32 C33 H33A 109.3 . . ?
O28 C34 C35 111.0(3) . . ?
O28 C34 C33 108.1(3) . . ?
C35 C34 C33 108.9(3) . . ?
O28 C34 H34A 109.6 . . ?
C35 C34 H34A 109.6 . . ?
C33 C34 H34A 109.6 . . ?
O29 C35 C34 110.8(3) . . ?
O29 C35 C36 108.6(3) . . ?
C34 C35 C36 110.1(3) . . ?
O29 C35 H35A 109.1 . . ?
C34 C35 H35A 109.1 . . ?
C36 C35 H35A 109.1 . . ?
O30 C36 O27 111.1(3) . . ?
O30 C36 C35 108.0(3) . . ?
O27 C36 C35 109.7(3) . . ?
O30 C36 H36A 109.4 . . ?
O27 C36 H36A 109.4 . . ?
C35 C36 H36A 109.4 . . ?
O31 C37 C38 110.1(6) . . ?
O31 C37 H37A 109.6 . . ?
C38 C37 H37A 109.6 . . ?
O31 C37 H37B 109.6 . . ?
C38 C37 H37B 109.6 . . ?
H37A C37 H37B 108.2 . . ?
O32 C38 C37 106.3(4) . . ?
O32 C38 C39 109.7(4) . . ?
C37 C38 C39 112.0(4) . . ?
O32 C38 H38A 109.6 . . ?
C37 C38 H38A 109.6 . . ?
C39 C38 H38A 109.6 . . ?
O5 C39 C38 109.0(4) . . ?
O5 C39 C40 108.0(3) . . ?
C38 C39 C40 109.7(3) . . ?
O5 C39 H39A 110.1 . . ?
C38 C39 H39A 110.1 . . ?
C40 C39 H39A 110.1 . . ?
O33 C40 C41 109.5(4) . . ?
O33 C40 C39 110.4(3) . . ?
C41 C40 C39 108.7(4) . . ?
O33 C40 H40A 109.4 . . ?
C41 C40 H40A 109.4 . . ?
C39 C40 H40A 109.4 . . ?
O34 C41 C40 111.6(4) . . ?
O34 C41 C42 110.9(4) . . ?
C40 C41 C42 109.4(4) . . ?
O34 C41 H41A 108.3 . . ?
C40 C41 H41A 108.3 . . ?
C42 C41 H41A 108.3 . . ?
O32 C42 O35 110.8(4) . . ?
O32 C42 C41 111.0(4) . . ?
O35 C42 C41 108.3(3) . . ?
O32 C42 H42A 108.9 . . ?
O35 C42 H42A 108.9 . . ?
C41 C42 H42A 108.9 . . ?
O36 C43 C44 109.7(4) . . ?
O36 C43 H43A 109.7 . . ?
C44 C43 H43A 109.7 . . ?
O36 C43 H43B 109.7 . . ?
C44 C43 H43B 109.7 . . ?
H43A C43 H43B 108.2 . . ?
O37 C44 C43 105.3(3) . . ?
O37 C44 C45 111.4(3) . . ?
C43 C44 C45 114.0(4) . . ?
O37 C44 H44A 108.6 . . ?
C43 C44 H44A 108.6 . . ?
C45 C44 H44A 108.6 . . ?
O45 C45 C44 109.4(3) . . ?
O45 C45 C46 107.3(3) . . ?
C44 C45 C46 109.6(3) . . ?
O45 C45 H45A 110.2 . . ?
C44 C45 H45A 110.2 . . ?
C46 C45 H45A 110.2 . . ?
O38 C46 C47 110.5(3) . . ?
O38 C46 C45 108.2(3) . . ?
C47 C46 C45 107.7(3) . . ?
O38 C46 H46A 110.1 . . ?
C47 C46 H46A 110.1 . . ?
C45 C46 H46A 110.1 . . ?
O39 C47 C46 109.8(3) . . ?
O39 C47 C48 109.9(3) . . ?
C46 C47 C48 108.7(3) . . ?
O39 C47 H47A 109.5 . . ?
C46 C47 H47A 109.5 . . ?
C48 C47 H47A 109.5 . . ?
O37 C48 O40 112.1(3) . . ?
O37 C48 C47 110.2(4) . . ?
O40 C48 C47 108.7(3) . . ?
O37 C48 H48A 108.6 . . ?
O40 C48 H48A 108.6 . . ?
C47 C48 H48A 108.6 . . ?
O41 C49 C50 109.7(4) . . ?
O41 C49 H49A 109.7 . . ?
C50 C49 H49A 109.7 . . ?
O41 C49 H49B 109.7 . . ?
C50 C49 H49B 109.7 . . ?
H49A C49 H49B 108.2 . . ?
O42 C50 C49 106.2(3) . . ?
O42 C50 C51 111.0(4) . . ?
C49 C50 C51 110.9(4) . . ?
O42 C50 H50A 109.5 . . ?
C49 C50 H50A 109.5 . . ?
C51 C50 H50A 109.5 . . ?
O50 C51 C50 108.5(4) . . ?
O50 C51 C52 106.8(3) . . ?
C50 C51 C52 109.9(3) . . ?
O50 C51 H51A 110.5 . . ?
C50 C51 H51A 110.5 . . ?
C52 C51 H51A 110.5 . . ?
O43 C52 C51 108.1(3) . . ?
O43 C52 C53 110.3(4) . . ?
C51 C52 C53 109.5(3) . . ?
O43 C52 H52A 109.6 . . ?
C51 C52 H52A 109.6 . . ?
C53 C52 H52A 109.6 . . ?
O44 C53 C52 111.9(4) . . ?
O44 C53 C54 112.3(4) . . ?
C52 C53 C54 108.4(4) . . ?
O44 C53 H53A 108.0 . . ?
C52 C53 H53A 108.0 . . ?
C54 C53 H53A 108.0 . . ?
O42 C54 O45 110.8(3) . . ?
O42 C54 C53 110.0(3) . . ?
O45 C54 C53 108.1(3) . . ?
O42 C54 H54A 109.3 . . ?
O45 C54 H54A 109.3 . . ?
C53 C54 H54A 109.3 . . ?
O46 C55 C56 111.3(4) . . ?
O46 C55 H55A 109.4 . . ?
C56 C55 H55A 109.4 . . ?
O46 C55 H55B 109.4 . . ?
C56 C55 H55B 109.4 . . ?
H55A C55 H55B 108.0 . . ?
O47 C56 C55 105.0(3) . . ?
O47 C56 C57 111.1(3) . . ?
C55 C56 C57 112.8(4) . . ?
O47 C56 H56A 109.3 . . ?
C55 C56 H56A 109.3 . . ?
C57 C56 H56A 109.3 . . ?
O55 C57 C58 107.6(3) . . ?
O55 C57 C56 110.0(3) . . ?
C58 C57 C56 110.9(3) . . ?
O55 C57 H57A 109.4 . . ?
C58 C57 H57A 109.4 . . ?
C56 C57 H57A 109.4 . . ?
O48 C58 C59 108.9(3) . . ?
O48 C58 C57 110.1(3) . . ?
C59 C58 C57 108.8(3) . . ?
O48 C58 H58A 109.7 . . ?
C59 C58 H58A 109.7 . . ?
C57 C58 H58A 109.7 . . ?
O49 C59 C58 113.4(4) . . ?
O49 C59 C60 110.7(3) . . ?
C58 C59 C60 108.4(4) . . ?
O49 C59 H59A 108.0 . . ?
C58 C59 H59A 108.0 . . ?
C60 C59 H59A 108.0 . . ?
O47 C60 O50 112.0(4) . . ?
O47 C60 C59 111.1(3) . . ?
O50 C60 C59 106.0(3) . . ?
O47 C60 H60A 109.3 . . ?
O50 C60 H60A 109.3 . . ?
C59 C60 H60A 109.3 . . ?
O51 C61 C62 110.5(4) . . ?
O51 C61 H61A 109.5 . . ?
C62 C61 H61A 109.5 . . ?
O51 C61 H61B 109.5 . . ?
C62 C61 H61B 109.5 . . ?
H61A C61 H61B 108.1 . . ?
O52 C62 C61 106.7(3) . . ?
O52 C62 C63 110.1(3) . . ?
C61 C62 C63 112.1(4) . . ?
O52 C62 H62A 109.3 . . ?
C61 C62 H62A 109.3 . . ?
C63 C62 H62A 109.3 . . ?
O60 C63 C64 109.1(3) . . ?
O60 C63 C62 109.6(3) . . ?
C64 C63 C62 109.3(3) . . ?
O60 C63 H63A 109.6 . . ?
C64 C63 H63A 109.6 . . ?
C62 C63 H63A 109.6 . . ?
O53 C64 C65 111.1(3) . . ?
O53 C64 C63 107.8(3) . . ?
C65 C64 C63 107.6(3) . . ?
O53 C64 H64A 110.1 . . ?
C65 C64 H64A 110.1 . . ?
C63 C64 H64A 110.1 . . ?
O54 C65 C64 110.4(3) . . ?
O54 C65 C66 108.8(3) . . ?
C64 C65 C66 111.4(3) . . ?
O54 C65 H65A 108.7 . . ?
C64 C65 H65A 108.7 . . ?
C66 C65 H65A 108.7 . . ?
O52 C66 O55 110.6(3) . . ?
O52 C66 C65 110.2(3) . . ?
O55 C66 C65 108.2(3) . . ?
O52 C66 H66A 109.3 . . ?
O55 C66 H66A 109.3 . . ?
C65 C66 H66A 109.3 . . ?
O56 C67 C68 112.2(3) . . ?
O56 C67 H67A 109.2 . . ?
C68 C67 H67A 109.2 . . ?
O56 C67 H67B 109.2 . . ?
C68 C67 H67B 109.2 . . ?
H67A C67 H67B 107.9 . . ?
O57 C68 C67 106.7(3) . . ?
O57 C68 C69 111.2(3) . . ?
C67 C68 C69 111.5(3) . . ?
O57 C68 H68A 109.1 . . ?
C67 C68 H68A 109.1 . . ?
C69 C68 H68A 109.1 . . ?
O65 C69 C70 106.8(3) . . ?
O65 C69 C68 108.3(3) . . ?
C70 C69 C68 112.2(3) . . ?
O65 C69 H69A 109.8 . . ?
C70 C69 H69A 109.8 . . ?
C68 C69 H69A 109.8 . . ?
O58 C70 C69 107.4(3) . . ?
O58 C70 C71 110.7(3) . . ?
C69 C70 C71 109.3(3) . . ?
O58 C70 H70A 109.8 . . ?
C69 C70 H70A 109.8 . . ?
C71 C70 H70A 109.8 . . ?
O59 C71 C72 111.1(3) . . ?
O59 C71 C70 112.3(3) . . ?
C72 C71 C70 109.3(3) . . ?
O59 C71 H71A 108.0 . . ?
C72 C71 H71A 108.0 . . ?
C70 C71 H71A 108.0 . . ?
O60 C72 O57 111.8(3) . . ?
O60 C72 C71 107.4(3) . . ?
O57 C72 C71 110.2(3) . . ?
O60 C72 H72A 109.1 . . ?
O57 C72 H72A 109.1 . . ?
C71 C72 H72A 109.1 . . ?
O61 C73 C74 111.7(5) . . ?
O61 C73 H73A 109.3 . . ?
C74 C73 H73A 109.3 . . ?
O61 C73 H73B 109.3 . . ?
C74 C73 H73B 109.3 . . ?
H73A C73 H73B 107.9 . . ?
O62 C74 C75 108.5(4) . . ?
O62 C74 C73 106.6(4) . . ?
C75 C74 C73 112.6(4) . . ?
O62 C74 H74A 109.7 . . ?
C75 C74 H74A 109.7 . . ?
C73 C74 H74A 109.7 . . ?
O70 C75 C74 109.2(3) . . ?
O70 C75 C76 107.8(3) . . ?
C74 C75 C76 109.7(3) . . ?
O70 C75 H75A 110.0 . . ?
C74 C75 H75A 110.0 . . ?
C76 C75 H75A 110.0 . . ?
O63 C76 C77 111.7(4) . . ?
O63 C76 C75 108.8(3) . . ?
C77 C76 C75 108.1(4) . . ?
O63 C76 H76A 109.4 . . ?
C77 C76 H76A 109.4 . . ?
C75 C76 H76A 109.4 . . ?
O64 C77 C76 111.0(4) . . ?
O64 C77 C78 111.2(3) . . ?
C76 C77 C78 111.2(4) . . ?
O64 C77 H77A 107.8 . . ?
C76 C77 H77A 107.8 . . ?
C78 C77 H77A 107.8 . . ?
O62 C78 O65 110.2(4) . . ?
O62 C78 C77 110.6(4) . . ?
O65 C78 C77 107.3(3) . . ?
O62 C78 H78A 109.6 . . ?
O65 C78 H78A 109.6 . . ?
C77 C78 H78A 109.6 . . ?
O66 C79 C80 111.5(4) . . ?
O66 C79 H79A 109.3 . . ?
C80 C79 H79A 109.3 . . ?
O66 C79 H79B 109.3 . . ?
C80 C79 H79B 109.3 . . ?
H79A C79 H79B 108.0 . . ?
O67 C80 C79 106.3(3) . . ?
O67 C80 C81 110.6(3) . . ?
C79 C80 C81 111.9(3) . . ?
O67 C80 H80A 109.4 . . ?
C79 C80 H80A 109.4 . . ?
C81 C80 H80A 109.4 . . ?
O40 C81 C80 108.4(3) . . ?
O40 C81 C82 107.3(3) . . ?
C80 C81 C82 112.0(3) . . ?
O40 C81 H81A 109.7 . . ?
C80 C81 H81A 109.7 . . ?
C82 C81 H81A 109.7 . . ?
O68 C82 C83 110.9(3) . . ?
O68 C82 C81 110.6(3) . . ?
C83 C82 C81 107.3(3) . . ?
O68 C82 H82A 109.3 . . ?
C83 C82 H82A 109.3 . . ?
C81 C82 H82A 109.3 . . ?
O69 C83 C82 111.3(3) . . ?
O69 C83 C84 110.8(3) . . ?
C82 C83 C84 110.0(3) . . ?
O69 C83 H83A 108.2 . . ?
C82 C83 H83A 108.2 . . ?
C84 C83 H83A 108.2 . . ?
O67 C84 O70 111.1(3) . . ?
O67 C84 C83 110.4(3) . . ?
O70 C84 C83 107.9(3) . . ?
O67 C84 H84A 109.1 . . ?
O70 C84 H84A 109.1 . . ?
C83 C84 H84A 109.1 . . ?
 
_refine_diff_density_max    1.475
_refine_diff_density_min   -0.496
_refine_diff_density_rms    0.095


# start Validation Reply Form
_vrf_PLAT097_ALERT_2_B
;
PROBLEM: Large Reported Max.  (Positive) Residual Density       1.48 eA-3  
RESPONSE: This might be caused by residual absorption artefacts or other model
errors. The exact cause of this particular issue is not clear.
;
_vrf_PLAT415_ALERT_2_B
;
PROBLEM: Short Inter D-H..H-X       H6A      ..H24      .       1.99 Ang.  
                                                    x,1+y,z  =      1_565 Check 
RESPONSE: This issue might be caused by the wrong locations of the H
 atoms. We have managed to place these H atoms in several other locations but
 with limited success.
;
_vrf_PLAT420_ALERT_2_B
;
PROBLEM:
D-H Bond Without Acceptor  O1       --H1       .     Please
 Check 
D-H Bond Without Acceptor  O3       --H3       .     Please
 Check 
Bond Without Acceptor  O9       --H9       .     Please
 Check 
Bond Without Acceptor  O13      --H13      .     Please
 Check 
Bond Without Acceptor  O16      --H16      .     Please
 Check 
Bond Without Acceptor  O18      --H18      .     Please
 Check 
D-H Bond Without Acceptor  O23      --H23      .     Please
 Check 
D-H Bond Without Acceptor  O24      --H24      .     Please
 Check 
D-H Bond Without Acceptor  O26      --H26      .     Please
 Check 
D-H Bond Without Acceptor  O28      --H28      .     Please
 Check 
D-H Bond Without Acceptor  O31      --H31      .     Please
 Check 
D-H Bond Without Acceptor  O33      --H33      .     Please
 Check 
D-H Bond Without Acceptor  O34      --H34      .     Please
 Check 
D-H Bond Without Acceptor  O39      --H39      .     Please
 Check 
D-H Bond Without Acceptor  O43      --H43      .     Please
 Check 
D-H Bond Without Acceptor  O46      --H46      .     Please
 Check 
D-H Bond Without Acceptor  O51      --H51      .     Please
 Check 
D-H Bond Without Acceptor  O54      --H54      .     Please
 Check 
D-H Bond Without Acceptor  O56      --H56      .     Please
 Check 
D-H Bond Without Acceptor  O58      --H58      .     Please
 Check 
D-H Bond Without Acceptor  O63      --H63      .     Please
 Check 
D-H Bond Without Acceptor  O64      --H64      .     Please
 Check 
D-H Bond Without Acceptor  O66      --H66      .     Please
 Check 
D-H Bond Without Acceptor  O68      --H68      .     Please
 Check 

RESPONSE: These O-H donors are not able to associate with suitable H-bonding
 acceptors as the SQUEEZE routine has been implemented which removed the guest
 (H-bonding acceptor/donor) water molecules.
;

# end Validation Reply Form


_shelx_res_file
;
TITL ADA-DICH2COOH in P1
    CD.res
    created by SHELXL-2016/6 at 23:14:40 on 01-Sep-2020
REM Old TITL mjl17111_0m in P-1 #2
REM SHELXT solution in P1
REM R1 0.130, Rweak 0.041, Alpha 0.000, Orientation as input
REM Flack x = 0.257 ( 0.037 ) from Parsons' quotients
REM Formula found by SHELXT: C89 O92
CELL 1.3418 15.2868 15.4435 18.0918 100.05 113.033 102.49
ZERR 1 0.0003 0.0003 0.0004 0.001 0.001 0.001
LATT -1
SFAC C H O
DISP C 0.015 0.007 57.788
DISP H -0 0 0.648
DISP O 0.041 0.025 194.091
UNIT 84 140 70

L.S. 25 0  278
PLAN  18
SIZE 0.22 0.25 0.3
TEMP -103.15
BOND $H
list 4
fmap 2
ACTA
DFIX 1.42 0.02 O31 C37
REM <olex2.extras>
REM <HklSrc "%.\\mjl17111_0m.hkl">
REM </olex2.extras>
ABIN
WGHT    0.139500    1.517300
FVAR       0.84868
O1    3    0.735618    1.340019    0.709010    11.00000    0.02758    0.03445 =
         0.02970    0.01294    0.01041    0.01348
AFIX   3
H1    2    0.675417    1.319889    0.674950    11.00000   -1.20000
AFIX   0
O2    3    0.943236    1.362056    0.807052    11.00000    0.02904    0.02682 =
         0.02153    0.00784    0.01086    0.00990
O3    3    0.898850    1.336455    1.015906    11.00000    0.02424    0.03828 =
         0.02153    0.00347    0.01072    0.00519
AFIX   3
H3    2    0.858300    1.365906    1.004216    11.00000   -1.20000
AFIX   0
O4    3    1.088987    1.429926    1.034493    11.00000    0.02331    0.02969 =
         0.02139    0.00249    0.00619    0.01021
AFIX   3
H4    2    1.110336    1.385186    1.039673    11.00000   -1.20000
AFIX   0
O5    3    1.072182    1.312641    0.890454    11.00000    0.02787    0.02061 =
         0.02953    0.00670    0.01394    0.01047
O6    3    0.433542    0.985210    0.645945    11.00000    0.03194    0.03496 =
         0.02671    0.00304    0.00378    0.00046
AFIX   3
H6    2    0.436722    1.040640    0.655894    11.00000   -1.20000
AFIX   0
O7    3    0.604781    1.129491    0.753976    11.00000    0.02948    0.01948 =
         0.02235    0.00373    0.00214    0.00652
O8    3    0.631000    1.039337    0.962818    11.00000    0.03317    0.02955 =
         0.01964    0.00137    0.01272    0.00003
AFIX   3
H8    2    0.680151    1.061917    1.009618    11.00000   -1.20000
AFIX   0
O9    3    0.709668    1.232460    0.978853    11.00000    0.02967    0.02866 =
         0.02494   -0.00552    0.01354    0.00284
AFIX   3
H9    2    0.678178    1.264261    0.992653    11.00000   -1.20000
AFIX   0
O10   3    0.769674    1.202570    0.854205    11.00000    0.02404    0.02062 =
         0.02335    0.00501    0.00918    0.00863
O11   3    0.461952    0.597679    0.618099    11.00000    0.05613    0.02716 =
         0.02761   -0.00031    0.00756    0.01734
AFIX   3
H11   2    0.424592    0.619879    0.632979    11.00000   -1.20000
AFIX   0
O12   3    0.504619    0.775470    0.715543    11.00000    0.02754    0.02362 =
         0.02197    0.00133    0.00492    0.01357
O13   3    0.641426    0.707195    0.936434    11.00000    0.04218    0.03294 =
         0.02741    0.01442    0.01708    0.02223
AFIX   3
H13   2    0.588565    0.665545    0.922434    11.00000   -1.20000
AFIX   0
O14   3    0.550236    0.848958    0.934457    11.00000    0.03299    0.02756 =
         0.02514    0.00397    0.01393    0.01199
AFIX   3
H14   2    0.610646    0.870868    0.967797    11.00000   -1.20000
AFIX   0
O15   3    0.604318    0.915309    0.817138    11.00000    0.02466    0.01959 =
         0.02524    0.00400    0.00981    0.01039
O16   3    0.812408    0.462445    0.639572    11.00000    0.05462    0.02784 =
         0.03724    0.00620    0.03270    0.01613
AFIX   3
H16   2    0.862138    0.455975    0.633893    11.00000   -1.20000
AFIX   0
O17   3    0.706676    0.544650    0.712774    11.00000    0.02755    0.02606 =
         0.02173    0.00043    0.00827    0.01171
O18   3    0.934981    0.594829    0.951913    11.00000    0.03276    0.03566 =
         0.02411    0.00968    0.00997    0.01987
AFIX   3
H18   2    0.975801    0.645069    0.985372    11.00000   -1.20000
AFIX   0
O19   3    0.736209    0.574446    0.926007    11.00000    0.03883    0.03677 =
         0.02661    0.00694    0.01521    0.02181
AFIX   3
H19   2    0.763979    0.630296    0.951987    11.00000   -1.20000
AFIX   0
O20   3    0.695019    0.664589    0.803096    11.00000    0.02723    0.02519 =
         0.02524    0.00275    0.00749    0.01351
O21   3    1.217087    0.719540    0.693644    11.00000    0.11656    0.05172 =
         0.07367    0.01741    0.07412    0.01658
AFIX   3
H21   2    1.207228    0.666111    0.698074    11.00000   -1.20000
AFIX   0
O22   3    1.075053    0.638094    0.749863    11.00000    0.03674    0.02878 =
         0.02120    0.00185    0.01016    0.00054
O23   3    1.282492    0.777584    0.997011    11.00000    0.03458    0.03064 =
         0.02313    0.00619    0.00812    0.00658
AFIX   3
H23   2    1.319192    0.747554    0.990551    11.00000   -1.20000
AFIX   0
O24   3    1.124091    0.614309    0.958056    11.00000    0.03422    0.02570 =
         0.02889    0.01356    0.01513    0.01066
AFIX   3
H24   2    1.145561    0.570409    0.967446    11.00000   -1.20000
AFIX   0
O25   3    0.981959    0.648692    0.824472    11.00000    0.03062    0.02072 =
         0.02775    0.00488    0.00713    0.00623
O26   3    1.378511    1.106970    0.747052    11.00000    0.05974    0.04305 =
         0.04652    0.01876    0.03651    0.01391
AFIX   3
H26   2    1.387271    1.163480    0.756042    11.00000   -1.20000
AFIX   0
O27   3    1.330362    0.953728    0.807975    11.00000    0.03495    0.02647 =
         0.02278    0.00875    0.01737    0.01318
O28   3    1.422633    1.134813    1.042215    11.00000    0.04823    0.02463 =
         0.02189    0.00418    0.01562    0.01030
AFIX   3
H28   2    1.478853    1.154043    1.044255    11.00000   -1.20000
AFIX   0
O29   3    1.419669    0.943567    1.024578    11.00000    0.03407    0.02970 =
         0.02420    0.01252    0.01555    0.01390
AFIX   3
H29   2    1.364657    0.923776    1.024538    11.00000   -1.20000
AFIX   0
O30   3    1.247905    0.872973    0.872630    11.00000    0.02534    0.02197 =
         0.03013    0.00648    0.01640    0.00791
O31   3    1.071020    1.196186    0.660239    11.00000    0.13140    0.16476 =
         0.06449    0.02680    0.04356    0.06436
AFIX   3
H31   2    1.123439    1.188716    0.660859    11.00000   -1.20000
AFIX   0
O32   3    1.257294    1.268244    0.819640    11.00000    0.04789    0.05245 =
         0.04291    0.02899    0.03182    0.03616
O33   3    1.253049    1.382497    1.043595    11.00000    0.03544    0.03037 =
         0.03295    0.00246    0.01268    0.01812
AFIX   3
H33   2    1.284849    1.434537    1.045745    11.00000   -1.20000
AFIX   0
O34   3    1.409437    1.312312    1.044169    11.00000    0.02653    0.03195 =
         0.04939    0.01191    0.00876    0.01210
AFIX   3
H34   2    1.466587    1.343432    1.054449    11.00000   -1.20000
AFIX   0
O35   3    1.287002    1.163854    0.897886    11.00000    0.03034    0.02674 =
         0.03960    0.01182    0.02488    0.01505
O36   3    1.153670    1.527688    1.496623    11.00000    0.03119    0.02912 =
         0.03972   -0.00296    0.00697    0.00577
AFIX   3
H36   2    1.096520    1.521618    1.492542    11.00000   -1.20000
AFIX   0
O37   3    0.997295    1.380622    1.385896    11.00000    0.02828    0.02863 =
         0.02441   -0.00207    0.01154    0.00431
O38   3    1.050118    1.395210    1.179200    11.00000    0.03118    0.03459 =
         0.01924    0.00764    0.00594    0.00618
AFIX   3
H38   2    1.006638    1.363520    1.131520    11.00000   -1.20000
AFIX   0
O39   3    0.852686    1.320630    1.159089    11.00000    0.02669    0.02543 =
         0.02863    0.00768    0.00052    0.00523
AFIX   3
H39   2    0.817056    1.353720    1.143329    11.00000   -1.20000
AFIX   0
O40   3    0.903266    1.236017    1.286412    11.00000    0.02210    0.02256 =
         0.02593    0.00144    0.01050    0.00597
O41   3    1.457738    1.420579    1.568477    11.00000    0.04367    0.03503 =
         0.02832    0.01113    0.01743    0.02263
AFIX   3
H41   2    1.404748    1.433689    1.552357    11.00000   -1.20000
AFIX   0
O42   3    1.369742    1.479532    1.427941    11.00000    0.02837    0.02406 =
         0.02626   -0.00295    0.00748    0.01309
O43   3    1.387544    1.383621    1.207116    11.00000    0.03934    0.04664 =
         0.03157    0.01200    0.01686    0.02771
AFIX   3
H43   2    1.432734    1.432601    1.220196    11.00000   -1.20000
AFIX   0
O44   3    1.245504    1.477698    1.208870    11.00000    0.03187    0.03777 =
         0.03776    0.01471    0.01667    0.01866
AFIX   3
H44   2    1.197004    1.483508    1.217020    11.00000   -1.20000
AFIX   0
O45   3    1.205477    1.399493    1.328945    11.00000    0.02347    0.01906 =
         0.03147    0.00216    0.00985    0.01114
O46   3    1.684350    1.137525    1.494568    11.00000    0.04046    0.04651 =
         0.02795    0.01196    0.01210    0.02652
AFIX   3
H46   2    1.706900    1.108436    1.528189    11.00000   -1.20000
AFIX   0
O47   3    1.588591    1.262299    1.424777    11.00000    0.02818    0.02643 =
         0.02266    0.00097    0.00570    0.01329
O48   3    1.471132    1.083294    1.183592    11.00000    0.04745    0.02250 =
         0.02342    0.00259    0.01928    0.01639
AFIX   3
H48   2    1.458161    1.028644    1.184762    11.00000   -1.20000
AFIX   0
O49   3    1.515041    1.277340    1.210829    11.00000    0.04509    0.03264 =
         0.03304    0.01143    0.01936    0.02115
AFIX   3
H49   2    1.453451    1.255459    1.182068    11.00000   -1.20000
AFIX   0
O50   3    1.452189    1.300064    1.337368    11.00000    0.02379    0.02378 =
         0.02909    0.00021    0.00572    0.01398
O51   3    1.397175    0.764532    1.451625    11.00000    0.04577    0.08878 =
         0.04639    0.04649    0.02072    0.02917
AFIX   3
H51   2    1.458165    0.785982    1.483165    11.00000   -1.20000
AFIX   0
O52   3    1.467523    0.907977    1.389484    11.00000    0.03100    0.03305 =
         0.01619    0.00444    0.00542    0.00344
O53   3    1.283385    0.744351    1.143801    11.00000    0.04066    0.02467 =
         0.02162   -0.00115    0.01498   -0.00035
AFIX   3
H53   2    1.282726    0.696041    1.158031    11.00000   -1.20000
AFIX   0
O54   3    1.456321    0.899889    1.183462    11.00000    0.03678    0.02511 =
         0.02958    0.00724    0.01988    0.00947
AFIX   3
H54   2    1.496751    0.878689    1.172522    11.00000   -1.20000
AFIX   0
O55   3    1.447515    1.015385    1.312909    11.00000    0.02414    0.02589 =
         0.02363    0.00498    0.00906    0.00897
O56   3    1.001059    0.587799    1.386299    11.00000    0.03368    0.03698 =
         0.03001    0.01212    0.01662    0.01091
AFIX   3
H56   2    0.941709    0.577959    1.377269    11.00000   -1.20000
AFIX   0
O57   3    1.144897    0.657862    1.328938    11.00000    0.02952    0.02543 =
         0.02255    0.00789    0.01219    0.01350
O58   3    0.911119    0.612406    1.095546    11.00000    0.02887    0.04191 =
         0.02023    0.00432    0.00935    0.01092
AFIX   3
H58   2    0.881439    0.564467    1.101666    11.00000   -1.20000
AFIX   0
O59   3    1.105962    0.607902    1.111391    11.00000    0.03134    0.02958 =
         0.02047    0.00204    0.01231    0.01201
AFIX   3
H59   2    1.075802    0.555742    1.076991    11.00000   -1.20000
AFIX   0
O60   3    1.208656    0.753207    1.263044    11.00000    0.02444    0.02173 =
         0.02725    0.00830    0.01232    0.00945
O61   3    0.758590    0.869596    1.405238    11.00000    0.10912    0.08265 =
         0.08452   -0.00596    0.07426    0.00788
AFIX   3
H61   2    0.736430    0.812646    1.395318    11.00000   -1.20000
AFIX   0
O62   3    0.827787    0.744181    1.317273    11.00000    0.04323    0.03978 =
         0.03234    0.01477    0.02439    0.02262
O63   3    0.670583    0.799558    1.094876    11.00000    0.03148    0.03278 =
         0.02724    0.00357    0.01177    0.01685
AFIX   3
H63   2    0.617733    0.778388    1.097866    11.00000   -1.20000
AFIX   0
O64   3    0.734789    0.638057    1.092809    11.00000    0.03447    0.02659 =
         0.03514   -0.00104    0.01567    0.01050
AFIX   3
H64   2    0.694149    0.585796    1.078550    11.00000   -1.20000
AFIX   0
O65   3    0.915214    0.721528    1.239635    11.00000    0.03061    0.02395 =
         0.03519    0.01273    0.01806    0.01448
O66   3    0.798038    1.236343    1.433869    11.00000    0.05339    0.03346 =
         0.03603    0.00054    0.02455    0.01636
AFIX   3
H66   2    0.819498    1.292843    1.441079    11.00000   -1.20000
AFIX   0
O67   3    0.753986    1.055518    1.334981    11.00000    0.03294    0.02293 =
         0.02317    0.00335    0.01520    0.00886
O68   3    0.733060    1.148127    1.127519    11.00000    0.03959    0.02600 =
         0.02317    0.00408    0.00659   -0.00049
AFIX   3
H68   2    0.699390    1.180307    1.136759    11.00000   -1.20000
AFIX   0
O69   3    0.622133    0.964884    1.105675    11.00000    0.02173    0.02661 =
         0.02096   -0.00182    0.00188    0.00670
AFIX   3
H69   2    0.568263    0.973124    1.078196    11.00000   -1.20000
AFIX   0
O70   3    0.776817    0.943265    1.244445    11.00000    0.02190    0.02306 =
         0.02932    0.00155    0.01165    0.00873
C1    1    0.779037    1.267174    0.707979    11.00000    0.03320    0.02413 =
         0.02107    0.00303    0.01105    0.01027
AFIX  23
H1A   2    0.803270    1.264225    0.664523    11.00000   -1.20000
H1B   2    0.726933    1.207495    0.692496    11.00000   -1.20000
AFIX   0
C2    1    0.865424    1.279968    0.791866    11.00000    0.03282    0.02174 =
         0.02090    0.00281    0.01679    0.00821
AFIX  13
H2A   2    0.890533    1.225449    0.788547    11.00000   -1.20000
AFIX   0
C3    1    0.833763    1.290262    0.863769    11.00000    0.02710    0.01951 =
         0.01883    0.00286    0.00937    0.00842
AFIX  13
H3A   2    0.798170    1.337679    0.861878    11.00000   -1.20000
AFIX   0
C4    1    0.924855    1.317031    0.948844    11.00000    0.02546    0.01919 =
         0.02204    0.00397    0.01159    0.00839
AFIX  13
H4A   2    0.954674    1.265407    0.952716    11.00000   -1.20000
AFIX   0
C5    1    1.001478    1.403662    0.956390    11.00000    0.02014    0.02399 =
         0.02312    0.00289    0.00753    0.00637
AFIX  13
H5A   2    0.971602    1.455274    0.953426    11.00000   -1.20000
AFIX   0
C6    1    1.028359    1.384913    0.884447    11.00000    0.02829    0.01899 =
         0.02416    0.00900    0.01198    0.01190
AFIX  13
H6A   2    1.078837    1.442086    0.889909    11.00000   -1.20000
AFIX   0
C7    1    0.530970    0.978941    0.661338    11.00000    0.04054    0.02892 =
         0.02351    0.00325    0.01334    0.00974
AFIX  23
H7A   2    0.550048    1.000641    0.619774    11.00000   -1.20000
H7B   2    0.528949    0.913380    0.654025    11.00000   -1.20000
AFIX   0
C8    1    0.608920    1.036195    0.748750    11.00000    0.03067    0.02640 =
         0.02114    0.00766    0.01134    0.01086
AFIX  13
H8A   2    0.676712    1.034135    0.756158    11.00000   -1.20000
AFIX   0
C9    1    0.586604    1.003052    0.816850    11.00000    0.02151    0.01728 =
         0.02238    0.00240    0.00875    0.00774
AFIX  13
H9A   2    0.515427    0.996289    0.804848    11.00000   -1.20000
AFIX   0
C10   1    0.656430    1.070426    0.902683    11.00000    0.02364    0.02398 =
         0.02413    0.00622    0.01327    0.00722
AFIX  13
H10A  2    0.727226    1.073625    0.916060    11.00000   -1.20000
AFIX   0
C11   1    0.643383    1.165630    0.899669    11.00000    0.01992    0.02346 =
         0.02589   -0.00099    0.00825    0.00451
AFIX  13
H11A  2    0.572651    1.162321    0.886673    11.00000   -1.20000
AFIX   0
C12   1    0.667988    1.194700    0.832741    11.00000    0.02014    0.02442 =
         0.02142   -0.00053    0.00408    0.00448
AFIX  13
H12A  2    0.658242    1.256352    0.830594    11.00000   -1.20000
AFIX   0
C13   1    0.549759    0.670299    0.637368    11.00000    0.04746    0.04331 =
         0.02207    0.00556    0.01507    0.02924
AFIX  23
H13A  2    0.535346    0.703121    0.593748    11.00000   -1.20000
H13B  2    0.603336    0.643827    0.637668    11.00000   -1.20000
AFIX   0
C14   1    0.584804    0.737862    0.721966    11.00000    0.02985    0.02723 =
         0.01939    0.00385    0.00683    0.01581
AFIX  13
H14A  2    0.646200    0.788707    0.734642    11.00000   -1.20000
AFIX   0
C15   1    0.607179    0.689667    0.791371    11.00000    0.02505    0.02069 =
         0.02157    0.00273    0.00638    0.01033
AFIX  13
H15A  2    0.549495    0.633141    0.775029    11.00000   -1.20000
AFIX   0
C16   1    0.628001    0.754265    0.872996    11.00000    0.03011    0.02073 =
         0.02066    0.00591    0.00987    0.01097
AFIX  13
H16A  2    0.689379    0.807955    0.891617    11.00000   -1.20000
AFIX   0
C17   1    0.538058    0.788935    0.859751    11.00000    0.02625    0.02003 =
         0.02417    0.00502    0.01083    0.01093
AFIX  13
H17A  2    0.477852    0.733885    0.840751    11.00000   -1.20000
AFIX   0
C18   1    0.519904    0.836048    0.790061    11.00000    0.03030    0.02239 =
         0.02219    0.00461    0.01192    0.01315
AFIX  13
H18A  2    0.459268    0.856170    0.779732    11.00000   -1.20000
AFIX   0
C19   1    0.814451    0.555546    0.647669    11.00000    0.03251    0.03076 =
         0.02323    0.00665    0.01090    0.01218
AFIX  23
H19A  2    0.758459    0.559037    0.597901    11.00000   -1.20000
H19B  2    0.877965    0.592533    0.650661    11.00000   -1.20000
AFIX   0
C20   1    0.805378    0.595239    0.726538    11.00000    0.03034    0.01958 =
         0.02159    0.00343    0.01111    0.00850
AFIX  13
H20A  2    0.811350    0.662259    0.733528    11.00000   -1.20000
AFIX   0
C21   1    0.886453    0.584965    0.804978    11.00000    0.02869    0.02266 =
         0.02415    0.00249    0.01221    0.00779
AFIX  13
H21A  2    0.888785    0.519919    0.795328    11.00000   -1.20000
AFIX   0
C22   1    0.865739    0.612095    0.880276    11.00000    0.03161    0.02474 =
         0.01724    0.00295    0.00598    0.01848
AFIX  13
H22A  2    0.870374    0.679057    0.893134    11.00000   -1.20000
AFIX   0
C23   1    0.760981    0.552636    0.858181    11.00000    0.03187    0.02096 =
         0.02700    0.00470    0.01107    0.01394
AFIX  13
H23A  2    0.757306    0.485922    0.845220    11.00000   -1.20000
AFIX   0
C24   1    0.686391    0.569292    0.780654    11.00000    0.02593    0.02014 =
         0.02569    0.00298    0.00865    0.01187
AFIX  13
H24A  2    0.617055    0.531177    0.766433    11.00000   -1.20000
AFIX   0
C25   1    1.138419    0.751807    0.694916    11.00000    0.05746    0.04341 =
         0.02818    0.01095    0.01012   -0.00292
AFIX  23
H25A  2    1.077249    0.718894    0.641631    11.00000   -1.20000
H25B  2    1.155891    0.818673    0.699226    11.00000   -1.20000
AFIX   0
C26   1    1.117141    0.737046    0.768056    11.00000    0.03552    0.02748 =
         0.02215    0.00404    0.00231    0.00050
AFIX  13
H26A  2    1.067368    0.768169    0.771631    11.00000   -1.20000
AFIX   0
C27   1    1.212556    0.774358    0.850995    11.00000    0.02907    0.02124 =
         0.02092    0.00394    0.01228    0.00814
AFIX  13
H27A  2    1.264943    0.748474    0.845330    11.00000   -1.20000
AFIX   0
C28   1    1.192600    0.749287    0.921519    11.00000    0.02387    0.02417 =
         0.02137    0.00649    0.01029    0.00435
AFIX  13
H28A  2    1.144258    0.779315    0.930239    11.00000   -1.20000
AFIX   0
C29   1    1.147150    0.643678    0.895705    11.00000    0.02943    0.02367 =
         0.02358    0.00912    0.01277    0.00943
AFIX  13
H29A  2    1.196856    0.614828    0.888229    11.00000   -1.20000
AFIX   0
C30   1    1.052985    0.611683    0.812713    11.00000    0.03401    0.02610 =
         0.02007    0.00344    0.01223    0.00757
AFIX  13
H30A  2    1.025751    0.542583    0.795840    11.00000   -1.20000
AFIX   0
C31   1    1.278974    1.060750    0.735465    11.00000    0.04204    0.03483 =
         0.02811    0.01666    0.01479    0.01471
AFIX  23
H31A  2    1.244720    1.007990    0.683722    11.00000   -1.20000
H31B  2    1.239549    1.104427    0.728879    11.00000   -1.20000
AFIX   0
C32   1    1.284083    1.025889    0.809780    11.00000    0.02715    0.03130 =
         0.02141    0.00610    0.01004    0.01031
AFIX  13
H32A  2    1.214400    0.998139    0.801814    11.00000   -1.20000
AFIX   0
C33   1    1.342465    1.101148    0.893574    11.00000    0.02260    0.02088 =
         0.02527    0.00838    0.01300    0.01248
AFIX  13
H33A  2    1.408631    1.135692    0.898163    11.00000   -1.20000
AFIX   0
C34   1    1.359267    1.061346    0.966772    11.00000    0.02976    0.02251 =
         0.01777    0.00581    0.01215    0.01036
AFIX  13
H34A  2    1.293643    1.034174    0.966750    11.00000   -1.20000
AFIX   0
C35   1    1.407053    0.986911    0.958322    11.00000    0.02631    0.02163 =
         0.02579    0.00903    0.01570    0.00956
AFIX  13
H35A  2    1.474087    1.015189    0.961215    11.00000   -1.20000
AFIX   0
C36   1    1.341915    0.913050    0.874614    11.00000    0.02823    0.02367 =
         0.02647    0.00752    0.01587    0.00974
AFIX  13
H36A  2    1.374487    0.864153    0.869681    11.00000   -1.20000
AFIX   0
C37   1    1.097328    1.276940    0.732886    11.00000    0.08091    0.11985 =
         0.03436    0.03553    0.03781    0.07236
AFIX  23
H37A  2    1.035325    1.286685    0.732675    11.00000   -1.20000
H37B  2    1.136435    1.333658    0.727666    11.00000   -1.20000
AFIX   0
C38   1    1.158526    1.259201    0.814987    11.00000    0.05193    0.04654 =
         0.02921    0.01313    0.02628    0.03013
AFIX  13
H38A  2    1.127007    1.194875    0.814049    11.00000   -1.20000
AFIX   0
C39   1    1.167476    1.328995    0.891249    11.00000    0.03362    0.02912 =
         0.03311    0.01445    0.02229    0.01927
AFIX  13
H39A  2    1.192361    1.393648    0.889407    11.00000   -1.20000
AFIX   0
C40   1    1.239458    1.314957    0.972217    11.00000    0.03027    0.02395 =
         0.02929    0.00615    0.01530    0.01358
AFIX  13
H40A  2    1.211432    1.251656    0.975376    11.00000   -1.20000
AFIX   0
C41   1    1.339072    1.324083    0.970689    11.00000    0.02967    0.02659 =
         0.04999    0.01618    0.01991    0.01501
AFIX  13
H41A  2    1.365925    1.387681    0.967530    11.00000   -1.20000
AFIX   0
C42   1    1.323883    1.254319    0.892827    11.00000    0.03170    0.03364 =
         0.04316    0.02127    0.02190    0.01898
AFIX  13
H42A  2    1.389918    1.261752    0.891663    11.00000   -1.20000
AFIX   0
C43   1    1.166469    1.438161    1.482269    11.00000    0.03363    0.02956 =
         0.02184    0.00354    0.00495    0.00824
AFIX  23
H43A  2    1.154474    1.407328    1.522573    11.00000   -1.20000
H43B  2    1.235953    1.444734    1.490987    11.00000   -1.20000
AFIX   0
C44   1    1.094008    1.380159    1.393874    11.00000    0.02865    0.02182 =
         0.02159    0.00435    0.00712    0.00849
AFIX  13
H44A  2    1.096527    1.315237    1.387596    11.00000   -1.20000
AFIX   0
C45   1    1.115008    1.414584    1.326644    11.00000    0.02084    0.02465 =
         0.02266    0.00243    0.00785    0.00959
AFIX  13
H45A  2    1.121683    1.481940    1.336128    11.00000   -1.20000
AFIX   0
C46   1    1.030339    1.358940    1.240230    11.00000    0.02622    0.01901 =
         0.02115    0.00480    0.00921    0.00593
AFIX  13
H46A  2    1.026237    1.292089    1.229432    11.00000   -1.20000
AFIX   0
C47   1    0.933770    1.370214    1.238900    11.00000    0.02859    0.01915 =
         0.02360    0.00216    0.00760    0.00743
AFIX  13
H47A  2    0.939109    1.437358    1.250708    11.00000   -1.20000
AFIX   0
C48   1    0.916803    1.332553    1.306955    11.00000    0.02705    0.02455 =
         0.02508   -0.00098    0.00960    0.00993
AFIX  13
H48A  2    0.854358    1.342120    1.307420    11.00000   -1.20000
AFIX   0
C49   1    1.491132    1.416488    1.505567    11.00000    0.03581    0.03922 =
         0.02943    0.00221    0.01141    0.02057
AFIX  23
H49A  2    1.520685    1.365606    1.503288    11.00000   -1.20000
H49B  2    1.543439    1.475338    1.519102    11.00000   -1.20000
AFIX   0
C50   1    1.403756    1.400114    1.421202    11.00000    0.02628    0.02781 =
         0.02450   -0.00146    0.00937    0.01235
AFIX  13
H50A  2    1.348835    1.343278    1.409760    11.00000   -1.20000
AFIX   0
C51   1    1.435884    1.388596    1.351131    11.00000    0.02450    0.02442 =
         0.02808    0.00012    0.01026    0.01165
AFIX  13
H51A  2    1.498236    1.439668    1.366361    11.00000   -1.20000
AFIX   0
C52   1    1.351519    1.386997    1.269280    11.00000    0.02598    0.03453 =
         0.02243    0.00197    0.00785    0.01713
AFIX  13
H52A  2    1.292623    1.330871    1.250889    11.00000   -1.20000
AFIX   0
C53   1    1.321051    1.474297    1.282915    11.00000    0.02950    0.02668 =
         0.03375    0.00687    0.00996    0.01229
AFIX  13
H53A  2    1.381163    1.529248    1.301339    11.00000   -1.20000
AFIX   0
C54   1    1.289947    1.478364    1.354472    11.00000    0.02475    0.02208 =
         0.02947    0.00196    0.01117    0.01005
AFIX  13
H54A  2    1.271158    1.535835    1.364886    11.00000   -1.20000
AFIX   0
C55   1    1.590294    1.143295    1.489996    11.00000    0.03441    0.04239 =
         0.01693   -0.00048    0.00904    0.01386
AFIX  23
H55A  2    1.602074    1.190567    1.540434    11.00000   -1.20000
H55B  2    1.550699    1.082951    1.489237    11.00000   -1.20000
AFIX   0
C56   1    1.531475    1.168638    1.412092    11.00000    0.02889    0.03062 =
         0.01859    0.00224    0.01029    0.01361
AFIX  13
H56A  2    1.464386    1.167732    1.408698    11.00000   -1.20000
AFIX   0
C57   1    1.517403    1.103467    1.331359    11.00000    0.02351    0.02757 =
         0.01940    0.00290    0.00814    0.01286
AFIX  13
H57A  2    1.583179    1.095557    1.338461    11.00000   -1.20000
AFIX   0
C58   1    1.476153    1.141569    1.257357    11.00000    0.02903    0.03162 =
         0.01525    0.00312    0.00850    0.01995
AFIX  13
H58A  2    1.407779    1.144507    1.247018    11.00000   -1.20000
AFIX   0
C59   1    1.544653    1.236804    1.277222    11.00000    0.03208    0.02959 =
         0.02524    0.00604    0.01214    0.01648
AFIX  13
H59A  2    1.612925    1.232263    1.289371    11.00000   -1.20000
AFIX   0
C60   1    1.550952    1.297714    1.356930    11.00000    0.02696    0.02635 =
         0.02849    0.00478    0.00781    0.01510
AFIX  13
H60A  2    1.595779    1.361815    1.370494    11.00000   -1.20000
AFIX   0
C61   1    1.357376    0.839603    1.440717    11.00000    0.03807    0.05358 =
         0.02064    0.00783    0.01398    0.00475
AFIX  23
H61A  2    1.395729    0.892497    1.492278    11.00000   -1.20000
H61B  2    1.286768    0.820126    1.431097    11.00000   -1.20000
AFIX   0
C62   1    1.363094    0.869501    1.366950    11.00000    0.02891    0.03294 =
         0.01360    0.00352    0.00667    0.00754
AFIX  13
H62A  2    1.329895    0.918394    1.357466    11.00000   -1.20000
AFIX   0
C63   1    1.313088    0.788467    1.286623    11.00000    0.02182    0.02487 =
         0.01688    0.00395    0.00772    0.00677
AFIX  13
H63A  2    1.344387    0.738386    1.296403    11.00000   -1.20000
AFIX   0
C64   1    1.326692    0.822178    1.216458    11.00000    0.02976    0.02343 =
         0.01363    0.00288    0.00770    0.00780
AFIX  13
H64A  2    1.292772    0.870186    1.204472    11.00000   -1.20000
AFIX   0
C65   1    1.438444    0.863438    1.245436    11.00000    0.03099    0.02549 =
         0.02146    0.00336    0.01301    0.00713
AFIX  13
H65A  2    1.470245    0.813507    1.254038    11.00000   -1.20000
AFIX   0
C66   1    1.487140    0.940821    1.327794    11.00000    0.02660    0.02331 =
         0.02176    0.00367    0.00951    0.00869
AFIX  13
H66A  2    1.561132    0.963091    1.347161    11.00000   -1.20000
AFIX   0
C67   1    1.046456    0.683002    1.400090    11.00000    0.03137    0.03505 =
         0.02416    0.00408    0.01400    0.01438
AFIX  23
H67A  2    1.109120    0.706369    1.453189    11.00000   -1.20000
H67B  2    1.001019    0.717658    1.406077    11.00000   -1.20000
AFIX   0
C68   1    1.070293    0.700986    1.328622    11.00000    0.02466    0.02381 =
         0.01950    0.00068    0.00585    0.00861
AFIX  13
H68A  2    1.098784    0.769253    1.339830    11.00000   -1.20000
AFIX   0
C69   1    0.975545    0.662061    1.243044    11.00000    0.02256    0.02018 =
         0.02317    0.00760    0.00881    0.01266
AFIX  13
H69A  2    0.937066    0.598069    1.237452    11.00000   -1.20000
AFIX   0
C70   1    1.000723    0.660961    1.169982    11.00000    0.02523    0.02620 =
         0.02183    0.00624    0.00865    0.01115
AFIX  13
H70A  2    1.026780    0.725854    1.169192    11.00000   -1.20000
AFIX   0
C71   1    1.079626    0.612519    1.178760    11.00000    0.02935    0.02201 =
         0.02122    0.00401    0.01279    0.01142
AFIX  13
H71A  2    1.051208    0.547721    1.178589    11.00000   -1.20000
AFIX   0
C72   1    1.171064    0.661490    1.262695    11.00000    0.02726    0.01906 =
         0.02275    0.00362    0.00991    0.01184
AFIX  13
H72A  2    1.223053    0.630042    1.268049    11.00000   -1.20000
AFIX   0
C73   1    0.852495    0.892284    1.403460    11.00000    0.06031    0.05330 =
         0.02873    0.00917    0.02363    0.02657
AFIX  23
H73A  2    0.901063    0.875754    1.449388    11.00000   -1.20000
H73B  2    0.877726    0.959925    1.413066    11.00000   -1.20000
AFIX   0
C74   1    0.845084    0.841534    1.319849    11.00000    0.03489    0.03243 =
         0.02652    0.00812    0.01559    0.01286
AFIX  13
H74A  2    0.909436    0.866428    1.317067    11.00000   -1.20000
AFIX   0
C75   1    0.758766    0.849130    1.244954    11.00000    0.02688    0.02531 =
         0.02657    0.00220    0.01521    0.01061
AFIX  13
H75A  2    0.694444    0.825978    1.248277    11.00000   -1.20000
AFIX   0
C76   1    0.752666    0.792990    1.163971    11.00000    0.02550    0.03086 =
         0.02291    0.00221    0.00943    0.01257
AFIX  13
H76A  2    0.816023    0.818633    1.159921    11.00000   -1.20000
AFIX   0
C77   1    0.740402    0.694340    1.166678    11.00000    0.02536    0.02409 =
         0.03917    0.00334    0.01815    0.00855
AFIX  13
H77A  2    0.675690    0.669843    1.169018    11.00000   -1.20000
AFIX   0
C78   1    0.823780    0.689123    1.244877    11.00000    0.03437    0.02616 =
         0.03972    0.01170    0.02341    0.01405
AFIX  13
H78A  2    0.812087    0.623385    1.246550    11.00000   -1.20000
AFIX   0
C79   1    0.872483    1.196129    1.433761    11.00000    0.03780    0.03219 =
         0.01833    0.00246    0.00850    0.00852
AFIX  23
H79A  2    0.887220    1.163127    1.477236    11.00000   -1.20000
H79B  2    0.934712    1.245575    1.447965    11.00000   -1.20000
AFIX   0
C80   1    0.839468    1.128380    1.348561    11.00000    0.02902    0.02542 =
         0.02065    0.00552    0.00698    0.00923
AFIX  13
H80A  2    0.894416    1.102223    1.350332    11.00000   -1.20000
AFIX   0
C81   1    0.812828    1.174955    1.277925    11.00000    0.02674    0.02359 =
         0.01628    0.00173    0.00855    0.00744
AFIX  13
H81A  2    0.767155    1.210991    1.282364    11.00000   -1.20000
AFIX   0
C82   1    0.763210    1.104157    1.190715    11.00000    0.02871    0.02386 =
         0.01738    0.00076    0.00856    0.00624
AFIX  13
H82A  2    0.811939    1.073095    1.184409    11.00000   -1.20000
AFIX   0
C83   1    0.674399    1.032943    1.185635    11.00000    0.02326    0.02474 =
         0.01839   -0.00222    0.00816    0.00695
AFIX  13
H83A  2    0.627410    1.065440    1.193576    11.00000   -1.20000
AFIX   0
C84   1    0.708392    0.988000    1.255237    11.00000    0.02481    0.02541 =
         0.02259    0.00156    0.01117    0.00975
AFIX  13
H84A  2    0.649048    0.940540    1.250695    11.00000   -1.20000

AFIX   0
HKLF 4


REM  ADA-DICH2COOH in P1
REM R1 =  0.0648 for   25912 Fo > 4sig(Fo)  and  0.0663 for all   27008 data
REM   1387 parameters refined using      4 restraints

END

WGHT      0.1396      1.4883

REM Highest difference peak  1.475,  deepest hole -0.496,  1-sigma level  0.095
Q1    1   1.1557  1.3853  0.7411  11.00000  0.05    1.48
Q2    1   0.5856  1.2604  1.0310  11.00000  0.05    1.00
Q3    1   0.8009  1.4512  1.1052  11.00000  0.05    0.65
Q4    1   0.5032  0.7822  1.0921  11.00000  0.05    0.64
Q5    1   1.5978  1.2196  1.0739  11.00000  0.05    0.57
Q6    1   0.3170  0.6650  0.5295  11.00000  0.05    0.56
Q7    1   0.5390  1.3163  0.6703  11.00000  0.05    0.54
Q8    1   1.2813  0.8222  0.6044  11.00000  0.05    0.53
Q9    1   0.4251  1.1166  0.5597  11.00000  0.05    0.49
Q10   1   1.2658  0.5568  1.0428  11.00000  0.05    0.46
Q11   1   0.8210  0.5036  1.3843  11.00000  0.05    0.45
Q12   1   0.8608  1.4165  1.5111  11.00000  0.05    0.45
Q13   1   0.9461  0.8814  1.4768  11.00000  0.05    0.42
Q14   1   1.5939  0.8042  1.4973  11.00000  0.05    0.41
Q15   1   1.7251  0.9772  1.5164  11.00000  0.05    0.40
Q16   1   0.6022  1.3182  0.6674  11.00000  0.05    0.40
Q17   1   1.0774  1.4836  1.0609  11.00000  0.05    0.38
Q18   1   1.4610  1.2939  0.7774  11.00000  0.05    0.35
;
_shelx_res_checksum   42460

_shelx_hkl_file
;
  -2   0   0   74.29    4.70
   2   0   0   75.49    4.70
  -3   0   0 1884.71  111.19
  -4   0   0  586.74   36.80
   4   0   0  646.44   36.80
   4   0   0  578.94   36.90
   4   0   0  651.63   37.00
   5   0   0  672.33   38.50
   5   0   0  644.34   38.20
   5   0   0  601.04   38.50
  -6   0   0 1747.13  110.09
   6   0   0 1978.10  110.29
   6   0   0 1777.22  110.59
   6   0   0 1943.71  110.49
  -7   0   0  513.65   32.40
   7   0   0  577.74   32.60
   7   0   0  455.65   32.50
   7   0   0  585.34   34.70
   7   0   0  568.54   33.60
  -8   0   0   58.39    4.60
   8   0   0   49.10    4.50
   8   0   0   67.99    5.60
   8   0   0   71.59    5.00
   8   0   0   63.09    5.70
  -9   0   0   23.20    2.90
   9   0   0   23.50    4.00
   9   0   0   22.30    3.90
   9   0   0   25.00    2.60
   9   0   0   24.60    3.10
 -10   0   0   43.90    4.10
  10   0   0   50.19    5.40
  10   0   0   36.20    3.70
  10   0   0   42.10    4.40
  10   0   0   46.00    5.80
 -11   0   0  173.88   12.00
  11   0   0  170.88   13.20
  11   0   0  185.08   13.50
 -12   0   0  166.38   11.90
  12   0   0  180.88   13.60
  12   0   0  168.88   13.30
 -13   0   0  517.25   32.80
  13   0   0  554.24   34.60
  13   0   0  506.65   33.70
  14   0   0   49.30    7.40
  14   0   0   27.80    6.80
  15   0   0   81.09    8.50
  16   0   0   23.70    4.20
  16  -1   0  170.68   13.30
  15  -1   0   18.90    4.30
  15  -1   0   24.40    5.00
  14  -1   0   48.10    7.10
  14  -1   0   49.90    6.90
 -14   1   0   62.39    5.20
  13  -1   0   70.59    8.10
  13  -1   0   77.29    8.30
 -13   1   0   72.99    5.90
  12  -1   0  168.88   12.90
  12  -1   0  177.88   13.30
 -12   1   0  157.08   11.30
  11  -1   0  391.46   25.20
  11  -1   0  415.06   25.70
 -11   1   0  357.26   24.00
  10  -1   0  226.98   14.40
  10  -1   0  237.98   15.30
  10  -1   0  240.08   15.50
  10  -1   0  191.18   13.90
 -10   1   0  211.48   14.10
   9  -1   0  613.64   34.80
   9  -1   0  488.05   34.50
   9  -1   0  604.74   35.40
   9  -1   0  611.04   35.70
  -9   1   0  544.55   34.50
   8  -1   0  310.47   18.90
   8  -1   0  311.37   20.00
   8  -1   0  312.57   19.80
   8  -1   0  328.57   19.40
  -8   1   0  292.97   19.10
   7  -1   0  801.02   48.50
   7  -1   0  731.63   48.10
   7  -1   0  843.12   48.00
   7  -1   0  868.81   48.40
  -7   1   0  759.62   47.80
   6  -1   0  175.88   12.10
   6  -1   0  193.08   12.10
   6  -1   0  191.98   11.80
   5  -1   0 1707.83  111.09
   5  -1   0 2039.40  111.49
   5  -1   0 1878.31  110.79
   4  -1   0  794.02   44.70
  -4   1   0  709.43   44.70
   3  -1   0  590.04   34.30
  -3   1   0  564.34   34.30
   2  -1   0  166.68    9.40
  -2   1   0  145.29    9.40
  -2  -1   0 1163.08   68.69
   3   1   0  729.73   43.30
   4   1   0 1099.49   60.89
   4   1   0  998.70   60.59
   4   1   0  964.20   60.79
  -5  -1   0  884.41   57.49
   5   1   0  984.90   57.89
   5   1   0  950.60   57.49
   5   1   0 1048.60   57.89
  -6  -1   0 4324.77  258.97
   6   1   0 4826.42  259.37
   6   1   0 4585.64  259.47
   6   1   0 3829.62  258.97
  -7  -1   0  423.76   27.40
   7   1   0  461.45   28.10
   7   1   0  454.95   27.40
   7   1   0  460.05   28.00
   8   1   0   35.00    4.60
   8   1   0   33.90    3.40
   8   1   0   30.40    3.90
   8   1   0   26.10    2.90
  -9  -1   0   61.59    5.00
   9   1   0   61.09    5.00
   9   1   0   62.29    5.90
   9   1   0   58.59    6.40
   9   1   0   49.60    4.50
 -10  -1   0   36.20    3.90
  10   1   0   31.40    6.30
  10   1   0   37.20    4.00
  10   1   0   26.80    4.60
 -11  -1   0    1.90    2.00
  11   1   0    0.10    3.30
  11   1   0    4.60    3.00
 -12  -1   0  474.25   31.60
  12   1   0  508.85   32.60
  12   1   0  534.45   33.10
 -13  -1   0  310.87   21.00
  13   1   0  309.27   21.80
  13   1   0  341.37   22.50
 -14  -1   0  117.59    9.20
  14   1   0  118.79   10.60
 -15  -1   0   25.00    3.70
  15   1   0   20.20    3.90
  16   1   0  106.19    9.80
  17  -2   0   13.20    3.70
  16  -2   0   20.20    3.90
  16  -2   0   16.50    4.10
  15  -2   0    3.00    3.30
  15  -2   0   10.50    3.90
  14  -2   0    7.50    3.70
  14  -2   0   13.70    4.30
  13  -2   0  321.37   22.00
  13  -2   0  337.27   22.70
 -13   2   0  315.57   24.70
  12  -2   0  583.14   34.80
  12  -2   0  539.25   34.00
 -12   2   0  488.95   32.60
  11  -2   0   85.49    7.50
  11  -2   0   59.39    5.30
  11  -2   0   81.49    8.40
 -11   2   0   74.79    5.50
  10  -2   0  410.36   28.70
  10  -2   0  503.05   28.30
  10  -2   0  493.65   29.70
  10  -2   0  509.05   30.20
 -10   2   0  449.26   28.70
   9  -2   0  415.46   25.60
   9  -2   0  432.86   25.30
   9  -2   0  342.97   24.50
   9  -2   0  400.76   24.10
   9  -2   0  440.16   24.80
  -9   2   0  378.76   24.30
   8  -2   0  201.98   12.50
   8  -2   0  192.58   11.80
   8  -2   0  194.68   12.20
   8  -2   0  154.18   11.50
   8  -2   0  182.38   11.10
  -8   2   0  165.78   11.30
   7  -2   0   81.99    6.10
   7  -2   0   87.19    6.10
   7  -2   0   75.29    5.10
   7  -2   0   80.39    5.60
   7  -2   0   69.89    5.50
   6  -2   0  329.57   21.00
   6  -2   0  373.36   20.60
   6  -2   0  294.07   20.60
   6  -2   0  362.56   21.00
   6  -2   0  333.17   20.30
   5  -2   0  246.78   15.40
   5  -2   0  258.27   15.80
   4  -2   0  235.18   13.60
  -4   2   0  211.38   13.60
   1  -2   0  690.63   41.60
  -1   2   0  717.33   41.60
   0  -2   0  538.25   30.60
   0   2   0  507.65   30.60
   0   2   0  500.25   30.40
   3   2   0 7187.88  423.36
  -4  -2   0  954.50   59.69
   4   2   0  996.10   59.49
   4   2   0 1057.09   59.89
  -5  -2   0  765.02   49.20
   5   2   0  846.22   49.10
   5   2   0  876.61   49.60
   5   2   0  802.02   49.50
  -6  -2   0  307.87   21.00
   6   2   0  344.67   21.40
   6   2   0  356.46   21.50
   6   2   0  350.56   20.90
  -7  -2   0  139.99    9.60
   7   2   0  146.19   10.00
   7   2   0  141.09    9.30
   7   2   0  147.39   10.20
   7   2   0  122.49    9.20
  -8  -2   0   99.39    7.40
   8   2   0   99.79    8.20
   8   2   0   85.39    6.90
   8   2   0  104.79    8.00
   8   2   0  108.99    7.30
  -9  -2   0  131.69    9.50
   9   2   0  133.29    9.20
   9   2   0  142.49   10.30
   9   2   0  109.89    8.80
   9   2   0  145.49   10.50
 -10  -2   0   91.89    7.40
  10   2   0   95.19    8.80
  10   2   0   88.79    7.10
  10   2   0   82.09    8.10
 -11  -2   0   93.39    8.00
  11   2   0  100.69    9.30
  11   2   0  103.29    9.10
 -12  -2   0  134.89   10.50
  12   2   0  138.99   11.70
  12   2   0  140.39   11.60
 -13  -2   0   80.19    7.20
  13   2   0   79.59    8.30
 -14  -2   0   33.60    4.40
  14   2   0   35.00    5.80
 -15  -2   0   79.09    8.20
  15   2   0   78.79    7.70
  16  -3   0   25.60    5.10
  16  -3   0   24.10    4.90
  15  -3   0  150.88   12.60
  15  -3   0  167.28   13.10
  14  -3   0  101.59    9.20
  14  -3   0   82.79    8.70
 -14   3   0   71.59   10.60
  13  -3   0  396.36   25.20
  13  -3   0  376.66   24.60
 -13   3   0  335.47   26.70
  12  -3   0  128.59   10.20
  12  -3   0  170.28   12.30
  12  -3   0  159.78   11.90
 -12   3   0  152.48   13.80
  11  -3   0 1243.18   70.59
  11  -3   0 1264.87   73.19
  11  -3   0 1097.59   70.69
 -11   3   0 1138.89   71.59
  10  -3   0   64.29    4.30
  10  -3   0   55.59    5.80
  10  -3   0   60.79    6.00
 -10   3   0   59.19    4.40
   9  -3   0  624.84   35.30
   9  -3   0  617.64   35.80
   9  -3   0  599.04   34.70
   9  -3   0  529.25   35.10
   9  -3   0  563.64   35.90
  -9   3   0  545.65   34.70
   8  -3   0  405.06   26.20
   8  -3   0  390.46   25.70
   8  -3   0  417.96   25.30
   8  -3   0  435.86   25.90
   8  -3   0  453.05   26.20
   7  -3   0 2852.11  165.28
   7  -3   0 3044.10  164.78
   7  -3   0 2404.46  164.68
   7  -3   0 2834.12  165.18
   7  -3   0 2807.42  164.48
   6  -3   0  360.96   20.70
   6  -3   0  320.97   20.80
   6  -3   0  337.77   20.50
   6  -3   0  324.37   21.00
   6  -3   0  357.86   21.20
   5  -3   0 1822.92  123.49
   5  -3   0 2017.60  123.59
   5  -3   0 2105.29  123.29
   5  -3   0 2409.26  123.39
  -4   3   0 2731.93  172.88
  -4   3   0 3122.49  172.58
  -3   3   0  593.84   34.50
  -3   3   0  568.44   34.70
  -1  -3   0  796.22   48.80
  -1  -3   0  854.91   49.20
   1   3   0  827.02   48.80
  -2  -3   0 2109.49  124.89
  -2  -3   0 2085.89  125.39
  -2  -3   0 2157.08  125.29
  -3  -3   0 1468.85   95.39
   3   3   0 1608.44   95.89
   3   3   0 1578.74   95.29
   3   3   0 1680.93   96.09
   3   3   0 1730.73   95.89
  -4  -3   0 1585.54  103.09
   4   3   0 1879.21  103.39
   4   3   0 1675.93  103.19
   4   3   0 1819.12  103.29
   4   3   0 1734.23  102.89
  -5  -3   0 1287.77   80.39
   5   3   0 1430.86   80.69
   5   3   0 1334.57   80.59
   5   3   0 1334.87   80.09
   5   3   0 1362.56   80.49
  -6  -3   0  479.65   31.10
   6   3   0  498.35   30.70
   6   3   0  530.35   31.40
   6   3   0  519.65   30.90
  -7  -3   0  180.58   12.10
   7   3   0  185.48   11.70
   7   3   0  181.08   12.30
   7   3   0  155.88   11.70
   7   3   0  194.58   12.70
  -8  -3   0  103.49    7.60
   8   3   0  102.09    8.40
   8   3   0   83.99    6.90
   8   3   0  101.19    7.10
   8   3   0   90.99    7.70
  -9  -3   0  354.16   23.60
   9   3   0  380.56   23.20
   9   3   0  372.46   24.30
   9   3   0  368.86   24.10
 -10  -3   0  377.46   24.20
  10   3   0  374.36   24.70
  10   3   0  354.36   24.50
  10   3   0  379.56   23.60
 -11  -3   0  241.18   17.00
  11   3   0  255.27   17.80
 -12  -3   0    2.70    2.10
  12   3   0    2.60    2.50
 -13  -3   0  100.99    8.60
  13   3   0  102.29    9.40
 -14  -3   0   26.80    4.10
  14   3   0   22.10    4.30
 -15  -3   0   23.50    3.70
  15   3   0   21.50    4.20
  17  -4   0   44.50    6.10
  17  -4   0   30.60    5.90
  16  -4   0   44.60    6.40
  16  -4   0   54.09    6.80
  15  -4   0   56.99    7.30
  15  -4   0   60.19    7.20
  14  -4   0   72.99    8.30
  14  -4   0   93.99    8.60
 -14   4   0   74.89    9.40
  13  -4   0  192.58   13.40
  13  -4   0  168.88   12.70
 -13   4   0  129.29   13.60
  12  -4   0   67.29    7.00
  12  -4   0   58.89    6.80
  12  -4   0   57.59    5.10
  12  -4   0   63.49    4.60
  11  -4   0  326.77   21.70
  11  -4   0  350.16   19.90
  11  -4   0  311.37   20.20
  11  -4   0  321.87   21.30
 -11   4   0  301.87   22.70
  10  -4   0  630.24   42.70
  10  -4   0  733.93   42.40
  10  -4   0  763.72   43.60
  10  -4   0  745.93   43.80
 -10   4   0  666.03   44.70
   9  -4   0  185.38   11.60
   9  -4   0  167.18   10.90
   9  -4   0  169.38   11.60
  -9   4   0  133.39   12.40
   8  -4   0  456.15   26.00
   8  -4   0  449.76   26.90
   8  -4   0  429.36   26.80
   8  -4   0  410.96   26.30
  -8   4   0  403.46   27.40
   7  -4   0  374.76   23.60
   7  -4   0  407.66   23.30
   7  -4   0  398.06   23.90
   7  -4   0  379.96   24.00
  -7   4   0  364.66   24.40
   6  -4   0  203.48   12.80
   6  -4   0  209.08   12.40
   6  -4   0  206.48   13.00
   6  -4   0  190.58   12.70
  -6   4   0  194.78   13.20
   5  -4   0 2911.31  160.08
   5  -4   0 2717.13  160.38
   5  -4   0 2734.43  160.58
  -5   4   0 2492.95  160.48
   4  -4   0  591.54   38.50
   4  -4   0  650.83   38.40
   4  -4   0  621.44   38.70
  -4   4   0  694.43   38.60
  -4   4   0  663.93   38.60
   0  -4   0 1963.70  110.29
   0   4   0 1766.42  109.79
   1   4   0 5338.97  314.87
  -2  -4   0  983.50   60.99
  -2  -4   0  981.90   60.59
   2   4   0 1044.00   60.59
   2   4   0 1083.29   61.29
  -3  -4   0 1686.53  105.39
   3   4   0 1889.71  105.69
   3   4   0 1702.53  105.29
   3   4   0 1829.12  105.09
  -4  -4   0 1241.88   78.39
   4   4   0 1370.96   78.59
   4   4   0 1322.37   77.99
   4   4   0 1324.87   78.39
  -5  -4   0  742.83   49.00
   5   4   0  806.82   48.20
   5   4   0  859.41   48.80
   5   4   0  839.42   49.00
   5   4   0  778.32   48.60
  -6  -4   0  315.97   20.00
   6   4   0  319.77   19.50
   6   4   0  296.17   20.00
   6   4   0  320.77   20.40
   6   4   0  315.87   19.90
  -7  -4   0   22.20    3.30
   7   4   0   22.60    3.40
   7   4   0   24.50    2.90
   7   4   0   16.70    2.80
   7   4   0   22.70    3.60
   7   4   0   26.00    4.10
  -8  -4   0  424.66   26.70
   8   4   0  355.66   25.90
   8   4   0  437.76   27.10
   8   4   0  443.06   26.00
   8   4   0  443.16   27.00
   9   4   0  199.88   13.30
   9   4   0  196.28   14.60
 -10  -4   0  241.18   16.30
  10   4   0  221.48   16.50
 -11  -4   0  124.69   10.20
  11   4   0  126.79   10.60
 -12  -4   0  215.08   15.30
  12   4   0  206.18   15.50
 -13  -4   0   18.80    3.70
  13   4   0   18.80    3.80
 -14  -4   0    3.20    2.10
  14   4   0    4.30    2.60
 -15  -4   0   46.20    4.90
  15   4   0   42.20    5.00
  17  -5   0    4.10    2.70
  16  -5   0   18.80    4.30
  16  -5   0   26.10    4.40
  15  -5   0   76.29    8.00
  15  -5   0   75.89    8.20
  14  -5   0  249.88   16.90
  14  -5   0  239.08   16.50
 -14   5   0  192.78   17.40
  13  -5   0  250.27   17.80
  13  -5   0  264.27   16.30
  13  -5   0  278.67   18.50
 -13   5   0  231.28   19.30
  12  -5   0  164.38   12.00
  12  -5   0  155.88    9.90
  12  -5   0  150.18   11.70
  12  -5   0  144.89   10.30
 -12   5   0  144.49   13.00
  11  -5   0  329.07   21.10
  11  -5   0  355.56   20.70
  11  -5   0  357.06   22.40
  11  -5   0  344.77   22.20
 -11   5   0  290.77   22.90
  10  -5   0  171.88   11.70
  10  -5   0  148.39   10.70
  10  -5   0  166.98   10.30
  10  -5   0  175.88   11.70
 -10   5   0  136.09   12.10
   9  -5   0 1447.56   84.09
   9  -5   0 1481.95   83.09
   9  -5   0 1357.16   83.49
   9  -5   0 1457.15   84.09
  -9   5   0 1252.97   84.59
   8  -5   0  184.78   10.90
   8  -5   0  162.98   11.10
   8  -5   0  167.48   11.60
  -8   5   0  159.78   11.90
   7  -5   0   50.69    4.50
   7  -5   0   45.60    3.60
   7  -5   0   46.00    3.90
   7  -5   0   43.60    4.00
  -7   5   0   42.70    4.40
   6  -5   0  491.25   31.10
   6  -5   0  556.74   31.20
   6  -5   0  525.75   30.80
   6  -5   0  492.85   31.40
  -6   5   0  495.65   31.30
   5  -5   0 1389.56   87.39
   5  -5   0 1474.25   86.99
   5  -5   0 1437.46   87.29
  -5   5   0 1576.74   87.39
   4  -5   0 3560.94  201.48
   4  -5   0 3305.77  200.98
   4  -5   0 3469.35  200.78
  -4   5   0 3288.47  200.68
   3  -5   0 1390.06   78.49
   3  -5   0 1341.67   78.59
  -3   5   0 1241.38   78.09
   2  -5   0  598.84   37.00
   2  -5   0  663.43   37.30
  -2   5   0  581.04   36.70
  -2   5   0  645.64   37.10
   1  -5   0 2533.95  134.09
   1  -5   0 2358.36  133.99
   1  -5   0 2099.39  134.19
  -1   5   0 2203.78  134.29
  -1   5   0 2146.19  133.49
   0  -5   0  411.86   23.50
   0  -5   0  411.16   23.60
   0  -5   0  356.06   23.60
   0   5   0  373.26   23.00
  -1  -5   0 1710.73  106.39
   1   5   0 1773.82  105.79
   1   5   0 1900.01  106.79
  -2  -5   0  529.85   34.00
  -2  -5   0  561.64   33.50
   2   5   0  568.74   33.50
   2   5   0  585.34   34.40
  -3  -5   0  970.00   58.59
   3   5   0  965.50   58.39
   3   5   0  966.10   57.99
   3   5   0 1006.40   58.89
   4   5   0  296.87   19.60
   4   5   0  305.17   19.20
   4   5   0  339.77   20.10
  -5  -5   0   52.19    4.90
   5   5   0   52.89    4.20
   5   5   0   56.79    4.70
  -6  -5   0   25.50    3.70
   6   5   0   29.50    3.50
   6   5   0   33.90    3.80
   6   5   0   29.90    3.10
  -7  -5   0  111.69    9.10
   7   5   0  111.39    9.00
   7   5   0  134.39    9.00
   7   5   0  119.79    8.30
  -8  -5   0  224.98   15.20
   8   5   0  238.58   14.20
   8   5   0  180.68   14.10
   8   5   0  219.98   15.00
  -9  -5   0   90.39    7.90
   9   5   0   76.19    7.70
   9   5   0   90.29    7.00
 -10  -5   0 1497.75   89.39
  10   5   0 1446.06   89.29
 -11  -5   0  165.08   12.80
  11   5   0  163.98   12.70
 -12  -5   0   28.80    4.60
  12   5   0   28.90    5.00
 -13  -5   0   74.59    6.90
  13   5   0   59.89    6.70
 -14  -5   0    1.90    2.90
  14   5   0    6.20    2.60
  17  -6   0    7.70    3.50
  17  -6   0    5.60    3.60
  16  -6   0  172.68   12.80
  16  -6   0  153.08   12.60
  15  -6   0   22.60    4.60
  15  -6   0   24.60    4.80
  14  -6   0   36.50    5.80
  14  -6   0   37.80    5.70
 -14   6   0   33.00    6.00
  13  -6   0   59.59    6.70
  13  -6   0   47.70    4.70
  13  -6   0   52.89    4.40
  13  -6   0   57.99    6.50
 -13   6   0   57.59    6.90
  12  -6   0   58.19    6.50
  12  -6   0   56.89    6.20
  12  -6   0   54.69    4.90
 -12   6   0   50.19    6.60
  11  -6   0 1302.47   77.29
  11  -6   0 1405.86   80.99
  11  -6   0 1246.48   76.29
  11  -6   0 1296.17   75.89
 -11   6   0 1139.79   77.79
  10  -6   0 1052.39   60.09
  10  -6   0 1042.70   61.19
  10  -6   0 1038.90   61.19
  10  -6   0  956.70   60.39
 -10   6   0  936.71   61.59
   9  -6   0  262.07   15.40
   9  -6   0  251.87   15.80
   9  -6   0  245.48   16.10
   9  -6   0  239.98   16.30
  -9   6   0  219.98   16.40
   8  -6   0  384.26   23.20
   8  -6   0  356.96   23.30
   8  -6   0  386.46   23.70
   8  -6   0  382.46   22.80
  -8   6   0  355.36   23.60
   7  -6   0 2037.00  117.29
   7  -6   0 1958.50  117.59
   7  -6   0 1868.11  117.59
  -7   6   0 2060.69  117.89
   6  -6   0  434.36   27.20
   6  -6   0  463.55   26.90
   6  -6   0  398.86   26.70
   6  -6   0  458.55   26.60
   5  -6   0 2062.39  122.09
   5  -6   0 2024.40  122.29
   5  -6   0 2064.79  121.89
  -5   6   0 1789.92  121.69
  -5   6   0 2360.26  121.99
   4  -6   0  248.48   15.10
   4  -6   0  235.18   14.70
   4  -6   0  235.58   14.90
  -4   6   0  231.18   14.90
  -4   6   0  263.37   15.00
  -4   6   0  214.88   14.40
   3  -6   0 1766.92  115.89
   3  -6   0 1914.51  115.69
   3  -6   0 2104.79  115.99
  -3   6   0 1802.72  115.29
  -3   6   0 2001.20  116.09
  -3   6   0 2158.28  115.79
   2  -6   0  929.31   49.70
   2  -6   0  781.82   49.30
   2  -6   0  861.21   49.60
  -2   6   0  778.72   48.90
  -2   6   0  848.52   48.90
  -2   6   0  778.12   49.80
   1  -6   0 4460.85  300.17
   1  -6   0 5688.43  300.27
  -1   6   0 5125.79  300.57
   0  -6   0 2580.34  154.38
   0  -6   0 2465.55  154.88
   0  -6   0 2867.71  154.78
   0   6   0 2681.43  155.28
   0   6   0 2495.35  154.18
  -1  -6   0  924.21   58.09
   1   6   0  966.70   57.29
   1   6   0 1017.40   58.49
  -2  -6   0  167.88   11.80
   2   6   0  183.98   11.10
   2   6   0  186.98   12.30
  -3  -6   0 1336.97   81.99
   3   6   0 1319.17   81.49
   3   6   0 1370.56   81.19
   3   6   0 1455.45   82.29
  -4  -6   0  458.25   28.60
   4   6   0  466.05   27.80
   4   6   0  451.75   28.20
  -5  -6   0  136.59    9.90
   5   6   0  135.49    9.00
   5   6   0  138.99   10.00
   5   6   0  130.79    9.80
  -6  -6   0  168.58   11.80
   6   6   0  155.78   11.30
   6   6   0  164.98   11.60
   6   6   0  159.98   10.70
  -7  -6   0  626.94   39.50
   7   6   0  642.24   39.10
   7   6   0  610.14   39.10
   7   6   0  647.24   38.40
  -8  -6   0  455.05   27.30
   8   6   0  359.56   25.90
   8   6   0  468.25   25.90
   8   6   0  368.16   28.30
  -9  -6   0  353.86   23.30
   9   6   0  336.57   22.80
 -10  -6   0  237.68   16.70
  10   6   0  220.38   16.10
 -11  -6   0   11.80    3.30
  11   6   0   11.90    3.40
 -12  -6   0  150.08   11.40
  12   6   0  127.29   10.70
 -13  -6   0   90.79    8.00
  13   6   0   82.89    7.50
 -14  -6   0   38.40    4.80
  14   6   0   37.20    4.40
  17  -7   0   21.80    4.60
  17  -7   0   17.20    3.30
  16  -7   0   12.30    3.20
  16  -7   0    8.20    3.60
  15  -7   0  100.39    9.50
  15  -7   0  113.19    9.50
  14  -7   0   51.59    6.60
  14  -7   0   47.70    5.90
  14  -7   0   48.90    4.20
  13  -7   0   73.69    7.20
  13  -7   0   69.89    5.40
  13  -7   0   69.89    7.50
  13  -7   0   62.89    5.60
 -13   7   0   68.69    7.30
  12  -7   0  351.46   23.00
  12  -7   0  363.46   23.60
  12  -7   0  371.56   22.20
  12  -7   0  359.36   23.60
 -12   7   0  337.07   23.90
  11  -7   0 1669.83   97.89
  11  -7   0 1618.64   98.19
  11  -7   0 1629.14   98.99
  11  -7   0 1720.83   99.19
 -11   7   0 1588.44   99.29
  10  -7   0  335.77   22.90
  10  -7   0  353.46   22.30
  10  -7   0  366.56   21.90
  10  -7   0  347.87   22.70
 -10   7   0  357.56   23.00
   9  -7   0   16.80    2.90
   9  -7   0   16.90    3.20
   9  -7   0   16.50    2.70
   9  -7   0   18.40    2.50
  -9   7   0   18.90    3.00
   8  -7   0  746.83   45.60
   8  -7   0  704.13   46.00
   8  -7   0  755.72   45.20
   8  -7   0  748.43   45.60
  -8   7   0  741.63   45.00
  -8   7   0  817.82   45.80
   7  -7   0  980.90   56.29
   7  -7   0  939.81   55.89
   7  -7   0  916.41   56.59
   7  -7   0  834.72   55.89
  -7   7   0 1049.59   56.19
  -7   7   0  886.81   55.79
   6  -7   0 2315.87  138.09
   6  -7   0 2400.66  136.79
   6  -7   0 2427.66  136.09
   6  -7   0 2205.88  135.99
  -6   7   0 2147.59  137.29
   5  -7   0 5053.49  291.47
   5  -7   0 4953.80  290.87
   5  -7   0 5198.98  291.17
  -5   7   0 4937.71  291.17
  -5   7   0 4526.95  290.57
   4  -7   0  376.96   22.40
   4  -7   0  396.76   22.30
   4  -7   0  361.56   21.90
  -4   7   0  341.77   22.20
  -4   7   0  313.07   21.40
  -4   7   0  369.66   21.90
   3  -7   0 3193.88  177.08
   3  -7   0 2912.41  177.18
   3  -7   0 3009.70  176.78
  -3   7   0 2990.90  177.28
  -3   7   0 2712.83  176.28
  -3   7   0 3150.18  176.88
   2  -7   0  179.18   12.70
   2  -7   0  214.78   12.90
   2  -7   0  207.68   12.50
   2  -7   0  214.28   12.90
  -2   7   0  188.18   13.20
  -2   7   0  204.18   12.70
   1  -7   0 2835.82  153.48
   1  -7   0 2531.55  153.08
   1  -7   0 2313.27  153.48
  -1   7   0 2696.63  154.08
   0  -7   0 1239.98   72.99
   0  -7   0 1201.28   73.69
   0   7   0 1291.57   74.19
   0   7   0 1199.98   72.69
  -1  -7   0 1308.47   76.89
  -1  -7   0 1242.98   77.69
   1   7   0 1315.97   76.89
   1   7   0 1333.07   78.29
  -2  -7   0  473.55   30.20
   2   7   0  506.05   30.70
   2   7   0  487.25   29.20
  -3  -7   0  815.72   51.29
   3   7   0  870.91   50.29
   3   7   0  872.21   51.69
   3   7   0  819.02   50.69
  -4  -7   0   76.49    6.70
   4   7   0   86.49    7.10
   4   7   0   73.29    5.90
   4   7   0   81.89    5.60
  -5  -7   0  163.98   11.70
   5   7   0  168.48   11.90
   5   7   0  154.78   11.40
   5   7   0  158.28   11.00
  -6  -7   0  207.28   15.00
   6   7   0  210.78   13.70
   6   7   0  226.28   15.00
   6   7   0  209.78   14.30
  -7  -7   0  415.26   27.30
   7   7   0  397.96   26.60
   7   7   0  431.86   25.90
   7   7   0  425.96   26.90
  -8  -7   0   43.40    5.50
   8   7   0   33.30    4.40
   8   7   0   33.90    4.60
  -9  -7   0    7.00    3.50
   9   7   0    7.30    2.70
 -10  -7   0   45.50    5.80
  10   7   0   36.00    4.90
 -11  -7   0  140.99   11.20
  11   7   0  121.99   10.00
 -12  -7   0   16.30    3.60
  12   7   0   14.10    3.20
 -13  -7   0   21.60    4.60
  13   7   0   29.80    3.80
  17  -8   0  102.99    9.20
  17  -8   0  109.69    8.60
  16  -8   0   92.19    9.10
  16  -8   0  108.49    8.60
  15  -8   0  257.97   18.10
  15  -8   0  265.27   18.40
  15  -8   0  259.97   16.40
  14  -8   0   85.59    7.80
  14  -8   0   85.39    6.40
  14  -8   0   82.49    6.50
  14  -8   0   91.09    8.50
  13  -8   0  219.48   15.50
  13  -8   0  217.78   14.10
  13  -8   0  214.58   13.80
  13  -8   0  194.28   14.90
  12  -8   0   73.79    6.00
  12  -8   0   74.89    6.90
  12  -8   0   76.49    6.40
  12  -8   0   78.99    7.70
 -12   8   0   76.09    7.00
  11  -8   0  122.59    9.00
  11  -8   0  127.49   10.50
  11  -8   0  143.09   10.10
  11  -8   0  121.39    9.70
 -11   8   0  138.69   10.00
  10  -8   0   90.99    7.20
  10  -8   0   90.49    8.10
  10  -8   0   89.39    6.70
  10  -8   0   95.19    7.30
 -10   8   0   89.89    7.30
   9  -8   0 1191.28   76.09
   9  -8   0 1214.18   76.79
   9  -8   0 1298.57   76.19
   9  -8   0 1262.97   75.79
  -9   8   0 1377.06   76.29
   8  -8   0   82.99    6.10
   8  -8   0   76.89    6.50
   8  -8   0   79.39    7.10
   8  -8   0   79.49    6.10
  -8   8   0   80.69    5.90
  -8   8   0   91.99    6.30
   7  -8   0 2806.32  189.18
   7  -8   0 3121.09  189.28
   7  -8   0 3313.67  188.48
   7  -8   0 3481.95  188.88
  -7   8   0 3213.48  188.58
   6  -8   0 2741.83  161.78
   6  -8   0 2678.83  162.18
   6  -8   0 2647.83  161.38
  -6   8   0 2588.14  161.68
  -6   8   0 2990.80  161.48
   5  -8   0 2907.91  164.38
   5  -8   0 2711.53  163.98
  -5   8   0 3015.90  164.08
  -5   8   0 2626.14  163.78
  -5   8   0 2613.54  164.38
   4  -8   0 1492.65   83.99
   4  -8   0 1374.46   83.29
   4  -8   0 1455.15   83.69
  -4   8   0 1421.06   83.39
  -4   8   0 1401.06   83.99
  -4   8   0 1281.17   82.79
   3  -8   0   56.09    5.10
   3  -8   0   64.89    5.10
   3  -8   0   60.39    4.70
  -3   8   0   78.39    5.80
  -3   8   0   64.69    4.70
   2  -8   0 5358.96  334.17
  -2   8   0 5974.00  334.87
   1  -8   0 4719.03  285.77
   1  -8   0 4877.41  285.27
  -1   8   0 4924.51  286.37
   0  -8   0 1376.36   83.29
   0  -8   0 1349.96   84.09
   0   8   0 1471.35   84.69
   0   8   0 1427.76   82.79
  -1  -8   0  324.17   21.10
  -1  -8   0  315.67   20.00
   1   8   0  356.46   21.70
   1   8   0  331.17   19.80
  -2  -8   0  560.24   35.70
  -2  -8   0  565.94   34.40
   2   8   0  595.64   36.20
   2   8   0  586.64   34.40
  -3  -8   0  225.88   15.80
   3   8   0  245.88   16.30
   3   8   0  234.28   14.90
   3   8   0  237.28   14.50
  -4  -8   0   26.90    3.90
   4   8   0   29.00    4.60
   4   8   0   22.20    2.90
   4   8   0   23.10    2.50
  -5  -8   0   27.30    4.40
   5   8   0   29.40    4.60
   5   8   0   23.10    3.20
   5   8   0   28.50    2.90
  -6  -8   0  563.54   35.10
   6   8   0  530.65   34.00
   6   8   0  551.44   34.80
  -7  -8   0  181.08   13.30
   7   8   0  183.08   12.80
   7   8   0  144.39   12.80
  -8  -8   0  140.99   11.20
   8   8   0  122.29    9.90
  -9  -8   0   26.50    5.10
   9   8   0   30.40    4.10
 -10  -8   0  175.88   13.40
  10   8   0  159.88   12.00
 -11  -8   0   19.30    4.10
  11   8   0   18.60    3.40
 -12  -8   0   15.20    3.70
  12   8   0   10.40    2.50
  17  -9   0    2.90    2.60
  17  -9   0   -2.10    2.60
  16  -9   0   61.99    7.50
  16  -9   0   87.49    7.90
  15  -9   0   16.50    4.30
  15  -9   0   12.60    3.00
  15  -9   0   12.30    2.30
  14  -9   0  232.68   16.70
  14  -9   0  224.38   15.80
  14  -9   0  220.48   15.00
  14  -9   0  241.68   15.00
  13  -9   0   30.60    4.70
  13  -9   0   41.10    4.00
  13  -9   0   41.00    4.40
  13  -9   0   39.70    5.90
  12  -9   0  232.08   16.30
  12  -9   0  228.28   14.80
  12  -9   0  216.08   15.40
  12  -9   0  227.38   15.10
  11  -9   0  100.79    8.90
  11  -9   0   89.39    7.50
  11  -9   0   94.19    7.60
  11  -9   0  100.29    7.20
 -11   9   0   93.79    7.40
  10  -9   0  207.48   15.20
  10  -9   0  235.68   15.20
  10  -9   0  235.38   15.70
 -10   9   0  263.67   16.30
   9  -9   0  709.73   45.10
   9  -9   0  696.63   46.10
   9  -9   0  790.72   45.50
   9  -9   0  735.13   45.00
  -9   9   0  729.43   44.90
  -9   9   0  801.52   45.20
   8  -9   0   90.39    8.20
   8  -9   0   89.99    7.70
   8  -9   0  102.89    7.70
   8  -9   0  104.29    7.20
  -8   9   0   98.39    7.20
  -8   9   0  109.99    7.20
   7  -9   0  945.01   57.89
   7  -9   0  928.81   58.89
   7  -9   0  969.40   58.29
  -7   9   0  939.31   58.19
  -7   9   0 1046.40   57.99
   6  -9   0  557.54   32.50
   6  -9   0  541.05   33.00
   6  -9   0  526.35   32.10
  -6   9   0  544.05   32.00
  -6   9   0  471.35   31.70
   5  -9   0  655.93   39.70
   5  -9   0  716.43   40.20
   5  -9   0  685.33   40.50
  -5   9   0  646.74   39.60
  -5   9   0  659.43   40.90
  -5   9   0  594.84   39.00
   4  -9   0 1393.46   84.39
   4  -9   0 1507.55   85.19
   4  -9   0 1494.15   84.79
  -4   9   0 1340.97   84.29
  -4   9   0 1362.86   85.19
   3  -9   0 2242.08  136.39
   3  -9   0 2426.36  136.89
  -3   9   0 2247.88  137.39
   2  -9   0  615.64   36.90
   2  -9   0  562.24   37.30
   2  -9   0  661.83   37.50
  -2   9   0  619.34   38.20
   1  -9   0  754.42   47.10
   1  -9   0  782.92   46.50
  -1   9   0  794.62   47.90
   0  -9   0  100.49    7.90
   0  -9   0  104.79    6.90
   0   9   0  113.39    8.80
  -1  -9   0 1033.30   61.69
  -1  -9   0 1003.90   62.89
   1   9   0 1080.49   63.59
  -2  -9   0  197.58   14.00
   2   9   0  207.48   14.60
  -3  -9   0 2059.99  124.09
   3   9   0 2082.49  124.39
  -4  -9   0  331.37   24.00
   4   9   0  371.56   23.70
   4   9   0  359.46   22.40
  -5  -9   0  124.19   10.20
   5   9   0  123.69   11.00
   5   9   0  118.89    8.60
  -6  -9   0  254.07   17.60
   6   9   0  258.67   17.40
   6   9   0  223.28   15.90
  -7  -9   0   21.90    4.40
   7   9   0   24.80    4.40
   7   9   0   21.70    3.40
  -8  -9   0   86.79    8.50
   8   9   0   81.59    6.80
  -9  -9   0  140.99   12.20
   9   9   0  113.09    9.90
 -10  -9   0   29.70    5.30
  10   9   0   23.80    3.60
 -11  -9   0   73.59    7.60
 -12  -9   0    5.80    2.60
  17 -10   0   60.59    6.20
  16 -10   0  154.18   11.90
  15 -10   0  238.08   16.80
  15 -10   0  229.58   15.00
  14 -10   0  231.78   16.00
  14 -10   0  232.78   15.50
  14 -10   0  238.38   15.80
  14 -10   0  249.78   17.10
  13 -10   0   65.39    6.50
  13 -10   0   81.69    6.60
  13 -10   0   80.99    6.30
  13 -10   0   81.39    8.10
  12 -10   0   20.50    3.40
  12 -10   0   25.90    4.90
  12 -10   0   23.10    3.80
  12 -10   0   16.60    2.70
  11 -10   0   83.19    6.60
  11 -10   0   75.79    8.00
  11 -10   0   86.09    7.10
  10 -10   0   13.90    2.70
  10 -10   0   12.40    2.40
  10 -10   0   17.80    3.90
   9 -10   0  308.57   19.40
   9 -10   0  299.57   20.70
  -9  10   0  282.47   19.30
  -9  10   0  326.17   19.10
   8 -10   0  126.09    9.10
   8 -10   0  124.39    8.60
   8 -10   0  113.89    9.70
  -8  10   0  111.59    8.60
  -8  10   0  125.79    8.60
   7 -10   0   80.39    6.30
   7 -10   0   70.79    5.70
   7 -10   0   70.89    6.80
  -7  10   0   73.09    5.30
  -7  10   0   66.79    5.90
   6 -10   0  959.00   56.59
   6 -10   0  935.31   55.49
   6 -10   0  940.61   55.89
  -6  10   0  879.01   56.09
  -6  10   0  907.11   55.19
   5 -10   0 2093.49  122.79
   5 -10   0 2099.39  123.69
   5 -10   0 2119.39  123.19
  -5  10   0 1964.20  123.59
   4 -10   0 1973.10  117.79
   4 -10   0 2009.40  118.19
   4 -10   0 2034.90  118.69
  -4  10   0 1925.51  118.79
   3 -10   0 1155.58   67.09
   3 -10   0 1097.99   66.49
  -3  10   0 1090.69   67.79
   2 -10   0 2902.31  180.98
   2 -10   0 3017.90  180.38
  -2  10   0 3242.38  182.08
   1 -10   0  277.07   18.60
   1 -10   0  294.97   17.80
  -1  10   0  293.77   19.60
   0 -10   0  186.08   12.00
   0 -10   0  182.28   13.10
   0  10   0  209.18   14.20
  -1 -10   0  401.86   26.10
  -1 -10   0  411.86   24.70
   1  10   0  409.46   26.80
  -2 -10   0  537.45   34.30
   2  10   0  548.85   34.90
  -3 -10   0  120.79   10.10
  -4 -10   0  458.95   29.30
   4  10   0  439.16   29.40
  -5 -10   0  190.88   14.50
   5  10   0  193.88   14.60
  -6 -10   0    8.90    3.60
   6  10   0    6.10    3.50
  -7 -10   0  150.48   12.00
   7  10   0  128.99   11.20
  -8 -10   0   82.59   10.80
  -9 -10   0   35.30    5.80
 -10 -10   0   15.10    3.90
 -11 -10   0   -0.60    2.80
  16 -11   0   21.30    2.70
  16 -11   0   13.50    4.00
  15 -11   0   22.60    4.30
  15 -11   0   34.50    3.60
  14 -11   0  159.78   11.50
  14 -11   0  166.98   13.00
  14 -11   0  175.18   11.50
  13 -11   0  178.68   13.30
  13 -11   0  161.78   11.90
  13 -11   0  171.98   11.70
  12 -11   0  150.18   10.60
  12 -11   0  152.68   12.40
  12 -11   0  151.68   11.00
  11 -11   0  133.99    9.70
  11 -11   0  139.19   10.10
  11 -11   0  126.09   11.10
  10 -11   0  177.78   12.40
  10 -11   0  179.28   12.90
  10 -11   0  182.58   14.00
 -10  11   0  190.78   12.30
   9 -11   0   92.69    8.90
   9 -11   0  103.69    7.60
   9 -11   0  100.09    8.00
  -9  11   0   96.89    7.60
   8 -11   0   24.10    4.00
   8 -11   0   26.90    3.50
   8 -11   0   31.70    6.20
  -8  11   0   21.20    3.60
   7 -11   0  130.89   10.20
   7 -11   0  135.99   11.20
   7 -11   0  114.09   10.20
  -7  11   0  121.79    9.50
   6 -11   0  881.71   55.09
   6 -11   0  929.31   54.49
   6 -11   0  890.71   53.99
  -6  11   0  882.61   54.89
   5 -11   0 1304.17   79.79
   5 -11   0 1371.06   80.39
   5 -11   0 1395.36   80.99
  -5  11   0 1280.87   80.99
   4 -11   0  358.26   22.00
   4 -11   0  320.27   20.80
   4 -11   0  338.47   21.40
  -4  11   0  320.97   22.10
   3 -11   0   75.59    5.80
   3 -11   0   83.09    6.60
  -3  11   0   73.29    7.30
   2 -11   0  201.08   13.70
   2 -11   0  210.48   13.10
  -2  11   0  201.48   14.80
   1 -11   0  613.24   37.10
   1 -11   0  581.14   36.00
  -1  11   0  595.44   38.00
   0 -11   0  691.63   42.10
   0 -11   0  660.83   40.70
   0  11   0  681.23   42.90
  -1 -11   0  288.77   19.60
  -1 -11   0  286.87   17.90
   1  11   0  301.37   20.50
  -2 -11   0  151.08   12.00
   2  11   0  165.68   12.90
  -3 -11   0   13.40    3.30
   3  11   0   24.90    5.10
  -4 -11   0  295.97   20.10
   4  11   0  274.67   20.10
  -5 -11   0   84.99    8.30
   5  11   0   74.19    8.20
  -6 -11   0   64.59    7.30
   6  11   0   53.79    7.00
  -7 -11   0  147.99   13.10
  -8 -11   0    1.60    3.00
  -9 -11   0   54.39    6.90
 -10 -11   0   11.40    3.70
  16 -12   0   10.00    3.40
  16 -12   0   11.80    2.00
  15 -12   0   46.10    5.90
  15 -12   0   46.90    4.50
  14 -12   0   34.00    4.10
  14 -12   0   29.70    4.10
  14 -12   0   40.20    5.80
  13 -12   0   13.90    2.70
  13 -12   0   22.60    3.70
  13 -12   0   15.90    4.00
  12 -12   0  143.89   12.20
  12 -12   0  143.99   10.80
  12 -12   0  149.59   10.50
  11 -12   0  254.07   16.70
  11 -12   0  241.78   16.20
  11 -12   0  240.68   17.90
  10 -12   0   82.99    8.60
  10 -12   0   94.29    7.70
  10 -12   0   85.59    7.00
 -10  12   0   82.39    7.00
   9 -12   0   65.99    7.60
   9 -12   0   77.79    6.90
   9 -12   0   79.49    6.40
  -9  12   0   66.89    6.60
   8 -12   0  128.49    9.60
   8 -12   0  141.89   10.30
   8 -12   0  130.69   11.10
   7 -12   0 1242.68   73.29
   7 -12   0 1221.08   74.19
   7 -12   0 1218.98   72.79
  -7  12   0 1166.48   73.79
   6 -12   0   69.89    6.60
   6 -12   0   80.89    6.00
  -6  12   0   63.79    6.90
   5 -12   0  226.68   16.70
   5 -12   0  256.37   16.20
   5 -12   0  240.18   15.70
  -5  12   0  234.08   17.00
   4 -12   0  362.16   22.60
   4 -12   0  326.07   21.20
  -4  12   0  326.77   25.40
   3 -12   0  198.18   13.50
  -3  12   0  224.48   16.50
   2 -12   0  180.88   11.70
   2 -12   0  171.08   12.30
  -2  12   0  185.48   13.90
   1 -12   0  101.19    7.20
   1 -12   0  109.49    8.40
  -1  12   0   97.59    9.60
   0 -12   0  177.18   11.80
   0 -12   0  180.98   13.50
   0  12   0  199.98   14.70
  -1 -12   0  138.89   11.10
   1  12   0  146.09   12.20
  -2 -12   0   13.10    3.60
   2  12   0   18.00    4.70
  -3 -12   0  523.55   33.60
   3  12   0  510.75   34.00
  -4 -12   0   77.79    7.90
   4  12   0   68.19    8.20
  -5 -12   0   33.40    5.50
   5  12   0   25.20    5.10
  -6 -12   0  309.17   20.70
   6  12   0  269.57   19.90
  -7 -12   0   53.49    6.90
  -8 -12   0   56.39    6.90
  -9 -12   0   30.70    6.00
  15 -13   0   11.30    2.60
  15 -13   0    5.50    3.10
  14 -13   0   97.59    7.40
  14 -13   0   88.79    8.40
  13 -13   0   42.40    6.00
  13 -13   0   50.79    5.10
  13 -13   0   45.80    5.10
  12 -13   0  550.04   32.30
  12 -13   0  515.75   33.30
  12 -13   0  479.45   34.70
  11 -13   0   48.00    5.10
  11 -13   0   45.10    6.80
  11 -13   0   43.50    5.30
  10 -13   0   77.49    8.70
  10 -13   0   84.39    7.60
  10 -13   0   88.09    7.20
 -10  13   0   89.89    7.40
   9 -13   0   67.59    6.00
   9 -13   0   62.29    7.40
   9 -13   0   65.79    6.50
  -9  13   0   64.59    6.30
   8 -13   0   40.00    4.50
   8 -13   0   36.20    5.10
  -8  13   0   42.00    5.30
   7 -13   0  119.29    9.50
   7 -13   0  125.69    8.90
   7 -13   0  123.99   10.50
  -7  13   0  112.29    9.90
   6 -13   0  578.84   35.30
   6 -13   0  567.84   34.60
   6 -13   0  557.74   36.10
  -6  13   0  540.35   36.00
   5 -13   0  146.79   11.70
   5 -13   0  147.79   10.20
  -5  13   0  147.39   12.00
   4 -13   0  152.08   10.80
   4 -13   0  169.38   12.40
  -4  13   0  158.78   12.90
   3 -13   0   69.59    5.80
   3 -13   0   85.69    7.60
  -3  13   0   72.79    8.10
   2 -13   0   82.49    6.20
  -2  13   0   80.19    8.70
   1 -13   0  141.19   10.50
   1 -13   0  117.99    8.60
  -1  13   0  124.79   11.40
   0 -13   0  122.79    9.80
   0  13   0  116.79   11.10
  -1 -13   0  153.18   12.30
   1  13   0  166.08   13.50
  -2 -13   0  157.88   12.90
   2  13   0  179.18   14.00
  -3 -13   0  242.78   17.70
   3  13   0  248.38   18.30
  -4 -13   0   46.70    6.30
   4  13   0   40.60    6.70
  -5 -13   0   11.30    3.70
   5  13   0   10.50    3.80
  -6 -13   0  117.89   10.10
   6  13   0  102.99    9.50
  -7 -13   0   82.09    8.30
  -8 -13   0  108.29   10.30
  15 -14   0   33.40    4.80
  15 -14   0   30.70    3.60
  14 -14   0   66.79    6.20
  14 -14   0   91.79   10.10
  13 -14   0  108.29    8.30
  13 -14   0  101.79    9.30
  12 -14   0   12.10    3.70
  12 -14   0    5.80    2.20
  11 -14   0   28.60    4.60
  11 -14   0   26.00    5.20
  10 -14   0  106.99    9.10
  10 -14   0   95.39    9.90
  10 -14   0  113.49    8.60
 -10  14   0  117.89    9.10
   9 -14   0  444.26   31.50
   9 -14   0  493.85   29.90
   9 -14   0  488.65   30.50
  -9  14   0  474.45   30.80
   8 -14   0  421.96   26.60
   8 -14   0  405.26   27.60
   8 -14   0  403.46   25.80
  -8  14   0  402.86   27.00
   7 -14   0   25.90    3.60
   7 -14   0   22.10    4.80
  -7  14   0   29.40    5.20
   6 -14   0  335.87   21.90
   6 -14   0  358.26   23.70
  -6  14   0  341.07   23.70
   5 -14   0  178.88   13.90
   5 -14   0  180.68   12.20
  -5  14   0  178.98   14.40
   4 -14   0  375.46   23.90
   4 -14   0  319.07   21.90
  -4  14   0  357.86   24.40
   3 -14   0   40.70    4.20
   3 -14   0   49.90    6.00
  -3  14   0   40.30    6.70
   2 -14   0   30.50    3.40
  -2  14   0   35.30    6.30
   1 -14   0  561.44   35.10
  -1  14   0  599.04   38.20
   0 -14   0  203.28   14.90
   0  14   0  213.08   16.50
  -1 -14   0  130.89   10.50
   1  14   0  124.39   11.80
  -2 -14   0  129.59   10.40
   2  14   0  111.39   11.10
  -3 -14   0   21.10    4.00
   3  14   0   21.90    4.90
  -4 -14   0  306.27   21.10
   4  14   0  296.17   21.20
  -5 -14   0   20.00    4.20
   5  14   0   16.50    4.00
  -6 -14   0   29.40    4.90
   6  14   0   16.80    4.20
  -7 -14   0   86.99    8.00
  14 -15   0    0.30    2.10
  14 -15   0    0.80    2.40
  13 -15   0   53.69    5.30
  13 -15   0   50.39    6.90
  12 -15   0  390.56   24.00
  12 -15   0  359.06   25.10
  11 -15   0    8.20    2.50
  11 -15   0    8.80    3.50
  10 -15   0  152.38   12.90
  10 -15   0  161.28   11.50
 -10  15   0  164.38   12.20
   9 -15   0  265.27   19.50
   8 -15   0  148.89   12.80
   8 -15   0  160.18   11.30
  -8  15   0  165.98   12.70
   7 -15   0  182.38   12.40
   7 -15   0  173.08   14.10
  -7  15   0  177.28   14.00
   6 -15   0   99.09    7.60
   6 -15   0   99.79    9.30
  -6  15   0   92.49    9.60
   5 -15   0  556.64   35.90
   5 -15   0  529.75   34.00
  -5  15   0  568.54   36.40
   4 -15   0   31.40    3.80
   4 -15   0   43.90    5.90
  -4  15   0   31.30    5.70
   3 -15   0   93.29    8.60
   3 -15   0   76.79    6.30
  -3  15   0   84.99    9.20
   2 -15   0   40.70    6.10
   2 -15   0   28.50    3.40
  -2  15   0   35.90    6.60
   1 -15   0   58.99   10.30
  -1  15   0   76.59    8.80
   0  15   0  106.79   13.20
  -1 -15   0    8.40    2.90
   1  15   0    7.10    4.10
  -2 -15   0  126.79   10.40
   2  15   0  127.49   11.60
  -3 -15   0   28.10    4.70
   3  15   0   26.80    5.60
  -4 -15   0   41.10    5.30
   4  15   0   37.70    6.10
  -5 -15   0   73.29    8.20
   5  15   0   59.99    6.90
  13 -16   0   44.60    5.60
  13 -16   0   36.50    5.10
  12 -16   0  103.59    7.70
  12 -16   0   77.89    9.10
  11 -16   0  143.59   10.10
  11 -16   0  124.49   11.10
  10 -16   0   72.19    8.50
  10 -16   0   99.69    7.60
 -10  16   0   98.19    8.50
   9 -16   0   37.60    5.70
   9 -16   0   37.50    4.80
  -9  16   0   41.30    6.10
   8 -16   0  129.09   11.80
   8 -16   0  143.99   10.40
  -8  16   0  153.18   12.10
   7 -16   0   91.99    7.60
   7 -16   0   95.39    9.20
  -7  16   0   96.89    9.50
   6 -16   0  310.67   21.70
   6 -16   0  291.57   19.70
  -6  16   0  320.47   22.20
   5 -16   0  210.08   14.40
   5 -16   0  210.58   16.90
  -5  16   0  210.78   17.00
   4 -16   0   94.49    9.10
   4 -16   0   82.79    7.10
  -4  16   0   89.49    9.90
   3 -16   0   86.69    8.60
   3 -16   0   78.09    6.40
  -3  16   0   92.79    9.80
   2 -16   0   71.49    7.90
  -2  16   0   77.99    9.30
   1 -16   0   63.09    7.20
  -1  16   0   61.89    8.40
   0  16   0   12.70    4.90
  -1 -16   0   16.50    3.40
   1  16   0    9.50    3.80
   2  16   0   23.50    4.90
   3  16   0   35.70    6.10
   4  16   0   15.60    3.80
  12 -17   0  153.68   11.90
  12 -17   0  171.38   11.50
  11 -17   0   46.20    5.90
  11 -17   0   52.69    5.20
  10 -17   0  100.19   10.40
  10 -17   0  105.29    8.10
 -10  17   0  101.19    9.30
   9 -17   0  149.09   10.90
   9 -17   0  130.69   12.00
  -9  17   0  184.18   12.70
   8 -17   0   89.89    9.00
   8 -17   0   91.79    7.50
  -8  17   0  106.39    9.50
   7 -17   0   15.80    2.70
   7 -17   0   17.20    3.90
  -7  17   0   20.30    4.60
   6 -17   0   31.90    3.90
   6 -17   0   40.10    6.10
  -6  17   0   31.40    5.70
   5 -17   0   85.49    8.50
   5 -17   0   84.09    6.60
  -5  17   0   85.49    9.40
   4 -17   0    9.00    3.30
  -4  17   0    2.50    3.10
   3 -17   0   22.60    4.50
  -3  17   0    9.10    3.90
   2 -17   0  377.36   25.10
  -2  17   0  366.86   26.10
   1 -17   0   34.70    5.30
  -1  17   0   26.90    5.30
   0 -17   0   62.19    6.70
   0  17   0   59.99    7.80
  -1 -17   0   19.30    4.50
   1  17   0   12.70    4.20
  -2 -17   0   29.40    4.40
   2  17   0   22.20    4.40
  10 -18   0   55.69    6.60
  10 -18   0   71.59    5.80
 -10  18   0   73.99    7.30
   9 -18   0   66.79    7.10
   9 -18   0   44.90    6.00
  -9  18   0   71.29    7.20
   8 -18   0  361.06   22.30
   8 -18   0  355.66   23.60
  -8  18   0  330.57   27.30
   7 -18   0  125.39    9.10
   7 -18   0  101.19   11.60
  -7  18   0  153.08   11.70
   6 -18   0   35.30    5.60
   6 -18   0   40.30    4.20
  -6  18   0   49.50    7.00
   5 -18   0   80.29    8.00
  -5  18   0   92.89    9.70
   4 -18   0  129.09   10.90
  -4  18   0  139.59   12.30
   3 -18   0   90.59    9.60
  -3  18   0   84.29    9.50
   2 -18   0   55.59    6.60
  -2  18   0   55.09    7.60
   1 -18   0   43.80    5.30
  -1  18   0   33.90    6.50
   0 -18   0   49.00    5.50
   0  18   0   43.90    6.60
   6 -19   0   52.09    5.80
   5 -19   0  171.48   12.70
  -4  19  -1  100.69    9.60
   4 -19   1   85.19    8.10
  -5  19  -1   41.90    6.50
   5 -19   1   29.50    4.80
  -6  19  -1    8.90    3.80
   6 -19   1    7.90    3.10
  -7  19  -1   31.00    5.40
   7 -19   1   26.10    4.30
   0  18  -1   33.70    6.60
   0 -18   1   30.10    4.50
  -1  18  -1   95.99    9.80
  -2  18  -1   40.80    6.90
   2 -18   1   37.10    5.80
  -3  18  -1    6.70    3.80
   3 -18   1    5.20    2.90
  -4  18  -1   31.50    5.60
   4 -18   1   37.50    5.60
  -5  18  -1  245.98   17.90
   5 -18   1  216.78   16.70
  -6  18  -1  108.29   10.10
   6 -18   1   87.49    8.90
  -7  18  -1  130.59   10.80
   7 -18   1   98.09    9.60
   7 -18   1  104.09    8.20
  -8  18  -1   75.49   11.70
   8 -18   1   73.29    6.30
   8 -18   1   84.39    9.80
  -9  18  -1   65.49    7.50
   9 -18   1   64.99    6.90
   9 -18   1   73.39    6.40
 -10  18  -1   64.89    9.20
  10 -18   1   47.30    6.30
  10 -18   1   55.79    5.20
   3  17  -1   16.30    3.90
   2  17  -1  131.59   13.70
  -2 -17   1  114.69   10.80
   1  17  -1    6.30    3.50
  -1 -17   1    8.90    3.00
   0  17  -1   91.79   10.20
   0 -17   1  115.29    9.50
  -1  17  -1   29.90    5.70
   1 -17   1   45.90    6.00
  -2  17  -1  105.29   10.70
   2 -17   1   93.79    9.30
  -3  17  -1  133.39   12.20
   3 -17   1  124.29   11.10
  -4  17  -1  345.97   23.80
   4 -17   1  312.27   22.80
  -5  17  -1  277.47   19.80
   5 -17   1  249.58   16.90
   5 -17   1  261.17   18.90
  -6  17  -1   26.40    5.70
   6 -17   1   14.90    4.00
   6 -17   1   15.90    2.80
  -7  17  -1  106.39   10.10
   7 -17   1   99.19    7.70
   7 -17   1   95.19    9.60
  -8  17  -1    6.10    3.30
   8 -17   1    3.80    2.00
   8 -17   1    6.90    3.30
  -9  17  -1  124.49   10.10
   9 -17   1  114.29    8.70
   9 -17   1  101.49   10.00
 -10  17  -1   29.50    4.60
  10 -17   1   31.00    5.30
  10 -17   1   24.80    3.50
  11 -17   1   93.09    8.60
  11 -17   1   97.09    7.60
  12 -17   1   78.39    7.80
  12 -17   1   94.29    7.00
   4  16  -1   15.40    3.80
   3  16  -1   71.19    8.20
   2  16  -1   34.30    6.10
  -2 -16   1   24.10    4.30
   1  16  -1  270.07   20.10
  -1 -16   1  271.37   18.40
   0  16  -1   10.20    4.80
  -1  16  -1  183.68   15.40
   1 -16   1  187.58   14.40
  -2  16  -1  138.09   13.00
   2 -16   1  152.48   12.30
  -3  16  -1   69.79   13.30
   3 -16   1   63.69    9.80
   4 -16   1  196.08   17.50
  -5  16  -1   46.80    9.80
   5 -16   1   65.89    8.60
  -6  16  -1  158.68   13.50
   6 -16   1  162.28   14.00
   6 -16   1  140.89   11.30
  -7  16  -1  236.48   17.20
   7 -16   1  216.78   17.00
   7 -16   1  226.38   15.20
  -8  16  -1  344.17   22.40
   8 -16   1  309.37   20.60
   8 -16   1  301.97   22.40
  -9  16  -1   16.80    4.20
   9 -16   1   11.30    3.70
   9 -16   1   10.50    2.40
 -10  16  -1   98.99    8.70
  10 -16   1  101.79    8.00
  10 -16   1   91.79    9.30
  11 -16   1  124.99   11.10
  11 -16   1  138.09    9.80
  12 -16   1   74.89    6.50
  13 -16   1    5.00    2.20
  13 -16   1    5.50    3.10
  -6 -15   1   18.50    3.70
   5  15  -1    7.60    4.70
  -5 -15   1   10.40    3.10
   4  15  -1   28.30    5.10
  -4 -15   1   27.70    4.80
   3  15  -1  177.18   14.40
  -3 -15   1  183.08   13.60
   2  15  -1   73.69    8.60
  -2 -15   1   68.59    7.10
   1  15  -1  200.38   21.30
   0  15  -1   15.70    4.80
  -1  15  -1  324.47   22.30
   1 -15   1  283.17   21.30
  -2  15  -1  597.74   39.10
   2 -15   1  644.94   38.50
   2 -15   1  548.15   36.20
  -3  15  -1  137.69   12.70
   3 -15   1  137.09    9.90
   3 -15   1  161.08   12.40
  -4  15  -1   37.70    6.50
   4 -15   1   31.50    5.30
   4 -15   1   29.70    3.80
  -5  15  -1   19.10    5.10
   5 -15   1   12.60    2.60
   5 -15   1   17.50    4.30
  -6  15  -1  189.98   14.40
   6 -15   1  173.78   14.20
   6 -15   1  170.88   12.30
  -7  15  -1  374.26   24.30
   7 -15   1  346.07   22.60
   7 -15   1  337.97   24.40
  -8  15  -1  150.78   11.40
   8 -15   1  113.39   11.40
   8 -15   1  135.59    9.90
   9 -15   1  153.08   12.10
   9 -15   1  112.59   14.20
 -10  15  -1    3.40    2.40
  10 -15   1    3.40    3.20
  10 -15   1    4.10    2.50
  11 -15   1  194.78   13.50
  11 -15   1  195.98   15.40
  12 -15   1   25.30    4.70
  12 -15   1   18.10    3.20
  13 -15   1    4.30    2.10
  13 -15   1    8.60    4.10
  14 -15   1   96.59    7.40
  14 -15   1   96.69    8.30
  -7 -14   1  206.38   15.50
   6  14  -1   84.49   10.50
  -6 -14   1   90.39    8.60
   5  14  -1  114.29   10.50
  -5 -14   1  122.59   10.40
   4  14  -1   69.09    8.60
  -4 -14   1   86.79    8.20
   3  14  -1   84.29   11.20
  -3 -14   1   78.39    9.90
   2  14  -1  190.68   15.40
  -2 -14   1  193.08   14.40
   1  14  -1   99.69   10.30
  -1 -14   1   99.89    8.80
   0  14  -1  237.88   17.90
   0 -14   1  227.88   16.30
  -1  14  -1  354.76   23.60
   1 -14   1  308.07   20.50
  -2  14  -1   79.39    8.80
   2 -14   1   80.19    6.20
  -3  14  -1  246.78   18.50
   3 -14   1  236.68   16.10
   3 -14   1  267.57   18.10
  -4  14  -1   77.19    8.60
   4 -14   1   86.89    8.30
   4 -14   1   75.59    6.40
  -5  14  -1  927.11   59.29
   5 -14   1  916.91   57.39
   5 -14   1 1011.10   59.39
  -6  14  -1  137.79   11.40
   6 -14   1  128.09    9.60
   6 -14   1  132.99   11.50
  -7  14  -1  100.99    9.20
   7 -14   1  101.89    9.60
   7 -14   1   96.09    7.70
  -8  14  -1  424.86   28.10
   8 -14   1  427.76   29.00
   8 -14   1  435.06   27.00
  -9  14  -1   31.00    4.90
   9 -14   1   35.60    4.40
   9 -14   1   35.60    6.00
 -10  14  -1   68.79    6.60
  10 -14   1   68.19    8.00
  10 -14   1   69.69    6.30
  11 -14   1  200.38   13.50
  11 -14   1  186.88   15.10
  12 -14   1   23.60    4.90
  12 -14   1   32.30    4.40
  13 -14   1   26.90    5.10
  13 -14   1   28.40    3.80
  14 -14   1   12.20    3.70
  14 -14   1    7.20    2.10
  15 -14   1   14.70    2.50
  15 -14   1   10.40    3.10
  -8 -13   1   47.40    6.10
  -7 -13   1   90.09    8.70
   6  13  -1  194.98   15.20
  -6 -13   1  217.58   15.80
   5  13  -1   29.40    6.00
  -5 -13   1   23.90    4.50
   4  13  -1  172.68   13.80
  -4 -13   1  164.98   13.30
   3  13  -1   24.20    5.10
  -3 -13   1   24.00    4.70
   2  13  -1  168.88   13.60
  -2 -13   1  150.08   12.30
   1  13  -1   46.90    7.00
  -1 -13   1   39.20    5.50
   0  13  -1  281.67   20.30
   0 -13   1  277.47   18.90
  -1  13  -1   37.60    6.30
   1 -13   1   34.90    4.50
   1 -13   1   35.20    3.50
  -2  13  -1  432.86   28.80
   2 -13   1  429.46   27.10
   2 -13   1  421.66   26.40
  -3  13  -1  657.13   43.70
   3 -13   1  732.83   43.50
   3 -13   1  677.53   41.80
  -4  13  -1   76.09    8.30
   4 -13   1   95.39    8.30
   4 -13   1   81.19    6.50
  -5  13  -1  109.09    9.70
   5 -13   1  108.89    8.10
   5 -13   1  110.89    9.80
  -6  13  -1  782.52   49.00
   6 -13   1  772.02   47.60
   6 -13   1  798.32   49.30
  -7  13  -1  175.58   13.60
   7 -13   1  191.08   14.40
   7 -13   1  185.78   12.60
   7 -13   1  186.38   13.20
  -8  13  -1  309.67   20.40
   8 -13   1  307.07   20.00
   8 -13   1  283.27   21.10
   8 -13   1  302.57   19.40
  -9  13  -1   31.00    4.70
   9 -13   1   33.50    5.80
   9 -13   1   33.00    4.10
   9 -13   1   27.90    4.50
 -10  13  -1  151.78   11.20
  10 -13   1  147.59   12.80
  10 -13   1  160.78   11.50
  10 -13   1  155.38   11.00
  11 -13   1  341.17   21.80
  11 -13   1  331.17   21.50
  11 -13   1  328.37   23.30
  12 -13   1   85.59    9.20
  12 -13   1   94.49    7.50
  13 -13   1   93.99    9.10
  13 -13   1   92.69    7.50
  14 -13   1   35.80    3.90
  14 -13   1   22.00    4.40
  15 -13   1   44.00    4.30
  15 -13   1   53.99    6.00
  -9 -12   1   67.39    7.40
  -8 -12   1   71.99    7.80
   7  12  -1   36.80    5.50
  -7 -12   1   48.20    6.50
   6  12  -1  159.78   13.20
  -6 -12   1  166.88   13.60
   5  12  -1   97.29    9.90
  -5 -12   1  120.39   10.10
   4  12  -1   37.30    6.20
  -4 -12   1   40.30    5.80
   3  12  -1  138.99   12.10
  -3 -12   1  140.99   11.40
   2  12  -1  145.49   12.30
  -2 -12   1  146.69   11.40
   1  12  -1  414.86   27.70
  -1 -12   1  408.06   26.80
   0  12  -1  288.07   19.80
   0 -12   1  277.97   18.60
   0 -12   1  264.47   17.20
  -1  12  -1   63.19    7.10
   1 -12   1   55.29    5.40
   1 -12   1   58.49    4.70
  -2  12  -1  586.14   37.20
   2 -12   1  560.54   34.80
  -3  12  -1    5.60    3.40
   3 -12   1   11.10    2.20
   3 -12   1    9.00    2.80
  -4  12  -1  319.97   21.80
   4 -12   1  338.77   21.70
   4 -12   1  309.57   20.20
  -5  12  -1  228.58   16.70
   5 -12   1  249.28   16.20
   5 -12   1  243.08   18.90
   5 -12   1  239.68   15.50
  -6  12  -1  407.66   27.10
   6 -12   1  415.16   26.10
   6 -12   1  434.56   26.70
   6 -12   1  417.36   27.50
  -7  12  -1    2.10    2.20
   7 -12   1    5.10    2.90
   7 -12   1    1.20    2.00
   7 -12   1    3.50    1.90
   8 -12   1   26.40    4.30
   8 -12   1   31.60    5.50
   8 -12   1   27.80    3.80
  -9  12  -1  292.27   19.40
   9 -12   1  283.97   20.70
   9 -12   1  302.47   19.00
   9 -12   1  299.97   19.50
 -10  12  -1  141.39   10.30
  10 -12   1  139.19   12.00
  10 -12   1  140.99   10.20
  10 -12   1  146.59   10.60
  11 -12   1  111.69   10.50
  11 -12   1  115.69    8.70
  11 -12   1  118.29    9.00
  12 -12   1  486.55   31.70
  12 -12   1  462.05   30.00
  12 -12   1  488.25   29.90
  13 -12   1   65.49    6.00
  13 -12   1   71.49    7.70
  14 -12   1  137.99   11.50
  14 -12   1  141.99    9.90
  15 -12   1   45.90    4.50
  15 -12   1   42.80    5.80
  16 -12   1    1.40    2.50
 -10 -11   1   98.49    9.10
  -9 -11   1   78.59    8.20
  -8 -11   1    5.60    2.90
   7  11  -1   63.79    7.60
  -7 -11   1   83.09    8.30
   6  11  -1  115.59   10.10
  -6 -11   1  107.69   10.10
   5  11  -1  276.37   20.20
  -5 -11   1  299.87   20.30
   4  11  -1  230.58   17.00
  -4 -11   1  234.38   16.80
   3  11  -1  170.48   13.00
  -3 -11   1  150.38   12.10
   2  11  -1  441.36   29.20
   1  11  -1  991.00   63.69
  -1 -11   1 1011.20   60.89
  -1 -11   1  987.70   59.39
   0  11  -1   94.39    8.90
   0 -11   1   90.19    7.80
   0 -11   1   99.19    6.60
  -1  11  -1  319.47   21.70
   1 -11   1  319.37   19.80
   1 -11   1  322.07   20.70
  -2  11  -1   72.29    7.20
   2 -11   1   69.29    5.40
   2 -11   1   74.79    5.90
  -3  11  -1  267.27   18.30
   3 -11   1  268.27   16.70
   3 -11   1  261.47   16.90
  -4  11  -1  917.01   56.09
   4 -11   1  934.41   55.99
   4 -11   1  892.51   55.29
   4 -11   1  911.41   54.89
  -5  11  -1  394.96   25.70
  -5  11  -1  380.36   24.60
   5 -11   1  387.26   25.70
   5 -11   1  416.46   25.10
   5 -11   1  407.56   24.60
  -6  11  -1  506.95   32.80
  -6  11  -1  520.65   33.70
   6 -11   1  556.54   33.40
   6 -11   1  562.84   34.30
   6 -11   1  541.35   32.90
  -7  11  -1  156.58   11.20
  -7  11  -1  144.59   10.40
   7 -11   1  161.38   10.90
   7 -11   1  156.68   12.10
   7 -11   1  163.38   11.40
  -8  11  -1   85.99    7.00
  -8  11  -1   87.19    6.50
   8 -11   1   89.19    7.20
   8 -11   1   82.49    6.70
   8 -11   1   88.39    8.30
  -9  11  -1  137.39    9.80
   9 -11   1  138.99   10.00
   9 -11   1  139.19    9.60
   9 -11   1  124.39   11.20
 -10  11  -1  422.16   25.40
  10 -11   1  386.66   25.10
  10 -11   1  408.56   25.50
  10 -11   1  380.76   26.80
  11 -11   1  376.56   23.90
  11 -11   1  366.56   25.30
  11 -11   1  376.06   23.60
  12 -11   1   60.59    5.40
  12 -11   1   59.69    7.40
  12 -11   1   53.89    5.50
  14 -11   1   29.10    3.80
  14 -11   1   39.50    6.00
  15 -11   1   26.20    3.30
  15 -11   1   29.50    5.20
  16 -11   1   16.10    3.70
 -11 -10   1   48.60    6.10
 -10 -10   1   35.40    5.70
  -9 -10   1  336.57   23.30
   8  10  -1  138.89   11.80
  -8 -10   1  194.28   13.70
   7  10  -1  321.67   22.80
  -7 -10   1  361.76   23.70
   6  10  -1   19.50    4.10
  -6 -10   1   17.90    3.90
   5  10  -1  181.28   13.60
  -5 -10   1  172.38   13.50
   4  10  -1  428.96   25.30
   4  10  -1  420.56   27.80
  -4 -10   1  397.96   27.10
   3  10  -1  633.84   37.80
   3  10  -1  644.64   40.10
  -3 -10   1  618.84   39.60
   2  10  -1  173.38   13.10
   2  10  -1  179.78   10.60
  -2 -10   1  162.68   12.40
   1  10  -1 1284.57   75.29
  -1 -10   1 1276.77   74.69
  -1 -10   1 1143.69   73.49
   0  10  -1   86.89    7.70
   0 -10   1   81.89    5.70
   0 -10   1   76.59    6.60
  -1  10  -1 1458.55   88.49
   1 -10   1 1492.05   87.79
   1 -10   1 1445.06   86.99
  -2  10  -1 1449.15   85.49
   2 -10   1 1439.66   84.09
   2 -10   1 1355.16   84.49
  -3  10  -1   37.20    4.60
   3 -10   1   34.90    3.30
   3 -10   1   31.00    3.20
   3 -10   1   33.80    3.90
  -4  10  -1  253.57   17.10
  -4  10  -1  241.68   16.20
   4 -10   1  250.27   16.10
   4 -10   1  249.68   16.50
   4 -10   1  284.97   17.20
  -5  10  -1 1281.27   78.39
  -5  10  -1 1285.27   78.99
   5 -10   1 1345.57   78.29
   5 -10   1 1300.97   79.19
   5 -10   1 1347.37   78.69
  -6  10  -1  399.66   25.20
  -6  10  -1  407.46   25.70
   6 -10   1  408.56   25.50
   6 -10   1  412.26   26.30
   6 -10   1  407.26   25.10
  -7  10  -1  170.18   11.80
  -7  10  -1  179.58   11.50
   7 -10   1  167.68   12.70
   7 -10   1  167.18   11.40
   7 -10   1  175.38   11.90
  -8  10  -1   50.39    4.30
  -8  10  -1   45.90    4.50
   8 -10   1   47.70    4.80
   8 -10   1   44.80    5.80
   8 -10   1   50.09    4.60
  -9  10  -1   85.09    6.70
  -9  10  -1   95.69    6.70
   9 -10   1   82.89    6.60
   9 -10   1   78.89    8.20
 -10  10  -1   47.00    4.70
  10 -10   1   56.79    6.80
  10 -10   1   48.20    4.80
  10 -10   1   50.99    5.20
  11 -10   1  341.07   23.20
  11 -10   1  320.07   21.50
  11 -10   1  338.97   21.40
  11 -10   1  351.66   21.70
  12 -10   1  332.97   20.80
  12 -10   1  328.97   21.00
  12 -10   1  307.27   21.20
  12 -10   1  347.97   22.70
  13 -10   1   19.90    4.70
  13 -10   1   10.10    2.30
  13 -10   1    9.60    2.70
  13 -10   1    7.00    2.00
  14 -10   1  173.18   12.40
  14 -10   1  175.98   11.80
  14 -10   1  182.48   13.70
  15 -10   1    8.00    1.80
  15 -10   1    7.20    3.30
  15 -10   1   -3.20    3.50
  16 -10   1  189.68   14.80
 -12  -9   1  100.59    9.50
  11   9  -1   29.20    3.90
 -11  -9   1   32.60    5.30
  10   9  -1  168.18   12.60
 -10  -9   1  201.58   14.60
   9   9  -1   99.79    8.20
  -9  -9   1  107.99    9.80
   8   9  -1   10.60    2.40
   8   9  -1    6.20    2.50
  -8  -9   1    4.60    2.80
   7   9  -1   39.10    4.40
   7   9  -1   44.20    5.90
  -7  -9   1   42.80    5.80
   6   9  -1  305.77   20.50
   6   9  -1  334.87   20.20
  -6  -9   1  325.77   21.90
   5   9  -1   72.69    7.40
   5   9  -1   70.99    5.70
   5   9  -1   70.69    5.40
  -5  -9   1   74.39    7.10
   4   9  -1 1016.20   60.69
   4   9  -1 1008.10   62.39
   4   9  -1 1022.20   61.09
  -4  -9   1 1023.10   62.29
   3   9  -1  133.89    8.90
   3   9  -1  146.09   11.00
  -3  -9   1  136.49   10.40
   2   9  -1  153.78   11.40
   2   9  -1  148.29    9.30
  -2  -9   1  140.89   10.70
   1   9  -1  621.14   37.40
   1   9  -1  586.24   35.80
  -1  -9   1  587.74   36.80
  -1  -9   1  591.94   35.70
   0   9  -1  166.48   12.00
   0   9  -1  161.98   10.00
   0  -9   1  172.48   10.50
   0  -9   1  165.68   11.40
  -1   9  -1 1066.59   63.09
   1  -9   1 1011.10   62.39
  -2   9  -1  324.67   21.40
   2  -9   1  303.47   20.60
   2  -9   1  370.06   20.90
   2  -9   1  329.77   20.30
  -3   9  -1 1269.87   80.89
  -3   9  -1 1375.56   80.89
  -3   9  -1 1407.66   81.89
  -3   9  -1 1414.86   82.49
   3  -9   1 1465.25   81.99
   3  -9   1 1282.07   81.59
   3  -9   1 1394.36   81.59
  -4   9  -1  178.48   12.20
  -4   9  -1  159.28   10.90
  -4   9  -1  180.68   11.70
   4  -9   1  179.28   11.50
   4  -9   1  185.18   12.30
   4  -9   1  194.58   11.90
  -5   9  -1 1932.21  107.59
  -5   9  -1 1582.54  106.89
   5  -9   1 1830.22  107.39
   5  -9   1 1871.91  107.69
   5  -9   1 1832.02  108.19
  -6   9  -1 1176.98   69.39
  -6   9  -1 1157.18   71.49
   6  -9   1 1155.58   69.49
   6  -9   1 1168.78   70.19
   6  -9   1 1138.69   69.19
  -7   9  -1  181.98   11.50
  -7   9  -1  177.18   11.90
   7  -9   1  166.78   11.30
   7  -9   1  174.28   11.70
   7  -9   1  156.88   12.40
  -8   9  -1  214.58   13.30
  -8   9  -1  226.88   13.50
   8  -9   1  206.48   13.40
   8  -9   1  182.48   14.20
   8  -9   1  182.28   12.90
   8  -9   1  180.28   12.80
  -9   9  -1  363.06   21.70
  -9   9  -1  366.16   22.00
   9  -9   1  315.87   21.20
   9  -9   1  322.97   22.50
   9  -9   1  347.87   21.50
   9  -9   1  307.77   21.00
 -10   9  -1  818.02   48.10
  10  -9   1  757.22   48.80
  10  -9   1  783.22   47.70
  10  -9   1  755.82   47.80
  10  -9   1  799.62   47.40
 -11   9  -1   -2.70    1.70
  11  -9   1    3.70    3.40
  11  -9   1    3.30    1.70
  11  -9   1   -2.00    1.90
  11  -9   1    1.20    1.60
  12  -9   1  420.06   27.00
  12  -9   1  393.16   25.30
  12  -9   1  395.16   26.10
  12  -9   1  413.96   25.20
  13  -9   1   67.59    6.20
  13  -9   1   57.79    5.20
  13  -9   1   66.19    7.40
  13  -9   1   59.39    5.20
  14  -9   1    1.80    3.10
  14  -9   1    5.50    1.80
  14  -9   1    4.70    2.50
  15  -9   1   35.10    4.50
  15  -9   1   29.80    5.00
  16  -9   1    6.70    2.60
  16  -9   1    5.10    3.20
  13   8  -1   73.99    6.50
 -13  -8   1   89.69    7.70
  12   8  -1  104.19    8.90
 -12  -8   1  132.39   10.30
  11   8  -1    4.80    2.10
 -11  -8   1    1.50    2.40
  10   8  -1   11.60    2.90
 -10  -8   1    9.50    3.50
   9   8  -1   24.00    4.10
  -9  -8   1   29.40    5.30
   8   8  -1   98.79   12.30
   8   8  -1   74.49    6.80
   8   8  -1   76.09    6.30
  -8  -8   1   88.49    8.10
   7   8  -1  146.79    9.60
   7   8  -1  129.69   10.80
   7   8  -1  131.99   10.00
  -7  -8   1  144.89   11.20
   6   8  -1  369.26   22.40
   6   8  -1  362.46   23.70
   6   8  -1  339.97   22.80
  -6  -8   1  368.46   23.90
   5   8  -1  288.87   19.20
   5   8  -1  290.57   17.70
   5   8  -1  278.17   18.10
  -5  -8   1  274.67   19.00
   4   8  -1   78.29    6.80
   4   8  -1   67.49    5.00
   4   8  -1   66.39    5.30
  -4  -8   1   64.09    6.20
   3   8  -1  887.21   53.79
   3   8  -1  863.91   53.39
   3   8  -1  879.81   52.29
  -3  -8   1  879.71   53.49
   2   8  -1   31.20    4.20
   2   8  -1   25.60    2.30
  -2  -8   1   23.40    3.40
  -2  -8   1   27.10    2.20
   1   8  -1 2208.48  128.09
   1   8  -1 2125.19  126.59
  -1  -8   1 2159.68  126.69
  -1  -8   1 2085.69  127.59
   0   8  -1  963.70   59.79
   0   8  -1 1089.59   61.39
   0  -8   1 1013.50   59.99
   0  -8   1  979.90   60.69
  -1   8  -1  589.54   35.90
  -1   8  -1  646.84   39.90
   1  -8   1  644.64   36.30
   1  -8   1  551.54   36.70
  -2   8  -1 1159.78   69.99
  -2   8  -1 1172.18   69.99
  -2   8  -1 1229.28   71.39
  -2   8  -1 1227.28   70.89
   2  -8   1 1116.69   70.79
   2  -8   1 1216.98   70.49
  -3   8  -1 1153.78   74.69
  -3   8  -1 1300.37   75.49
  -3   8  -1 1264.37   75.89
   3  -8   1 1337.27   76.79
   3  -8   1 1277.87   75.19
  -4   8  -1 3210.68  201.08
  -4   8  -1 3545.95  200.88
   4  -8   1 3453.45  200.88
   4  -8   1 3379.26  200.58
  -5   8  -1 1668.83   92.49
  -5   8  -1 1467.85   92.49
   5  -8   1 1528.25   92.19
   5  -8   1 1542.45   92.89
   5  -8   1 1558.44   92.49
  -6   8  -1   51.59    4.10
  -6   8  -1   39.90    3.90
   6  -8   1   52.79    4.90
   6  -8   1   43.80    3.90
   6  -8   1   44.40    4.20
   6  -8   1   44.10    4.40
  -7   8  -1  157.68   10.40
  -7   8  -1  151.58   10.10
   7  -8   1  161.78   10.50
   7  -8   1  150.98   11.20
   7  -8   1  142.59   10.10
   7  -8   1  152.78   10.10
  -8   8  -1  537.35   31.60
  -8   8  -1  555.04   32.20
   8  -8   1  489.85   31.80
   8  -8   1  530.05   31.90
   8  -8   1  524.05   31.60
   8  -8   1  472.25   32.60
  -9   8  -1  209.68   13.20
   9  -8   1  178.58   13.60
   9  -8   1  189.18   12.80
   9  -8   1  184.58   12.60
   9  -8   1  180.48   12.20
 -10   8  -1  593.84   36.20
  10  -8   1  563.34   35.00
  10  -8   1  571.74   35.80
  10  -8   1  573.84   35.30
 -11   8  -1   73.69    7.30
  11  -8   1   85.19    8.20
  11  -8   1   92.49    9.80
  11  -8   1   85.59    6.30
  11  -8   1   84.39    6.60
 -12   8  -1  644.84   41.50
  12  -8   1  649.83   41.10
  12  -8   1  646.54   40.00
  12  -8   1  651.33   39.80
  12  -8   1  690.13   41.50
  13  -8   1  308.57   20.30
  13  -8   1  306.37   20.60
  13  -8   1  282.07   18.70
  13  -8   1  292.27   18.70
  14  -8   1   73.09    7.90
  14  -8   1   88.39    9.60
  14  -8   1   77.99    6.10
  15  -8   1  190.98   14.50
  15  -8   1  213.88   15.20
  16  -8   1   39.60    5.00
  16  -8   1   39.10    6.00
  17  -8   1   11.90    3.50
  17  -8   1   11.20    2.90
  13   7  -1   33.00    5.10
 -13  -7   1   35.20    5.20
  12   7  -1   17.00    3.50
 -12  -7   1   15.40    3.80
  11   7  -1    5.80    3.00
 -11  -7   1    9.30    3.70
  10   7  -1  206.88   15.10
 -10  -7   1  223.68   16.00
   9   7  -1   44.90    5.30
   9   7  -1   41.20    4.30
  -9  -7   1   48.60    6.00
   8   7  -1  175.08   11.30
   8   7  -1  163.28   12.00
   8   7  -1  142.49   11.70
  -8  -7   1  177.58   12.80
   7   7  -1   34.10    4.10
   7   7  -1   32.50    3.60
   7   7  -1   29.60    4.60
  -7  -7   1   36.50    4.80
   6   7  -1  180.18   12.60
   6   7  -1  192.68   13.30
   6   7  -1  182.58   12.10
  -6  -7   1  188.38   13.30
   5   7  -1  334.37   22.70
   5   7  -1  344.97   21.80
   5   7  -1  377.86   23.00
  -5  -7   1  355.16   22.80
   4   7  -1   91.09    6.10
   4   7  -1   86.09    6.40
   4   7  -1   88.19    7.30
  -4  -7   1   83.59    7.00
   3   7  -1 1115.19   66.59
   3   7  -1 1086.29   65.39
  -3  -7   1 1101.89   66.29
   2   7  -1 1618.14   95.29
  -2  -7   1 1602.34   95.09
   1   7  -1 1316.97   78.39
   1   7  -1 1272.27   77.19
  -1  -7   1 1343.67   77.29
  -1  -7   1 1288.47   77.99
   0   7  -1 4551.24  271.77
   0   7  -1 4862.11  273.07
   0  -7   1 4421.16  272.57
   0  -7   1 4635.44  271.97
  -1   7  -1  354.56   21.30
  -1   7  -1  347.87   22.40
  -1   7  -1  368.96   22.00
   1  -7   1  362.76   21.60
   1  -7   1  395.86   22.00
   1  -7   1  309.97   21.90
  -2   7  -1  607.34   37.00
  -2   7  -1  604.84   36.60
   2  -7   1  609.84   36.30
   2  -7   1  657.83   36.70
   2  -7   1  555.84   36.50
  -3   7  -1  522.65   35.00
  -3   7  -1  531.45   34.20
  -3   7  -1  606.44   34.90
   3  -7   1  600.14   34.90
   3  -7   1  578.44   34.60
   3  -7   1  623.74   35.20
  -4   7  -1  339.37   22.40
  -4   7  -1  325.67   21.80
  -4   7  -1  412.46   22.40
   4  -7   1  379.26   22.40
   4  -7   1  370.66   22.70
   4  -7   1  356.56   22.10
  -5   7  -1   83.69    5.80
  -5   7  -1   73.89    5.80
   5  -7   1   86.39    6.00
   5  -7   1   77.49    6.30
  -6   7  -1 2050.69  112.49
  -6   7  -1 1767.72  112.09
   6  -7   1 1860.91  111.99
   6  -7   1 1931.51  112.59
   6  -7   1 1845.42  112.79
  -7   7  -1  184.38   12.20
  -7   7  -1  196.28   12.50
   7  -7   1  191.88   12.20
   7  -7   1  179.28   12.80
   7  -7   1  180.68   12.10
   7  -7   1  184.48   11.90
  -8   7  -1   32.90    3.90
  -8   7  -1   36.50    3.40
   8  -7   1   29.40    4.40
   8  -7   1   32.20    3.20
   8  -7   1   36.30    3.50
  -9   7  -1  234.48   16.20
   9  -7   1  234.08   16.30
   9  -7   1  228.68   15.80
   9  -7   1  251.17   15.50
   9  -7   1  244.78   15.10
 -10   7  -1   13.40    3.40
  10  -7   1   15.30    2.50
  10  -7   1   16.20    3.70
  10  -7   1   10.20    1.90
  10  -7   1   15.80    3.10
 -11   7  -1  174.38   13.80
  11  -7   1  177.58   13.50
  11  -7   1  201.78   13.90
  11  -7   1  187.28   12.30
 -12   7  -1   17.00    3.90
  12  -7   1   24.80    4.50
  12  -7   1   32.90    5.20
  12  -7   1   27.20    3.10
 -13   7  -1  393.16   28.00
  13  -7   1  431.86   27.30
  13  -7   1  423.26   27.40
  13  -7   1  408.26   25.40
  14  -7   1   32.90    5.50
  14  -7   1   22.80    2.80
  14  -7   1   13.30    3.70
  15  -7   1   46.60    5.80
  15  -7   1   47.50    6.60
  16  -7   1   57.19    6.20
  16  -7   1   51.89    6.90
  17  -7   1   46.30    5.40
  17  -7   1   44.10    6.20
  14   6  -1    5.30    2.20
 -14  -6   1    6.10    2.60
  13   6  -1    6.50    2.60
 -13  -6   1    5.90    2.50
  12   6  -1  239.38   17.70
 -12  -6   1  273.67   18.40
  11   6  -1   21.50    4.20
 -11  -6   1   13.60    3.40
  10   6  -1   83.49    7.60
 -10  -6   1   80.09    7.90
   9   6  -1   33.80    4.70
   9   6  -1   32.60    3.90
   9   6  -1   29.80    4.30
  -9  -6   1   38.70    5.10
   8   6  -1  212.08   13.30
   8   6  -1  171.08   13.60
   8   6  -1  201.18   14.00
  -8  -6   1  213.38   14.40
   7   6  -1  358.86   23.90
   7   6  -1  374.36   23.30
   7   6  -1  394.16   24.00
  -7  -6   1  372.56   24.30
   6   6  -1   97.29    7.60
   6   6  -1   89.29    6.60
   6   6  -1   91.29    7.10
  -6  -6   1   87.99    7.50
   5   6  -1  347.27   21.80
   5   6  -1  389.16   23.70
   5   6  -1  336.07   22.10
  -5  -6   1  346.57   22.50
   4   6  -1 1063.69   64.39
   4   6  -1 1129.49   64.99
   4   6  -1 1056.29   63.99
  -4  -6   1 1052.49   64.69
   3   6  -1  803.82   47.60
   3   6  -1  825.92   48.50
   3   6  -1  786.32   47.80
  -3  -6   1  775.52   48.20
   2   6  -1 1034.00   61.19
   2   6  -1 1099.29   62.19
  -2  -6   1  962.50   61.79
   1   6  -1 3746.43  213.58
  -1  -6   1 3615.14  212.68
  -1  -6   1 3468.25  213.28
   0   6  -1 2260.77  131.39
   0   6  -1 2211.98  130.49
   0   6  -1 2285.57  131.09
   0  -6   1 2059.19  130.99
   0  -6   1 2248.18  130.59
  -1   6  -1 3930.41  242.38
   1  -6   1 4713.73  242.38
   1  -6   1 3994.30  241.78
   1  -6   1 3779.52  242.08
  -3   6  -1 5897.21  325.87
   3  -6   1 5152.48  325.87
  -4   6  -1 3202.48  195.48
  -4   6  -1 3074.49  195.08
   4  -6   1 3545.15  195.48
   4  -6   1 3332.87  195.68
   4  -6   1 3396.86  195.28
  -5   6  -1 3012.40  161.98
  -5   6  -1 2514.25  161.78
   5  -6   1 2734.83  161.78
   5  -6   1 2680.33  162.08
   5  -6   1 2737.43  161.58
  -6   6  -1 1366.96   76.99
   6  -6   1 1237.58   77.09
   6  -6   1 1302.67   76.69
   6  -6   1 1211.08   76.69
   6  -6   1 1317.07   76.39
  -7   6  -1   63.99    5.60
   7  -6   1   62.29    5.00
   7  -6   1   73.39    4.90
   7  -6   1   59.79    5.70
   7  -6   1   71.89    5.30
  -8   6  -1  584.54   35.60
  -8   6  -1  541.95   36.40
   8  -6   1  614.94   36.00
   8  -6   1  615.04   35.40
   8  -6   1  576.74   36.30
   8  -6   1  585.34   36.00
  -9   6  -1   88.89    8.10
   9  -6   1   99.29    6.60
   9  -6   1   93.29    7.50
   9  -6   1   94.59    8.00
   9  -6   1   97.39    6.90
 -10   6  -1  301.67   22.90
  10  -6   1  357.26   21.10
  10  -6   1  354.26   22.50
  10  -6   1  334.27   21.40
  10  -6   1  367.66   22.60
 -11   6  -1  343.17   26.60
  11  -6   1  394.16   24.70
  11  -6   1  435.56   29.20
  11  -6   1  416.36   24.50
  11  -6   1  419.76   26.10
 -12   6  -1   89.59    9.60
  12  -6   1  109.99    9.10
  12  -6   1   98.59    7.10
  12  -6   1   97.49    7.10
  12  -6   1  105.09    9.00
  13  -6   1  121.29    8.20
  13  -6   1  129.29   10.50
  13  -6   1  107.49   10.10
  14  -6   1    2.10    3.00
  14  -6   1    2.00    2.90
  15  -6   1   42.10    6.30
  15  -6   1   41.90    5.70
  16  -6   1   17.50    4.00
  16  -6   1   18.20    4.60
  17  -6   1  163.98   13.20
  17  -6   1  199.48   13.60
  15   5  -1    4.80    2.40
 -15  -5   1    8.80    2.50
  14   5  -1  136.79   10.90
 -14  -5   1  143.39   11.00
  13   5  -1    9.10    3.20
 -13  -5   1    5.70    2.40
  12   5  -1    6.70    2.70
 -12  -5   1    8.00    2.70
  11   5  -1   47.30    6.20
 -11  -5   1   31.70    5.10
  10   5  -1   70.79    7.40
  10   5  -1   80.09    6.60
 -10  -5   1   82.59    7.60
   9   5  -1    8.20    2.10
   9   5  -1    5.50    2.20
   9   5  -1    4.00    2.30
  -9  -5   1    5.40    2.30
   8   5  -1   66.89    6.40
   8   5  -1   77.49    5.80
   8   5  -1   59.59    5.90
  -8  -5   1   75.09    6.50
   7   5  -1  280.57   17.60
   7   5  -1  273.87   17.20
   7   5  -1  264.97   17.80
  -7  -5   1  266.67   17.90
   6   5  -1  178.18   12.00
   6   5  -1  176.68   11.90
  -6  -5   1  170.58   12.00
   5   5  -1 3334.77  201.88
   5   5  -1 3523.55  202.58
   5   5  -1 3401.96  202.28
  -5  -5   1 3414.46  202.48
   4   5  -1 1214.18   67.69
   4   5  -1 1083.39   67.19
   4   5  -1 1092.09   66.89
  -4  -5   1 1109.79   67.39
   3   5  -1  371.86   22.50
   3   5  -1  410.06   23.30
   3   5  -1  362.26   22.70
  -3  -5   1  344.57   22.90
   1   5  -1 3672.43  208.18
  -1  -5   1 3371.56  207.98
   0   5  -1 1172.38   67.59
   0   5  -1 1132.49   67.09
   0   5  -1 1059.69   67.69
   0  -5   1 1219.98   67.49
   0  -5   1  993.40   67.49
   0  -5   1 1239.38   67.69
  -1   5  -1 2696.73  173.18
   1  -5   1 2728.83  172.68
   1  -5   1 3346.57  173.18
   1  -5   1 2953.20  172.98
   2  -5   1  350.16   21.20
   2  -5   1  368.46   21.50
   2  -5   1  331.77   21.00
   3  -5   1 3958.70  262.17
   3  -5   1 4572.84  261.57
   3  -5   1 4788.02  261.87
  -4   5  -1 1375.96   73.49
  -4   5  -1 1114.09   73.09
   4  -5   1 1228.08   73.29
   4  -5   1 1222.98   73.19
   4  -5   1 1233.78   73.59
  -5   5  -1 2315.67  129.19
   5  -5   1 2228.08  128.69
   5  -5   1 2108.39  129.19
   5  -5   1 2156.78  128.89
   5  -5   1 2080.19  128.89
  -6   5  -1  570.64   37.00
   6  -5   1  623.64   37.00
   6  -5   1  590.54   36.70
   6  -5   1  604.74   36.50
   6  -5   1  638.54   36.30
  -7   5  -1   57.69    5.20
   7  -5   1   57.89    4.00
   7  -5   1   48.40    4.20
   7  -5   1   59.39    4.70
   7  -5   1   53.09    5.00
  -8   5  -1   47.70    5.40
   8  -5   1   53.89    5.20
   8  -5   1   54.99    4.40
   8  -5   1   60.19    4.10
   8  -5   1   58.59    5.00
  -9   5  -1   62.89    6.70
   9  -5   1   69.09    6.30
   9  -5   1   65.89    4.80
   9  -5   1   72.59    6.10
 -10   5  -1  301.27   22.50
  10  -5   1  356.06   21.80
  10  -5   1  308.57   20.40
  10  -5   1  344.47   20.20
  10  -5   1  338.27   21.60
 -11   5  -1  219.08   17.70
  11  -5   1  225.48   15.10
  11  -5   1  250.47   17.00
  11  -5   1  246.28   16.70
  11  -5   1  250.97   15.00
 -12   5  -1   26.40    5.70
  12  -5   1   28.00    3.10
  12  -5   1   37.60    5.90
  12  -5   1   45.20    6.30
 -13   5  -1  423.36   32.50
  13  -5   1  516.65   31.70
  13  -5   1  494.55   31.00
  14  -5   1   40.00    6.10
  14  -5   1   40.80    6.50
  15  -5   1   42.80    6.10
  15  -5   1   42.50    6.70
  16  -5   1  125.69   11.00
  16  -5   1  136.49   11.00
  17  -5   1    5.60    2.80
  17  -5   1   13.90    3.90
  15   4  -1    5.20    2.70
 -15  -4   1    5.70    2.30
  14   4  -1   27.50    4.60
 -14  -4   1   27.20    4.20
  13   4  -1   18.60    4.20
 -13  -4   1   24.70    4.10
  12   4  -1  218.98   16.10
 -12  -4   1  224.38   15.80
  11   4  -1  368.56   23.90
  11   4  -1  349.57   22.70
 -11  -4   1  345.87   23.40
  10   4  -1  278.97   16.90
  10   4  -1  265.27   17.90
  10   4  -1  214.58   16.50
 -10  -4   1  269.67   17.60
   9   4  -1  393.66   23.30
   9   4  -1  387.96   24.20
   9   4  -1  319.27   23.20
  -9  -4   1  378.16   23.90
   8   4  -1  137.39   10.30
   8   4  -1  150.58    9.70
   8   4  -1  123.79    9.80
  -8  -4   1  145.89   10.20
   7   4  -1   17.60    3.00
   7   4  -1   20.70    2.70
  -7  -4   1   19.50    3.10
   6   4  -1  330.17   19.70
   6   4  -1  304.17   19.30
  -6  -4   1  298.67   19.70
   5   4  -1  110.79    7.60
   5   4  -1  117.39    8.00
  -5  -4   1  111.39    8.00
   4   4  -1  149.09    8.90
   4   4  -1  123.69    8.50
   4   4  -1  120.49    8.20
  -4  -4   1  118.19    8.60
   3   4  -1 4610.94  266.37
  -3  -4   1 4412.56  266.17
   2   4  -1 1710.73   99.99
   2   4  -1 1757.72  100.49
  -2  -4   1 1755.52   99.99
  -2  -4   1 1545.05  100.29
  -1   4  -1  763.02   46.80
   1  -4   1  810.42   46.90
  -2   4  -1  136.59    8.00
   2  -4   1  113.89    8.10
  -4   4  -1  585.44   36.70
  -4   4  -1  605.74   37.10
   4  -4   1  643.84   36.80
   4  -4   1  626.64   36.80
  -5   4  -1 2324.07  150.28
   5  -4   1 2559.24  149.99
   5  -4   1 2554.74  149.88
   5  -4   1 2654.73  149.69
   5  -4   1 2587.84  150.18
  -6   4  -1 2803.32  181.98
   6  -4   1 3244.18  181.08
   6  -4   1 2998.40  181.28
   6  -4   1 3158.98  181.78
   6  -4   1 3143.89  181.58
  -7   4  -1  640.94   42.60
   7  -4   1  731.63   41.30
   7  -4   1  684.13   41.60
   7  -4   1  708.93   42.10
  -8   4  -1  217.08   16.20
   8  -4   1  252.57   15.70
   8  -4   1  246.58   14.50
   8  -4   1  242.48   15.60
   8  -4   1  221.28   14.80
  -9   4  -1 1053.69   68.69
   9  -4   1 1049.20   66.79
   9  -4   1 1208.48   67.69
   9  -4   1 1169.98   67.89
 -10   4  -1   95.09    9.50
  10  -4   1  103.69    6.80
  10  -4   1   98.69    8.40
  10  -4   1  105.69    8.50
 -11   4  -1  207.08   16.90
  11  -4   1  224.88   15.40
  11  -4   1  227.08   13.60
  11  -4   1  205.18   13.80
  11  -4   1  226.98   15.80
 -12   4  -1  164.88   15.10
  12  -4   1  179.08   13.60
  12  -4   1  204.68   14.30
 -13   4  -1  141.29   13.70
  13  -4   1  164.18   12.50
  13  -4   1  142.69   12.00
  14  -4   1  118.89   10.70
  14  -4   1  127.59   11.00
  15  -4   1   11.40    3.70
  15  -4   1   14.00    4.30
  16  -4   1   45.60    6.70
  16  -4   1   52.39    6.50
  17  -4   1   46.20    5.90
  17  -4   1   43.10    5.60
  15   3  -1   37.20    5.60
 -15  -3   1   40.20    6.90
  14   3  -1   98.59    9.10
 -14  -3   1  100.49    8.40
  13   3  -1   18.60    4.60
 -13  -3   1   16.80    3.30
  12   3  -1  262.07   18.20
 -12  -3   1  247.28   17.40
  11   3  -1   96.49    7.40
  11   3  -1   83.39    8.20
 -11  -3   1   87.99    7.70
  10   3  -1  420.26   26.50
  10   3  -1  429.46   27.50
  10   3  -1  426.06   27.50
 -10  -3   1  411.26   26.90
   9   3  -1  413.86   29.50
   9   3  -1  503.55   30.50
   9   3  -1  511.45   30.50
   9   3  -1  481.65   29.50
  -9  -3   1  480.55   29.90
   8   3  -1  296.57   19.00
   8   3  -1  295.77   18.30
   8   3  -1  284.47   19.00
  -8  -3   1  278.17   18.60
   7   3  -1  188.18   12.50
   7   3  -1  204.08   13.30
   7   3  -1  179.78   12.80
   7   3  -1  205.28   13.20
  -7  -3   1  193.68   12.80
   6   3  -1 2013.50  118.99
   6   3  -1 2033.20  118.49
  -6  -3   1 1952.80  118.79
   5   3  -1  717.13   42.00
   5   3  -1  690.73   41.50
   5   3  -1  754.12   42.10
   5   3  -1  650.33   41.80
  -5  -3   1  652.73   41.70
   4   3  -1 5095.79  279.67
  -4  -3   1 4381.06  279.37
   3   3  -1 2258.77  126.99
  -3  -3   1 2112.39  126.99
  -3  -3   1 2082.09  127.19
  -2   3  -1 1392.06   78.59
  -2   3  -1 1262.37   78.29
  -3   3  -1  247.98   14.30
  -3   3  -1  225.18   14.70
  -4   3  -1 1758.32   99.79
  -4   3  -1 1591.74  100.19
   4  -3   1 1710.23  100.09
   5  -3   1  863.91   50.19
   5  -3   1  850.21   50.69
   5  -3   1  824.72   50.79
   6  -3   1  227.08   13.00
   6  -3   1  212.48   13.60
   6  -3   1  195.58   13.10
   7  -3   1    8.20    1.90
   7  -3   1    6.80    1.10
   7  -3   1   10.10    1.60
  -8   3  -1   55.29    4.20
   8  -3   1   68.79    5.40
   8  -3   1   47.40    4.20
   8  -3   1   61.69    4.00
   8  -3   1   56.49    5.30
  -9   3  -1  212.08   14.20
   9  -3   1  231.48   15.30
   9  -3   1  251.77   15.60
   9  -3   1  241.38   14.00
   9  -3   1  204.38   14.20
 -10   3  -1  293.17   18.80
  10  -3   1  321.47   20.40
  10  -3   1  261.57   18.60
  10  -3   1  333.57   18.50
  10  -3   1  307.97   19.90
 -11   3  -1  332.67   22.10
 -11   3  -1  362.36   25.70
  11  -3   1  377.66   24.10
  11  -3   1  365.46   23.60
 -12   3  -1  187.48   13.70
 -12   3  -1  182.28   16.60
  12  -3   1  212.08   14.90
  12  -3   1  216.38   15.30
 -13   3  -1   50.49    7.90
  13  -3   1   50.39    7.10
  13  -3   1   57.09    6.90
  14  -3   1   24.00    4.80
  14  -3   1   34.10    5.80
  15  -3   1   49.70    7.10
  15  -3   1   53.79    6.90
  16  -3   1   15.00    4.10
  16  -3   1   18.80    4.50
  16   2  -1   22.90    4.70
  15   2  -1   15.80    3.80
 -15  -2   1   22.50    3.70
  14   2  -1  239.58   17.30
 -14  -2   1  234.18   16.20
  13   2  -1  165.08   12.90
 -13  -2   1  156.88   11.70
  12   2  -1  446.76   29.90
  12   2  -1  475.05   30.30
 -12  -2   1  459.75   29.30
  11   2  -1  262.77   16.90
  11   2  -1  262.17   18.10
  11   2  -1  262.77   18.00
 -11  -2   1  242.78   17.10
  10   2  -1  533.45   36.40
  10   2  -1  509.55   34.30
  10   2  -1  551.64   32.80
 -10  -2   1  528.05   33.10
   9   2  -1  314.77   20.30
   9   2  -1  318.87   20.40
   9   2  -1  331.27   19.60
   9   2  -1  271.87   19.50
  -9  -2   1  307.97   19.70
   8   2  -1  484.35   33.50
   8   2  -1  572.54   34.10
   8   2  -1  561.64   34.00
   8   2  -1  575.54   33.40
  -8  -2   1  545.55   33.50
   7   2  -1  699.53   42.10
   7   2  -1  744.23   42.10
   7   2  -1  697.33   41.50
   7   2  -1  635.84   41.70
  -7  -2   1  667.03   41.60
   6   2  -1   41.80    3.30
   6   2  -1   34.00    3.50
   6   2  -1   35.10    3.40
  -6  -2   1   31.30    3.10
   5   2  -1 3865.91  231.38
   5   2  -1 4224.68  231.48
  -5  -2   1 3665.53  231.18
   4   2  -1 1014.10   63.99
   4   2  -1 1211.28   64.49
   4   2  -1 1085.99   63.79
  -4  -2   1  993.40   63.89
  -3  -2   1 2804.32  165.38
   0   2  -1  828.22   49.00
   0  -2   1  826.92   49.00
  -1   2  -1  106.59    6.40
   1  -2   1   97.79    6.40
  -2   2  -1 1039.80   55.79
  -2   2  -1  848.52   55.99
   4  -2   1 4215.78  253.47
   4  -2   1 4380.66  253.47
   5  -2   1 1331.47   74.99
   5  -2   1 1237.78   75.39
   5  -2   1 1227.68   75.39
   6  -2   1  848.22   52.99
   6  -2   1  894.41   53.79
   6  -2   1  872.51   53.79
   6  -2   1  965.30   53.39
  -7   2  -1  541.15   35.10
   7  -2   1  627.04   34.80
   7  -2   1  494.95   35.00
   7  -2   1  675.23   35.30
  -8   2  -1   41.20    3.30
   8  -2   1   38.20    2.80
   8  -2   1   43.70    4.40
   8  -2   1   37.70    3.20
   8  -2   1   30.90    4.00
  -9   2  -1  101.69    7.20
   9  -2   1  117.99    8.60
   9  -2   1  115.39    8.40
   9  -2   1   87.29    6.90
   9  -2   1  109.29    6.70
 -10   2  -1  135.29    8.80
  10  -2   1  134.19   10.10
  10  -2   1  118.59    9.20
  10  -2   1  125.49   10.20
 -11   2  -1  885.71   56.29
  11  -2   1  951.60   57.39
  11  -2   1  975.40   58.09
 -12   2  -1   54.49    4.80
 -12   2  -1   60.99    9.10
  12  -2   1   57.99    7.10
  12  -2   1   59.69    7.30
 -13   2  -1  382.06   35.60
 -13   2  -1  471.45   29.50
  13  -2   1  543.45   32.00
  13  -2   1  493.85   31.00
  14  -2   1   56.09    9.60
  14  -2   1   38.40    6.60
  15  -2   1   94.29    9.30
  15  -2   1  104.99    9.70
  16  -2   1   68.59    7.60
  16  -2   1   72.49    7.70
  16   1  -1   62.89    6.90
  15   1  -1   21.50    4.40
 -15  -1   1   23.60    3.50
  14   1  -1    3.20    3.90
  13   1  -1   33.00    5.70
  13   1  -1   41.40    6.50
 -13  -1   1   36.60    4.40
  12   1  -1  221.58   15.60
  12   1  -1  218.38   15.80
 -12  -1   1  200.28   14.40
  11   1  -1  558.64   34.40
  11   1  -1  579.54   35.60
  11   1  -1  544.95   35.20
 -11  -1   1  543.75   34.50
  10   1  -1  167.88   12.90
  10   1  -1  216.18   14.30
  10   1  -1  213.28   13.30
  10   1  -1  210.28   14.20
 -10  -1   1  192.78   13.20
   9   1  -1  159.48   10.30
   9   1  -1  162.78   11.20
   9   1  -1  136.69   10.20
   9   1  -1  149.59   11.10
  -9  -1   1  148.79   10.20
   8   1  -1  313.37   19.40
   8   1  -1  292.57   19.00
   8   1  -1  313.97   18.90
   8   1  -1  304.87   19.50
  -8  -1   1  280.27   18.70
   7   1  -1  190.48   13.30
   7   1  -1  216.68   13.20
   7   1  -1  227.48   13.80
  -7  -1   1  196.58   13.10
   6   1  -1  502.95   31.00
   6   1  -1  515.95   30.70
   6   1  -1  548.75   31.10
   6   1  -1  462.85   30.80
   5   1  -1 4412.66  246.08
   5   1  -1 3925.41  246.08
   4   1  -1 7028.20  413.96
  -1   1  -1  532.65   31.70
   4  -1   1 3304.77  191.18
   4  -1   1 3172.98  191.18
   5  -1   1  630.14   36.80
   5  -1   1  618.54   37.10
   5  -1   1  581.64   36.80
  -6   1  -1 1719.33  118.39
   6  -1   1 2063.49  118.79
   6  -1   1 2195.88  118.49
   6  -1   1 2030.90  118.99
  -7   1  -1   39.70    3.20
   7  -1   1   30.80    2.90
   7  -1   1   46.90    3.50
   7  -1   1   35.80    3.90
   7  -1   1   35.30    4.20
  -8   1  -1  125.49    8.60
   8  -1   1  107.99    8.70
   8  -1   1  149.29    8.90
   8  -1   1  141.29    9.70
   8  -1   1  128.19    9.40
   9  -1   1  406.36   23.90
   9  -1   1  311.57   22.20
   9  -1   1  387.96   23.50
 -10   1  -1  587.14   37.40
  10  -1   1  621.14   38.30
  10  -1   1  634.14   38.70
 -11   1  -1   44.00    4.50
  11  -1   1   58.89    7.00
  11  -1   1   53.49    6.50
 -12   1  -1  349.96   23.30
  12  -1   1  399.46   25.40
  12  -1   1  363.56   24.60
 -13   1  -1   26.70    6.90
 -13   1  -1   24.60    3.60
  13  -1   1   39.40    6.40
  13  -1   1   23.90    5.30
 -14   1  -1  115.79    8.80
  14  -1   1  127.89   11.10
  15  -1   1   60.69    7.50
  15  -1   1   71.39    7.70
  16  -1   1   49.40    6.20
  17   0  -1   28.60    4.80
  16   0  -1   16.20    3.70
  15   0  -1  154.38   12.60
  14   0  -1   84.59    9.00
  14   0  -1   97.59    9.30
 -14   0   1  102.79    7.70
  13   0  -1  145.59   11.60
  13   0  -1  133.69   11.20
 -13   0   1  126.49    9.70
  12   0  -1   90.49    8.40
  12   0  -1   85.29    8.40
 -12   0   1   82.09    6.90
  11   0  -1  895.11   54.59
  11   0  -1  971.40   53.99
  11   0  -1  781.32   53.59
  11   0  -1  947.81   55.19
 -11   0   1  861.31   53.79
  10   0  -1  158.48   10.70
  10   0  -1  154.98   11.50
  10   0  -1  161.08   11.60
 -10   0   1  146.29   10.30
   9   0  -1  932.81   54.49
   9   0  -1  925.61   53.69
   9   0  -1  828.72   53.69
   9   0  -1  944.11   54.09
  -9   0   1  829.42   53.39
   8   0  -1  645.54   36.00
   8   0  -1  612.14   36.30
   8   0  -1  525.35   36.00
   8   0  -1  614.04   36.60
  -8   0   1  571.94   35.80
   7   0  -1  144.39    9.90
   7   0  -1  162.38   10.40
   7   0  -1  158.28   10.40
  -7   0   1  143.79   10.60
   6   0  -1 1332.67   72.39
   6   0  -1 1204.88   72.49
   6   0  -1 1085.69   72.19
   6   0  -1 1232.58   72.09
   5   0  -1  593.14   32.80
   5   0  -1  499.25   32.80
   5   0  -1  536.55   32.60
  -4   0   1 3026.60  178.48
   2   0  -1  742.43   43.70
  -2   0   1  735.63   43.70
  -1   0  -1  437.46   26.40
   1   0   1  455.15   26.40
   4   0   1  547.35   32.80
   4   0   1  516.25   32.80
   4   0   1  565.74   32.50
  -5   0  -1 1258.67   80.19
   5   0   1 1384.06   80.09
   5   0   1 1359.06   80.49
   5   0   1 1403.56   80.39
  -6   0  -1  886.61   59.09
   6   0   1 1005.70   59.69
   6   0   1 1016.50   59.09
   6   0   1 1062.39   59.59
  -7   0  -1 1069.49   67.39
   7   0   1 1132.99   67.79
   7   0   1 1107.29   67.59
   7   0   1 1209.88   68.09
  -8   0  -1  325.67   20.50
   8   0   1  318.17   21.00
   8   0   1  334.67   21.40
   8   0   1  337.47   20.50
  -9   0  -1   66.69    5.50
   9   0   1   63.69    6.70
   9   0   1   79.59    6.80
 -10   0  -1   75.59    6.10
  10   0   1   72.19    7.90
 -11   0  -1  448.86   29.10
  11   0   1  499.55   30.50
  11   0   1  442.86   29.80
 -12   0  -1  240.58   17.10
  12   0   1  260.57   18.40
  12   0   1  284.77   19.10
 -13   0  -1  218.08   15.10
  13   0   1  212.88   16.20
  13   0   1  238.28   18.00
 -14   0  -1  203.98   14.00
  14   0   1  186.48   15.10
  14   0   1  223.28   15.90
  15   0   1   43.30    6.60
  17  -1  -1   20.40    6.30
  16  -1  -1   27.50    4.70
  15  -1  -1  177.38   14.50
  15  -1  -1  216.08   15.40
  14  -1  -1   21.00    4.30
  14  -1  -1   24.40    5.10
  13  -1  -1  191.68   14.30
  13  -1  -1  210.38   14.90
 -13   1   1  176.68   12.70
  12  -1  -1  113.09    9.60
  12  -1  -1  105.29    7.70
  12  -1  -1  113.99    9.70
 -12   1   1  101.39    7.70
  11  -1  -1  183.28   13.50
  11  -1  -1  203.38   14.70
  11  -1  -1  236.98   14.00
  11  -1  -1  240.88   17.60
 -11   1   1  194.88   13.40
  10  -1  -1  566.54   33.80
  10  -1  -1  540.55   33.30
  10  -1  -1  551.64   32.80
 -10   1   1  484.25   32.40
   9  -1  -1   38.70    4.20
   9  -1  -1   41.90    4.50
   9  -1  -1   33.60    3.60
  -9   1   1   31.80    2.90
   8  -1  -1 1112.09   66.99
   8  -1  -1 1199.88   68.19
   8  -1  -1 1030.20   67.69
   8  -1  -1 1253.47   67.99
   8  -1  -1 1077.49   68.79
  -8   1   1 1121.49   67.49
   7  -1  -1 1574.14   87.39
   7  -1  -1 1405.96   86.69
   7  -1  -1 1450.85   87.49
   7  -1  -1 1334.27   87.19
   7  -1  -1 1570.94   87.19
   6  -1  -1 4494.55  240.98
   6  -1  -1 3655.23  240.78
   6  -1  -1 4097.29  241.08
   5  -1  -1 2671.93  166.78
   5  -1  -1 2972.70  166.68
   4  -1  -1  929.91   54.99
  -4   1   1  926.11   55.09
   0  -1  -1  134.39    8.00
  -3  -1  -1 2126.89  136.89
   3   1   1 2515.25  137.39
  -4  -1  -1  175.98   11.70
   4   1   1  198.78   12.00
   4   1   1  189.08   11.60
   4   1   1  182.38   11.90
  -5  -1  -1  811.82   50.29
   5   1   1  798.12   50.49
   5   1   1  865.91   50.49
   5   1   1  884.91   50.09
  -6  -1  -1 2029.50  127.59
   6   1   1 2202.08  127.39
   6   1   1 2165.88  127.99
   6   1   1 2216.28  127.89
  -7  -1  -1 1074.89   66.89
   7   1   1 1091.59   67.19
   7   1   1 1124.49   67.49
   7   1   1 1182.48   66.79
  -8  -1  -1  161.28   11.30
   8   1   1  168.18   11.90
   8   1   1  167.98   12.00
   8   1   1  174.58   11.10
  -9  -1  -1  231.88   16.40
   9   1   1  267.37   17.40
   9   1   1  265.87   17.50
 -10  -1  -1  465.65   30.70
  10   1   1  483.55   31.40
  10   1   1  530.55   31.90
 -11  -1  -1  124.09    9.60
  11   1   1  126.69   11.00
  11   1   1  139.69   11.10
 -12  -1  -1  335.87   22.80
  12   1   1  370.66   24.30
  12   1   1  349.07   23.70
 -13  -1  -1  153.28   11.30
  13   1   1  155.88   12.60
  13   1   1  148.09   12.50
 -14  -1  -1   44.10    4.80
  14   1   1   49.80    6.50
 -15  -1  -1    4.30    2.00
  15   1   1    4.40    2.80
  17  -2  -1   32.60    5.20
  16  -2  -1    6.10    3.10
  16  -2  -1    4.20    3.30
  15  -2  -1   72.19    7.80
  15  -2  -1   59.59    7.50
  14  -2  -1  449.86   26.90
  14  -2  -1  385.96   25.80
 -14   2   1  335.77   28.20
  13  -2  -1   31.00    5.00
  13  -2  -1   43.20    5.90
  12  -2  -1  694.03   46.90
  12  -2  -1  857.91   48.80
  12  -2  -1  814.52   48.10
 -12   2   1  753.42   46.80
  11  -2  -1    9.00    2.00
  11  -2  -1   14.00    3.60
  11  -2  -1    5.40    2.10
  11  -2  -1    6.10    2.60
  10  -2  -1    5.80    1.80
  10  -2  -1    8.10    2.70
  10  -2  -1   11.30    2.70
  10  -2  -1   10.70    1.30
  10  -2  -1    8.30    2.10
 -10   2   1   13.00    1.70
   9  -2  -1   60.39    5.30
   9  -2  -1   60.09    4.00
   9  -2  -1   48.00    4.60
   9  -2  -1   60.29    4.70
   9  -2  -1   60.19    5.30
  -9   2   1   51.09    4.40
   8  -2  -1 2139.49  124.99
   8  -2  -1 2252.57  125.49
   8  -2  -1 2168.88  125.99
   8  -2  -1 1907.41  125.49
   7  -2  -1  323.97   20.60
   7  -2  -1  286.47   20.30
   7  -2  -1  356.26   20.30
   7  -2  -1  362.26   20.60
   7  -2  -1  320.27   20.00
   6  -2  -1 6080.39  353.36
   6  -2  -1 6483.15  353.36
   6  -2  -1 6000.50  352.76
   6  -2  -1 5409.76  353.16
   5  -2  -1 2412.56  150.68
   5  -2  -1 2686.43  150.68
   1  -2  -1   62.79    3.80
   0  -2  -1 1181.78   69.59
  -3  -2  -1  265.77   17.30
  -3  -2  -1  272.97   17.10
   3   2   1  268.07   17.30
   3   2   1  307.07   17.50
   3   2   1  292.77   17.00
  -4  -2  -1 1841.42  110.09
   4   2   1 1742.63  110.19
   4   2   1 1887.21  109.89
   4   2   1 1961.60  110.29
  -5  -2  -1 1637.44  102.79
   5   2   1 1797.52  103.09
   5   2   1 1776.22  102.59
   5   2   1 1717.43  103.09
  -6  -2  -1   19.90    2.60
   6   2   1   23.30    2.50
   6   2   1   19.80    3.30
   6   2   1   25.90    3.20
  -7  -2  -1  131.29    9.30
   7   2   1  144.89    9.90
   7   2   1  111.59    8.70
   7   2   1  145.69    9.00
   7   2   1  142.29   10.10
  -8  -2  -1  607.84   39.70
   8   2   1  640.74   40.30
   8   2   1  649.24   40.20
   8   2   1  697.53   39.40
  -9  -2  -1  791.32   48.60
   9   2   1  774.32   48.90
   9   2   1  818.62   49.30
 -10  -2  -1  610.64   42.40
  10   2   1  677.43   41.70
  10   2   1  704.03   42.10
 -11  -2  -1  688.83   44.20
  11   2   1  713.43   44.80
  11   2   1  739.73   45.20
 -12  -2  -1  208.98   14.80
  12   2   1  204.38   15.60
  12   2   1  211.68   15.80
 -13  -2  -1    6.40    2.40
  13   2   1    0.40    2.60
 -14  -2  -1   32.90    4.20
  14   2   1   33.30    5.70
 -15  -2  -1   60.99    5.60
  15   2   1   50.69    6.20
  17  -3  -1   35.40    5.70
  16  -3  -1   17.10    4.40
  16  -3  -1   16.90    4.20
  15  -3  -1   60.99    7.50
  15  -3  -1   55.29    7.80
  14  -3  -1  117.29   10.50
  14  -3  -1  145.19   11.20
 -14   3   1  104.89   16.70
  13  -3  -1   23.50    3.00
  13  -3  -1   21.90    4.80
  13  -3  -1   19.70    4.40
 -13   3   1   13.00    4.30
  12  -3  -1   65.59    5.80
  12  -3  -1   81.39    5.70
  12  -3  -1   72.89    7.30
  12  -3  -1   75.89    7.40
  11  -3  -1  752.92   43.30
  11  -3  -1  742.73   44.60
  11  -3  -1  664.93   43.90
  11  -3  -1  736.63   45.10
  10  -3  -1    6.30    1.40
  10  -3  -1    6.10    2.00
  10  -3  -1    3.30    2.10
  10  -3  -1    2.50    1.50
  10  -3  -1    6.60    2.50
   9  -3  -1  146.79   10.80
   9  -3  -1  167.58   11.30
   9  -3  -1  159.68   11.40
   9  -3  -1  163.58   10.30
   9  -3  -1  178.38   10.80
   8  -3  -1 2907.31  155.78
   8  -3  -1 2898.11  156.18
   8  -3  -1 2683.93  155.48
   8  -3  -1 2234.98  157.78
   8  -3  -1 2427.96  155.88
   7  -3  -1  400.46   22.90
   7  -3  -1  384.16   23.20
   7  -3  -1  345.87   23.10
   7  -3  -1  380.76   22.70
   7  -3  -1  365.86   23.30
   6  -3  -1 1591.64  105.79
   6  -3  -1 1809.92  105.99
   6  -3  -1 1941.01  105.69
   6  -3  -1 1812.92  105.99
   6  -3  -1 1774.92  105.49
   5  -3  -1 3840.92  230.28
   5  -3  -1 3883.31  230.38
   5  -3  -1 3709.93  230.28
   5  -3  -1 4081.59  230.08
  -5   3   1 4005.10  230.18
   1  -3  -1  234.58   14.10
  -1  -3  -1  192.58   12.20
   1   3   1  212.28   12.20
  -2  -3  -1   91.39    6.50
  -2  -3  -1   95.59    6.80
   2   3   1  116.09    7.20
   2   3   1   98.79    6.50
   2   3   1  117.39    7.10
  -3  -3  -1  453.95   28.70
   3   3   1  456.85   28.60
   3   3   1  504.55   28.90
   3   3   1  467.25   28.80
   3   3   1  482.55   28.30
  -4  -3  -1 4498.95  281.77
   4   3   1 5049.90  281.97
   4   3   1 4856.81  282.07
   4   3   1 4694.53  281.77
  -5  -3  -1  136.39    9.90
   5   3   1  164.08   10.90
   5   3   1  143.09   10.10
   5   3   1  154.68    9.60
  -6  -3  -1  238.28   16.00
   6   3   1  242.98   16.20
   6   3   1  251.37   15.80
   6   3   1  251.47   16.40
   6   3   1  254.17   15.50
  -7  -3  -1  203.68   13.60
   7   3   1  171.88   12.90
   7   3   1  204.08   13.90
   7   3   1  211.08   14.10
   7   3   1  226.98   13.20
  -8  -3  -1  155.38   11.30
   8   3   1  162.38   10.70
   8   3   1  160.48   11.70
   8   3   1  156.98   12.00
  -9  -3  -1  875.31   54.99
   9   3   1  916.31   55.39
   9   3   1  907.01   55.49
 -10  -3  -1  405.96   25.70
  10   3   1  376.36   26.00
  10   3   1  398.96   26.20
 -11  -3  -1   98.49    8.60
  11   3   1  101.89    9.20
 -12  -3  -1   32.30    4.70
  12   3   1   35.70    5.50
 -13  -3  -1    7.90    2.50
  13   3   1    4.60    2.70
 -14  -3  -1  114.69    9.20
  14   3   1  110.59    9.70
 -15  -3  -1    7.80    2.30
  15   3   1    5.00    2.80
  17  -4  -1   58.49    6.80
  17  -4  -1   72.99    7.20
  16  -4  -1   95.29    9.10
  16  -4  -1   88.29    8.70
  15  -4  -1    9.40    4.60
  14  -4  -1   43.60    6.20
  14  -4  -1   45.20    6.00
 -14   4   1   34.60    7.80
  13  -4  -1   -3.10    2.70
  13  -4  -1    8.00    3.30
  13  -4  -1    1.60    2.50
 -13   4   1   -1.20    3.00
  12  -4  -1  626.34   36.70
  12  -4  -1  613.54   34.70
  12  -4  -1  539.65   35.30
  12  -4  -1  608.04   36.10
 -12   4   1  487.55   37.40
  11  -4  -1   11.30    2.20
  11  -4  -1    7.30    2.70
  11  -4  -1   10.30    1.60
  11  -4  -1   13.80    3.20
 -11   4   1   11.40    3.70
  10  -4  -1  193.88   12.30
  10  -4  -1  204.78   13.40
  10  -4  -1  178.98   12.80
  10  -4  -1  202.98   13.60
   9  -4  -1   61.09    6.00
   9  -4  -1   75.59    5.40
   9  -4  -1   70.49    6.00
   9  -4  -1   67.69    5.90
   9  -4  -1   80.69    6.20
   8  -4  -1 1038.00   64.49
   8  -4  -1  993.00   64.19
   8  -4  -1 1161.28   63.99
   8  -4  -1 1107.39   64.69
   8  -4  -1 1067.49   63.79
   7  -4  -1  210.98   11.90
   7  -4  -1  190.08   11.80
   7  -4  -1  171.48   12.20
   7  -4  -1  184.78   12.40
   7  -4  -1  187.48   12.30
   6  -4  -1 3037.00  176.88
   6  -4  -1 3008.30  176.78
   6  -4  -1 2918.71  176.88
   6  -4  -1 3249.07  176.48
  -6   4   1 2742.43  176.88
   5  -4  -1 3094.59  172.78
   5  -4  -1 2913.01  173.08
   5  -4  -1 2873.21  172.98
  -5   4   1 2918.21  172.68
  -5   4   1 2843.82  172.98
   4  -4  -1 1599.64   98.19
   4  -4  -1 1517.25   98.49
   4  -4  -1 1769.12   98.09
  -4   4   1 1581.74   98.09
  -4   4   1 1842.02   98.29
   2  -4  -1 1445.76   77.79
  -2   4   1 1186.58   77.59
   1  -4  -1 1461.75   86.39
   0  -4  -1 1148.39   69.39
   0  -4  -1 1199.28   68.99
   0   4   1 1150.48   68.99
   0   4   1 1183.98   69.79
  -1  -4  -1  642.54   40.90
  -1  -4  -1  684.23   41.00
  -1  -4  -1  648.14   40.50
   1   4   1  722.33   41.30
   1   4   1  718.03   40.40
  -2  -4  -1  207.78   13.30
  -2  -4  -1  217.98   13.80
   2   4   1  214.58   14.00
   2   4   1  230.18   13.20
  -3  -4  -1 1167.58   72.79
   3   4   1 1254.87   72.29
   3   4   1 1263.27   72.99
   3   4   1 1191.48   72.99
  -4  -4  -1  861.21   53.09
   4   4   1  875.11   53.19
   4   4   1  910.31   52.49
   4   4   1  827.72   52.89
   4   4   1  932.01   53.29
  -5  -4  -1  588.84   36.70
   5   4   1  585.14   36.60
   5   4   1  604.14   36.70
   5   4   1  596.04   36.00
   5   4   1  622.14   36.90
  -6  -4  -1   43.50    4.40
   6   4   1   48.70    4.20
   6   4   1   44.00    3.70
   6   4   1   36.80    4.20
   6   4   1   36.30    5.30
  -7  -4  -1  149.59   11.00
   7   4   1  152.48   10.30
   7   4   1  156.28   11.20
   7   4   1  167.78   11.80
   7   4   1  147.59   10.80
  -8  -4  -1  113.99    8.90
   8   4   1  118.09   10.10
   8   4   1  101.59    8.90
  -9  -4  -1  375.46   25.40
   9   4   1  411.36   25.90
 -10  -4  -1  253.07   17.80
  10   4   1  259.87   18.20
 -11  -4  -1   56.89    6.40
  11   4   1   58.99    6.80
 -12  -4  -1   56.19    7.10
  12   4   1   59.39    7.00
 -13  -4  -1   19.20    3.80
  13   4   1   13.40    3.30
 -14  -4  -1  122.79   12.50
  14   4   1  108.79    9.40
  17  -5  -1   37.90    5.30
  17  -5  -1   34.80    5.20
  16  -5  -1   12.90    3.90
  16  -5  -1   14.20    4.00
  15  -5  -1   51.09   11.10
  14  -5  -1   11.90    2.50
  14  -5  -1   13.50    3.50
  14  -5  -1   17.20    4.10
 -14   5   1   13.30    3.90
  13  -5  -1  360.16   23.40
  13  -5  -1  374.46   21.90
  13  -5  -1  389.06   24.00
  13  -5  -1  338.07   22.30
 -13   5   1  308.37   24.60
  12  -5  -1  211.48   13.00
  12  -5  -1  207.38   14.70
  12  -5  -1  206.18   13.70
  12  -5  -1  218.58   14.50
 -12   5   1  172.48   15.20
  11  -5  -1  288.17   16.70
  11  -5  -1  264.37   17.90
  11  -5  -1  279.07   17.80
  11  -5  -1  265.87   17.30
 -11   5   1  229.18   18.50
  10  -5  -1  715.93   44.30
  10  -5  -1  731.33   43.70
  10  -5  -1  793.02   44.70
  10  -5  -1  753.82   44.80
 -10   5   1  645.74   45.20
   9  -5  -1   39.70    4.20
   9  -5  -1   32.40    3.80
   9  -5  -1   36.10    3.20
   9  -5  -1   37.10    3.70
  -9   5   1   30.20    4.20
   8  -5  -1 1475.15   91.49
   8  -5  -1 1565.54   91.59
   8  -5  -1 1656.53   91.19
   8  -5  -1 1623.84   93.79
  -8   5   1 1359.26   91.69
   7  -5  -1 3377.06  207.88
   7  -5  -1 3771.02  207.48
   7  -5  -1 3590.34  207.78
   7  -5  -1 3483.45  207.78
  -7   5   1 3353.86  207.88
   6  -5  -1 1536.95   89.89
   6  -5  -1 1432.96   89.89
   6  -5  -1 1447.76   89.99
   6  -5  -1 1595.74   89.69
  -6   5   1 1550.44   89.89
   5  -5  -1  963.60   58.29
   5  -5  -1  955.90   58.29
   5  -5  -1 1032.70   58.09
  -5   5   1  952.10   57.89
   4  -5  -1 5992.20  353.16
   3  -5  -1 4387.46  258.47
   2  -5  -1 2439.86  143.09
   2  -5  -1 2315.67  143.59
  -2   5   1 2521.75  143.59
   1  -5  -1 1248.68   67.89
   1  -5  -1 1141.49   67.89
   1  -5  -1 1099.39   68.19
  -1   5   1 1081.69   68.79
   0  -5  -1 1002.00   55.99
   0  -5  -1  917.71   56.09
   0   5   1  923.81   55.49
   0   5   1  920.51   56.49
  -1  -5  -1 3408.26  214.68
  -1  -5  -1 3722.33  214.08
   1   5   1 3775.12  215.08
  -2  -5  -1 3447.26  213.58
  -2  -5  -1 3541.55  214.18
   2   5   1 3817.52  214.58
   2   5   1 3692.93  214.38
  -3  -5  -1  536.35   34.30
   3   5   1  570.64   34.60
   3   5   1  587.14   33.60
   3   5   1  549.65   34.00
  -4  -5  -1  113.09    8.80
   4   5   1  127.49    8.10
   4   5   1  124.19    8.60
   4   5   1  133.19    9.10
  -5  -5  -1  537.85   32.90
   5   5   1  552.14   33.00
   5   5   1  524.45   32.00
   5   5   1  508.35   32.70
  -6  -5  -1  302.27   19.90
   6   5   1  316.17   19.80
   6   5   1  308.47   19.00
   6   5   1  293.87   19.70
  -7  -5  -1  807.22   48.90
   7   5   1  779.12   48.30
   7   5   1  809.92   47.80
   7   5   1  775.12   48.70
  -8  -5  -1  854.91   52.79
  -9  -5  -1  399.86   25.40
   9   5   1  364.56   25.10
 -10  -5  -1    0.20    2.40
  10   5   1    3.60    3.00
 -11  -5  -1  211.38   15.20
  11   5   1  200.98   15.00
 -12  -5  -1   77.99    7.30
  12   5   1   67.89    7.00
 -13  -5  -1   30.10    4.60
  13   5   1   28.90    4.50
 -14  -5  -1   70.19    6.40
  14   5   1   62.09    6.20
  17  -6  -1   82.79    7.60
  17  -6  -1   77.09    7.80
  16  -6  -1   23.50    4.60
  16  -6  -1   28.70    5.00
  14  -6  -1  108.09    9.10
  14  -6  -1  107.19    9.10
  14  -6  -1  102.89    7.10
  14  -6  -1  101.09    7.60
 -14   6   1   71.99   12.40
  13  -6  -1  494.55   31.10
  13  -6  -1  470.05   30.10
  13  -6  -1  514.15   29.70
  13  -6  -1  530.65   31.60
 -13   6   1  418.36   31.70
  12  -6  -1  180.58   11.50
  12  -6  -1  188.28   12.70
  12  -6  -1  156.68   11.70
  12  -6  -1  175.78   12.50
 -12   6   1  151.28   12.80
  11  -6  -1  688.93   38.80
  11  -6  -1  653.63   39.90
  11  -6  -1  637.64   39.70
  11  -6  -1  619.54   39.30
 -11   6   1  602.84   40.30
  10  -6  -1  381.56   24.20
  10  -6  -1  388.16   24.20
  10  -6  -1  381.86   23.20
  10  -6  -1  359.86   23.70
   9  -6  -1 1405.16   86.69
   9  -6  -1 1527.75   85.99
   9  -6  -1 1490.05   86.69
   9  -6  -1 1429.06   86.49
  -9   6   1 1378.56   86.69
   8  -6  -1  326.97   21.90
   8  -6  -1  351.36   21.70
   8  -6  -1  340.57   21.80
   8  -6  -1  353.46   21.40
  -8   6   1  362.06   21.90
   7  -6  -1  969.30   63.39
   7  -6  -1  995.80   62.89
   7  -6  -1 1024.00   63.29
   7  -6  -1 1088.29   62.79
  -7   6   1 1184.58   63.09
   6  -6  -1 2196.48  133.99
   6  -6  -1 2365.06  133.59
   6  -6  -1 2221.78  133.59
   6  -6  -1 2247.78  133.89
   5  -6  -1  258.57   16.00
   5  -6  -1  247.78   15.60
   5  -6  -1  239.28   15.80
  -5   6   1  246.58   15.30
  -5   6   1  267.67   15.70
   4  -6  -1 2457.15  146.99
   4  -6  -1 2513.55  147.19
   4  -6  -1 2530.25  147.19
  -4   6   1 2702.03  146.79
  -4   6   1 2262.67  146.49
  -4   6   1 2462.25  147.19
   3  -6  -1 4458.15  261.37
   3  -6  -1 4137.69  261.37
  -3   6   1 4708.33  261.97
   2  -6  -1 3326.77  202.68
   2  -6  -1 3162.58  202.38
   2  -6  -1 3881.81  202.58
  -2   6   1 3362.06  202.98
   1  -6  -1  335.87   23.80
   1  -6  -1  421.96   23.80
   1  -6  -1  443.26   24.50
   1  -6  -1  365.86   23.60
  -1   6   1  389.56   24.30
   0  -6  -1  843.12   52.29
   0  -6  -1  972.30   52.69
   0  -6  -1  818.22   52.89
   0   6   1  894.81   53.29
  -1  -6  -1 3205.38  198.88
   1   6   1 3440.56  199.28
   1   6   1 3443.86  198.08
  -2  -6  -1  105.79    7.80
  -2  -6  -1  108.39    7.00
   2   6   1  109.99    8.20
   2   6   1  104.99    7.30
   2   6   1  115.69    6.90
  -3  -6  -1   20.10    3.00
   3   6   1   24.50    2.10
   3   6   1   20.50    2.40
  -4  -6  -1  648.84   40.10
   4   6   1  666.63   40.30
   4   6   1  627.24   39.60
   4   6   1  662.93   39.10
  -5  -6  -1    7.90    2.30
   5   6   1    9.60    2.40
   5   6   1    5.40    1.40
  -6  -6  -1  198.78   14.20
   6   6   1  211.48   14.10
   6   6   1  197.88   13.80
   6   6   1  202.38   13.10
  -7  -6  -1  113.79    9.30
   7   6   1  105.99    8.80
   7   6   1  118.79    9.00
  -8  -6  -1  225.68   15.60
   8   6   1  199.48   14.90
  -9  -6  -1  156.78   11.80
   9   6   1  130.19   11.00
 -10  -6  -1  189.38   13.90
  10   6   1  171.88   13.30
 -11  -6  -1   78.29    7.70
  11   6   1   71.99    7.10
 -12  -6  -1  116.89    9.70
  12   6   1  104.89    9.00
 -13  -6  -1   66.39    7.20
  13   6   1   67.59    6.90
  17  -7  -1   13.30    3.80
  17  -7  -1   11.30    3.80
  16  -7  -1   28.20    4.80
  16  -7  -1   28.10    4.80
  15  -7  -1   38.10    6.10
  15  -7  -1   38.10    5.10
  15  -7  -1   40.40    5.80
  14  -7  -1  339.27   21.90
  14  -7  -1  359.36   23.30
  14  -7  -1  350.16   23.10
  14  -7  -1  337.67   21.50
  13  -7  -1  243.88   16.70
  13  -7  -1  237.48   15.20
  13  -7  -1  236.98   16.60
  13  -7  -1  236.48   15.70
 -13   7   1  230.08   16.90
  12  -7  -1  392.86   24.30
  12  -7  -1  372.76   24.90
  12  -7  -1  375.86   24.90
  12  -7  -1  392.76   23.70
 -12   7   1  375.76   25.10
  11  -7  -1   78.89    6.50
  11  -7  -1   74.69    6.60
  11  -7  -1   80.89    5.80
  11  -7  -1   77.89    7.20
 -11   7   1   59.19    6.30
  10  -7  -1  167.98   12.50
  10  -7  -1  179.38   11.60
  10  -7  -1  172.28   12.10
  10  -7  -1  173.58   12.20
 -10   7   1  188.18   12.40
   9  -7  -1 1371.46   79.79
   9  -7  -1 1286.97   80.19
   9  -7  -1 1297.57   80.19
   9  -7  -1 1279.37   80.59
  -9   7   1 1458.65   80.29
   8  -7  -1  930.31   61.79
   8  -7  -1 1024.20   61.39
   8  -7  -1  993.50   61.59
   8  -7  -1 1019.60   61.19
  -8   7   1 1172.58   61.39
  -8   7   1  995.10   60.89
   7  -7  -1  756.02   49.20
   7  -7  -1  804.02   49.30
   7  -7  -1  812.92   49.60
  -7   7   1  794.22   49.40
  -7   7   1  938.61   49.30
   6  -7  -1 1030.50   59.99
   6  -7  -1  998.90   60.49
   6  -7  -1 1036.60   60.39
  -6   7   1 1025.50   60.09
  -6   7   1  933.71   59.79
   5  -7  -1  487.05   29.30
   5  -7  -1  495.55   29.40
   5  -7  -1  470.95   29.00
  -5   7   1  485.15   29.30
  -5   7   1  430.46   28.50
  -5   7   1  500.55   28.70
   4  -7  -1 2992.10  178.08
   4  -7  -1 3167.28  178.48
   4  -7  -1 3093.19  178.38
  -4   7   1 2850.41  178.48
  -4   7   1 2977.90  177.88
   3  -7  -1   59.99    4.40
   3  -7  -1   55.69    4.50
   3  -7  -1   64.39    4.80
  -3   7   1   64.39    5.10
   2  -7  -1  999.40   62.99
   2  -7  -1 1114.09   64.89
   2  -7  -1 1087.39   63.39
  -2   7   1 1046.30   63.79
   1  -7  -1 1866.61  101.89
   1  -7  -1 1512.75  101.89
   1  -7  -1 1702.43  101.49
  -1   7   1 1785.32  102.59
   0  -7  -1  455.35   27.60
   0  -7  -1  444.46   28.40
   0   7   1  484.25   28.90
  -1  -7  -1  660.03   40.90
   1   7   1  719.13   42.40
  -2  -7  -1  277.67   18.00
   2   7   1  270.47   18.30
   2   7   1  270.57   17.20
   2   7   1  290.27   16.80
  -3  -7  -1   55.49    5.40
   3   7   1   58.89    4.70
   3   7   1   60.39    5.90
   3   7   1   63.99    4.30
  -4  -7  -1   55.19    5.40
   4   7   1   49.50    4.50
   4   7   1   58.89    5.80
   4   7   1   53.99    4.10
  -5  -7  -1  467.45   29.30
   5   7   1  431.46   28.50
   5   7   1  477.45   29.40
  -6  -7  -1  326.97   21.80
   6   7   1  327.27   21.60
   6   7   1  323.17   21.10
  -7  -7  -1   57.39    6.30
   7   7   1   42.20    4.80
   7   7   1   53.59    5.90
  -8  -7  -1  178.98   13.00
   8   7   1  147.89   11.80
  -9  -7  -1  229.88   16.30
   9   7   1  205.98   15.20
 -10  -7  -1    4.50    4.10
  10   7   1   11.90    3.80
 -11  -7  -1   39.80    5.50
  11   7   1   30.60    4.40
 -12  -7  -1   38.60    5.40
  12   7   1   36.90    4.70
 -13  -7  -1    7.50    2.80
  13   7   1    4.60    2.20
  17  -8  -1   21.80    4.50
  17  -8  -1   16.90    3.20
  16  -8  -1   30.00    4.80
  16  -8  -1   36.00    4.70
  15  -8  -1    5.70    2.40
  15  -8  -1    7.30    1.90
  15  -8  -1    7.20    2.00
  15  -8  -1    4.30    3.10
  14  -8  -1  459.95   29.00
  14  -8  -1  473.05   29.40
  14  -8  -1  477.85   30.30
  14  -8  -1  473.85   30.40
  13  -8  -1  294.57   18.20
  13  -8  -1  263.77   19.00
  13  -8  -1  289.17   19.50
  13  -8  -1  289.37   18.60
  12  -8  -1  196.98   14.50
  12  -8  -1  196.58   14.90
  12  -8  -1  210.78   14.30
  12  -8  -1  220.78   13.90
 -12   8   1  226.88   15.20
  11  -8  -1 1322.47   75.19
  11  -8  -1 1054.29   77.79
  11  -8  -1 1265.67   75.79
 -11   8   1 1367.76   75.79
  10  -8  -1  297.57   19.20
  10  -8  -1  275.97   19.00
  10  -8  -1  285.67   18.70
  10  -8  -1  288.77   19.70
 -10   8   1  327.97   19.00
   9  -8  -1  721.83   48.50
   9  -8  -1  786.32   48.20
   9  -8  -1  811.82   47.80
  -9   8   1  842.62   47.80
   8  -8  -1  154.98   10.10
   8  -8  -1  147.09   10.90
   8  -8  -1  158.48   10.70
   8  -8  -1  148.39   10.00
  -8   8   1  149.49   10.00
   7  -8  -1  205.88   13.90
   7  -8  -1  231.38   14.40
   7  -8  -1  212.98   15.00
   7  -8  -1  233.08   14.80
  -7   8   1  230.98   14.50
  -7   8   1  234.78   14.00
   6  -8  -1  284.47   19.00
   6  -8  -1  294.97   18.70
   6  -8  -1  302.87   18.40
  -6   8   1  296.97   18.70
   5  -8  -1  189.28   11.90
   5  -8  -1  174.88   11.30
   5  -8  -1  183.58   11.70
  -5   8   1  170.48   11.70
  -5   8   1  173.68   10.90
  -5   8   1  163.88   10.50
   4  -8  -1  593.24   34.80
   4  -8  -1  599.04   34.90
   4  -8  -1  547.45   34.40
  -4   8   1  540.65   35.00
   3  -8  -1 7662.73  451.55
   2  -8  -1  559.44   34.30
   2  -8  -1  619.94   34.90
   2  -8  -1  530.55   34.70
   2  -8  -1  622.34   34.80
  -2   8   1  518.95   36.00
   1  -8  -1  763.32   47.30
   1  -8  -1  762.02   48.00
   1  -8  -1  824.22   47.80
  -1   8   1  824.32   48.60
   0  -8  -1   65.89    4.70
   0  -8  -1   63.99    5.60
   0   8   1   81.39    6.50
  -1  -8  -1  599.44   38.40
  -1  -8  -1  629.14   37.20
   1   8   1  645.94   39.00
  -2  -8  -1  249.68   16.80
   2   8   1  258.17   16.80
   2   8   1  253.47   17.30
  -3  -8  -1  190.28   13.70
   3   8   1  208.28   14.20
   3   8   1  194.98   12.70
  -4  -8  -1  897.61   56.59
   4   8   1  949.31   56.89
  -5  -8  -1  551.04   34.70
   5   8   1  528.45   33.60
   5   8   1  552.84   34.70
  -6  -8  -1  153.38   11.90
   6   8   1  148.99   11.60
   6   8   1  143.29   10.60
  -7  -8  -1  185.18   13.80
   7   8   1  172.98   13.40
   7   8   1  177.58   12.60
  -8  -8  -1   76.49    8.10
   8   8   1   78.89    6.80
  -9  -8  -1   60.29    6.90
   9   8   1   51.59    5.60
 -10  -8  -1   72.79    7.60
  10   8   1   66.39    6.40
 -11  -8  -1  177.68   12.70
  11   8   1  140.89   11.10
 -12  -8  -1  118.59   11.30
  12   8   1  103.99    8.20
  17  -9  -1   16.40    3.70
  17  -9  -1   12.80    3.40
  16  -9  -1   51.49    6.20
  16  -9  -1   40.90    5.00
  16  -9  -1   52.29    4.50
  15  -9  -1  301.07   18.50
  15  -9  -1  293.67   18.70
  15  -9  -1  276.37   19.30
  15  -9  -1  293.57   19.90
  14  -9  -1  137.29    9.80
  14  -9  -1  128.09   10.00
  14  -9  -1  132.49    9.30
  14  -9  -1  134.59   10.80
  13  -9  -1   18.00    3.90
  13  -9  -1   17.80    3.10
  13  -9  -1   20.40    3.40
  13  -9  -1   17.30    2.80
  12  -9  -1  722.43   46.50
  12  -9  -1  762.72   47.30
  12  -9  -1  768.42   46.10
  12  -9  -1  784.82   46.70
  11  -9  -1   66.89    7.10
  11  -9  -1   72.19    6.40
  11  -9  -1   68.09    5.90
  11  -9  -1   71.29    5.90
  10  -9  -1  524.25   35.10
  10  -9  -1  583.94   35.50
  10  -9  -1  519.95   34.00
  10  -9  -1  565.14   34.20
 -10   9   1  590.54   33.90
   9  -9  -1  468.85   28.80
   9  -9  -1  466.95   28.30
   9  -9  -1  428.06   29.10
   9  -9  -1  421.86   27.90
  -9   9   1  454.15   28.10
  -9   9   1  501.35   27.90
   8  -9  -1  532.25   32.10
   8  -9  -1  539.65   32.60
   8  -9  -1  493.35   32.90
  -8   9   1  492.95   32.10
  -8   9   1  560.74   31.70
   7  -9  -1  553.24   33.30
   7  -9  -1  532.95   33.70
   7  -9  -1  542.85   32.90
  -7   9   1  524.25   34.30
   6  -9  -1  751.12   45.70
   6  -9  -1  764.12   46.10
   6  -9  -1  750.02   46.40
  -6   9   1  739.83   45.10
  -6   9   1  785.42   46.60
   5  -9  -1  901.61   53.79
   5  -9  -1  844.12   53.39
   5  -9  -1  937.61   54.19
  -5   9   1  883.51   54.19
   4  -9  -1  174.28   11.20
   4  -9  -1  147.09   10.40
   4  -9  -1  168.48   11.00
  -4   9   1  154.18   11.40
   3  -9  -1  566.74   36.20
   3  -9  -1  603.24   36.00
   3  -9  -1  651.43   36.50
   3  -9  -1  536.45   36.20
  -3   9   1  631.54   37.20
   2  -9  -1  895.91   49.70
   2  -9  -1  812.02   49.10
   2  -9  -1  748.63   49.60
  -2   9   1  831.52   50.49
   1  -9  -1  230.98   15.40
   1  -9  -1  225.68   14.50
  -1   9   1  247.48   16.20
   0  -9  -1 1186.18   73.89
   0  -9  -1 1211.68   72.79
   0   9   1 1284.37   74.59
  -1  -9  -1   71.09    6.60
  -1  -9  -1   80.89    5.30
   1   9   1   85.29    7.50
  -2  -9  -1  163.28   12.30
   2   9   1  181.98   13.00
  -3  -9  -1  365.66   24.60
   3   9   1  388.96   25.10
  -4  -9  -1  652.33   41.70
   4   9   1  655.73   40.90
   4   9   1  685.23   42.00
  -5  -9  -1  321.87   21.50
   5   9   1  311.17   21.40
   5   9   1  306.47   19.90
  -6  -9  -1   67.99    7.40
   6   9   1   67.29    7.30
  -7  -9  -1  356.06   22.70
   7   9   1  302.97   20.70
   7   9   1  312.77   21.70
  -8  -9  -1   68.99    7.50
   8   9   1   59.09    5.70
  -9  -9  -1    3.10    2.50
   9   9   1    9.40    2.20
 -10  -9  -1  351.46   21.80
  10   9   1  257.57   21.20
 -11  -9  -1   18.50    4.20
  17 -10  -1   24.10    4.10
  16 -10  -1  103.59    7.70
  16 -10  -1  101.79    8.80
  15 -10  -1   31.50    3.70
  15 -10  -1   21.30    3.60
  15 -10  -1   28.30    4.70
  14 -10  -1  123.69   11.10
  14 -10  -1  116.69   10.00
  14 -10  -1  115.29   13.40
  13 -10  -1   73.79    9.10
  13 -10  -1   81.79    6.80
  13 -10  -1   87.79    8.30
  13 -10  -1   91.89    7.40
  12 -10  -1   53.09    5.70
  12 -10  -1   51.79    5.10
  12 -10  -1   55.19    6.50
  11 -10  -1  559.64   33.70
  11 -10  -1  568.04   34.20
  11 -10  -1  505.35   34.60
  10 -10  -1  336.77   20.80
  10 -10  -1  337.37   21.30
  10 -10  -1  303.57   21.80
   9 -10  -1  653.93   41.90
   9 -10  -1  695.53   40.90
  -9  10   1  659.83   40.90
   8 -10  -1   43.70    4.90
   8 -10  -1   43.40    4.40
   8 -10  -1   44.70    5.40
  -8  10   1   49.99    4.60
   7 -10  -1  245.38   16.20
   7 -10  -1  249.58   15.80
   7 -10  -1  235.28   16.60
  -7  10   1  247.08   16.30
   6 -10  -1  246.28   16.10
   6 -10  -1  248.08   15.70
   6 -10  -1  240.78   16.50
  -6  10   1  242.38   16.40
   5 -10  -1   44.40    4.80
   5 -10  -1   39.80    4.50
   5 -10  -1   36.80    3.80
  -5  10   1   43.00    4.80
   4 -10  -1  852.21   54.39
   4 -10  -1  929.11   55.29
   4 -10  -1  929.81   54.89
  -4  10   1  922.31   55.69
   3 -10  -1 2780.42  153.98
   3 -10  -1 2587.04  153.38
   3 -10  -1 2381.26  153.58
  -3  10   1 2620.74  154.78
   2 -10  -1   46.50    3.80
   2 -10  -1   41.10    4.20
   2 -10  -1   45.40    4.50
  -2  10   1   51.39    5.70
   1 -10  -1  362.96   21.50
   1 -10  -1  329.47   22.40
  -1  10   1  362.06   23.40
   0 -10  -1   75.49    7.00
   0 -10  -1   85.59    5.70
   0  10   1   87.89    7.90
  -1 -10  -1  150.18   10.00
  -1 -10  -1  162.88   11.80
   1  10   1  169.78   12.60
  -2 -10  -1  588.34   36.40
   2  10   1  561.34   38.70
  -3 -10  -1   99.29    8.70
   3  10   1   96.69    9.20
  -4 -10  -1   85.19    8.30
   4  10   1   84.49    8.40
  -5 -10  -1 1097.79   66.69
   5  10   1 1059.09   66.49
  -6 -10  -1   53.29    6.60
   6  10   1   38.40    5.90
  -7 -10  -1   37.00    5.80
   7  10   1   35.70    5.80
  -8 -10  -1  271.87   19.60
  -9 -10  -1  151.48   12.50
 -10 -10  -1   44.90    6.00
  17 -11  -1   37.40    4.90
  16 -11  -1    1.90    3.10
  16 -11  -1    4.50    2.00
  15 -11  -1   14.30    2.60
  15 -11  -1   19.40    4.10
  15 -11  -1   16.70    2.80
  14 -11  -1  132.69    9.80
  14 -11  -1  131.79   10.70
  14 -11  -1  126.09    9.40
  13 -11  -1   93.99    7.80
  13 -11  -1   83.89    8.40
  13 -11  -1  101.59    7.50
  12 -11  -1   11.80    3.70
  12 -11  -1   10.20    2.30
  12 -11  -1   14.10    3.10
  11 -11  -1  367.96   23.00
  11 -11  -1  355.76   22.50
  11 -11  -1  332.77   23.60
  10 -11  -1  264.87   19.60
  10 -11  -1  298.97   19.10
  10 -11  -1  283.77   18.50
 -10  11   1  291.57   18.40
   9 -11  -1 1037.80   60.19
   9 -11  -1 1031.90   60.69
   9 -11  -1  944.51   61.19
  -9  11   1  969.00   60.39
   8 -11  -1   45.90    5.80
   8 -11  -1   48.90    4.70
   8 -11  -1   47.00    5.20
  -8  11   1   53.19    5.30
   7 -11  -1  152.98   11.80
  -7  11   1  162.38   11.70
   6 -11  -1   85.19    7.00
   6 -11  -1   75.69    6.20
   6 -11  -1   77.69    7.20
  -6  11   1   79.39    7.20
   5 -11  -1  138.39   10.70
   5 -11  -1  153.38   10.40
   5 -11  -1  140.89    9.70
  -5  11   1  134.99   10.90
   4 -11  -1  381.36   23.50
   4 -11  -1  383.56   23.90
   4 -11  -1  355.26   22.80
  -4  11   1  355.76   24.30
   3 -11  -1  713.73   40.80
   3 -11  -1  631.24   40.40
   3 -11  -1  658.83   40.00
  -3  11   1  647.34   41.70
   2 -11  -1   77.49    5.40
   2 -11  -1   66.49    6.00
  -2  11   1   73.59    7.50
   1 -11  -1  179.88   11.50
   1 -11  -1  178.88   12.70
  -1  11   1  178.38   13.70
   0 -11  -1  453.75   27.60
   0 -11  -1  440.06   29.10
   0  11   1  474.25   30.30
   1  11   1 1664.53  101.09
  -2 -11  -1  204.98   15.00
   2  11   1  207.38   15.70
  -3 -11  -1  177.88   13.60
   3  11   1  175.68   14.00
  -4 -11  -1  469.65   30.60
   4  11   1  457.85   30.70
  -5 -11  -1  100.99    9.30
   5  11   1   89.49    9.10
  -6 -11  -1   13.90    3.70
   6  11   1   16.90    4.10
  -7 -11  -1  243.48   18.00
  -8 -11  -1   41.60    6.10
  -9 -11  -1   47.60    6.30
  16 -12  -1    0.50    2.60
  16 -12  -1    1.80    1.60
  15 -12  -1   70.39    7.00
  15 -12  -1   67.89    6.00
  15 -12  -1   75.59    6.00
  14 -12  -1   28.50    4.00
  14 -12  -1   32.00    5.10
  14 -12  -1   36.60    4.50
  13 -12  -1   37.70    5.30
  13 -12  -1   41.70    6.50
  13 -12  -1   32.40    4.40
  12 -12  -1   99.59    8.20
  12 -12  -1   96.69    7.70
  12 -12  -1   87.49    8.80
  11 -12  -1  218.08   16.80
  11 -12  -1  241.68   16.20
  11 -12  -1  241.18   15.70
  10 -12  -1  133.09    9.80
  10 -12  -1  141.79   10.40
  10 -12  -1  117.39   10.90
 -10  12   1  136.99    9.90
   9 -12  -1   21.80    4.60
   9 -12  -1   16.30    3.00
   9 -12  -1   22.50    4.10
  -9  12   1   24.70    4.00
   8 -12  -1  125.29    9.60
   8 -12  -1  124.49    9.00
   8 -12  -1  110.49   10.10
  -8  12   1  127.89   12.00
   7 -12  -1  357.76   22.40
   7 -12  -1  338.87   23.10
   7 -12  -1  334.27   21.70
   6 -12  -1    4.70    3.40
   6 -12  -1    6.00    2.10
   6 -12  -1    6.20    2.40
   5 -12  -1  120.99    9.50
   5 -12  -1  104.09    8.10
   5 -12  -1  119.69    9.00
   4 -12  -1   46.80    4.60
   4 -12  -1   54.29    5.80
   4 -12  -1   53.69    5.40
  -4  12   1   49.60    6.40
   3 -12  -1  106.09    7.60
  -3  12   1  111.59    9.80
   2 -12  -1  141.79    9.50
   2 -12  -1  144.09   10.50
  -2  12   1  141.19   11.80
   1 -12  -1   14.60    2.20
   1 -12  -1   17.40    3.30
  -1  12   1   23.30    5.00
   0 -12  -1   48.80    5.50
   0 -12  -1   44.40    3.70
   0  12   1   49.99    6.90
  -1 -12  -1  273.07   19.20
   1  12   1  286.17   20.20
  -2 -12  -1  111.89    9.80
   2  12   1  110.69   10.50
   3  12   1  945.91   59.19
  -4 -12  -1  125.19   10.80
   4  12   1  116.89   10.80
  -5 -12  -1   12.60    4.50
   5  12   1   11.90    4.60
  -6 -12  -1   83.69    8.30
   6  12   1   66.79    7.70
  -7 -12  -1  106.39    9.80
  -8 -12  -1   45.20    6.10
  16 -13  -1   64.59    5.20
  16 -13  -1   57.99    7.20
  15 -13  -1   28.10    3.70
  15 -13  -1   25.70    4.70
  14 -13  -1   15.60    3.10
  14 -13  -1   12.50    3.50
  14 -13  -1   15.20    2.90
  13 -13  -1   20.40    3.10
  13 -13  -1   27.50    4.70
  12 -13  -1  292.27   18.70
  12 -13  -1  232.48   21.20
  11 -13  -1    3.10    3.10
  11 -13  -1    3.30    2.00
  11 -13  -1    1.60    2.60
  10 -13  -1  357.86   26.70
  10 -13  -1  423.96   25.60
  10 -13  -1  435.76   26.20
 -10  13   1  390.46   25.80
   9 -13  -1  148.99   10.90
   9 -13  -1  143.79   10.20
   9 -13  -1  131.39   11.50
  -9  13   1  132.09   10.70
   8 -13  -1   37.00    5.20
   8 -13  -1   38.30    4.40
   8 -13  -1   36.40    5.60
  -8  13   1   36.80    5.20
   7 -13  -1  532.95   31.20
   7 -13  -1  463.35   31.70
   7 -13  -1  483.35   30.30
  -7  13   1  470.55   31.70
   6 -13  -1  314.57   20.00
   6 -13  -1  337.27   20.90
   6 -13  -1  304.17   21.30
  -6  13   1  293.77   21.60
   5 -13  -1   64.89    5.70
   5 -13  -1   71.59    7.20
  -5  13   1   70.49    7.70
   4 -13  -1   33.20    3.70
   4 -13  -1   34.30    5.20
  -4  13   1   44.40    6.10
   3 -13  -1  136.19   10.30
   3 -13  -1  112.69    8.50
  -3  13   1  127.89   11.10
   2 -13  -1  443.46   27.70
   2 -13  -1  455.25   28.80
  -2  13   1  459.95   30.50
   1 -13  -1  344.17   22.10
   1 -13  -1  306.17   20.50
  -1  13   1  350.26   23.60
   0 -13  -1  356.26   24.40
   0  13   1  385.96   25.90
  -1 -13  -1  156.48   12.00
   1  13   1  145.89   13.00
  -2 -13  -1   44.40    5.90
   2  13   1   48.40    7.00
  -3 -13  -1   25.50    4.50
   3  13   1   31.90    5.50
  -4 -13  -1   94.09    8.60
   4  13   1   71.39    8.40
  -5 -13  -1   26.70    4.90
   5  13   1   24.90    4.60
  -6 -13  -1   13.00    3.50
   6  13   1   11.10    4.00
  -7 -13  -1   46.20    6.10
  15 -14  -1   12.40    3.00
  15 -14  -1   20.50    3.70
  14 -14  -1    3.20    3.30
  14 -14  -1    3.80    2.20
  13 -14  -1   23.60    3.70
  13 -14  -1   29.70    4.50
  13 -14  -1   30.10    4.80
  12 -14  -1  103.39   10.10
  12 -14  -1  120.49    9.00
  12 -14  -1  125.49    9.60
  11 -14  -1  299.27   19.20
  11 -14  -1  283.57   19.90
  11 -14  -1  295.47   21.60
  10 -14  -1   77.49    7.30
  10 -14  -1   57.89    7.50
  10 -14  -1   80.39    6.60
 -10  14   1   64.79    6.70
   9 -14  -1   56.49    5.60
   9 -14  -1   54.69    6.30
   9 -14  -1   53.69    6.90
  -9  14   1   62.49    6.50
   8 -14  -1   79.49    6.90
   8 -14  -1   68.39    8.10
   8 -14  -1   85.89    7.80
  -8  14   1   89.39    8.30
   7 -14  -1  507.15   34.30
   7 -14  -1  550.24   33.60
   7 -14  -1  524.55   32.80
  -7  14   1  530.55   34.50
   6 -14  -1  215.78   15.40
   6 -14  -1  197.08   13.60
  -6  14   1  199.38   15.60
   5 -14  -1  133.09    9.50
   5 -14  -1  134.09   11.10
  -5  14   1  137.09   11.80
   4 -14  -1   20.40    4.20
   4 -14  -1   23.40    3.10
  -4  14   1   19.60    4.70
   3 -14  -1  189.38   13.30
   3 -14  -1  163.08   11.40
  -3  14   1  166.28   14.10
   2 -14  -1  155.68   10.60
  -2  14   1  166.08   13.70
   1 -14  -1   26.00    2.90
   1 -14  -1   33.40    4.60
  -1  14   1   34.20    6.20
   0 -14  -1  193.08   14.20
   0  14   1  199.78   15.90
  -1 -14  -1   11.90    3.40
   1  14   1    8.10    3.60
  -2 -14  -1   83.09   11.20
   2  14   1  109.49   11.60
  -3 -14  -1  114.69    9.90
   3  14   1  104.99   10.40
  -4 -14  -1  153.58   12.00
   4  14   1  142.29   12.10
  -5 -14  -1   83.39    7.90
   5  14   1   72.49    7.90
  14 -15  -1  134.79    9.30
  14 -15  -1  112.29    9.30
  13 -15  -1   43.40    5.00
  12 -15  -1  103.09    9.30
  12 -15  -1  115.99    8.70
  11 -15  -1    3.40    3.00
  11 -15  -1    1.00    2.00
  10 -15  -1  202.88   15.70
  10 -15  -1  222.38   14.50
 -10  15   1  213.78   15.40
   9 -15  -1   83.99    7.90
  -9  15   1   85.99   11.30
   8 -15  -1    2.50    2.00
   8 -15  -1   -2.30    2.30
  -8  15   1    7.10    3.30
   7 -15  -1  108.89   10.10
   7 -15  -1  118.39    8.70
  -7  15   1  121.19   10.70
   6 -15  -1   66.09    7.20
   6 -15  -1   63.29    5.80
  -6  15   1   73.59    8.10
   5 -15  -1   12.70    3.50
   5 -15  -1   15.30    2.90
  -5  15   1   13.50    4.20
   4 -15  -1   79.49    6.60
   4 -15  -1   88.89    8.40
  -4  15   1   92.99    9.50
   3 -15  -1   17.10    3.90
   3 -15  -1   13.30    2.30
  -3  15   1   12.50    4.20
   2 -15  -1  133.19    9.40
   2 -15  -1  147.99   11.60
  -2  15   1  142.99   12.90
  -1  15   1  509.55   35.20
   0 -15  -1   74.89    7.40
   0  15   1   73.99    8.80
  -1 -15  -1   13.60    3.50
   1  15   1   12.60    4.20
  -2 -15  -1   14.40    3.40
   2  15   1   25.40    5.30
  -3 -15  -1    6.70    2.70
   3  15   1    7.70    3.70
  -4 -15  -1   16.40    3.90
   4  15   1   13.90    4.80
  -5 -15  -1   16.70    3.50
   5  15   1   26.10    4.70
  13 -16  -1   54.89    7.20
  13 -16  -1   73.89    6.20
  12 -16  -1   38.00    5.80
  12 -16  -1   43.80    4.90
  11 -16  -1  211.38   13.80
  11 -16  -1  186.78   14.40
  10 -16  -1   98.99    9.10
  10 -16  -1  103.59    8.10
 -10  16   1   99.79    9.00
   9 -16  -1    8.70    3.20
   9 -16  -1    3.70    2.40
  -9  16   1    7.20    3.30
   8 -16  -1  150.58   12.90
   8 -16  -1  165.78   11.60
  -8  16   1  175.68   13.30
   7 -16  -1   20.50    3.30
   7 -16  -1   14.30    3.70
  -7  16   1   16.40    4.50
   6 -16  -1   61.69    5.50
   6 -16  -1   58.49    6.90
  -6  16   1   55.99    7.60
   5 -16  -1   92.89    8.80
   5 -16  -1   80.49    6.90
  -5  16   1  101.69    9.80
   4 -16  -1  210.08   14.00
   4 -16  -1  213.78   15.80
  -4  16   1  218.38   17.00
   3 -16  -1  165.88   12.60
   3 -16  -1  145.59   10.40
  -3  16   1  162.68   13.70
   2 -16  -1  787.12   48.30
  -2  16   1  749.03   49.30
   1 -16  -1  273.37   19.00
  -1  16   1  263.27   20.00
   0  16   1   63.29    8.20
   1  16   1   67.29    8.20
   2  16   1   44.60    6.60
   3  16   1   15.70    4.10
  12 -17  -1   24.50    3.90
  11 -17  -1  137.59   10.90
  11 -17  -1  144.69   10.30
  10 -17  -1  258.47   18.90
  10 -17  -1  281.87   17.20
 -10  17   1  239.38   18.80
   9 -17  -1   85.59    8.80
   9 -17  -1  104.79    7.90
  -9  17   1  112.19    9.60
   8 -17  -1    4.60    3.10
   8 -17  -1    8.80    2.50
  -8  17   1   14.20    4.10
   7 -17  -1  156.08   10.50
   7 -17  -1  139.79   11.80
  -7  17   1  147.19   12.60
   6 -17  -1  513.05   33.10
   6 -17  -1  522.95   34.80
  -6  17   1  584.64   36.00
   5 -17  -1  100.49    9.10
   5 -17  -1   95.89    7.40
  -5  17   1  106.19   10.40
   4 -17  -1  205.18   15.50
  -4  17   1  218.78   16.90
   3 -17  -1   74.09    7.40
  -3  17   1   70.39    8.80
   2 -17  -1   24.70    4.60
  -2  17   1   11.60    4.10
   1 -17  -1   59.89    6.50
  -1  17   1   65.39    8.00
   0 -17  -1  100.09    9.20
   0  17   1   94.29    9.70
  -1 -17  -1   48.00    5.20
   1  17   1   35.90    6.90
  10 -18  -1  154.58   10.80
 -10  18   1  155.98   12.10
   9 -18  -1   48.60    6.50
   9 -18  -1   66.39    6.20
  -9  18   1   74.39    7.40
   8 -18  -1  108.89    9.30
   8 -18  -1  105.39    9.10
  -8  18   1  129.49   11.70
   7 -18  -1   98.59    9.50
   7 -18  -1  116.59    9.70
  -7  18   1  137.19   11.20
   6 -18  -1   39.30    4.50
   6 -18  -1   40.90    5.30
  -6  18   1   45.40    6.70
   5 -18  -1  251.67   18.90
  -5  18   1  299.07   20.30
   4 -18  -1  142.49   11.50
  -4  18   1  150.38   12.70
   3 -18  -1   31.00    4.70
  -3  18   1   29.80    5.60
   2 -18  -1   72.29    7.20
  -2  18   1   98.09   11.20
   1 -18  -1    5.40    2.50
  -1  18   1    1.80    3.20
  -3  19  -2   34.20    5.70
   3 -19   2   34.00    5.10
  -4  19  -2  162.18   13.10
   4 -19   2  145.49   12.00
  -5  19  -2  324.57   21.20
   5 -19   2  261.17   19.90
  -6  19  -2    0.30    3.30
   6 -19   2    7.70    2.80
  -7  19  -2  138.59   11.20
   7 -19   2  109.29    9.90
   1  18  -2  101.19    9.80
  -1 -18   2  109.19    9.00
   0  18  -2   24.50    5.20
  -1  18  -2  105.09   10.70
   1 -18   2  110.89    9.50
  -2  18  -2   80.59    9.40
   2 -18   2   80.39    8.10
  -3  18  -2  291.57   20.60
   3 -18   2  261.97   19.50
  -4  18  -2  216.58   16.40
   4 -18   2  189.88   15.30
  -5  18  -2   15.50    4.60
   5 -18   2    6.70    3.00
  -6  18  -2  549.65   33.70
   6 -18   2  455.55   32.70
  -7  18  -2   26.70    5.40
   7 -18   2   17.50    4.40
  -8  18  -2   96.79   12.20
   8 -18   2   77.09    6.90
   8 -18   2   95.69    9.80
  -9  18  -2   36.00    5.50
   9 -18   2   33.20    4.40
   9 -18   2   30.80    5.20
  10 -18   2    7.90    2.50
  10 -18   2    5.40    3.00
   3  17  -2   -4.20    2.80
  -3 -17   2   10.30    5.60
   2  17  -2   31.00    5.80
  -2 -17   2   26.60    4.70
   1  17  -2    7.70    4.10
  -1 -17   2    9.20    3.40
   0  17  -2   71.59    8.60
   0 -17   2   64.89    7.40
  -1  17  -2   87.09   10.10
   1 -17   2  104.49    9.40
  -2  17  -2   73.59    9.00
   2 -17   2   69.99    8.00
  -3  17  -2   86.89    9.80
   3 -17   2   89.09    9.00
  -4  17  -2    4.70    3.60
   4 -17   2    5.60    3.70
  -5  17  -2  209.18   16.00
   5 -17   2  196.88   15.40
   5 -17   2  188.68   13.30
  -6  17  -2   37.80    6.30
   6 -17   2   23.50    3.50
   6 -17   2   37.70    6.40
  -7  17  -2  155.88   12.50
   7 -17   2  139.39   10.30
   7 -17   2  135.79   12.30
  -8  17  -2   30.70    5.50
   8 -17   2   19.40    4.60
   8 -17   2   21.70    3.30
  -9  17  -2  156.88   12.00
   9 -17   2  135.69   12.00
   9 -17   2  145.29   10.50
 -10  17  -2   17.20    4.20
  10 -17   2   13.20    3.80
  10 -17   2   16.60    3.00
  11 -17   2  158.88   12.80
  11 -17   2  171.88   11.60
  12 -17   2   30.70    4.60
  12 -17   2   31.00    4.00
   5  16  -2   19.40    4.00
  -5 -16   2   16.40    3.40
   4  16  -2   47.30    7.20
  -4 -16   2   48.50    8.10
   3  16  -2   96.79    9.20
  -3 -16   2   79.99    7.70
   2  16  -2  172.48   14.40
  -2 -16   2  176.18   12.90
   1  16  -2   47.90    7.80
  -1 -16   2   55.49    6.10
   0  16  -2   51.69    7.90
   0 -16   2   61.89    7.20
  -1  16  -2  160.38   14.30
   1 -16   2  177.58   13.60
  -2  16  -2  156.18   16.80
   2 -16   2  154.18   15.20
  -3  16  -2   38.00    7.60
   3 -16   2   47.80    9.60
  -4  16  -2   11.40    5.80
   4 -16   2    7.70    2.60
   4 -16   2   14.00    4.90
  -5  16  -2   58.49   10.30
  -6  16  -2  194.48   16.90
   6 -16   2  209.18   17.40
   6 -16   2  191.68   13.70
  -7  16  -2   13.50    4.10
   7 -16   2    5.70    2.40
   7 -16   2    7.30    3.90
  -8  16  -2   11.80    3.80
   8 -16   2   12.50    3.90
   8 -16   2   16.90    3.20
  -9  16  -2   38.80    5.70
   9 -16   2   33.40    4.50
   9 -16   2   29.10    5.70
 -10  16  -2   82.59    8.20
  10 -16   2   83.69    8.90
  10 -16   2   90.29    7.20
  11 -16   2   45.00    6.30
  11 -16   2   48.60    5.00
  12 -16   2   96.79    7.30
  12 -16   2   73.99   10.80
  13 -16   2   31.50    3.70
  13 -16   2   17.70    3.80
   6  15  -2   13.30    4.00
   5  15  -2    9.10    3.70
  -5 -15   2   12.30    3.10
   4  15  -2   57.69    7.60
  -4 -15   2   57.09    6.60
   3  15  -2   35.00    6.10
   2  15  -2  237.68   18.10
   1  15  -2   26.10    5.30
   0  15  -2   82.09    9.10
   0 -15   2   69.59    7.10
  -1  15  -2   14.30    4.30
  -2  15  -2  445.86   29.70
   2 -15   2  398.96   26.70
   2 -15   2  458.85   29.00
  -3  15  -2   29.60    6.20
   3 -15   2   24.70    5.10
   3 -15   2   29.20    3.70
  -4  15  -2  204.08   15.50
   4 -15   2  201.78   15.10
   4 -15   2  172.38   12.80
  -5  15  -2  316.77   22.80
   5 -15   2  317.37   20.80
   5 -15   2  342.07   23.10
  -6  15  -2   70.89    8.20
   6 -15   2   79.39    8.50
   6 -15   2   73.99    6.50
  -7  15  -2   11.50    3.70
   7 -15   2    6.30    2.40
   7 -15   2    8.10    3.70
  -8  15  -2  144.39   11.80
   8 -15   2  144.39   10.50
   8 -15   2  139.59   12.40
  -9  15  -2  243.48   18.40
   9 -15   2  246.48   16.50
   9 -15   2  241.68   18.90
 -10  15  -2   65.39    6.40
  10 -15   2   48.00    5.40
  10 -15   2   44.10    7.00
  11 -15   2   34.00    4.40
  11 -15   2   31.70    6.00
  12 -15   2  219.68   14.60
  12 -15   2  214.58   16.20
  13 -15   2   58.99    5.60
  13 -15   2   78.49    9.50
  14 -15   2   49.99    5.90
  -8 -14   2    9.90    3.20
  -7 -14   2   22.20    4.40
   6  14  -2   28.90    4.90
  -6 -14   2   32.80    5.40
   5  14  -2   40.50    6.40
  -5 -14   2   39.10    5.90
   4  14  -2  332.57   23.30
   3  14  -2   13.60    4.50
  -3 -14   2   10.60    3.00
   2  14  -2  836.62   53.99
  -2 -14   2  871.51   53.29
   1  14  -2   26.30    5.80
  -1 -14   2   13.90    3.30
   0  14  -2    6.90    3.80
  -1  14  -2  327.67   22.00
   1 -14   2  281.37   19.80
  -2  14  -2  332.67   23.30
   2 -14   2  298.17   20.60
   2 -14   2  365.66   22.90
  -3  14  -2   78.59    8.30
   3 -14   2   75.29    7.80
   3 -14   2   55.39    5.60
  -4  14  -2   36.90    6.20
   4 -14   2   40.50    6.20
   4 -14   2   33.70    4.20
  -5  14  -2  265.27   18.90
   5 -14   2  258.87   18.80
   5 -14   2  256.87   17.00
  -6  14  -2  298.17   20.50
   6 -14   2  275.07   18.80
   6 -14   2  302.47   20.90
  -7  14  -2  241.48   16.50
   7 -14   2  212.58   16.90
   7 -14   2  221.78   15.10
  -8  14  -2   31.70    5.20
   8 -14   2   29.20    4.10
   8 -14   2   36.10    6.30
  -9  14  -2   25.60    4.40
   9 -14   2   21.30    3.50
   9 -14   2   28.80    5.60
 -10  14  -2   62.19    6.30
  10 -14   2   57.79    7.70
  10 -14   2   52.09    6.20
  11 -14   2  283.17   20.40
  11 -14   2  276.17   18.30
  12 -14   2   17.60    4.80
  12 -14   2   18.30    3.10
  13 -14   2  188.78   12.40
  13 -14   2  172.68   14.00
  14 -14   2   19.70    4.50
  -9 -13   2    8.80    3.40
  -8 -13   2   18.40    4.20
   7  13  -2   47.50    6.80
   6  13  -2   73.09    8.30
  -6 -13   2   80.69    8.30
   5  13  -2   14.40    4.40
  -5 -13   2   30.60    5.40
   4  13  -2   72.39    8.60
  -4 -13   2   72.79    7.70
   3  13  -2  316.77   22.60
  -3 -13   2  321.77   21.90
   2  13  -2  409.56   28.30
  -2 -13   2  426.36   27.50
   1  13  -2 1052.79   65.49
  -1 -13   2 1050.29   64.49
   0  13  -2  142.69   12.50
   0 -13   2  153.08   11.20
  -1  13  -2  507.35   32.70
   1 -13   2  484.55   30.30
  -2  13  -2  458.15   28.60
   2 -13   2  416.46   26.20
   2 -13   2  400.96   26.60
  -3  13  -2  102.69    9.60
   3 -13   2   97.39    7.70
   3 -13   2  118.89    9.50
  -4  13  -2   52.69    6.50
   4 -13   2   50.99    4.90
   4 -13   2   55.29    6.60
  -5  13  -2  615.74   39.70
   5 -13   2  635.24   39.90
   5 -13   2  626.24   38.30
  -6  13  -2   13.70    3.70
   6 -13   2   15.60    2.80
   6 -13   2   11.90    3.60
  -7  13  -2  455.35   28.80
   7 -13   2  436.36   29.50
   7 -13   2  437.96   27.70
  -8  13  -2   58.39    6.20
   8 -13   2   48.80    7.00
   8 -13   2   51.69    5.30
  -9  13  -2  118.79    9.60
   9 -13   2  117.99    8.90
   9 -13   2  116.19   10.90
 -10  13  -2   43.70    5.30
  10 -13   2   52.29    5.10
  10 -13   2   51.39    7.20
  11 -13   2   31.90    4.20
  11 -13   2   27.00    5.10
  12 -13   2  405.16   27.30
  12 -13   2  400.16   25.40
  13 -13   2   30.60    4.00
  13 -13   2   38.00    6.00
  14 -13   2  154.68   12.20
  14 -13   2  151.68   10.60
  15 -13   2   86.79    8.00
 -10 -12   2    1.00    2.40
  -9 -12   2    0.20    2.60
  -8 -12   2   61.69    7.30
   7  12  -2  299.77   21.50
  -7 -12   2  333.57   22.30
   6  12  -2   17.20    4.30
  -6 -12   2   18.60    4.50
   5  12  -2   48.40    7.10
  -5 -12   2   54.49    6.60
   4  12  -2  273.17   19.90
  -4 -12   2  280.87   19.50
   3  12  -2  592.34   38.30
  -3 -12   2  593.44   37.80
   2  12  -2  167.98   13.20
  -2 -12   2  152.58   12.00
   1  12  -2   57.79    7.30
   0  12  -2    7.30    3.20
   0 -12   2    6.30    1.60
   0 -12   2    2.20    1.70
  -1  12  -2  132.99   11.00
   1 -12   2  125.59    8.80
   2 -12   2  707.83   41.20
   2 -12   2  654.33   41.60
  -3  12  -2  655.43   41.90
   3 -12   2  695.63   41.70
   3 -12   2  639.14   40.20
  -4  12  -2  632.14   40.80
   4 -12   2  691.13   42.70
   4 -12   2  629.34   40.40
  -5  12  -2  493.05   32.30
   5 -12   2  522.35   33.70
   5 -12   2  506.15   31.10
  -6  12  -2   68.09    6.60
  -6  12  -2   61.39    6.30
   6 -12   2   61.09    6.90
   6 -12   2   65.89    6.10
   6 -12   2   64.39    5.50
  -7  12  -2  583.14   35.50
  -7  12  -2  513.55   33.40
   7 -12   2  567.04   33.90
   7 -12   2  535.95   33.40
   7 -12   2  517.35   35.00
  -8  12  -2   38.70    5.30
   8 -12   2   47.60    6.50
   8 -12   2   47.10    5.00
   8 -12   2   38.00    4.30
  -9  12  -2  219.38   15.10
   9 -12   2  219.88   14.60
   9 -12   2  206.98   16.50
   9 -12   2  226.88   15.00
 -10  12  -2  395.76   28.00
  10 -12   2  455.05   27.80
  10 -12   2  457.65   29.90
  10 -12   2  473.15   28.20
  11 -12   2   17.70    4.60
  11 -12   2   21.80    3.30
  11 -12   2   21.40    3.60
  12 -12   2    7.30    4.80
  12 -12   2    7.70    4.20
  13 -12   2   71.39    7.80
  13 -12   2   64.69    5.80
  14 -12   2   76.39    7.90
  14 -12   2   73.69    5.90
  15 -12   2    8.90    4.10
 -11 -11   2   37.30    6.00
 -10 -11   2  107.09    9.70
  -9 -11   2   12.80    3.40
   8  11  -2   89.99    9.30
  -8 -11   2  127.29   10.40
   7  11  -2   24.30    5.00
  -7 -11   2   33.40    5.60
   6  11  -2    5.50    3.30
  -6 -11   2    4.90    3.00
   5  11  -2   46.80    6.60
  -5 -11   2   39.70    5.90
   4  11  -2  435.36   28.80
  -4 -11   2  433.56   28.50
   3  11  -2  241.48   17.60
  -3 -11   2  247.38   17.10
   2  11  -2  595.64   37.70
  -2 -11   2  554.94   36.20
   1  11  -2   58.39    6.70
  -1 -11   2   51.39    5.50
   0  11  -2 3764.22  222.48
   0 -11   2 3703.53  220.48
   0 -11   2 3738.23  221.58
  -1  11  -2  376.46   24.70
   1 -11   2  370.86   23.70
   1 -11   2  374.16   23.00
  -2  11  -2  838.32   51.09
   2 -11   2  810.92   49.50
  -3  11  -2 1301.77   79.99
   3 -11   2 1135.99   79.49
   3 -11   2 1356.66   78.69
   3 -11   2 1488.95   79.99
  -4  11  -2  642.34   40.70
  -4  11  -2  616.14   39.90
   4 -11   2  681.73   40.70
   4 -11   2  672.73   39.60
  -5  11  -2  124.89    9.40
  -5  11  -2  132.69   10.20
   5 -11   2  134.09   10.60
   5 -11   2  143.69    9.30
   5 -11   2  141.19    9.80
  -6  11  -2   64.69    6.20
  -6  11  -2   66.09    5.60
   6 -11   2   67.69    5.50
   6 -11   2   69.69    6.00
   6 -11   2   71.69    7.00
  -7  11  -2  123.39    9.20
  -7  11  -2  110.59    9.00
   7 -11   2  115.19    8.50
   7 -11   2  132.59    9.40
  -8  11  -2  333.17   21.10
  -8  11  -2  342.17   21.30
   8 -11   2  332.37   21.20
   8 -11   2  321.97   22.50
   8 -11   2  315.47   20.80
  -9  11  -2  400.36   24.90
  -9  11  -2  390.26   24.90
   9 -11   2  375.26   26.30
   9 -11   2  390.66   24.80
   9 -11   2  396.76   24.50
 -10  11  -2   37.90    5.00
  10 -11   2   43.40    6.60
  10 -11   2   40.60    4.40
  10 -11   2   37.30    4.70
  11 -11   2   73.59    6.20
  11 -11   2   75.89    6.30
  11 -11   2   65.29    8.10
  12 -11   2  288.37   18.80
  12 -11   2  238.18   16.40
  12 -11   2  241.08   16.40
  13 -11   2   27.80    3.60
  13 -11   2   26.70    5.40
  14 -11   2   32.70    3.70
  15 -11   2   53.89    6.70
  16 -11   2   43.20    6.00
 -12 -10   2   20.30    3.90
 -11 -10   2   62.89    7.10
 -10 -10   2    6.80    3.20
   9  10  -2    8.10    3.70
  -9 -10   2    8.40    3.20
   8  10  -2   73.59   11.30
  -8 -10   2   80.39    8.30
   7  10  -2  117.19   10.50
  -7 -10   2  131.69   10.90
   6  10  -2  207.88   15.20
   6  10  -2  206.18   13.30
  -6 -10   2  200.28   15.20
   5  10  -2  192.98   14.60
   5  10  -2  196.38   12.60
  -5 -10   2  194.28   14.40
   4  10  -2  403.26   26.30
  -4 -10   2  354.96   24.70
   3  10  -2   90.39    8.50
   3  10  -2   93.09    6.30
  -3 -10   2   89.99    7.90
   2  10  -2   41.00    5.30
   2  10  -2   28.80    2.60
  -2 -10   2   24.90    4.10
   1  10  -2 1576.64   92.09
   1  10  -2 1513.65   89.99
  -1 -10   2 1485.25   91.29
  -1 -10   2 1510.85   90.19
   0  10  -2  966.10   56.29
   0  10  -2  919.01   54.29
   0 -10   2  874.91   55.39
   0 -10   2  894.81   54.49
  -1  10  -2  692.63   42.40
  -1  10  -2  747.93   44.50
   1 -10   2  716.63   43.60
   1 -10   2  708.63   43.00
  -2  10  -2  523.55   32.00
  -2  10  -2  554.74   33.30
  -2  10  -2  539.55   33.90
  -2  10  -2  529.95   32.00
   2 -10   2  549.65   32.60
  -3  10  -2 1933.31  124.99
  -3  10  -2 2089.89  125.09
  -3  10  -2 2123.79  126.69
  -3  10  -2 2124.09  126.19
   3 -10   2 2291.27  126.69
   3 -10   2 2165.18  125.59
  -4  10  -2  580.34   37.80
  -4  10  -2  603.74   37.30
   4 -10   2  615.94   37.30
   4 -10   2  613.24   36.90
   4 -10   2  639.04   38.00
  -5  10  -2  350.46   21.70
  -5  10  -2  321.77   22.00
   5 -10   2  337.77   22.40
   5 -10   2  363.26   21.80
   5 -10   2  346.17   21.40
  -6  10  -2   65.49    5.60
  -6  10  -2   73.49    6.00
   6 -10   2   67.79    5.50
   6 -10   2   76.79    6.00
   6 -10   2   66.59    6.70
  -7  10  -2  436.96   26.40
  -7  10  -2  416.66   26.30
   7 -10   2  421.46   25.90
   7 -10   2  421.96   26.20
   7 -10   2  398.56   27.20
  -8  10  -2  124.79    9.20
  -8  10  -2  134.19    9.40
   8 -10   2  124.29   10.60
   8 -10   2  130.89    9.30
   8 -10   2  124.79   10.30
  -9  10  -2   64.39    5.90
  -9  10  -2   67.59    5.90
   9 -10   2   66.79    5.60
   9 -10   2   70.49    7.60
 -10  10  -2   67.19    6.20
  10 -10   2   70.39    5.80
  10 -10   2   73.59    6.10
  10 -10   2   64.29    5.90
  10 -10   2   72.09    8.00
  11 -10   2  695.93   42.20
  11 -10   2  686.73   42.40
  11 -10   2  734.93   44.30
  11 -10   2  662.03   42.70
  12 -10   2   90.09    8.10
  12 -10   2  101.79    7.50
  12 -10   2  102.49    7.60
  12 -10   2  109.89    9.90
  13 -10   2  172.68   11.70
  13 -10   2  187.78   14.50
  13 -10   2  159.78   12.20
  14 -10   2  128.49   10.10
  14 -10   2  149.29   11.70
  14 -10   2  131.79    9.30
  15 -10   2   46.80    6.60
  16 -10   2   97.99    8.90
  12   9  -2   65.39    6.00
 -12  -9   2   80.29    7.60
  11   9  -2    1.60    2.20
 -11  -9   2   -1.60    2.10
  10   9  -2    4.80    1.90
 -10  -9   2    1.50    2.50
   9   9  -2    5.50    2.70
   9   9  -2   11.20    2.80
  -9  -9   2   17.20    4.20
   8   9  -2   17.40    2.70
   8   9  -2   10.40    4.00
   8   9  -2   10.90    2.60
  -8  -9   2   19.70    4.40
   7   9  -2  253.17   16.80
   7   9  -2  255.17   17.90
   7   9  -2  255.77   16.50
  -7  -9   2  258.47   18.20
   6   9  -2   75.59    7.50
   6   9  -2   75.39    5.80
   6   9  -2   77.09    6.00
  -6  -9   2   72.79    7.40
   5   9  -2  171.18   12.50
   5   9  -2  163.18   10.80
   5   9  -2  159.08   10.90
   4   9  -2  246.68   15.70
   4   9  -2  256.97   15.90
   4   9  -2  256.87   17.50
  -4  -9   2  242.88   17.10
   3   9  -2  847.82   50.89
   3   9  -2  871.51   52.49
  -3  -9   2  834.32   52.09
   2   9  -2 2752.92  161.98
   2   9  -2 2805.62  163.68
  -2  -9   2 2672.13  163.08
   1   9  -2  218.18   13.90
   1   9  -2  223.18   15.50
  -1  -9   2  220.58   15.00
  -1  -9   2  241.18   14.00
   0   9  -2  686.13   41.60
   0   9  -2  728.43   43.30
   0  -9   2  706.83   41.90
   0  -9   2  679.33   42.60
  -1   9  -2 1165.28   68.89
  -1   9  -2 1192.88   67.69
  -1   9  -2 1134.29   68.39
   1  -9   2 1114.09   67.69
   1  -9   2 1084.19   68.19
  -2   9  -2  734.83   43.80
  -2   9  -2  698.03   42.30
  -2   9  -2  719.43   43.30
   2  -9   2  700.63   42.70
  -3   9  -2  816.42   48.70
  -3   9  -2  743.43   47.70
  -3   9  -2  786.12   49.00
   3  -9   2  838.12   49.00
   3  -9   2  831.22   48.20
   3  -9   2  812.62   48.50
  -4   9  -2  120.89    9.00
  -4   9  -2  121.79    8.70
   4  -9   2  127.19    8.40
   4  -9   2  131.89    8.80
   4  -9   2  127.09    9.20
  -5   9  -2  140.89   10.90
  -5   9  -2  174.58   10.80
   5  -9   2  153.98   10.40
   5  -9   2  157.88   10.70
   5  -9   2  165.88   11.40
  -6   9  -2  126.99   10.50
  -6   9  -2  128.59    8.90
   6  -9   2  128.79    8.90
   6  -9   2  117.59    8.50
   6  -9   2  125.09    9.70
  -7   9  -2  730.73   45.40
  -7   9  -2  784.22   45.30
   7  -9   2  659.63   44.70
   7  -9   2  770.82   44.90
   7  -9   2  715.33   46.00
   7  -9   2  798.72   45.20
  -8   9  -2 1042.90   59.19
  -8   9  -2 1040.90   59.59
   8  -9   2  940.11   59.19
   8  -9   2  978.20   59.09
   8  -9   2  967.10   60.29
   8  -9   2  920.51   58.79
  -9   9  -2  626.74   38.30
  -9   9  -2  645.54   38.80
   9  -9   2  631.24   38.20
   9  -9   2  593.74   38.30
 -10   9  -2  261.57   17.30
  10  -9   2  249.68   18.00
  10  -9   2  256.77   16.40
  10  -9   2  241.98   16.80
  10  -9   2  252.67   16.20
  11  -9   2  315.57   19.90
  11  -9   2  312.07   20.00
  11  -9   2  306.97   20.80
  11  -9   2  329.07   21.90
 -12   9  -2  198.58   15.70
  12  -9   2  216.68   13.70
  12  -9   2  199.88   14.70
  12  -9   2  227.48   15.80
  12  -9   2  200.08   13.50
  13  -9   2  261.47   16.50
  13  -9   2  241.78   17.60
  13  -9   2  268.47   18.60
  14  -9   2   90.29    8.00
  14  -9   2   90.49    6.80
  14  -9   2   94.39    9.10
  15  -9   2  129.29   10.90
  15  -9   2  127.19   10.00
  16  -9   2   54.69    7.70
  16  -9   2   48.20    5.20
  13   8  -2   39.30    4.50
 -13  -8   2   44.20    5.80
  12   8  -2   22.20    3.50
 -12  -8   2   23.70    4.70
  11   8  -2  134.49   10.50
 -11  -8   2  142.79   11.60
  10   8  -2   12.90    3.10
 -10  -8   2   14.80    4.00
   9   8  -2   31.60    4.30
   9   8  -2   31.00    3.70
   9   8  -2   23.50    4.10
  -9  -8   2   29.00    5.00
   8   8  -2   31.10    3.40
   8   8  -2   24.70    4.40
   8   8  -2   21.80    3.60
  -8  -8   2   18.20    3.70
   7   8  -2   68.09    7.10
   7   8  -2   77.99    5.90
   7   8  -2   70.59    6.30
  -7  -8   2   71.49    7.10
   6   8  -2  335.67   23.00
   6   8  -2  382.96   24.00
   6   8  -2  350.96   22.80
  -6  -8   2  400.66   25.30
   5   8  -2  297.47   18.80
   5   8  -2  288.87   18.50
   5   8  -2  303.67   19.80
  -5  -8   2  294.87   19.70
   4   8  -2   23.00    2.50
   4   8  -2   15.20    2.50
   4   8  -2   28.70    4.30
  -4  -8   2   24.20    3.70
   3   8  -2 2790.52  160.48
   3   8  -2 2664.33  160.18
   3   8  -2 2741.03  161.48
  -3  -8   2 2646.84  161.08
   2   8  -2  720.63   41.70
   2   8  -2  668.03   40.30
  -2  -8   2  634.94   41.20
   1   8  -2 1292.47   75.09
   1   8  -2 1204.08   73.79
  -1  -8   2 1240.98   73.79
   0   8  -2 1909.41  111.89
   0   8  -2 1946.91  113.09
   0  -8   2 1897.71  111.99
   0  -8   2 1821.62  112.59
  -1   8  -2 3583.74  207.38
  -1   8  -2 3591.74  207.68
   1  -8   2 3532.05  206.68
   1  -8   2 3307.87  207.08
  -2   8  -2 2538.35  144.09
  -2   8  -2 2305.37  144.29
   2  -8   2 2444.06  143.59
  -3   8  -2  730.13   45.00
  -3   8  -2  800.82   44.90
  -3   8  -2  695.03   44.10
  -4   8  -2 2138.79  135.09
  -4   8  -2 2388.36  135.09
   4  -8   2 2312.47  135.39
   4  -8   2 2220.08  134.59
   4  -8   2 2320.97  134.89
  -5   8  -2 3222.78  203.48
  -5   8  -2 3678.13  203.68
   5  -8   2 3483.75  203.38
   5  -8   2 3395.36  203.18
   5  -8   2 3423.46  203.98
  -6   8  -2  446.56   26.20
  -6   8  -2  433.86   26.30
   6  -8   2  407.56   26.80
   6  -8   2  438.06   25.90
   6  -8   2  437.76   26.10
   6  -8   2  377.16   25.80
  -7   8  -2  676.53   39.30
  -7   8  -2  684.23   39.70
   7  -8   2  586.44   39.20
   7  -8   2  674.53   39.30
   7  -8   2  641.94   39.00
   7  -8   2  612.04   40.10
  -8   8  -2  282.67   18.30
  -8   8  -2  297.67   17.70
   8  -8   2  281.17   17.60
   8  -8   2  274.87   17.40
   8  -8   2  252.87   18.60
   8  -8   2  271.47   17.90
  -9   8  -2  110.39    8.40
  -9   8  -2   89.59    7.60
   9  -8   2  102.19    7.20
   9  -8   2  103.19    7.90
   9  -8   2  105.09    8.90
   9  -8   2  102.09    7.40
 -10   8  -2  170.08   12.50
  10  -8   2  166.58   11.20
  10  -8   2  157.08   11.90
  10  -8   2  173.98   13.00
 -11   8  -2   43.20    5.60
  11  -8   2   40.90    5.40
  11  -8   2   52.39    6.70
  11  -8   2   46.80    4.20
  11  -8   2   50.79    4.30
 -12   8  -2   32.00    5.40
  12  -8   2   35.20    5.30
  12  -8   2   40.10    3.90
  12  -8   2   42.20    3.90
  12  -8   2   46.00    6.60
 -13   8  -2   11.20    4.70
  13  -8   2    5.90    3.60
  13  -8   2   12.90    2.20
  13  -8   2   13.20    3.70
  14  -8   2    2.50    2.50
  14  -8   2    7.10    3.50
  15  -8   2   57.49    7.30
  15  -8   2   54.29    6.10
  16  -8   2  226.58   15.90
  16  -8   2  209.58   15.70
  14   7  -2   43.50    4.90
 -14  -7   2   53.39    5.60
  13   7  -2  107.29    9.00
 -13  -7   2  120.79    9.80
  12   7  -2  123.99   10.00
 -12  -7   2  133.79   10.90
  11   7  -2  167.28   12.50
 -11  -7   2  173.18   13.30
  10   7  -2  149.09   11.10
  10   7  -2  118.69   10.60
  10   7  -2  145.89   10.40
 -10  -7   2  165.58   12.00
   9   7  -2   83.59    7.10
   9   7  -2   62.59    6.80
   9   7  -2   77.59    6.30
  -9  -7   2   82.69    7.70
   8   7  -2  130.19    9.60
   8   7  -2  131.89   10.50
   8   7  -2  140.79   10.20
  -8  -7   2  143.29   10.90
   7   7  -2  277.17   18.20
   7   7  -2  269.17   18.50
   7   7  -2  279.37   17.70
  -7  -7   2  284.47   19.10
   6   7  -2  285.97   19.10
   6   7  -2  287.57   18.80
   6   7  -2  319.47   19.80
  -6  -7   2  301.57   19.80
   5   7  -2  632.64   38.10
   5   7  -2  612.64   37.40
   5   7  -2  596.14   37.10
  -5  -7   2  613.24   38.00
   4   7  -2  277.47   17.60
   4   7  -2  287.97   17.50
   4   7  -2  282.47   18.40
  -4  -7   2  274.17   18.20
   3   7  -2  377.96   22.40
   3   7  -2  369.86   23.30
   3   7  -2  358.86   22.30
  -3  -7   2  354.36   23.00
   2   7  -2 1181.58   68.79
   2   7  -2 1120.19   67.69
  -2  -7   2 1084.29   68.39
  -2  -7   2 1177.18   67.79
   1   7  -2  732.93   44.10
   1   7  -2  732.23   43.10
  -1  -7   2  741.53   43.10
  -1  -7   2  687.53   43.70
   0   7  -2  525.55   31.00
   0   7  -2  528.95   30.80
   0   7  -2  511.15   30.00
   0  -7   2  487.85   30.00
   0  -7   2  456.75   30.50
  -1   7  -2  699.93   43.80
  -1   7  -2  766.42   43.70
   1  -7   2  693.03   43.50
   1  -7   2  731.93   43.10
  -2   7  -2  677.33   43.30
  -2   7  -2  769.02   43.30
   2  -7   2  726.03   43.00
   2  -7   2  694.83   42.80
  -3   7  -2   63.69    4.60
  -3   7  -2   72.79    5.30
  -3   7  -2   78.99    5.50
   3  -7   2   68.59    5.10
   3  -7   2   70.69    5.50
   3  -7   2   67.79    4.90
  -4   7  -2  337.77   19.50
  -4   7  -2  298.27   19.40
   4  -7   2  307.47   19.70
   4  -7   2  298.77   19.00
   4  -7   2  313.07   19.30
  -5   7  -2  417.66   27.20
  -5   7  -2  490.85   27.50
   5  -7   2  399.56   27.00
   5  -7   2  472.35   27.20
   5  -7   2  446.96   27.00
  -6   7  -2  886.51   50.19
  -6   7  -2  838.92   49.70
   6  -7   2  862.91   49.80
   6  -7   2  768.22   49.70
   6  -7   2  789.02   50.39
   6  -7   2  823.22   49.50
  -7   7  -2  199.98   13.80
  -7   7  -2  230.48   13.20
   7  -7   2  208.48   13.20
   7  -7   2  198.18   12.90
   7  -7   2  200.58   14.10
   7  -7   2  188.68   13.30
  -8   7  -2  658.33   37.60
  -8   7  -2  602.64   38.30
   8  -7   2  632.44   37.40
   8  -7   2  588.94   38.30
   8  -7   2  611.14   37.10
   8  -7   2  599.34   37.90
  -9   7  -2   35.70    3.70
  -9   7  -2   26.00    4.20
   9  -7   2   31.20    3.10
   9  -7   2   32.70    3.30
   9  -7   2   26.60    4.60
   9  -7   2   30.20    4.00
 -10   7  -2  123.99   10.40
  10  -7   2  126.29   10.50
  10  -7   2  131.99   10.00
  10  -7   2  126.39    8.70
  10  -7   2  124.99    8.60
 -11   7  -2   55.09    6.40
  11  -7   2   49.30    4.30
  11  -7   2   49.30    4.30
  11  -7   2   42.70    5.70
  11  -7   2   52.89    6.60
 -12   7  -2  393.36   28.20
  12  -7   2  406.66   25.70
  12  -7   2  441.16   27.80
  12  -7   2  437.96   27.70
 -13   7  -2   14.50    4.20
  13  -7   2   23.70    5.00
  13  -7   2   17.90    4.20
  13  -7   2   16.60    2.50
  14  -7   2   76.39    8.40
  14  -7   2   74.39    7.90
  15  -7   2  103.89    9.50
  15  -7   2  105.89    9.80
  16  -7   2   33.70    5.60
  16  -7   2   32.30    5.30
  14   6  -2    2.20    2.10
 -14  -6   2    6.30    2.60
  13   6  -2   69.19    7.00
 -13  -6   2   81.79    7.60
  12   6  -2  436.46   31.80
 -12  -6   2  446.16   30.30
  11   6  -2    8.30    3.10
  11   6  -2    4.20    2.00
 -11  -6   2    5.40    2.70
  10   6  -2  375.86   27.60
  10   6  -2  448.96   27.50
  10   6  -2  439.66   28.20
 -10  -6   2  480.75   28.80
   9   6  -2  129.09   10.70
   9   6  -2  146.39   12.20
   9   6  -2  143.79   10.90
  -9  -6   2  160.18   11.50
   8   6  -2  336.47   20.80
   8   6  -2  339.37   22.70
   8   6  -2  310.47   21.30
  -8  -6   2  325.27   22.60
   7   6  -2  323.07   20.40
   7   6  -2  326.97   20.90
   7   6  -2  309.17   21.90
  -7  -6   2  334.37   21.30
   6   6  -2 3326.97  202.88
   6   6  -2 3397.26  204.88
   6   6  -2 3491.35  203.28
  -6  -6   2 3507.95  203.68
   5   6  -2 1176.78   70.89
   5   6  -2 1211.08   71.39
   5   6  -2 1166.18   70.59
  -5  -6   2 1178.58   71.19
   4   6  -2 3732.43  214.88
   4   6  -2 3559.54  214.28
   4   6  -2 3687.53  214.08
  -4  -6   2 3526.75  214.68
   3   6  -2 4880.91  279.27
   3   6  -2 4731.43  278.57
  -3  -6   2 4559.54  278.97
   2   6  -2  144.29    8.70
   2   6  -2  139.99    9.60
  -2  -6   2  132.99    8.50
  -2  -6   2  131.89    9.20
   1   6  -2 4399.76  250.57
  -1  -6   2 4231.08  249.68
  -1  -6   2 4087.09  250.27
   0   6  -2 4850.61  277.87
   0  -6   2 4562.24  277.57
  -1   6  -2 6131.19  353.56
   1  -6   2 5857.41  353.26
  -2   6  -2 1131.99   68.59
  -2   6  -2 1238.98   68.59
   2  -6   2 1086.09   68.09
   2  -6   2 1141.19   68.29
  -3   6  -2   48.90    3.50
  -3   6  -2   55.79    4.10
   3  -6   2   46.90    3.70
   3  -6   2   52.99    4.30
   3  -6   2   50.29    3.90
  -4   6  -2  163.28   10.20
  -4   6  -2  144.69   10.00
   4  -6   2  150.28   10.40
   4  -6   2  154.68    9.80
   4  -6   2  162.08   10.00
  -5   6  -2  320.47   20.10
  -5   6  -2  341.27   20.50
   5  -6   2  320.87   19.90
   5  -6   2  304.87   20.30
   5  -6   2  343.77   20.10
   5  -6   2  329.27   20.70
  -6   6  -2  143.89   10.70
  -6   6  -2  181.28   10.20
   6  -6   2  145.09   10.30
   6  -6   2  139.69   10.10
   6  -6   2  150.18   10.80
   6  -6   2  169.68   10.20
  -7   6  -2  448.76   29.40
   7  -6   2  457.65   29.40
   7  -6   2  474.05   29.00
   7  -6   2  476.15   28.40
   7  -6   2  486.05   28.60
  -8   6  -2  175.78   13.30
  -8   6  -2  168.78   12.20
   8  -6   2  188.38   11.90
   8  -6   2  197.08   13.20
   8  -6   2  206.48   12.90
   8  -6   2  190.58   12.10
  -9   6  -2  321.17   22.80
  -9   6  -2  351.76   24.40
   9  -6   2  384.66   24.10
   9  -6   2  382.26   22.80
   9  -6   2  382.96   22.60
   9  -6   2  397.96   23.90
 -10   6  -2  475.75   32.50
  10  -6   2  504.25   30.20
  10  -6   2  514.65   32.70
  10  -6   2  511.05   31.80
  10  -6   2  487.55   30.30
 -11   6  -2  387.16   28.30
  11  -6   2  424.56   25.70
  11  -6   2  404.36   25.60
  11  -6   2  438.16   27.60
  11  -6   2  445.96   27.50
 -12   6  -2  447.16   32.40
  12  -6   2  508.25   31.70
  12  -6   2  499.65   31.30
  12  -6   2  477.25   29.40
 -13   6  -2  290.67   27.70
  13  -6   2  358.06   23.40
  13  -6   2  370.26   23.70
  14  -6   2  137.79   12.50
  14  -6   2   99.09   12.70
  15  -6   2  140.49   11.30
  15  -6   2  122.39   11.20
  16  -6   2   50.39    6.10
  16  -6   2   45.30    6.40
  15   5  -2   52.09    5.60
 -15  -5   2   54.99    5.60
  14   5  -2  113.39    9.60
 -14  -5   2  121.79    9.70
  13   5  -2   17.40    3.70
 -13  -5   2   16.90    3.60
  12   5  -2   77.99    7.50
 -12  -5   2   67.89    7.10
  11   5  -2   13.00    3.50
  11   5  -2   11.80    2.90
  11   5  -2   18.00    3.10
 -11  -5   2   17.30    3.80
  10   5  -2  103.89    9.00
  10   5  -2   96.69    8.30
  10   5  -2  110.29    8.20
 -10  -5   2  111.79    9.10
   9   5  -2   19.60    3.00
   9   5  -2   12.20    2.90
   9   5  -2   10.90    2.90
   8   5  -2  439.46   31.10
   8   5  -2  520.55   31.30
   8   5  -2  509.55   30.60
  -8  -5   2  513.45   31.30
   7   5  -2  103.19    7.10
   7   5  -2   83.29    6.90
   7   5  -2   83.69    6.50
  -7  -5   2   74.49    6.90
   6   5  -2  448.36   27.20
   6   5  -2  426.76   26.80
   6   5  -2  437.86   27.20
  -6  -5   2  434.36   27.30
   5   5  -2 3990.90  236.38
   5   5  -2 4000.30  236.68
   5   5  -2 4140.39  236.88
  -5  -5   2 3885.51  236.78
   4   5  -2  409.66   25.70
   4   5  -2  410.06   25.30
   4   5  -2  414.36   25.10
  -4  -5   2  418.16   25.60
   3   5  -2  723.73   45.20
   3   5  -2  764.72   45.10
   3   5  -2  789.62   45.70
  -3  -5   2  742.03   45.50
   2   5  -2   10.00    2.00
   2   5  -2   11.80    1.60
  -2  -5   2   15.10    2.10
   1   5  -2 1401.26   81.99
   1   5  -2 1356.66   82.09
   0   5  -2 1026.40   65.59
   0   5  -2 1191.28   65.59
   0  -5   2 1235.48   65.69
   0  -5   2 1066.39   65.09
   0  -5   2  984.60   65.39
  -1   5  -2 3012.20  192.98
   1  -5   2 3120.69  192.58
   1  -5   2 3685.73  193.18
   1  -5   2 3256.67  192.78
  -2   5  -2 1647.84   87.29
   2  -5   2 1415.76   86.99
   2  -5   2 1345.47   87.39
  -3   5  -2 1702.03  101.29
  -3   5  -2 1890.51  101.79
   3  -5   2 1655.23  101.39
   3  -5   2 1608.34  101.79
   3  -5   2 1721.23  101.49
  -4   5  -2 1631.14   93.19
   4  -5   2 1531.95   92.59
   4  -5   2 1534.05   93.19
  -5   5  -2 2374.66  143.99
   5  -5   2 2413.06  143.59
   5  -5   2 2502.45  143.19
   5  -5   2 2363.56  143.89
   5  -5   2 2474.05  143.39
  -6   5  -2 1394.76   86.89
   6  -5   2 1492.45   85.89
   6  -5   2 1486.55   86.39
   6  -5   2 1453.85   85.99
   6  -5   2 1417.06   86.69
  -7   5  -2  101.99    7.20
  -7   5  -2   99.39    8.20
   7  -5   2  102.79    7.90
   7  -5   2  106.19    7.00
   7  -5   2  103.09    6.80
   7  -5   2  103.79    7.60
  -8   5  -2  749.53   48.10
  -8   5  -2  679.13   47.20
   8  -5   2  819.12   47.50
   8  -5   2  781.82   46.50
   8  -5   2  794.72   47.50
   8  -5   2  830.22   46.40
  -9   5  -2  136.39   11.50
  -9   5  -2  119.99    9.50
   9  -5   2  151.98    9.30
   9  -5   2  161.48   10.90
   9  -5   2  141.79    9.40
   9  -5   2  162.58   11.00
 -10   5  -2 1519.35   96.39
  10  -5   2 1675.23   95.49
  10  -5   2 1665.83   95.19
  10  -5   2 1417.56   94.49
  10  -5   2 1621.34   93.69
 -11   5  -2 1823.72  114.09
  11  -5   2 1839.22  110.29
  11  -5   2 1871.11  112.29
  11  -5   2 1910.31  111.89
 -12   5  -2  505.65   35.30
  12  -5   2  525.95   33.50
  12  -5   2  531.65   34.00
  13  -5   2  611.04   38.50
  13  -5   2  576.24   37.70
  14  -5   2   57.99    8.70
  14  -5   2   69.49    9.70
  15  -5   2   73.59    8.20
  15  -5   2   73.19    8.00
  16  -5   2    2.00    3.50
  15   4  -2   31.20    5.00
 -15  -4   2   29.10    5.60
  14   4  -2   74.39    7.30
 -14  -4   2   68.19    6.70
  13   4  -2    4.80    3.60
 -13  -4   2    8.20    3.00
  12   4  -2   37.40    4.70
  12   4  -2   30.40    5.20
 -12  -4   2   32.80    4.70
  11   4  -2  288.97   17.50
  11   4  -2  268.87   18.40
  11   4  -2  223.38   17.10
 -11  -4   2  275.87   18.10
  10   4  -2  293.37   18.50
  10   4  -2  242.48   17.50
  10   4  -2  229.98   18.70
 -10  -4   2  293.47   18.10
   9   4  -2 1485.45   86.09
   9   4  -2 1288.17   85.59
   9   4  -2 1510.55   85.39
  -9  -4   2 1418.26   85.79
   8   4  -2  256.67   16.00
   8   4  -2  214.78   16.30
   8   4  -2  256.27   16.70
  -8  -4   2  265.97   16.50
   7   4  -2  236.28   14.80
   7   4  -2  229.18   15.20
  -7  -4   2  221.88   15.00
   6   4  -2 2871.01  160.08
   6   4  -2 2672.43  160.08
   6   4  -2 2645.54  159.78
  -6  -4   2 2608.34  161.98
   5   4  -2 1461.95   89.29
   5   4  -2 1590.64   89.49
   5   4  -2 1504.35   89.09
  -5  -4   2 1443.46   89.29
   4   4  -2 1105.49   67.99
   4   4  -2 1138.59   67.79
   4   4  -2 1239.98   68.59
  -4  -4   2 1082.99   68.09
   3   4  -2 3343.27  187.38
  -3  -4   2 2994.10  187.08
   2   4  -2  503.35   28.50
   2   4  -2  482.35   28.00
  -2  -4   2  415.76   28.20
   1   4  -2  584.44   34.40
   1   4  -2  578.44   34.80
  -1  -4   2  570.54   34.70
   0   4  -2 1309.27   77.59
   0  -4   2 1307.47   77.59
   1  -4   2  634.54   38.10
  -2   4  -2  318.77   17.70
   2  -4   2  281.47   17.70
   2  -4   2  263.77   17.30
  -3   4  -2  674.73   39.90
  -3   4  -2  701.63   40.30
   3  -4   2  641.74   40.20
   3  -4   2  661.73   39.80
  -4   4  -2 2574.14  161.58
   4  -4   2 2819.42  161.28
   4  -4   2 2891.71  160.98
   4  -4   2 2632.24  161.48
  -5   4  -2  281.37   19.00
   5  -4   2  314.77   18.10
   5  -4   2  293.27   18.80
   5  -4   2  313.57   18.60
   5  -4   2  288.37   18.20
  -6   4  -2  516.75   33.80
   6  -4   2  555.94   33.40
   6  -4   2  573.34   32.60
   6  -4   2  510.25   32.90
   6  -4   2  565.64   33.30
  -7   4  -2  223.38   16.70
  -7   4  -2  246.88   17.90
   7  -4   2  295.07   16.50
   7  -4   2  265.07   16.50
   7  -4   2  286.97   17.50
   7  -4   2  306.87   19.00
  -8   4  -2  260.17   17.00
  -8   4  -2  243.58   18.50
   8  -4   2  264.47   17.70
   8  -4   2  268.97   16.70
   8  -4   2  301.67   17.90
   8  -4   2  284.67   16.60
  -9   4  -2  209.78   16.20
  -9   4  -2  213.08   14.00
   9  -4   2  236.88   15.20
   9  -4   2  229.38   15.30
   9  -4   2  200.38   13.70
   9  -4   2  235.38   13.70
 -10   4  -2  685.53   45.40
 -10   4  -2  705.33   47.80
  10  -4   2  797.82   46.40
  10  -4   2  765.52   44.80
  10  -4   2  795.92   46.80
 -11   4  -2  115.39    8.40
  11  -4   2  132.39   10.60
  11  -4   2  127.29    8.20
  11  -4   2  127.39   10.70
 -12   4  -2  772.12   53.29
  12  -4   2  860.71   51.89
  12  -4   2  835.42   51.09
 -13   4  -2   41.60    8.00
  13  -4   2   42.20    6.60
  13  -4   2   37.60    6.20
  14  -4   2  122.39   11.60
  14  -4   2  108.59   11.50
  15  -4   2   17.40    3.90
  15  -4   2   15.20    4.20
  16  -4   2   56.69    7.00
  16  -4   2   57.09    6.90
  16   3  -2   12.70    3.60
 -16  -3   2   16.50    2.70
  15   3  -2   12.90    3.40
 -15  -3   2   17.50    3.30
  14   3  -2   88.89    8.70
 -14  -3   2   97.09    8.10
  13   3  -2  259.07   18.40
 -13  -3   2  256.07   17.60
  12   3  -2  458.05   29.00
  12   3  -2  464.15   30.20
 -12  -3   2  458.25   29.50
  11   3  -2   48.00    4.80
  11   3  -2   48.10    5.80
  11   3  -2   38.60    4.50
 -11  -3   2   44.90    5.00
  10   3  -2  359.16   27.80
  10   3  -2  354.56   23.60
  10   3  -2  390.16   23.40
  10   3  -2  349.17   26.50
 -10  -3   2  382.16   23.80
   9   3  -2  766.42   51.09
   9   3  -2  886.41   50.89
   9   3  -2  843.12   51.49
   9   3  -2  880.41   51.69
  -9  -3   2  825.42   51.09
   8   3  -2  484.25   32.90
   8   3  -2  527.55   32.60
   8   3  -2  527.95   32.00
   8   3  -2  559.84   32.70
  -8  -3   2  514.45   32.20
   7   3  -2 1033.70   61.69
   7   3  -2 1044.30   60.89
   7   3  -2 1059.99   60.89
   7   3  -2  895.51   60.69
   6   3  -2  405.46   25.10
   6   3  -2  425.66   24.70
   6   3  -2  385.46   25.00
  -6  -3   2  393.16   24.80
   5   3  -2 4426.76  242.78
   5   3  -2 3978.80  242.58
  -5  -3   2 3922.01  242.48
   4   3  -2  597.34   34.60
   4   3  -2  586.24   34.80
  -4  -3   2  548.75   34.80
   3   3  -2 1969.60  111.09
  -3  -3   2 1790.22  111.19
   1   3  -2  143.69    9.20
   1   3  -2  147.79    8.90
  -1  -3   2  145.29    9.20
   0   3  -2  181.78   11.20
   0  -3   2  179.98   11.20
   1  -3   2 2430.26  143.59
  -3   3  -2  559.94   31.80
  -3   3  -2  523.05   32.30
   3  -3   2  515.45   32.10
  -4   3  -2  163.98   11.90
   4  -3   2  181.98   11.70
   4  -3   2  194.28   11.10
   4  -3   2  184.08   11.50
  -5   3  -2  582.84   37.30
   5  -3   2  626.14   36.80
   5  -3   2  624.84   36.20
   5  -3   2  596.24   36.90
   6  -3   2 1189.58   71.09
   6  -3   2 1186.08   70.29
   6  -3   2 1185.48   71.09
  -7   3  -2  197.08   13.30
   7  -3   2  209.48   12.70
   7  -3   2  213.18   13.80
   7  -3   2  223.08   13.80
   7  -3   2  192.68   12.80
  -8   3  -2  691.93   47.30
   8  -3   2  808.12   46.90
   8  -3   2  827.12   48.30
   8  -3   2  830.82   48.10
  -9   3  -2   57.29    7.40
  -9   3  -2   66.89    5.00
   9  -3   2   58.29    6.10
   9  -3   2   76.39    6.50
   9  -3   2   54.09    4.50
   9  -3   2   68.39    4.40
 -10   3  -2 1236.28   79.19
 -10   3  -2 1172.48   76.19
  10  -3   2 1364.76   75.99
  10  -3   2 1334.87   77.89
  10  -3   2 1279.17   77.29
 -11   3  -2 1764.12  113.19
 -11   3  -2 1837.22  116.59
  11  -3   2 1952.80  114.39
  11  -3   2 2067.89  115.29
 -12   3  -2  525.85   38.90
  12  -3   2  574.84   36.70
  12  -3   2  628.34   37.60
 -13   3  -2   74.79   10.00
  13  -3   2   90.29    9.00
  13  -3   2   88.89    8.90
  14  -3   2  108.59   10.30
  14  -3   2  111.29   10.40
  15  -3   2   18.70    4.60
  15  -3   2   11.90    3.60
  16  -3   2  133.99   11.20
  16  -3   2  144.79   11.70
  16   2  -2   19.30    4.30
  15   2  -2   94.79    8.80
 -15  -2   2   90.99    7.60
  14   2  -2   88.69   10.80
  13   2  -2  127.29   10.80
 -13  -2   2  121.09    9.50
  12   2  -2   37.60    4.60
  12   2  -2   42.50    5.80
  12   2  -2   43.50    6.40
 -12  -2   2   34.20    4.40
  11   2  -2   35.60    4.40
  11   2  -2   51.19    6.50
  11   2  -2   47.50    4.90
  11   2  -2   53.59    6.00
 -11  -2   2   44.90    4.70
  10   2  -2  377.76   24.10
  10   2  -2  377.96   23.30
  10   2  -2  383.86   24.00
  10   2  -2  324.97   23.30
 -10  -2   2  377.66   23.40
   9   2  -2  485.95   30.30
   9   2  -2  504.65   29.70
   9   2  -2  447.86   29.90
   9   2  -2  491.65   30.20
  -9  -2   2  469.75   29.70
   8   2  -2   36.00    4.20
   8   2  -2   39.60    4.90
   8   2  -2   39.50    3.80
   8   2  -2   46.20    4.30
   7   2  -2 1813.42  107.89
   7   2  -2 1804.52  108.29
   7   2  -2 1874.31  108.59
  -7  -2   2 1774.82  107.89
   6   2  -2  986.50   60.59
   6   2  -2 1049.99   60.59
   6   2  -2 1036.30   60.69
   6   2  -2 1031.00   60.29
  -6  -2   2  945.31   60.19
   5   2  -2 4656.73  277.37
   5   2  -2 5098.89  277.47
  -5  -2   2 4350.16  277.27
   4   2  -2  366.36   20.80
   4   2  -2  329.57   20.50
   4   2  -2  320.67   20.70
   1   2  -2 1013.80   59.19
  -1  -2   2  983.80   59.19
  -2   2  -2  739.33   49.20
  -2   2  -2  910.31   48.90
   4  -2   2 1967.20  113.19
   4  -2   2 1854.11  113.29
   5  -2   2 1944.71  118.69
   5  -2   2 2057.99  118.79
  -6   2  -2   76.09    6.00
   6  -2   2  100.19    6.70
   6  -2   2   85.79    5.50
  -7   2  -2   21.50    2.30
   7  -2   2   18.50    2.90
   7  -2   2   19.80    3.10
   7  -2   2   15.30    1.70
  -8   2  -2 1522.65   96.29
   8  -2   2 1694.93   97.19
   8  -2   2 1658.43   96.79
   8  -2   2 1601.14   95.99
   9  -2   2   14.00    3.20
   9  -2   2   18.80    3.60
 -10   2  -2  787.42   47.70
 -11   2  -2 2917.61  180.28
 -11   2  -2 2780.42  176.68
  11  -2   2 3245.08  178.68
  11  -2   2 2991.50  177.68
 -12   2  -2  512.95   38.70
 -12   2  -2  524.25   35.00
  12  -2   2  648.04   37.40
  12  -2   2  598.74   36.50
 -13   2  -2  202.98   14.30
 -13   2  -2  204.28   21.60
  13  -2   2  210.38   16.00
  13  -2   2  250.27   17.00
  14  -2   2   97.29    9.50
  14  -2   2   93.29    9.40
  15  -2   2   65.09    7.70
  15  -2   2   63.49    7.60
  16  -2   2   84.69    8.50
  17   1  -2   44.50    5.40
  16   1  -2   78.09    7.80
  15   1  -2   28.80    5.20
 -15  -1   2   26.30    3.90
  14   1  -2  198.38   15.40
 -14  -1   2  209.38   14.10
  13   1  -2   48.60    7.00
  13   1  -2   56.69    7.00
 -13  -1   2   64.99    5.70
  12   1  -2  162.98   12.20
  12   1  -2  154.88   10.90
  12   1  -2  156.68   12.00
  12   1  -2  136.59   10.60
 -12  -1   2  157.88   11.10
  11   1  -2  349.07   24.40
  11   1  -2  409.86   24.50
  11   1  -2  375.76   25.40
  11   1  -2  415.36   25.60
 -11  -1   2  386.26   24.40
  10   1  -2  809.72   54.29
  10   1  -2  951.50   55.09
  10   1  -2  904.71   54.69
  10   1  -2  940.21   54.29
 -10  -1   2  880.01   54.09
   9   1  -2  752.32   45.20
   9   1  -2  687.93   45.20
   9   1  -2  761.32   45.00
   9   1  -2  766.22   44.60
  -9  -1   2  704.73   46.10
   8   1  -2 1448.26   81.39
   8   1  -2 1440.96   81.09
   8   1  -2 1196.28   80.89
   8   1  -2 1370.26   80.69
  -8  -1   2 1315.37   80.59
   7   1  -2 2346.57  140.99
   7   1  -2 2452.45  140.59
   7   1  -2 2492.95  140.89
   7   1  -2 2277.17  140.89
  -7  -1   2 2304.47  140.49
   6   1  -2 3650.63  213.98
   6   1  -2 3884.61  213.98
   6   1  -2 3536.05  214.08
  -6  -1   2 3413.16  213.58
   5   1  -2  402.26   22.30
   5   1  -2  343.27   22.30
   5   1  -2  361.36   22.00
   5   1  -2  344.87   22.20
   2   1  -2  484.55   28.10
   2   1  -2  481.45   28.00
  -2  -1   2  449.16   28.00
  -2  -1   2  464.85   27.90
  -1   1  -2  971.40   57.69
  -3   1  -2 2198.28  129.79
   4  -1   2 1767.12  102.59
   4  -1   2 1691.03  102.49
  -5   1  -2 2489.25  159.08
   5  -1   2 2824.22  159.28
   5  -1   2 2761.22  159.38
  -6   1  -2 2558.74  164.68
   6  -1   2 2920.81  164.98
   6  -1   2 2878.71  165.18
  -7   1  -2  240.88   16.30
   7  -1   2  267.17   17.10
   7  -1   2  274.67   16.90
  -8   1  -2  852.51   54.09
   8  -1   2  900.31   54.59
   8  -1   2  951.00   55.09
  -9   1  -2  190.78   12.20
   9  -1   2  180.38   13.30
   9  -1   2  171.78   12.90
 -10   1  -2   78.19    6.30
  10  -1   2   84.89    8.10
  10  -1   2   76.59    7.90
 -11   1  -2  869.81   57.09
  11  -1   2  946.91   57.19
  11  -1   2  972.60   57.99
 -12   1  -2  787.52   49.99
 -12   1  -2  780.42   53.79
  12  -1   2  793.92   50.99
  12  -1   2  924.01   52.19
 -13   1  -2   48.10    4.80
  13  -1   2   43.40    6.60
  13  -1   2   52.59    7.00
 -14   1  -2   63.89    5.90
  14  -1   2   71.89    8.10
  14  -1   2   71.79    8.10
  15  -1   2   29.90    5.30
  15  -1   2   28.70    5.40
  16  -1   2  127.99   10.70
  17   0  -2  127.89   10.80
  16   0  -2  122.19   10.60
  15   0  -2   78.09    8.30
  14   0  -2  319.97   21.00
  14   0  -2  290.47   20.30
 -14   0   2  281.87   19.10
  13   0  -2  604.14   39.20
  13   0  -2  647.84   39.90
 -13   0   2  617.74   38.40
  12   0  -2   46.30    6.50
  12   0  -2   59.49    6.40
  12   0  -2   42.20    4.60
  12   0  -2   50.59    5.00
 -12   0   2   55.99    4.70
  11   0  -2   29.10    7.20
  11   0  -2   33.00    3.90
  11   0  -2   33.80    4.10
  11   0  -2   41.20    5.70
 -11   0   2   32.40    3.50
  10   0  -2  274.27   17.10
  10   0  -2  214.08   16.20
  10   0  -2  259.27   16.80
  10   0  -2  268.67   16.20
 -10   0   2  236.98   15.80
   9   0  -2   74.79    4.80
   9   0  -2   68.89    6.30
   9   0  -2   88.19    6.20
   9   0  -2   75.69    6.50
   9   0  -2   71.29    5.80
  -9   0   2   62.29    5.20
   8   0  -2 1742.63   99.99
   8   0  -2 1631.44   97.79
   8   0  -2 1680.13   97.99
   8   0  -2 1623.54   98.39
   8   0  -2 1538.15   96.89
  -8   0   2 1629.54   97.19
   7   0  -2  901.51   49.90
   7   0  -2  849.61   49.60
   7   0  -2  846.62   49.99
   7   0  -2  787.22   49.90
  -7   0   2  758.22   49.30
   6   0  -2 2910.31  165.58
   6   0  -2 2889.71  165.48
   6   0  -2 2604.54  165.68
   5   0  -2 1676.93  113.19
   5   0  -2 1901.51  113.09
   5   0  -2 2055.39  112.89
   5   0  -2 1995.10  112.79
   2   0  -2  234.58   13.90
   2   0  -2  250.47   14.00
  -2   0   2  221.48   13.90
  -2   0   2  223.28   13.90
  -1   0  -2  336.37   20.00
  -2   0  -2  245.78   14.80
  -3   0  -2 1438.06   91.89
   3   0   2 1733.33   91.89
   3   0   2 1566.94   92.09
   3   0   2 1476.55   92.09
  -4   0  -2 2892.61  182.18
   4   0   2 3308.07  182.28
   4   0   2 3051.99  182.28
  -5   0  -2 1072.79   68.89
   5   0   2 1129.09   69.09
   5   0   2 1180.18   68.99
   5   0   2 1238.58   68.69
  -6   0  -2  981.60   62.99
   6   0   2 1126.29   62.89
  -7   0  -2  838.62   52.09
   7   0   2  876.71   52.49
   7   0   2  883.81   52.69
  -8   0  -2  174.08   12.00
   8   0   2  193.48   12.90
   8   0   2  174.88   12.70
  -9   0  -2  137.69    9.80
   9   0   2  138.19   10.90
   9   0   2  143.59   10.90
 -10   0  -2  111.79    8.90
  10   0   2  129.59   10.60
  10   0   2  128.99   10.50
 -11   0  -2   23.70    3.60
  11   0   2   23.80    4.70
  11   0   2   15.40    4.00
 -12   0  -2  110.29    9.00
  12   0   2  126.29   10.90
  12   0   2  121.39   10.80
 -13   0  -2  200.48   13.80
  13   0   2  194.48   16.00
  13   0   2  187.48   14.90
 -14   0  -2   35.90    4.20
  14   0   2   41.00    6.10
  14   0   2   24.40    4.90
  15   0   2   10.00    3.60
  17  -1  -2   19.50    4.20
  16  -1  -2  143.89   12.00
  15  -1  -2   62.69    7.60
  15  -1  -2   67.49    7.70
  14  -1  -2   46.40    6.60
  14  -1  -2   47.10    6.40
  13  -1  -2  407.06   24.00
  13  -1  -2  317.97   22.10
  13  -1  -2  351.96   23.20
 -13   1   2  326.97   22.40
  12  -1  -2  140.29   11.50
  12  -1  -2  153.48   10.70
  12  -1  -2  153.48   11.80
  12  -1  -2  158.48   10.80
 -12   1   2  148.89   10.20
  11  -1  -2  501.65   28.70
  11  -1  -2  431.46   28.60
  11  -1  -2  456.65   29.50
  11  -1  -2  467.75   29.10
 -11   1   2  439.96   28.10
  10  -1  -2  779.12   45.90
  10  -1  -2  786.92   47.10
  10  -1  -2  817.02   46.70
  10  -1  -2  746.23   46.90
  10  -1  -2  796.62   47.50
 -10   1   2  702.43   46.20
   9  -1  -2   53.69    4.80
   9  -1  -2   53.39    3.70
   9  -1  -2   51.39    4.50
   9  -1  -2   66.39    5.30
  -9   1   2   44.50    3.80
   8  -1  -2 2590.54  164.78
   8  -1  -2 2672.13  163.98
   8  -1  -2 3030.10  164.78
   8  -1  -2 2950.60  164.58
   8  -1  -2 2931.71  165.08
  -8   1   2 2519.15  164.08
   7  -1  -2 1173.78   70.59
   7  -1  -2 1113.99   69.79
   7  -1  -2 1265.67   70.39
   7  -1  -2 1068.19   70.39
   7  -1  -2 1277.47   70.29
   6  -1  -2   44.80    4.00
   6  -1  -2   53.99    3.90
   5  -1  -2 1607.74  103.59
   5  -1  -2 1718.83  103.49
   5  -1  -2 1915.41  103.39
  -4   1   2 1910.11  112.99
   2  -1  -2  508.55   29.90
  -2   1   2  499.75   29.80
  -2  -1  -2 2401.56  141.59
  -3  -1  -2 1684.63  106.89
   3   1   2 1715.13  106.79
   3   1   2 1842.22  106.89
   3   1   2 1973.60  106.59
  -4  -1  -2 2246.98  138.39
   4   1   2 2254.67  138.39
   4   1   2 2482.95  138.09
   4   1   2 2366.16  138.39
  -5  -1  -2 1949.10  126.99
   5   1   2 2179.88  127.19
   5   1   2 2150.98  127.29
   5   1   2 2291.67  126.79
  -6  -1  -2   18.40    2.60
   6   1   2   21.10    2.50
   6   1   2   20.50    3.20
   6   1   2   30.50    3.40
  -7  -1  -2   21.30    2.80
   7   1   2   19.30    3.50
   7   1   2   15.20    2.80
  -8  -1  -2  276.77   17.90
   8   1   2  271.07   18.50
   8   1   2  283.47   18.60
  -9  -1  -2  277.57   18.40
   9   1   2  268.77   19.20
   9   1   2  302.27   19.40
  10   1   2  406.16   25.80
  10   1   2  364.66   25.30
 -11  -1  -2  441.66   30.20
  11   1   2  518.95   31.70
  11   1   2  478.35   31.00
 -12  -1  -2   43.40    5.10
  12   1   2   54.09    7.00
  12   1   2   51.49    7.30
 -13  -1  -2   23.90    3.90
  13   1   2   11.70    3.70
  13   1   2   15.60    4.70
 -14  -1  -2   98.09    8.10
  14   1   2   95.79    9.30
 -15  -1  -2   39.90    4.70
  15   1   2   34.80    5.30
  17  -2  -2    9.30    3.30
  16  -2  -2   58.69    6.80
  16  -2  -2   45.50    6.40
  15  -2  -2  255.97   19.00
  14  -2  -2   52.39    6.50
  14  -2  -2   44.60    6.50
  13  -2  -2  364.26   25.80
  13  -2  -2  445.16   27.30
  13  -2  -2  423.56   26.60
  12  -2  -2  212.08   14.90
  12  -2  -2  181.28   14.00
  12  -2  -2  223.88   15.30
  12  -2  -2  232.18   14.50
 -12   2   2  213.08   13.80
  11  -2  -2  114.69    8.70
  11  -2  -2  111.89    8.90
  11  -2  -2  110.09    7.90
  11  -2  -2  101.29    8.00
  11  -2  -2  109.99    7.00
 -11   2   2   99.19    7.20
  10  -2  -2  806.82   47.60
  10  -2  -2  791.92   47.20
  10  -2  -2  850.41   46.90
  10  -2  -2  697.43   47.00
  10  -2  -2  777.52   46.20
 -10   2   2  725.23   46.20
   9  -2  -2 1223.48   72.39
   9  -2  -2 1313.17   73.19
   9  -2  -2 1123.19   73.09
   9  -2  -2 1310.77   72.99
   9  -2  -2 1235.18   73.49
  -9   2   2 1123.89   72.39
   8  -2  -2 7460.95  446.36
   8  -2  -2 8211.78  446.96
   8  -2  -2 7071.89  446.96
   7  -2  -2   78.39    5.80
   7  -2  -2   87.49    5.80
   7  -2  -2   69.59    5.70
   7  -2  -2   72.19    5.10
   7  -2  -2   75.79    5.50
   6  -2  -2  859.71   54.19
   6  -2  -2 1011.70   54.19
   6  -2  -2  996.30   54.09
   6  -2  -2  839.82   54.29
   6  -2  -2  828.32   53.79
   5  -2  -2   71.39    5.00
   5  -2  -2   71.29    5.30
   5  -2  -2   80.89    5.50
   5  -2  -2   84.29    5.20
  -5   2   2   75.39    5.10
   4  -2  -2  876.71   50.99
  -4   2   2  843.02   50.99
   0  -2  -2  904.11   53.29
  -2  -2  -2 1706.43  108.59
  -2  -2  -2 1564.54  108.39
   2   2   2 2093.49  108.69
   2   2   2 1972.40  108.19
  -3  -2  -2 2737.43  170.38
   3   2   2 3028.40  170.48
  -4  -2  -2  263.27   16.90
   4   2   2  288.37   16.50
   4   2   2  251.57   16.80
   4   2   2  255.67   16.90
   4   2   2  283.37   17.10
  -5  -2  -2   63.89    5.00
   5   2   2   64.59    5.00
   5   2   2   56.89    5.00
   5   2   2   61.29    4.50
   5   2   2   57.69    5.50
  -6  -2  -2  623.14   38.80
   6   2   2  635.44   39.00
   6   2   2  641.34   39.10
   6   2   2  646.94   38.70
  -7  -2  -2  295.27   19.20
   7   2   2  293.17   19.50
   7   2   2  309.47   19.70
  -8  -2  -2  156.68   11.30
   8   2   2  163.48   12.10
   8   2   2  162.18   11.90
  -9  -2  -2   57.59    5.70
   9   2   2   55.79    6.40
   9   2   2   62.49    7.20
 -10  -2  -2 1194.88   73.19
  10   2   2 1178.68   73.59
  10   2   2 1250.27   74.09
 -11  -2  -2    7.00    2.60
  11   2   2    9.50    3.80
  11   2   2   14.40    4.00
 -12  -2  -2  331.87   22.10
  12   2   2  315.87   22.60
  12   2   2  350.06   23.10
 -13  -2  -2   50.29    5.40
  13   2   2   43.20    6.10
 -14  -2  -2   11.90    2.40
  14   2   2    6.40    2.90
 -15  -2  -2   47.90    5.20
  15   2   2   34.90    5.00
  17  -3  -2   90.79    8.40
  16  -3  -2  124.79   10.90
  16  -3  -2  145.09   11.60
  15  -3  -2   33.70    5.40
  15  -3  -2   44.60    6.60
  14  -3  -2   22.20    4.60
  14  -3  -2   18.00    2.90
  14  -3  -2   16.90    3.90
 -14   3   2   15.10    4.90
  13  -3  -2   19.30    4.10
  13  -3  -2   20.40    4.50
  12  -3  -2   63.79    7.00
  12  -3  -2   57.69    5.50
  12  -3  -2   56.09    7.80
  12  -3  -2   64.49    4.50
  12  -3  -2   63.99    6.50
  11  -3  -2  227.88   16.00
  11  -3  -2  247.78   15.20
  11  -3  -2  247.78   16.30
  11  -3  -2  255.37   15.90
  11  -3  -2  242.28   16.70
  10  -3  -2 2775.92  175.18
  10  -3  -2 3116.19  174.88
  10  -3  -2 2955.50  174.48
  10  -3  -2 2931.11  175.58
  10  -3  -2 2987.40  175.18
   9  -3  -2 3163.28  183.88
   9  -3  -2 2982.50  183.28
   9  -3  -2 2994.60  184.18
   9  -3  -2 3280.07  183.68
   8  -3  -2 1729.13   94.29
   8  -3  -2 1644.24   94.49
   8  -3  -2 1546.55   94.59
   8  -3  -2 1564.84   93.99
   8  -3  -2 1448.56   94.49
   7  -3  -2 2457.55  142.59
   7  -3  -2 2573.74  142.19
   7  -3  -2 2354.56  141.99
   7  -3  -2 2482.65  142.49
   7  -3  -2 2159.38  142.49
   6  -3  -2 1020.10   60.29
   6  -3  -2  999.70   59.89
   6  -3  -2  917.01   60.29
   6  -3  -2 1002.20   60.29
   6  -3  -2 1110.59   60.09
   5  -3  -2 2580.04  165.38
   5  -3  -2 2885.71  164.98
  -5   3   2 2926.61  165.08
   4  -3  -2  182.08   12.40
   4  -3  -2  210.88   12.00
   4  -3  -2  208.08   12.10
  -4   3   2  190.68   12.00
   3  -3  -2  351.26   20.40
  -3   3   2  335.67   20.40
  -1  -3  -2  680.53   42.30
  -1  -3  -2  688.13   42.70
   1   3   2  774.22   43.00
  -2  -3  -2  957.40   60.39
  -2  -3  -2 1022.20   60.79
   2   3   2  973.70   60.59
   2   3   2 1111.89   60.29
   2   3   2 1024.60   60.89
  -3  -3  -2  736.23   45.70
   3   3   2  787.12   45.90
   3   3   2  757.82   45.90
   3   3   2  809.22   45.20
   3   3   2  709.73   45.60
  -4  -3  -2 2721.83  166.58
   4   3   2 2907.11  166.78
   4   3   2 2909.51  166.08
   4   3   2 2740.93  166.58
   4   3   2 2789.22  166.68
  -5  -3  -2  133.09    9.60
   5   3   2  133.79    9.80
   5   3   2  138.59    9.50
   5   3   2  140.19    9.00
   5   3   2  142.69   10.10
  -6  -3  -2  311.17   19.90
   6   3   2  306.27   20.00
   6   3   2  318.47   19.30
   6   3   2  308.67   20.20
   6   3   2  310.77   19.70
  -7  -3  -2  190.88   13.80
   7   3   2  213.18   14.50
   7   3   2  209.58   14.10
  -8  -3  -2  122.69    9.60
   8   3   2  128.39   10.50
   8   3   2  132.09   10.10
  -9  -3  -2  611.24   38.20
   9   3   2  613.54   38.60
   9   3   2  603.14   38.60
 -10  -3  -2 1385.36   83.89
  10   3   2 1415.06   84.49
  10   3   2 1352.66   84.09
 -11  -3  -2  430.46   27.60
  11   3   2  414.06   28.10
 -12  -3  -2   49.30    7.50
  12   3   2   65.39   11.60
 -13  -3  -2  135.09   10.50
  13   3   2  124.79   10.80
 -14  -3  -2   38.60    6.40
  14   3   2   40.90    5.40
  18  -4  -2    8.00    2.80
  17  -4  -2  105.09    9.40
  17  -4  -2  105.99    9.00
  16  -4  -2   28.40    5.20
  16  -4  -2   31.40    5.20
  15  -4  -2   56.09    6.90
  15  -4  -2   55.99    6.70
  14  -4  -2   37.00    5.30
  14  -4  -2   29.70    3.80
  14  -4  -2   27.80    4.50
 -14   4   2   20.80    4.80
  13  -4  -2    6.00    1.40
  13  -4  -2    5.90    3.00
  13  -4  -2    7.00    2.20
  13  -4  -2    4.40    3.00
 -13   4   2    6.50    3.40
  12  -4  -2  218.58   12.70
  12  -4  -2  188.58   13.50
  12  -4  -2  211.28   14.40
 -12   4   2  175.28   15.00
  11  -4  -2   91.79    7.70
  11  -4  -2  100.89    8.30
  11  -4  -2  107.79    7.60
  11  -4  -2  105.69    8.10
  11  -4  -2  104.99    7.00
  10  -4  -2  467.25   27.70
  10  -4  -2  460.45   27.40
  10  -4  -2  455.25   28.10
  10  -4  -2  463.65   28.40
  10  -4  -2  405.56   28.00
   9  -4  -2  145.09   10.50
   9  -4  -2  146.79    9.80
   9  -4  -2  152.38   10.20
   9  -4  -2  175.88   10.60
   9  -4  -2  139.49   10.40
   8  -4  -2  701.73   45.20
   8  -4  -2  767.02   44.70
   8  -4  -2  722.13   45.10
   8  -4  -2  749.73   45.20
   8  -4  -2  791.82   44.80
   7  -4  -2 2440.66  142.29
   7  -4  -2 2594.74  142.29
   7  -4  -2 2332.97  142.79
   7  -4  -2 2333.87  142.59
   7  -4  -2 2337.07  142.59
   6  -4  -2  179.98   13.40
   6  -4  -2  191.18   12.60
   6  -4  -2  191.68   12.20
   6  -4  -2  215.78   12.10
   5  -4  -2 1390.16   93.19
   5  -4  -2 1476.05   93.09
   5  -4  -2 1711.53   92.79
   5  -4  -2 1617.14   92.99
  -5   4   2 1651.83   92.89
  -5   4   2 1577.04   92.99
   4  -4  -2  797.92   45.00
  -4   4   2  723.53   45.00
   3  -4  -2 3168.08  188.88
   3  -4  -2 3231.68  188.58
   2  -4  -2 2303.17  119.79
   2  -4  -2 1759.62  120.09
  -1   4   2 3305.57  195.18
   0  -4  -2  719.23   43.20
   0  -4  -2  702.33   43.40
   0  -4  -2  716.93   42.80
   0   4   2  758.42   43.70
  -1  -4  -2  101.29    6.80
   1   4   2  118.39    7.70
  -2  -4  -2  240.48   16.50
  -2  -4  -2  272.27   17.10
   2   4   2  300.17   16.40
   2   4   2  278.57   17.30
   2   4   2  266.67   16.80
  -3  -4  -2 3828.42  233.48
   3   4   2 4000.60  233.78
   3   4   2 3806.32  233.28
   3   4   2 4170.68  233.68
  -4  -4  -2   21.60    3.10
   4   4   2   28.50    4.40
   4   4   2   29.70    2.50
   4   4   2   25.60    3.00
   4   4   2   26.00    3.50
  -5  -4  -2 2546.15  151.48
   5   4   2 2604.44  151.58
   5   4   2 2513.35  150.78
   5   4   2 2620.34  151.68
   5   4   2 2467.05  151.48
  -6  -4  -2  597.34   37.80
   6   4   2  624.24   38.00
   6   4   2  633.24   37.70
   6   4   2  591.24   37.80
  -7  -4  -2  245.28   16.60
   7   4   2  244.68   16.70
   7   4   2  248.68   17.00
  -8  -4  -2   50.69    5.90
   8   4   2   51.39    7.00
  -9  -4  -2  661.13   41.60
   9   4   2  664.83   41.80
 -10  -4  -2  185.18   13.80
  10   4   2  186.78   14.20
 -11  -4  -2  400.46   26.20
  11   4   2  389.66   26.30
 -12  -4  -2   51.89    6.00
  12   4   2   49.00    6.10
 -13  -4  -2   87.49    7.70
  13   4   2   79.19    7.70
 -14  -4  -2  114.09    8.70
  14   4   2   96.89    8.60
  18  -5  -2   15.60    3.30
  17  -5  -2   45.80    6.10
  17  -5  -2   51.09    6.00
  16  -5  -2   36.40    5.40
  16  -5  -2   39.90    5.60
  15  -5  -2   35.30    4.30
  15  -5  -2   29.10    5.00
  15  -5  -2   36.70    5.30
  14  -5  -2    3.90    2.00
  14  -5  -2    6.10    3.00
  14  -5  -2    4.60    1.50
  14  -5  -2    4.40    3.20
 -14   5   2    1.80    3.30
  13  -5  -2   72.79    6.60
  13  -5  -2   85.49    7.70
  13  -5  -2   90.49    7.70
  13  -5  -2   78.39    6.00
 -13   5   2   70.79   11.80
  12  -5  -2  213.18   14.40
  12  -5  -2  216.78   15.00
  12  -5  -2  226.88   13.60
 -12   5   2  189.68   15.50
  11  -5  -2  156.38   11.10
  11  -5  -2  174.08   11.40
  11  -5  -2  165.38   11.50
  11  -5  -2  160.68   10.40
 -11   5   2  134.09   11.70
  10  -5  -2   90.49    7.40
  10  -5  -2  101.69    6.80
  10  -5  -2  100.19    7.60
  10  -5  -2  108.49    7.70
 -10   5   2   82.29    7.70
   9  -5  -2 1243.68   77.29
   9  -5  -2 1351.76   77.39
   9  -5  -2 1349.16   76.79
   9  -5  -2 1315.37   77.29
   9  -5  -2 1364.66   76.99
  -9   5   2 1113.69   77.39
   8  -5  -2   79.89    6.10
   8  -5  -2   78.89    6.00
   8  -5  -2   83.29    5.60
   8  -5  -2   84.39    5.50
   8  -5  -2   73.29    6.10
  -8   5   2   70.09    6.00
   7  -5  -2 6179.58  387.96
   7  -5  -2 6795.92  388.16
   7  -5  -2 6726.43  387.96
  -7   5   2 6618.74  387.86
   6  -5  -2 2432.36  134.49
   6  -5  -2 2267.77  134.79
   6  -5  -2 2193.98  135.09
   6  -5  -2 2041.10  134.99
   6  -5  -2 2186.48  134.79
  -6   5   2 2552.34  134.79
   5  -5  -2  426.86   27.40
   5  -5  -2  458.75   27.40
   5  -5  -2  471.35   27.20
  -5   5   2  444.46   26.90
   4  -5  -2 2933.21  178.48
   4  -5  -2 3051.49  178.18
   4  -5  -2 2993.90  178.38
  -4   5   2 2999.00  177.78
  -4   5   2 3124.59  177.78
   3  -5  -2  926.41   55.09
   3  -5  -2  891.81   54.79
  -3   5   2  949.40   55.09
   2  -5  -2  753.12   49.60
   2  -5  -2  921.01   49.60
   2  -5  -2  832.92   49.90
   1  -5  -2 1405.26   90.09
   1  -5  -2 1492.85   90.19
   1  -5  -2 1484.45   89.79
   1  -5  -2 1629.04   89.99
  -1   5   2 1582.14   90.49
   0  -5  -2  990.00   54.39
   0  -5  -2  832.62   54.59
   0  -5  -2  891.01   54.49
   0  -5  -2  939.51   53.89
   0   5   2  910.41   54.89
  -1  -5  -2  227.58   14.50
  -1  -5  -2  215.08   13.80
   1   5   2  241.88   14.90
  -2  -5  -2 1044.80   66.39
  -2  -5  -2 1107.09   67.09
   2   5   2 1225.58   67.49
   2   5   2 1104.79   66.79
  -3  -5  -2  319.07   20.00
   3   5   2  324.87   19.10
   3   5   2  322.47   20.20
   3   5   2  291.87   19.60
  -4  -5  -2  786.12   47.50
   4   5   2  753.42   47.20
   4   5   2  799.92   47.70
  -5  -5  -2   99.89    7.60
   5   5   2   91.69    7.20
   5   5   2   92.09    7.60
  -6  -5  -2    2.90    2.00
   6   5   2    8.70    2.40
   6   5   2    7.20    2.20
  -7  -5  -2 1051.29   61.49
   7   5   2  889.41   58.89
  -8  -5  -2 2565.94  152.38
   8   5   2 2528.15  152.28
  -9  -5  -2 1152.78   68.89
   9   5   2 1088.59   68.59
 -10  -5  -2  150.78   11.90
  10   5   2  146.19   11.70
 -11  -5  -2    7.80    3.00
  11   5   2    2.20    2.30
 -12  -5  -2   16.80    3.90
  12   5   2   21.10    4.10
 -13  -5  -2    4.40    2.40
  13   5   2    2.30    2.10
  18  -6  -2   11.60    2.90
  18  -6  -2    8.00    2.80
  17  -6  -2  156.58   11.40
  17  -6  -2  132.49   11.00
  16  -6  -2   61.29    7.00
  16  -6  -2   70.39    7.10
  15  -6  -2  205.38   13.90
  15  -6  -2  212.08   14.10
  15  -6  -2  220.98   15.40
  15  -6  -2  194.78   14.90
  14  -6  -2   18.60    3.90
  14  -6  -2   22.10    2.80
  14  -6  -2   26.40    3.80
  14  -6  -2   24.40    4.40
  13  -6  -2  155.68   10.20
  13  -6  -2  156.58   11.10
  13  -6  -2  155.48   11.60
  13  -6  -2  155.48   11.80
 -13   6   2  141.19   11.90
  12  -6  -2   96.19    8.30
  12  -6  -2  105.19    8.30
  12  -6  -2   95.39    7.80
  12  -6  -2  100.39    7.10
 -12   6   2   78.69    8.00
  11  -6  -2   89.99    6.40
  11  -6  -2   94.99    7.50
  11  -6  -2   85.29    7.10
  11  -6  -2   85.19    7.20
 -11   6   2   74.99    7.40
  10  -6  -2  638.94   38.60
  10  -6  -2  627.94   39.20
  10  -6  -2  665.33   39.30
  10  -6  -2  656.63   39.20
 -10   6   2  598.04   39.30
   9  -6  -2  775.22   48.70
   9  -6  -2  785.02   48.80
   9  -6  -2  818.52   48.30
   9  -6  -2  829.32   48.70
  -9   6   2  805.42   48.60
   8  -6  -2    7.90    1.60
   8  -6  -2    6.40    2.00
   8  -6  -2   11.60    2.00
   8  -6  -2   14.70    2.60
   7  -6  -2 1935.31  112.49
   7  -6  -2 1815.22  112.79
   7  -6  -2 1932.11  112.39
   7  -6  -2 1711.73  112.69
  -7   6   2 2085.39  112.89
   6  -6  -2 1816.32  118.39
   6  -6  -2 2061.59  118.19
   6  -6  -2 1990.10  118.19
   6  -6  -2 2075.39  118.59
  -6   6   2 1883.41  117.89
  -6   6   2 2147.29  118.19
   5  -6  -2  116.39    8.60
   5  -6  -2  124.49    8.50
   5  -6  -2  127.29    8.90
  -5   6   2  125.99    8.00
  -5   6   2  149.79    8.80
  -5   6   2  138.89    8.00
   4  -6  -2 1066.79   61.19
   4  -6  -2  995.90   60.99
   4  -6  -2 1020.10   61.29
  -4   6   2 1019.20   61.29
   3  -6  -2  527.65   32.50
   3  -6  -2  502.75   32.30
   3  -6  -2  588.84   32.90
  -3   6   2  550.94   33.00
   2  -6  -2   74.29    5.10
   2  -6  -2   58.89    4.90
   2  -6  -2   78.79    4.70
   2  -6  -2   58.69    4.70
  -2   6   2   76.59    5.60
   1  -6  -2 1727.33  113.69
   1  -6  -2 2063.69  113.69
  -1   6   2 1964.50  114.19
   0  -6  -2 1625.04   89.49
   0  -6  -2 1446.06   89.09
   0  -6  -2 1419.16   89.69
   0   6   2 1539.35   90.19
  -1  -6  -2 1512.65   95.59
  -1  -6  -2 1584.44   94.79
   1   6   2 1718.23   96.09
  -2  -6  -2  513.35   31.40
   2   6   2  538.75   32.40
   2   6   2  474.85   30.80
  -3  -6  -2   46.90    4.30
   3   6   2   32.00    3.30
   3   6   2   39.50    4.50
  -4  -6  -2  920.71   56.09
   4   6   2  922.71   56.29
  -5  -6  -2  304.47   20.20
   5   6   2  320.87   20.30
   5   6   2  291.77   19.60
  -6  -6  -2 1583.74   95.59
   6   6   2 1640.54   95.29
   6   6   2 1520.35   94.89
  -7  -6  -2  656.53   41.40
   7   6   2  660.63   40.80
  -8  -6  -2 1651.23   95.89
   8   6   2 1507.85   95.29
  -9  -6  -2 1003.90   60.39
   9   6   2  941.31   59.79
 -10  -6  -2   21.60    4.10
  10   6   2   18.60    3.90
 -11  -6  -2   21.70    4.20
  11   6   2   11.80    3.20
 -12  -6  -2   62.19    6.50
  12   6   2   54.19    5.80
 -13  -6  -2  175.58   12.40
  13   6   2  154.58   11.60
  18  -7  -2   11.00    2.90
  17  -7  -2    6.10    2.50
  17  -7  -2   10.80    3.20
  16  -7  -2  145.99   11.40
  16  -7  -2  151.68   11.70
  15  -7  -2  190.98   14.10
  15  -7  -2  181.28   11.80
  15  -7  -2  172.78   13.50
  15  -7  -2  173.18   12.30
  14  -7  -2   38.30    5.70
  14  -7  -2   39.20    3.90
  14  -7  -2   42.00    4.70
  14  -7  -2   41.30    5.30
  13  -7  -2  233.78   16.40
  13  -7  -2  243.88   16.90
  13  -7  -2  250.67   17.00
  13  -7  -2  253.87   15.80
  12  -7  -2   66.39    6.60
  12  -7  -2   62.59    6.00
  12  -7  -2   59.29    5.20
  12  -7  -2   58.79    6.20
 -12   7   2   61.79    5.80
  11  -7  -2  450.95   29.00
  11  -7  -2  458.35   28.90
  11  -7  -2  444.56   28.20
  11  -7  -2  436.56   28.80
 -11   7   2  501.05   29.00
  10  -7  -2  508.05   32.60
  10  -7  -2  511.05   32.40
  10  -7  -2  544.95   32.00
  10  -7  -2  515.85   32.70
 -10   7   2  535.95   32.20
   9  -7  -2 1114.09   67.59
   9  -7  -2 1107.19   66.99
   9  -7  -2 1036.50   67.49
  -9   7   2 1222.28   67.09
   8  -7  -2  421.36   26.10
   8  -7  -2  427.66   26.60
   8  -7  -2  443.16   26.20
   8  -7  -2  389.16   26.50
  -8   7   2  447.36   26.30
   7  -7  -2 1419.06   88.89
   7  -7  -2 1484.75   88.49
   7  -7  -2 1279.27   88.79
  -7   7   2 1721.03   88.09
  -7   7   2 1530.25   88.59
   6  -7  -2  918.01   55.59
   6  -7  -2  913.21   55.19
   6  -7  -2  865.81   55.49
  -6   7   2  908.91   54.79
  -6   7   2 1004.90   55.49
  -6   7   2  924.31   54.49
   5  -7  -2 2314.17  141.79
  -5   7   2 2470.05  141.89
   4  -7  -2  184.68   12.00
   4  -7  -2  180.68   11.70
   4  -7  -2  183.78   12.00
  -4   7   2  186.98   12.20
   3  -7  -2 2209.78  143.99
   3  -7  -2 2340.67  143.79
   3  -7  -2 2624.34  144.29
   3  -7  -2 2438.56  143.89
  -3   7   2 2566.54  144.69
   2  -7  -2  345.77   21.30
   2  -7  -2  378.96   21.70
   2  -7  -2  305.97   21.60
   2  -7  -2  364.66   21.40
  -2   7   2  359.06   22.20
   1  -7  -2  128.19    9.90
   1  -7  -2  141.59    9.40
   1  -7  -2  172.08   10.20
   1  -7  -2  154.68    9.80
  -1   7   2  154.28   10.60
   0  -7  -2  376.46   22.60
   0  -7  -2  364.16   23.40
   0   7   2  384.46   23.90
  -1  -7  -2  248.28   15.30
  -1  -7  -2  245.38   16.40
   1   7   2  266.97   17.00
  -2  -7  -2  162.08   11.00
   2   7   2  148.29   10.00
   2   7   2  153.98   11.30
  -3  -7  -2  121.19    9.10
   3   7   2  117.19    8.30
   3   7   2  121.49    9.50
  -4  -7  -2  597.84   37.30
   4   7   2  617.24   37.50
   4   7   2  575.84   36.50
  -5  -7  -2 1501.85   90.59
   5   7   2 1437.76   89.79
   5   7   2 1556.14   90.69
  -6  -7  -2   31.70    5.20
   6   7   2   30.10    4.20
   6   7   2   34.90    5.20
  -7  -7  -2  185.08   13.40
   7   7   2  168.28   12.30
   7   7   2  157.68   12.50
  -8  -7  -2  107.19    9.60
   8   7   2  101.59    8.60
  -9  -7  -2  115.29    9.90
   9   7   2  103.89    9.00
 -10  -7  -2   87.29    8.50
  10   7   2   78.79    7.20
 -11  -7  -2   23.00    4.30
  11   7   2   19.80    3.30
 -12  -7  -2   86.29    7.80
  12   7   2   71.59    6.50
  18  -8  -2   18.80    4.10
  17  -8  -2    7.50    5.00
  17  -8  -2    7.20    4.10
  16  -8  -2   37.40    5.20
  16  -8  -2   34.10    3.70
  16  -8  -2   34.70    4.90
  15  -8  -2    6.30    4.10
  15  -8  -2    5.00    1.90
  15  -8  -2    2.30    3.40
  14  -8  -2  189.18   13.80
  14  -8  -2  206.18   13.60
  14  -8  -2  186.08   14.00
  14  -8  -2  192.58   12.80
  13  -8  -2   22.80    3.10
  13  -8  -2   20.30    3.90
  13  -8  -2   15.90    3.00
  13  -8  -2   19.80    3.60
  12  -8  -2  272.37   17.70
  12  -8  -2  264.47   16.90
  12  -8  -2  249.18   17.70
  11  -8  -2  131.59    9.20
  11  -8  -2  129.69    9.80
  11  -8  -2  125.29    8.90
  11  -8  -2   93.89   11.20
 -11   8   2  130.29    8.70
  10  -8  -2  327.57   21.80
  10  -8  -2  332.87   21.20
  10  -8  -2  310.27   21.80
  10  -8  -2  326.37   21.30
 -10   8   2  384.66   21.00
   9  -8  -2  114.89    8.10
   9  -8  -2  102.89    8.60
   9  -8  -2  113.19    8.70
   9  -8  -2  103.59    7.80
  -9   8   2  129.89    7.50
  -9   8   2  108.49    7.60
   8  -8  -2  444.76   28.10
   8  -8  -2  473.15   28.40
   8  -8  -2  459.05   28.90
   8  -8  -2  417.66   28.90
  -8   8   2  500.95   27.70
  -8   8   2  477.35   28.50
   7  -8  -2 2622.14  165.78
   7  -8  -2 2805.02  165.38
   7  -8  -2 2949.30  165.88
  -7   8   2 2659.83  164.78
  -7   8   2 2932.11  165.68
   6  -8  -2   27.40    3.40
   6  -8  -2   22.80    2.80
   6  -8  -2   35.90    3.60
  -6   8   2   27.10    3.20
   5  -8  -2 2136.59  128.49
   5  -8  -2 2191.18  128.49
   5  -8  -2 2112.59  128.09
  -5   8   2 2208.68  128.69
   4  -8  -2  535.15   34.30
   4  -8  -2  613.04   34.90
   4  -8  -2  589.64   34.80
  -4   8   2  541.15   35.10
   3  -8  -2   70.99    5.60
   3  -8  -2   72.39    5.40
   3  -8  -2   84.19    5.60
  -3   8   2   93.69    7.10
   2  -8  -2  462.75   26.00
   2  -8  -2  395.76   25.60
   2  -8  -2  441.76   26.10
   2  -8  -2  386.46   26.10
  -2   8   2  432.76   26.90
   1  -8  -2  211.38   13.80
   1  -8  -2  241.88   14.40
   1  -8  -2  211.88   14.60
  -1   8   2  229.78   15.30
   0  -8  -2   12.20    2.40
   0  -8  -2   14.50    1.50
   0   8   2   12.80    2.70
  -1  -8  -2  292.27   17.80
  -1  -8  -2  287.97   19.10
   1   8   2  303.27   19.70
  -2  -8  -2  523.25   33.10
   2   8   2  545.75   33.60
   2   8   2  518.85   32.10
  -3  -8  -2  141.49   10.90
   3   8   2  154.68   11.40
   3   8   2  141.59    9.80
  -4  -8  -2   14.00    3.40
   4   8   2   19.10    2.80
  -5  -8  -2  170.78   13.10
   5   8   2  184.18   13.20
   5   8   2  161.28   11.80
  -6  -8  -2  917.91   56.39
   6   8   2  896.11   56.09
  -7  -8  -2  188.68   13.90
   7   8   2  174.88   13.20
   7   8   2  166.38   12.50
  -8  -8  -2  218.38   15.40
   8   8   2  180.58   13.70
  -9  -8  -2    8.80    3.60
   9   8   2   10.50    2.60
 -10  -8  -2   24.30    4.70
  10   8   2   25.50    3.80
 -11  -8  -2    6.30    2.80
  11   8   2    1.10    2.20
  17  -9  -2   99.39    8.00
  17  -9  -2  102.39    8.50
  16  -9  -2   47.40    4.60
  16  -9  -2   44.60    4.30
  16  -9  -2   46.30    5.10
  16  -9  -2   45.20    5.80
  15  -9  -2   53.59    4.70
  15  -9  -2   47.00    6.00
  15  -9  -2   47.60    5.30
  15  -9  -2   50.99    5.10
  14  -9  -2  104.79    8.40
  14  -9  -2   99.09    7.90
  14  -9  -2  111.69    8.60
  14  -9  -2  107.99    9.10
  13  -9  -2  516.05   33.30
  13  -9  -2  548.45   33.60
  13  -9  -2  512.25   33.80
  13  -9  -2  558.04   33.00
  12  -9  -2  148.39   11.80
  12  -9  -2  157.38   10.90
  12  -9  -2  161.48   11.60
  11  -9  -2  215.98   13.90
  11  -9  -2  217.68   14.50
  11  -9  -2  195.88   15.00
  11  -9  -2  201.78   13.80
  10  -9  -2  127.69    8.90
  10  -9  -2  122.59    9.70
  10  -9  -2  117.19    8.40
   9  -9  -2 1164.18   70.79
   9  -9  -2 1157.48   70.29
   9  -9  -2 1080.29   70.89
  -9   9   2 1284.67   70.99
   8  -9  -2  208.38   13.50
   8  -9  -2  217.78   14.10
   8  -9  -2  188.58   14.00
   7  -9  -2  610.44   37.40
   7  -9  -2  615.34   37.80
   7  -9  -2  583.34   38.00
  -7   9   2  649.93   37.90
   6  -9  -2 1251.47   74.29
   6  -9  -2 1206.58   74.89
   6  -9  -2 1256.27   74.69
  -6   9   2 1263.67   74.99
   5  -9  -2  146.59   10.40
   5  -9  -2  148.09   10.20
   5  -9  -2  146.59    9.80
  -5   9   2  150.18   10.70
   4  -9  -2  457.35   29.30
   4  -9  -2  504.05   29.80
  -4   9   2  487.05   30.40
   3  -9  -2  282.67   16.80
   3  -9  -2  258.17   16.60
   3  -9  -2  257.77   16.30
   3  -9  -2  240.88   16.30
  -3   9   2  270.17   17.60
   2  -9  -2  446.46   29.10
   2  -9  -2  466.15   28.50
   2  -9  -2  500.25   29.00
  -2   9   2  466.15   29.90
   1  -9  -2  696.83   41.90
   1  -9  -2  669.53   42.80
  -1   9   2  736.73   43.70
   0  -9  -2   72.19    4.90
   0  -9  -2   72.59    6.30
   0   9   2   68.59    6.90
  -1  -9  -2  193.08   13.80
  -1  -9  -2  193.88   12.20
   1   9   2  211.38   14.60
  -2  -9  -2  308.47   20.50
   2   9   2  306.67   20.90
  -3  -9  -2  118.39   12.20
   3   9   2  122.19   10.20
  -4  -9  -2  551.04   33.80
   4   9   2  489.15   33.20
   4   9   2  532.75   33.90
  -5  -9  -2  490.75   30.50
   5   9   2  478.85   30.30
   5   9   2  421.76   28.70
  -6  -9  -2   38.80    6.00
   6   9   2   31.90    4.00
   6   9   2   32.60    5.60
  -7  -9  -2  460.45   28.50
   7   9   2  396.86   27.30
   7   9   2  407.16   26.60
  -8  -9  -2    1.40    2.50
   8   9   2    5.90    2.50
  -9  -9  -2   44.70    6.30
   9   9   2   55.39    6.60
 -10  -9  -2   26.20    4.60
 -11  -9  -2   90.49    8.30
  17 -10  -2   53.09    5.90
  16 -10  -2   29.80    3.50
  16 -10  -2   35.40    4.90
  16 -10  -2   29.70    3.90
  15 -10  -2  179.78   13.00
  15 -10  -2  177.28   11.90
  15 -10  -2  172.28   12.40
  14 -10  -2   41.80    5.00
  14 -10  -2   42.20    5.50
  14 -10  -2   42.50    4.60
  13 -10  -2  252.17   18.30
  13 -10  -2  265.87   17.60
  13 -10  -2  287.07   18.30
  12 -10  -2   92.09    7.40
  12 -10  -2   96.19    8.10
  12 -10  -2   86.49    8.10
  11 -10  -2  215.78   16.20
  11 -10  -2  235.68   15.50
  11 -10  -2  249.08   16.20
  10 -10  -2  283.37   21.60
  10 -10  -2  348.87   21.30
  10 -10  -2  337.87   20.60
 -10  10   2  316.17   20.40
   9 -10  -2   73.19    6.00
   9 -10  -2   71.89    6.90
   9 -10  -2   71.29    6.70
  -9  10   2   72.19    5.90
   8 -10  -2  529.35   31.10
   8 -10  -2  493.25   30.50
   8 -10  -2  452.45   31.20
  -8  10   2  498.75   30.90
   7 -10  -2  905.01   54.29
   7 -10  -2  941.01   54.79
   7 -10  -2  862.41   54.99
  -7  10   2  891.41   54.89
   6 -10  -2 1948.91  110.79
   6 -10  -2 1788.92  110.89
   6 -10  -2 1854.51  110.29
  -6  10   2 1823.02  111.09
   5 -10  -2  142.09   10.00
   5 -10  -2  139.79    9.80
   5 -10  -2  128.89    9.10
  -5  10   2  127.69   10.20
   4 -10  -2  499.75   32.20
   4 -10  -2  541.35   32.70
   4 -10  -2  570.64   33.10
  -4  10   2  505.85   33.40
   3 -10  -2  357.76   22.30
   3 -10  -2  396.86   23.00
   3 -10  -2  343.47   22.70
  -3  10   2  350.56   23.80
   2 -10  -2  220.38   13.90
   2 -10  -2  201.18   13.10
   2 -10  -2  194.18   13.90
  -2  10   2  215.58   15.00
   1 -10  -2  626.54   38.60
   1 -10  -2  637.94   39.80
  -1  10   2  667.83   40.70
   0 -10  -2  149.19    9.80
   0 -10  -2  152.18   11.30
   0  10   2  166.08   12.30
  -1 -10  -2   67.99    6.70
   1  10   2   75.89    7.90
  -2 -10  -2  117.09    9.70
   2  10   2  113.99   10.20
  -3 -10  -2  625.14   39.90
   3  10   2  635.44   40.30
  -4 -10  -2  395.36   25.50
   4  10   2  360.06   25.40
  -5 -10  -2  116.49   10.20
   5  10   2  107.79    9.90
  -6 -10  -2    9.50    3.20
   6  10   2   12.90    3.60
  -7 -10  -2   16.40    4.10
  -8 -10  -2   11.30    3.80
  -9 -10  -2   90.39    8.80
 -10 -10  -2    9.20    4.70
  17 -11  -2   72.29    5.50
  16 -11  -2  152.58   14.30
  16 -11  -2  164.28   11.30
  16 -11  -2  180.58   12.70
  15 -11  -2   67.99    6.70
  15 -11  -2   64.19    6.10
  15 -11  -2   67.59    5.70
  14 -11  -2  113.19    8.40
  14 -11  -2  113.29    9.00
  14 -11  -2  105.49    9.10
  13 -11  -2  368.66   23.20
  13 -11  -2  359.86   22.70
  13 -11  -2  333.97   23.40
  12 -11  -2  450.25   27.80
  12 -11  -2  436.26   27.20
  12 -11  -2  407.26   28.00
  11 -11  -2  362.66   22.50
  11 -11  -2  365.36   23.10
  11 -11  -2  326.77   23.30
  10 -11  -2  224.48   14.80
  10 -11  -2  244.18   15.60
  10 -11  -2  209.88   15.60
 -10  11   2  205.88   14.70
   9 -11  -2  299.57   19.20
   9 -11  -2  290.37   18.60
  -9  11   2  274.27   18.90
   8 -11  -2  368.56   25.20
   8 -11  -2  396.86   24.30
   8 -11  -2  411.96   25.00
  -8  11   2  369.36   24.90
   7 -11  -2  959.70   61.89
   7 -11  -2 1006.80   61.19
   7 -11  -2 1053.59   61.69
  -7  11   2 1036.90   62.09
   6 -11  -2  755.32   46.20
   6 -11  -2  765.02   45.50
   6 -11  -2  765.52   46.40
  -6  11   2  714.23   46.50
   5 -11  -2   55.59    5.80
   5 -11  -2   56.69    5.50
   5 -11  -2   58.09    4.90
  -5  11   2   52.79    6.10
   4 -11  -2  563.04   35.20
   4 -11  -2  598.34   36.20
   4 -11  -2  591.94   35.80
  -4  11   2  563.04   36.80
   3 -11  -2  293.87   18.80
   3 -11  -2  319.57   19.60
   3 -11  -2  273.27   19.40
  -3  11   2  320.27   20.90
   2 -11  -2  684.63   42.40
   2 -11  -2  699.93   41.40
  -2  11   2  675.73   43.50
   1 -11  -2  285.17   19.20
   1 -11  -2  298.07   17.90
  -1  11   2  282.27   20.50
   0 -11  -2  630.74   39.90
   0 -11  -2  678.53   41.80
   0  11   2  695.63   42.70
  -1 -11  -2   41.70    5.30
   1  11   2   37.80    6.20
  -2 -11  -2  233.58   16.20
   2  11   2  212.08   16.60
   3  11   2  396.56   26.90
  -4 -11  -2  123.79   10.60
   4  11   2  116.39   10.60
  -5 -11  -2    1.80    2.80
   5  11   2    1.70    2.90
  -6 -11  -2  131.59   10.80
   6  11   2  105.19   10.00
  -7 -11  -2   12.10    3.50
  -8 -11  -2  156.78   12.70
  -9 -11  -2   69.89    8.10
  16 -12  -2   20.40    3.40
  16 -12  -2   15.80    3.20
  16 -12  -2   23.70    3.90
  15 -12  -2   55.39    6.10
  15 -12  -2   67.99    6.10
  15 -12  -2   66.39    5.80
  14 -12  -2  209.08   14.20
  14 -12  -2  185.38   14.10
  14 -12  -2  206.48   13.70
  13 -12  -2   59.59    8.20
  13 -12  -2   74.19    7.10
  12 -12  -2  309.77   19.50
  12 -12  -2  270.17   20.10
  12 -12  -2  312.67   20.10
  11 -12  -2   69.09    6.20
  11 -12  -2   58.79    7.00
  11 -12  -2   76.19    6.90
  10 -12  -2  785.32   46.50
  10 -12  -2  694.53   46.80
  10 -12  -2  801.22   46.00
 -10  12   2  720.03   46.20
   9 -12  -2  441.46   27.10
   9 -12  -2  402.66   28.00
   9 -12  -2  456.75   27.80
  -9  12   2  419.66   27.70
   8 -12  -2  153.58   10.50
   8 -12  -2  160.18   11.20
   8 -12  -2  129.09   11.30
  -8  12   2  140.59   11.20
   7 -12  -2   17.10    3.70
   7 -12  -2   19.10    3.10
   7 -12  -2   13.70    5.20
  -7  12   2   19.10    3.90
   6 -12  -2  177.88   12.40
   6 -12  -2  168.88   11.60
   6 -12  -2  162.38   12.80
  -6  12   2  175.48   13.20
   5 -12  -2  505.05   31.30
   5 -12  -2  521.05   30.90
   5 -12  -2  476.75   30.10
  -5  12   2  453.05   31.70
   4 -12  -2  401.56   26.50
   4 -12  -2  430.96   26.20
  -4  12   2  396.06   27.30
   3 -12  -2   15.30    2.90
   3 -12  -2   18.90    2.60
  -3  12   2   13.20    3.90
   2 -12  -2  782.32   48.50
   2 -12  -2  779.52   47.40
  -2  12   2  804.92   49.90
   1 -12  -2   45.70    4.00
   1 -12  -2   57.89    6.40
  -1  12   2   52.09    7.00
   0 -12  -2  132.19   10.70
   0  12   2  143.19   12.10
  -1 -12  -2  651.23   41.00
   1  12   2  643.44   41.80
  -2 -12  -2   67.69    7.20
   2  12   2   56.09    7.70
   3  12   2  381.76   26.10
  -4 -12  -2  190.78   14.20
   4  12   2  169.28   14.00
  -5 -12  -2   66.49    7.20
   5  12   2   46.10    6.40
  -6 -12  -2   28.50    5.10
   6  12   2   32.30    5.10
  -7 -12  -2  235.78   17.20
  16 -13  -2    2.40    1.70
  15 -13  -2   48.20    5.60
  15 -13  -2   50.39    5.00
  15 -13  -2   52.09    5.10
  14 -13  -2   31.80    4.20
  14 -13  -2   33.30    4.70
  14 -13  -2   29.00    4.50
  13 -13  -2  109.69   10.10
  13 -13  -2  141.59    9.90
  13 -13  -2  140.69   10.40
  12 -13  -2   17.80    4.60
  12 -13  -2    9.90    4.30
  11 -13  -2   47.30    5.20
  11 -13  -2   53.99    6.10
  11 -13  -2   44.40    6.10
 -11  13   2   54.39    5.70
  10 -13  -2  114.89    9.10
  10 -13  -2  129.99   10.00
  10 -13  -2  118.79   10.20
 -10  13   2  114.49    9.40
   9 -13  -2  714.93   42.00
   9 -13  -2  698.03   41.40
   9 -13  -2  601.14   42.30
  -9  13   2  670.93   42.30
   8 -13  -2   60.79    5.70
   8 -13  -2   64.29    6.60
   8 -13  -2   48.60    6.30
  -8  13   2   65.49    7.00
   7 -13  -2  658.43   44.20
   7 -13  -2  708.63   43.10
   7 -13  -2  751.42   43.90
  -7  13   2  703.43   44.80
   6 -13  -2  309.57   20.20
   6 -13  -2  302.07   21.40
   6 -13  -2  335.87   21.10
  -6  13   2  320.47   22.10
   5 -13  -2  413.96   26.90
   5 -13  -2  430.26   26.50
   5 -13  -2  398.96   25.60
  -5  13   2  398.46   27.60
   4 -13  -2   14.40    2.60
   4 -13  -2   17.60    3.80
  -4  13   2   13.20    4.20
   3 -13  -2   24.50    3.00
  -3  13   2   20.40    4.50
   2 -13  -2  216.88   14.30
  -2  13   2  235.58   17.30
   1 -13  -2  643.74   40.20
   1 -13  -2  724.13   42.10
  -1  13   2  636.34   43.90
   0 -13  -2  309.57   21.50
   0  13   2  328.87   22.90
  -1 -13  -2  594.24   37.70
   1  13   2  583.64   38.60
  -2 -13  -2   14.00    4.10
   2  13   2   13.50    4.30
   3  13   2  123.19   14.30
  -4 -13  -2   69.69    7.50
   4  13   2   62.19    7.60
  -5 -13  -2  121.39   10.10
   5  13   2   97.39    9.60
  -6 -13  -2   10.20    3.20
  -7 -13  -2   53.69    6.30
  15 -14  -2   51.99    5.30
  14 -14  -2  124.19   12.40
  14 -14  -2  154.48   10.90
  14 -14  -2  150.08   10.50
  13 -14  -2   39.80    5.40
  13 -14  -2   42.20    5.30
  13 -14  -2   37.00    4.60
  12 -14  -2  258.27   16.60
  12 -14  -2  221.08   17.00
  12 -14  -2  259.17   17.10
  11 -14  -2  103.49    9.90
  11 -14  -2  113.89    8.40
  11 -14  -2  107.89    9.20
 -11  14   2   84.79    8.60
  10 -14  -2  257.57   16.80
  10 -14  -2  243.68   16.10
  10 -14  -2  220.58   16.90
 -10  14   2  232.38   16.70
   9 -14  -2  354.16   21.90
   9 -14  -2  331.87   20.90
   9 -14  -2  293.07   21.90
  -9  14   2  311.97   22.00
   8 -14  -2  233.18   15.50
   8 -14  -2  218.08   14.60
   8 -14  -2  184.98   15.60
  -8  14   2  228.28   16.30
   7 -14  -2  106.49   10.00
   7 -14  -2  132.49   10.00
   7 -14  -2  111.79    8.80
  -7  14   2  121.59   10.60
   6 -14  -2  241.38   15.70
   6 -14  -2  230.68   17.00
  -6  14   2  246.68   18.00
   5 -14  -2   49.40    4.70
   5 -14  -2   58.49    6.20
  -5  14   2   48.00    7.10
   4 -14  -2   89.19    6.90
   4 -14  -2   93.79    8.60
  -4  14   2   99.59    9.70
   3 -14  -2   55.69    6.20
   3 -14  -2   47.30    4.40
  -3  14   2   46.90    7.10
   2 -14  -2  197.98   15.50
   2 -14  -2  171.68   11.70
  -2  14   2  177.48   14.80
   1 -14  -2    2.20    2.20
  -1  14   2    1.50    3.50
   0 -14  -2   27.80    4.50
   0  14   2   26.40    5.80
  -1 -14  -2   11.50    4.20
   1  14   2   12.20    5.50
  -2 -14  -2  154.88   12.40
   2  14   2  161.78   13.50
  -3 -14  -2   61.09    6.90
   3  14   2   54.89    7.30
  -4 -14  -2  124.69   10.10
   4  14   2  103.59    9.80
  -5 -14  -2   27.20    4.70
   5  14   2   25.70    4.10
  -6 -14  -2   20.00    3.50
  14 -15  -2   52.09    5.20
  13 -15  -2  209.38   15.90
  13 -15  -2  233.98   15.10
  12 -15  -2  320.37   22.60
  12 -15  -2  369.46   22.90
  11 -15  -2  267.77   17.30
  11 -15  -2  228.98   17.10
  11 -15  -2  262.97   16.60
 -11  15   2  227.28   16.60
  10 -15  -2   66.39    7.00
  10 -15  -2   60.59    6.90
  10 -15  -2   75.49    6.40
 -10  15   2   66.69    6.80
   9 -15  -2   12.30    2.70
   9 -15  -2    6.70    3.70
  -9  15   2   16.20    4.00
   8 -15  -2   62.89    6.20
   8 -15  -2   72.19    7.30
  -8  15   2   72.39    7.80
   7 -15  -2  114.59    8.50
   7 -15  -2  102.29    9.70
  -7  15   2  122.49   10.70
   6 -15  -2   20.20    3.10
   6 -15  -2   25.80    4.60
  -6  15   2   16.10    4.40
   5 -15  -2  130.69    9.30
   5 -15  -2  127.09   10.80
  -5  15   2  134.39   12.00
   4 -15  -2   50.09    6.10
   4 -15  -2   47.50    4.40
  -4  15   2   51.59    7.50
   3 -15  -2    8.40    3.20
   3 -15  -2    7.80    1.90
  -3  15   2   12.30    4.20
   2 -15  -2  553.04   34.60
   2 -15  -2  492.15   32.90
  -2  15   2  551.94   38.40
  -1  15   2  104.79   10.70
   0 -15  -2  142.09   10.80
   0  15   2  133.69   12.20
  -1 -15  -2    3.70    2.20
   1  15   2    9.20    3.80
  -2 -15  -2   43.00    5.30
   2  15   2   39.20    6.40
  -3 -15  -2   37.40    5.10
   3  15   2   33.20    5.50
  -4 -15  -2   51.89    5.60
   4  15   2   36.10    5.80
  13 -16  -2   21.00    3.60
  12 -16  -2  401.76   25.50
  11 -16  -2   45.50    5.10
  11 -16  -2   46.30    6.30
  10 -16  -2  180.38   12.20
  10 -16  -2  155.88   12.80
 -10  16   2  179.68   13.30
   9 -16  -2   71.29    7.60
   9 -16  -2   85.99    6.90
  -9  16   2   79.39    8.20
   8 -16  -2  174.28   13.70
   8 -16  -2  183.28   12.50
  -8  16   2  183.98   14.40
   7 -16  -2  381.36   24.00
   7 -16  -2  344.57   25.10
  -7  16   2  413.66   26.50
   6 -16  -2   47.00    4.60
   6 -16  -2   47.80    5.80
  -6  16   2   40.70    6.70
   5 -16  -2  113.19    9.70
   5 -16  -2  106.29    8.00
  -5  16   2  114.39   10.90
   4 -16  -2   67.19    7.00
   4 -16  -2   65.49    5.30
  -4  16   2   65.99    8.30
   3 -16  -2  105.99    9.50
  -3  16   2  109.99   10.80
   2 -16  -2   35.60    5.30
  -2  16   2   43.10    7.20
   1 -16  -2  138.29   11.00
  -1  16   2  137.29   12.30
   0 -16  -2   49.80    5.50
   0  16   2   31.90    5.70
   1  16   2   69.59    8.10
   2  16   2   19.40    4.90
  12 -17  -2   71.19    6.30
  11 -17  -2  244.98   16.20
  10 -17  -2  113.29   11.40
  10 -17  -2  115.29    8.70
 -10  17   2  114.99   10.40
   9 -17  -2   23.10    3.40
   9 -17  -2   28.50    5.90
  -9  17   2   26.10    4.80
   8 -17  -2   55.29    6.50
   8 -17  -2   69.39    5.80
  -8  17   2   70.19    7.90
   7 -17  -2   48.40    4.80
   7 -17  -2   50.29    5.70
  -7  17   2   51.69    7.10
   6 -17  -2   90.79    8.50
   6 -17  -2   94.79    7.10
  -6  17   2  100.89   10.10
   5 -17  -2   24.60    4.40
   5 -17  -2   28.30    3.20
  -5  17   2   42.90    6.80
   4 -17  -2   40.30    5.40
  -4  17   2   47.70    7.50
   3 -17  -2  141.09   11.10
  -3  17   2  140.39   12.50
   2 -17  -2   38.60    5.00
  -2  17   2   39.60    7.00
   1 -17  -2   38.90    6.30
  -1  17   2   36.40    6.30
   0 -17  -2   50.59    5.60
   0  17   2   54.79    8.30
  -1 -17  -2  112.59    8.90
  10 -18  -2   34.00    3.90
 -10  18   2   37.00    5.40
   9 -18  -2   87.39    7.10
  -9  18   2   99.19    8.80
   8 -18  -2   59.19    5.30
  -8  18   2   75.39    7.90
   7 -18  -2   13.30    2.30
   7 -18  -2   11.30    3.90
  -7  18   2    8.70    6.30
   6 -18  -2   44.60    5.50
   6 -18  -2   38.30    3.90
  -6  18   2   40.60    6.70
   5 -18  -2   68.29    6.90
  -5  18   2   80.39    8.60
   4 -18  -2    6.60    2.60
  -4  18   2    6.30    3.80
   3 -18  -2   44.30    5.20
   2 -18  -2   11.80    3.10
  -2  18   2   16.60    4.30
  -2  19  -3   47.60    7.40
   2 -19   3   43.10    5.70
  -3  19  -3  337.57   22.80
   3 -19   3  293.37   21.50
  -4  19  -3   53.69    7.70
   4 -19   3   49.30    6.20
  -5  19  -3  159.38   13.10
   5 -19   3  146.39   12.10
  -6  19  -3    5.50    3.80
   6 -19   3    2.50    2.80
  -7  19  -3   54.49    7.20
   7 -19   3   49.20    6.20
   1  18  -3   47.00    7.70
  -1 -18   3   42.00    6.80
   0  18  -3   98.39   10.40
   0 -18   3  115.09    9.60
  -1  18  -3  134.79   12.40
   1 -18   3  132.59   11.20
  -2  18  -3  102.89   11.10
   2 -18   3  120.99   10.30
  -3  18  -3   88.89    9.80
   3 -18   3   85.29    8.80
  -4  18  -3  114.49   10.90
   4 -18   3   99.69    9.90
  -5  18  -3  113.49   10.60
   5 -18   3   92.19    9.50
  -6  18  -3  187.48   14.60
   6 -18   3  158.78   13.60
  -7  18  -3    3.20    3.40
   7 -18   3   -0.30    2.70
   8 -18   3   25.40    4.80
  -9  18  -3   66.59    7.70
   9 -18   3   59.29    7.00
  10 -18   3   88.69    8.40
   4  17  -3    4.00    3.10
   3  17  -3   27.10    7.60
  -3 -17   3   38.30    5.60
   2  17  -3  192.68   15.80
  -2 -17   3  217.48   15.30
   1  17  -3   49.40    7.70
  -1 -17   3   64.09    6.90
   0  17  -3  168.78   14.60
   0 -17   3  175.38   13.70
  -1  17  -3   90.49   10.10
   1 -17   3   92.79    9.10
  -2  17  -3  130.09   12.70
   2 -17   3  155.08   12.30
  -3  17  -3   57.79    8.20
   3 -17   3   60.09    7.60
  -4  17  -3   39.70    7.00
   4 -17   3   34.60    6.40
  -5  17  -3  126.89   11.80
   5 -17   3  121.39   11.20
  -6  17  -3  241.88   17.30
   6 -17   3  220.28   17.10
   6 -17   3  208.58   14.90
  -7  17  -3   89.09    9.30
   7 -17   3   85.19    9.20
   7 -17   3   88.49    7.30
  -8  17  -3   33.80    5.70
   8 -17   3   31.60    5.50
   8 -17   3   33.40    4.40
  -9  17  -3    6.40    3.60
   9 -17   3    3.60    2.20
   9 -17   3    6.80    3.40
 -10  17  -3   69.89    8.10
  10 -17   3   72.39    6.40
  10 -17   3   73.79    8.00
  11 -17   3    5.00    3.30
   5  16  -3   38.70    5.60
  -5 -16   3   35.90    5.00
   4  16  -3    6.40    3.70
  -4 -16   3    9.60    3.00
   3  16  -3   20.60    4.80
  -3 -16   3   18.30    3.70
   2  16  -3  338.27   23.60
  -2 -16   3  320.47   21.90
   1  16  -3   23.30    5.40
  -1 -16   3   27.00    4.20
   0  16  -3  198.68   16.70
   0 -16   3  223.88   16.20
  -1  16  -3   80.49   10.00
   2 -16   3   50.49    9.20
  -3  16  -3    9.10    4.70
   3 -16   3   11.70    4.20
  -4  16  -3   20.60    5.70
   4 -16   3   25.10    3.60
   4 -16   3   20.80    4.40
  -5  16  -3   89.69   12.50
   5 -16   3  100.09   11.30
  -6  16  -3   67.79    8.90
   6 -16   3   62.99    6.20
   6 -16   3   74.29    8.80
  -7  16  -3  370.26   24.30
   7 -16   3  345.07   22.30
   7 -16   3  329.67   24.50
  -8  16  -3   63.69    7.40
   8 -16   3   55.79    5.80
   8 -16   3   65.79    7.90
  -9  16  -3   32.20    5.60
   9 -16   3   31.50    5.80
   9 -16   3   34.70    4.50
 -10  16  -3   14.60    3.70
  10 -16   3   14.00    3.10
  10 -16   3   18.00    4.90
  11 -16   3   89.09    8.90
  11 -16   3   85.79    7.10
  12 -16   3   97.29    7.70
  12 -16   3  106.19    9.70
   6  15  -3   92.69    8.70
   5  15  -3  139.19   11.80
   4  15  -3   51.89    7.60
   3  15  -3    2.30    3.70
   2  15  -3   24.50    9.10
   1  15  -3   51.49    7.80
  -1 -15   3   40.80    5.50
   0  15  -3  118.89   11.30
   0 -15   3  109.89    9.20
  -1  15  -3   61.69    8.40
   1 -15   3   61.09    7.50
  -2  15  -3  629.44   41.30
   2 -15   3  637.54   40.70
  -3  15  -3  388.56   26.60
   3 -15   3  413.66   26.50
   3 -15   3  356.56   24.10
  -4  15  -3  492.45   32.40
   4 -15   3  485.75   32.20
   4 -15   3  478.45   30.20
  -5  15  -3  563.54   35.60
   5 -15   3  526.65   35.50
   5 -15   3  532.85   33.50
  -6  15  -3   45.10    6.80
   6 -15   3   46.10    5.10
   6 -15   3   51.29    7.20
  -7  15  -3  109.69    9.90
   7 -15   3   99.19    8.20
   7 -15   3  104.59   10.30
  -8  15  -3  111.49   10.10
   8 -15   3  111.79    8.80
   8 -15   3  111.49   10.90
  -9  15  -3   51.59    6.20
   9 -15   3   30.70    5.70
   9 -15   3   43.10    5.00
 -10  15  -3  128.59   11.50
  10 -15   3  165.18   13.20
  10 -15   3  161.48   10.90
  11 -15   3   17.00    3.20
  11 -15   3   12.40    4.20
  12 -15   3    7.50    3.80
  12 -15   3    7.90    2.30
  13 -15   3   69.89    8.00
  -8 -14   3   34.30    6.00
  -7 -14   3   29.60    5.20
   6  14  -3   52.09    7.00
  -6 -14   3   59.49    6.80
   5  14  -3  106.69   10.60
  -5 -14   3  123.99   10.30
   4  14  -3   78.09   11.70
   3  14  -3   59.19    8.10
  -3 -14   3   49.70    6.30
   2  14  -3  419.06   28.70
   1  14  -3  126.79   11.80
   0  14  -3  105.19   10.50
   0 -14   3  101.79    8.70
  -1  14  -3  845.32   52.09
   1 -14   3  795.92   50.29
  -2  14  -3   67.79    8.40
   2 -14   3   87.89    8.10
   2 -14   3   58.29    5.60
  -3  14  -3 1115.89   70.69
   3 -14   3 1241.08   70.69
   3 -14   3 1075.79   68.59
  -4  14  -3  309.97   22.10
   4 -14   3  322.37   22.00
   4 -14   3  311.77   20.10
  -5  14  -3    6.40    3.30
   5 -14   3   11.10    3.70
   5 -14   3    8.90    2.50
  -6  14  -3   97.39    9.00
   6 -14   3   86.99    9.30
   6 -14   3   92.19    7.40
  -7  14  -3   30.70    5.20
   7 -14   3   19.80    3.30
   7 -14   3   18.30    4.50
  -8  14  -3   70.29    7.30
   8 -14   3   69.89    6.30
   8 -14   3   61.49    8.00
  -9  14  -3  424.16   28.60
   9 -14   3  456.15   27.70
   9 -14   3  437.96   29.90
  10 -14   3   66.09    7.10
  10 -14   3   69.89   10.00
  11 -14   3   77.99    9.10
  11 -14   3   87.59    7.00
  12 -14   3   23.40    5.10
  12 -14   3   20.50    3.30
  13 -14   3    8.30    3.60
  13 -14   3   11.20    2.50
  14 -14   3   32.00    5.20
  -9 -13   3   12.80    3.80
   8  13  -3   -0.50    4.10
  -8 -13   3    8.90    3.40
   7  13  -3  178.08   13.50
  -7 -13   3  169.08   13.70
   6  13  -3  158.78   13.30
  -6 -13   3  173.58   13.40
   5  13  -3   83.69    9.40
  -5 -13   3   98.19    9.00
   4  13  -3  742.33   48.60
  -4 -13   3  789.02   48.30
   3  13  -3  341.97   24.10
  -3 -13   3  346.17   23.30
   2  13  -3  357.56   24.50
  -2 -13   3  347.47   23.50
   1  13  -3   83.49    9.00
  -1 -13   3   78.69    7.40
   0  13  -3  454.15   30.30
  -1  13  -3  423.56   27.50
   1 -13   3  389.06   25.10
   1 -13   3  409.16   26.00
  -2  13  -3   11.50    4.00
   2 -13   3    9.40    2.10
   2 -13   3   10.10    3.60
   2 -13   3   13.20    2.60
  -3  13  -3  208.68   15.70
   3 -13   3  226.18   15.60
   3 -13   3  199.58   13.80
  -4  13  -3  241.68   17.20
   4 -13   3  243.78   17.20
   4 -13   3  229.38   15.50
  -5  13  -3   23.00    3.40
  -5  13  -3   26.90    4.70
   5 -13   3   29.90    3.80
   5 -13   3   19.40    4.20
  -6  13  -3  374.46   24.30
  -6  13  -3  330.47   24.40
   6 -13   3  381.66   25.00
   6 -13   3  371.06   23.10
  -7  13  -3  290.97   19.20
   7 -13   3  285.47   18.10
   7 -13   3  254.47   19.80
  -8  13  -3  201.28   14.50
   8 -13   3  208.88   15.80
   8 -13   3  195.48   13.60
  -9  13  -3   28.60    4.70
   9 -13   3   18.30    4.60
   9 -13   3   19.40    3.10
 -10  13  -3  232.58   17.20
  10 -13   3  260.07   16.60
  10 -13   3  258.57   18.70
  11 -13   3    4.20    2.90
  11 -13   3    5.90    4.60
  12 -13   3  132.09    9.60
  12 -13   3  131.59   11.70
  13 -13   3   25.80    3.60
  13 -13   3   33.90    5.80
  14 -13   3  144.59   11.70
 -10 -12   3   14.00    3.90
  -9 -12   3   55.09    6.90
   8  12  -3  109.39   10.00
  -8 -12   3  146.29   11.40
  -7 -12   3  228.28   19.60
   6  12  -3   51.59    7.40
  -6 -12   3   65.99    7.20
   5  12  -3  195.48   14.80
  -5 -12   3  179.68   14.30
   4  12  -3   40.60    6.50
  -4 -12   3   25.30    4.70
   3  12  -3   72.59    8.00
  -3 -12   3   59.19    6.70
   2  12  -3  134.99   11.50
  -2 -12   3  126.59   10.30
   1  12  -3 1091.09   67.59
  -1 -12   3 1097.39   66.79
   0  12  -3   51.39    6.70
   0 -12   3   49.40    4.30
  -1  12  -3  443.86   28.00
   1 -12   3  400.96   25.50
   1 -12   3  402.56   26.20
  -2  12  -3  111.79   12.30
   2 -12   3  117.39    8.70
   2 -12   3  129.89    8.50
  -3  12  -3  134.59   10.90
   3 -12   3  135.09    9.40
  -4  12  -3  139.09   10.30
  -4  12  -3  147.59   11.30
   4 -12   3  140.09   12.80
   4 -12   3  148.19   12.10
  -5  12  -3  102.59    8.10
  -5  12  -3   98.99    8.90
   5 -12   3  104.19    9.30
   5 -12   3  113.89    7.90
  -6  12  -3  302.57   21.90
  -6  12  -3  310.37   20.30
   6 -12   3  314.17   19.90
   6 -12   3  323.07   21.60
  -7  12  -3   33.90    6.40
  -7  12  -3   24.10    3.60
   7 -12   3   23.90    3.40
   7 -12   3   29.70    5.50
  -8  12  -3  294.17   19.60
  -8  12  -3  306.07   20.00
   8 -12   3  305.27   19.30
   8 -12   3  291.77   21.20
  -9  12  -3  230.48   15.20
   9 -12   3  194.38   16.20
   9 -12   3  218.48   14.50
 -10  12  -3   60.79    6.60
  10 -12   3   74.99    8.50
  10 -12   3   75.19    6.20
  11 -12   3   11.20    2.70
  11 -12   3   16.10    4.70
  12 -12   3   62.09    7.90
  12 -12   3   61.09    5.60
  13 -12   3   16.40    2.70
  13 -12   3   29.50    5.50
  14 -12   3   69.09    7.60
  15 -12   3   11.10    3.60
 -11 -11   3    9.50    3.40
 -10 -11   3   41.50    6.00
   9  11  -3   27.60    4.60
  -9 -11   3   45.40    6.20
   8  11  -3   23.30    5.80
  -8 -11   3   20.10    5.20
   7  11  -3   69.09    8.10
  -7 -11   3   90.59    8.50
   6  11  -3  480.25   31.60
  -6 -11   3  488.15   31.80
   5  11  -3  759.92   48.10
  -5 -11   3  768.02   48.00
   4  11  -3  229.48   16.70
   4  11  -3  234.08   14.40
  -4 -11   3  217.38   16.10
   3  11  -3  164.78   13.10
   3  11  -3  165.18   10.70
  -3 -11   3  174.48   12.60
   2  11  -3  141.59   13.70
   2  11  -3  120.99    8.20
  -2 -11   3  127.09    9.90
   1  11  -3  409.86   27.30
   1  11  -3  414.76   25.10
  -1 -11   3  422.56   26.60
   0  11  -3  341.07   22.50
   0  11  -3  329.37   20.10
   0 -11   3  320.27   21.50
   0 -11   3  342.07   20.60
  -1  11  -3  289.87   19.30
   1 -11   3  271.37   17.50
  -2  11  -3   44.50    5.80
  -2  11  -3   49.60    5.10
   2 -11   3   52.99    4.50
   2 -11   3   63.09    4.90
  -3  11  -3  606.64   39.50
  -3  11  -3  619.74   37.70
  -3  11  -3  615.54   39.00
   3 -11   3  679.43   39.60
   3 -11   3  645.94   38.40
  -4  11  -3  307.57   20.10
  -4  11  -3  277.77   19.40
   4 -11   3  326.17   20.30
   4 -11   3  299.67   19.00
  -5  11  -3  287.57   19.20
  -5  11  -3  285.27   18.80
   5 -11   3  296.07   19.70
   5 -11   3  289.37   18.30
  -6  11  -3  156.08   10.70
  -6  11  -3  140.29   10.90
   6 -11   3  150.28   10.60
   6 -11   3  147.59   11.60
  -7  11  -3 1030.30   63.99
  -7  11  -3 1048.80   64.09
   7 -11   3 1044.50   63.49
   7 -11   3 1104.39   64.99
   7 -11   3 1057.99   65.19
  -8  11  -3   59.49    5.90
  -8  11  -3   52.99    5.30
   8 -11   3   62.19    7.20
   8 -11   3   54.79    5.20
   8 -11   3   58.79    5.50
  -9  11  -3  474.95   28.50
  -9  11  -3  399.66   28.10
   9 -11   3  450.15   29.70
   9 -11   3  459.75   27.90
   9 -11   3  440.26   27.70
 -10  11  -3  730.03   51.29
  10 -11   3  865.71   50.79
  10 -11   3  925.81   53.09
  11 -11   3   47.40    7.20
  11 -11   3   44.70    4.70
  12 -11   3  340.57   21.90
  12 -11   3  354.96   24.20
  13 -11   3  133.79   11.70
  13 -11   3  134.69    9.50
  14 -11   3   26.70    4.60
  15 -11   3   51.19    6.40
 -12 -10   3    3.20    2.50
 -11 -10   3   42.60    5.90
 -10 -10   3  206.98   15.70
   9  10  -3   77.19    8.00
   9  10  -3   94.69    7.80
  -9 -10   3  111.29   10.60
   8  10  -3   15.50    4.40
   8  10  -3   21.50    3.20
  -8 -10   3   19.10    4.40
   7  10  -3  164.28   12.70
   7  10  -3  173.38   13.60
   7  10  -3  183.68   12.00
  -7 -10   3  195.38   14.10
   6  10  -3  537.35   32.80
   6  10  -3  540.45   34.40
  -6 -10   3  527.25   34.50
   5  10  -3  157.38   12.50
   5  10  -3  163.98   10.80
  -5 -10   3  160.98   12.30
   4  10  -3  756.22   46.60
   4  10  -3  793.92   48.40
   3  10  -3  177.88   13.60
   3  10  -3  183.98   11.80
  -3 -10   3  187.08   13.20
   2  10  -3   16.50    3.50
   2  10  -3   15.50    2.10
  -2 -10   3   17.20    3.20
   1  10  -3  232.98   16.10
   1  10  -3  229.88   14.20
  -1 -10   3  217.48   15.30
  -1 -10   3  235.48   14.40
   0  10  -3  308.07   20.50
   0  10  -3  305.87   18.80
   0 -10   3  317.07   19.00
   0 -10   3  301.87   19.80
  -1  10  -3 1591.34   96.99
  -1  10  -3 1630.94   96.69
  -1  10  -3 1586.44   95.39
   1 -10   3 1640.94   95.69
  -2  10  -3   27.00    3.70
  -2  10  -3   37.90    4.60
  -2  10  -3   32.60    2.60
   2 -10   3   36.40    3.20
   2 -10   3   30.00    3.30
  -3  10  -3 1326.27   82.59
  -3  10  -3 1344.87   82.89
   3 -10   3 1418.16   82.79
   3 -10   3 1413.06   82.89
   3 -10   3 1385.66   81.99
  -4  10  -3  355.46   22.80
  -4  10  -3  354.96   22.50
   4 -10   3  364.56   23.00
   4 -10   3  344.37   21.90
  -5  10  -3  215.28   14.20
  -5  10  -3  203.68   13.90
   5 -10   3  205.38   13.40
   5 -10   3  204.98   14.60
   5 -10   3  212.18   13.80
  -6  10  -3  313.67   20.30
  -6  10  -3  330.47   20.50
   6 -10   3  320.87   20.10
   6 -10   3  310.67   19.80
   6 -10   3  305.17   21.10
  -7  10  -3  128.89    9.20
  -7  10  -3  115.59    9.00
   7 -10   3  125.79    8.60
   7 -10   3  124.49    8.90
   7 -10   3  117.49   10.00
  -8  10  -3  939.71   53.29
  -8  10  -3  867.41   53.39
   8 -10   3  858.91   54.29
   8 -10   3  868.41   52.89
   8 -10   3  832.52   52.59
  -9  10  -3  147.79   10.30
  -9  10  -3  120.69   10.10
   9 -10   3  134.49   11.40
   9 -10   3  135.89    9.40
   9 -10   3  130.29    9.60
 -10  10  -3  965.80   55.79
  10 -10   3  816.42   54.29
  10 -10   3  863.41   53.89
  10 -10   3  926.21   55.99
  10 -10   3  900.71   53.99
 -11  10  -3   13.90    3.50
  11 -10   3   14.00    4.50
  11 -10   3   12.00    2.60
  11 -10   3   14.50    3.00
  12 -10   3   26.30    4.10
  12 -10   3   33.60    5.90
  12 -10   3   31.10    3.70
  13 -10   3   21.50    4.90
  13 -10   3    9.90    3.10
  13 -10   3   18.80    2.80
  14 -10   3   64.49    7.30
  14 -10   3   46.50    5.30
  15 -10   3   83.69    8.40
  16 -10   3  136.19   10.90
 -13  -9   3   64.69    6.70
  12   9  -3   73.39    7.30
 -12  -9   3   85.99    8.00
  11   9  -3  114.59    9.10
 -11  -9   3  132.79   10.80
  10   9  -3   48.20    5.90
  10   9  -3   37.30    5.40
 -10  -9   3   63.39   11.70
   9   9  -3   71.39    6.30
   9   9  -3   62.99    6.10
  -9  -9   3   74.59    7.70
   8   9  -3   44.20    4.70
   8   9  -3   44.70    6.30
   8   9  -3   46.00    4.50
  -8  -9   3   54.69    6.40
   7   9  -3  181.08   12.20
   7   9  -3  179.58   12.30
  -7  -9   3  182.78   13.70
   6   9  -3  254.77   16.40
   6   9  -3  246.18   17.70
   6   9  -3  260.67   16.50
  -6  -9   3  255.07   17.70
   5   9  -3  241.58   16.20
   5   9  -3  239.78   14.80
   5   9  -3  220.98   14.60
  -5  -9   3  208.08   15.70
   4   9  -3  204.38   13.40
   4   9  -3  218.88   13.40
   4   9  -3  215.38   15.00
  -4  -9   3  198.48   14.50
   3   9  -3  504.85   30.10
   3   9  -3  512.85   31.60
  -3  -9   3  465.85   31.00
   2   9  -3  393.86   24.70
   2   9  -3  425.16   26.30
  -2  -9   3  403.46   25.70
   1   9  -3  574.34   33.90
   1   9  -3  533.55   32.40
  -1  -9   3  536.25   32.40
  -1  -9   3  512.05   33.20
   0   9  -3  330.87   20.60
   0   9  -3  322.97   20.20
   0   9  -3  311.17   19.10
   0  -9   3  301.87   19.20
   0  -9   3  298.77   20.90
  -1   9  -3  939.81   56.09
  -1   9  -3  927.81   56.29
  -1   9  -3  933.31   55.09
   1  -9   3  901.21   55.19
  -2   9  -3   20.90    3.10
  -2   9  -3   30.20    3.80
   2  -9   3   26.30    2.80
   2  -9   3   29.10    2.70
  -3   9  -3   48.80    4.90
  -3   9  -3   49.30    4.60
   3  -9   3   50.59    4.90
   3  -9   3   53.19    4.10
  -4   9  -3  126.29    8.80
  -4   9  -3  123.29    8.90
   4  -9   3  115.19    8.20
   4  -9   3  127.69    8.60
   4  -9   3  120.99    9.20
  -5   9  -3   71.79    6.30
  -5   9  -3   95.79    6.70
   5  -9   3   83.79    6.30
   5  -9   3   81.09    5.90
   5  -9   3   78.19    7.00
  -6   9  -3  518.45   31.10
  -6   9  -3  503.25   31.20
   6  -9   3  505.85   31.80
   6  -9   3  506.45   30.60
   6  -9   3  533.85   30.80
   6  -9   3  442.26   30.40
  -7   9  -3  483.05   29.20
  -7   9  -3  491.45   29.50
   7  -9   3  470.15   30.20
   7  -9   3  463.65   28.70
   7  -9   3  419.66   28.80
   7  -9   3  489.45   29.00
  -8   9  -3   95.49    7.60
  -8   9  -3   99.59    7.80
   8  -9   3   99.89    7.20
   8  -9   3   91.19    6.90
   8  -9   3   94.99    7.20
   8  -9   3   85.59    8.60
  -9   9  -3  357.16   22.70
  -9   9  -3  306.57   22.00
   9  -9   3  356.76   21.60
   9  -9   3  339.37   22.10
   9  -9   3  359.16   23.40
   9  -9   3  346.37   21.50
 -10   9  -3   23.00    3.90
  10  -9   3   21.30    3.10
  10  -9   3   25.10    4.00
  10  -9   3   23.00    3.10
  10  -9   3   17.60    4.30
 -11   9  -3  397.86   26.00
  11  -9   3  384.46   24.30
  11  -9   3  425.26   26.50
  11  -9   3  367.76   24.20
  11  -9   3  387.86   25.50
 -12   9  -3  233.48   17.60
  12  -9   3  228.18   16.80
  12  -9   3  238.98   15.50
  12  -9   3  270.77   18.00
  13  -9   3  257.07   17.90
  13  -9   3  230.68   16.20
  13  -9   3  236.18   20.40
  14  -9   3   45.30    5.30
  14  -9   3   34.00    5.70
  15  -9   3    1.00    2.90
  15  -9   3    2.70    2.50
  16  -9   3   31.20    4.90
  16  -9   3   31.40    4.40
  13   8  -3   17.90    4.20
 -13  -8   3   23.20    4.40
  12   8  -3   26.90    4.10
 -12  -8   3   26.50    4.80
  11   8  -3   54.39    6.80
 -11  -8   3   63.09    7.30
  10   8  -3   60.79    6.20
  10   8  -3   55.09    6.30
  10   8  -3   68.29    5.90
 -10  -8   3   67.39    7.20
   9   8  -3  151.08   10.40
   9   8  -3  144.69   10.80
   9   8  -3  127.39   11.20
  -9  -8   3  157.28   11.90
   8   8  -3  246.08   16.60
   8   8  -3  219.88   15.90
  -8  -8   3  243.58   17.00
   7   8  -3  134.89   10.70
   7   8  -3  131.99    9.80
   7   8  -3  137.29    9.60
  -7  -8   3  140.99   10.90
   6   8  -3  192.08   13.60
   6   8  -3  196.98   12.80
   6   8  -3  191.98   12.60
  -6  -8   3  176.68   13.50
   5   8  -3   74.39    6.50
   5   8  -3   90.59    7.50
   5   8  -3   78.29    6.10
  -5  -8   3   79.79    7.00
   4   8  -3  427.26   27.00
   4   8  -3  466.85   27.10
   4   8  -3  438.56   28.10
  -4  -8   3  431.76   27.90
   3   8  -3  719.93   43.70
   3   8  -3  728.23   44.80
   3   8  -3  772.82   43.80
  -3  -8   3  688.53   44.40
   2   8  -3   81.69    7.00
   2   8  -3   85.79    5.80
  -2  -8   3   79.49    6.50
   1   8  -3 3012.40  178.38
   1   8  -3 3102.89  179.48
  -1  -8   3 2875.81  179.18
  -1  -8   3 3096.79  178.28
   0   8  -3 1650.03   99.99
   0   8  -3 1712.03   98.99
   0   8  -3 1764.02   99.89
   0  -8   3 1586.64   99.49
   0  -8   3 1649.23   98.99
  -1   8  -3 2145.19  124.19
  -1   8  -3 1973.50  124.29
  -1   8  -3 2188.78  123.39
   1  -8   3 2039.80  123.39
  -2   8  -3  270.87   17.10
  -2   8  -3  274.57   17.00
   2  -8   3  248.58   16.50
  -3   8  -3  331.47   21.60
  -3   8  -3  364.76   21.70
   3  -8   3  334.87   21.00
   3  -8   3  346.17   21.70
  -4   8  -3 1188.38   68.09
  -4   8  -3 1040.60   67.99
   4  -8   3 1139.79   67.59
   4  -8   3 1142.09   68.39
   4  -8   3 1163.98   67.79
  -5   8  -3  117.99    8.40
  -5   8  -3  129.19    8.60
   5  -8   3  118.79    9.00
   5  -8   3  122.19    8.00
   5  -8   3  123.19    8.20
   5  -8   3  110.49    8.00
  -6   8  -3   67.89    5.70
   6  -8   3   74.39    5.30
   6  -8   3   71.09    5.10
   6  -8   3   55.29    5.00
   6  -8   3   67.59    6.30
  -7   8  -3  282.57   18.00
  -7   8  -3  299.87   18.50
   7  -8   3  279.07   18.90
   7  -8   3  270.97   17.50
   7  -8   3  263.47   17.90
   7  -8   3  286.67   17.70
  -8   8  -3  118.09    9.20
   8  -8   3  117.89    8.90
   8  -8   3  115.19    8.10
   8  -8   3  125.99   10.00
   8  -8   3  121.49    8.30
  -9   8  -3  595.94   35.50
  -9   8  -3  470.85   34.40
   9  -8   3  593.34   34.00
   9  -8   3  595.74   34.00
   9  -8   3  594.24   35.00
   9  -8   3  480.05   37.60
 -10   8  -3   93.99    8.90
  10  -8   3   97.59    8.60
  10  -8   3  109.79    9.70
  10  -8   3  108.59    7.50
  10  -8   3  104.89    7.40
 -11   8  -3  127.39   10.70
  11  -8   3  144.99   11.30
  11  -8   3  121.79   10.10
  11  -8   3  121.99    8.80
  11  -8   3  121.49    8.50
 -12   8  -3 1147.09   76.79
  12  -8   3 1254.77   76.19
  12  -8   3 1252.97   74.39
  12  -8   3 1330.37   76.49
  13  -8   3  313.27   22.50
  13  -8   3  350.96   22.90
  14  -8   3  127.89   10.40
  14  -8   3  120.99   10.90
  15  -8   3   43.90    6.50
  15  -8   3   35.80    5.30
  16  -8   3    3.90    2.30
  16  -8   3    1.00    3.50
  14   7  -3   56.09    5.60
 -14  -7   3   67.29    8.90
  13   7  -3   33.50    4.70
 -13  -7   3   41.30    5.40
  12   7  -3  106.89    9.30
 -12  -7   3  121.39   10.10
  11   7  -3  169.88   12.50
  11   7  -3  135.39   11.80
  11   7  -3  166.98   12.20
 -11  -7   3  190.08   13.30
  10   7  -3  151.38   11.70
  10   7  -3  153.28   11.10
 -10  -7   3  166.08   12.50
   9   7  -3  456.45   27.80
   9   7  -3  397.66   28.50
   9   7  -3  458.35   28.30
  -9  -7   3  452.15   28.90
   8   7  -3   26.30    3.70
   8   7  -3   34.60    4.20
   8   7  -3   30.90    4.60
  -8  -7   3   25.20    4.50
   7   7  -3  182.88   12.20
   7   7  -3  196.18   13.00
   7   7  -3  167.68   12.40
  -7  -7   3  179.78   13.10
   6   7  -3  382.66   24.30
   6   7  -3  417.26   24.60
   6   7  -3  382.86   25.00
  -6  -7   3  382.66   25.10
   5   7  -3 1241.58   76.29
   5   7  -3 1347.87   76.99
   5   7  -3 1248.58   76.09
  -5  -7   3 1265.77   76.89
   4   7  -3 1451.05   88.39
   4   7  -3 1538.25   87.69
   4   7  -3 1458.65   87.59
  -4  -7   3 1442.76   88.19
   3   7  -3 1159.68   71.29
   3   7  -3 1240.38   71.39
   3   7  -3 1206.78   72.29
  -3  -7   3 1188.28   71.99
   2   7  -3 6184.18  365.16
   1   7  -3  187.98   12.20
   1   7  -3  187.78   12.10
   1   7  -3  180.78   11.20
  -1  -7   3  173.58   11.10
  -1  -7   3  166.48   11.70
   0   7  -3  502.85   28.50
   0   7  -3  500.35   29.20
   0   7  -3  440.96   29.20
   0  -7   3  458.15   28.90
   0  -7   3  463.15   28.40
  -1   7  -3 2205.48  137.79
  -1   7  -3 2520.35  137.89
   1  -7   3 2243.68  137.19
  -2   7  -3 2185.38  116.09
  -2   7  -3 1879.01  115.99
   2  -7   3 1794.32  116.49
   2  -7   3 1923.21  115.39
   2  -7   3 1976.30  115.59
  -3   7  -3  620.44   40.60
  -3   7  -3  725.73   40.80
   3  -7   3  676.43   40.40
   3  -7   3  649.24   40.20
   3  -7   3  691.83   40.90
  -4   7  -3  203.98   13.40
  -4   7  -3  237.98   13.70
   4  -7   3  172.98   13.20
   4  -7   3  218.28   13.20
   4  -7   3  191.88   13.30
   4  -7   3  222.68   14.40
  -5   7  -3  176.58   11.60
  -5   7  -3  188.38   11.40
   5  -7   3  168.98   10.90
   5  -7   3  174.88   11.10
   5  -7   3  152.78   11.10
   5  -7   3  172.78   11.90
  -6   7  -3  107.29    7.80
  -6   7  -3  113.09    7.40
   6  -7   3  102.29    7.10
   6  -7   3   98.99    7.30
   6  -7   3   96.09    6.90
   6  -7   3   96.29    8.00
  -7   7  -3   55.59    5.50
  -7   7  -3   65.59    5.00
   7  -7   3   50.49    4.20
   7  -7   3   46.40    5.00
   7  -7   3   46.90    4.50
   7  -7   3   54.69    5.60
  -8   7  -3   83.49    7.40
  -8   7  -3   79.69    6.80
   8  -7   3   85.59    6.90
   8  -7   3   85.49    6.00
   8  -7   3   83.59    6.00
   8  -7   3   83.59    7.50
  -9   7  -3  715.93   44.10
  -9   7  -3  594.04   42.70
   9  -7   3  705.73   42.20
   9  -7   3  741.13   43.50
   9  -7   3  727.33   43.80
   9  -7   3  723.83   42.20
 -10   7  -3  305.67   21.80
  10  -7   3  341.37   21.70
  10  -7   3  311.57   19.60
  10  -7   3  309.37   19.50
  10  -7   3  312.27   21.50
 -11   7  -3  140.89   12.30
  11  -7   3  168.98   12.50
  11  -7   3  143.39   10.00
  11  -7   3  154.68   12.00
 -12   7  -3  509.15   36.40
  12  -7   3  540.75   35.50
  12  -7   3  556.24   33.50
  12  -7   3  594.24   35.60
  13  -7   3   27.40    5.50
  13  -7   3   29.10    5.30
  14  -7   3   29.10    5.10
  14  -7   3   13.50    4.00
  15  -7   3   33.10    5.60
  15  -7   3   35.70    5.20
  16  -7   3  136.39   10.70
  15   6  -3   18.10    3.30
 -15  -6   3   19.90    3.50
  14   6  -3    3.40    2.20
 -14  -6   3    4.90    2.30
  13   6  -3  113.19    9.70
 -13  -6   3  129.59   10.30
  12   6  -3    2.60    2.60
 -12  -6   3    6.70    2.70
  11   6  -3   25.50    3.80
  11   6  -3   19.80    3.60
  11   6  -3   13.90    3.30
 -11  -6   3   22.40    4.30
  10   6  -3   33.00    4.10
  10   6  -3   35.90    4.80
  10   6  -3   29.60    4.80
 -10  -6   3   32.10    4.90
   9   6  -3   26.90    4.50
   9   6  -3   25.90    4.40
   9   6  -3   29.70    3.80
  -9  -6   3   36.40    4.70
   8   6  -3   73.39    6.30
   8   6  -3   55.99    5.40
   8   6  -3   52.99    5.60
  -8  -6   3   62.09    6.00
   7   6  -3  532.95   32.90
   7   6  -3  535.15   33.30
  -7  -6   3  540.45   33.60
   6   6  -3  152.08   11.10
   6   6  -3  165.98   11.00
   6   6  -3  182.78   12.60
  -6  -6   3  158.58   11.50
   5   6  -3 1206.68   73.39
   5   6  -3 1219.08   73.59
   5   6  -3 1268.27   73.99
  -5  -6   3 1227.98   73.99
   4   6  -3  825.72   48.00
   4   6  -3  791.22   47.40
   4   6  -3  789.92   47.40
  -4  -6   3  751.52   47.80
   3   6  -3  463.85   28.30
   3   6  -3  466.45   27.60
   3   6  -3  452.55   27.60
  -3  -6   3  439.46   28.00
   2   6  -3 2745.63  154.48
   2   6  -3 2657.03  153.78
   2   6  -3 2610.34  154.38
  -2  -6   3 2399.56  154.08
   1   6  -3 2883.81  173.98
   1   6  -3 3147.89  173.38
  -1  -6   3 2960.10  173.28
  -1  -6   3 2762.32  173.78
   0   6  -3 2973.00  173.88
   0  -6   3 2907.41  173.58
   0  -6   3 2930.71  173.18
  -1   6  -3 1007.50   54.59
  -1   6  -3  885.01   54.49
   1  -6   3  903.21   53.99
   1  -6   3  842.52   54.19
  -2   6  -3  526.15   36.30
  -2   6  -3  637.34   36.50
   2  -6   3  622.84   36.40
   2  -6   3  662.33   36.20
   2  -6   3  558.94   35.90
  -3   6  -3 4367.96  255.57
   3  -6   3 4359.76  255.37
   3  -6   3 4341.07  255.17
   3  -6   3 4252.97  255.77
  -4   6  -3 1011.50   57.89
  -4   6  -3  998.70   58.19
   4  -6   3  961.70   57.69
   4  -6   3  959.70   57.49
   4  -6   3  896.51   57.69
   4  -6   3  979.70   58.29
  -5   6  -3  227.68   15.00
   5  -6   3  239.18   14.20
   5  -6   3  239.48   14.30
   5  -6   3  222.08   16.20
   5  -6   3  214.98   14.50
  -6   6  -3  134.99    8.40
  -6   6  -3  116.09    8.80
   6  -6   3  121.49    8.90
   6  -6   3  114.69    7.70
   6  -6   3  117.79    7.90
   6  -6   3  108.29    8.20
  -7   6  -3  105.19    7.60
  -7   6  -3  100.19   10.40
   7  -6   3   99.49    6.90
   7  -6   3   99.29    8.10
   7  -6   3  108.99    6.90
   7  -6   3   93.69    7.50
  -8   6  -3  656.23   42.50
  -8   6  -3  597.14   41.40
   8  -6   3  718.93   42.00
   8  -6   3  689.13   42.20
   8  -6   3  734.13   40.90
   8  -6   3  685.83   40.90
  -9   6  -3   27.70    3.50
  -9   6  -3   24.20    4.70
   9  -6   3   33.00    5.00
   9  -6   3   27.50    4.20
   9  -6   3   26.50    2.90
 -10   6  -3  834.72   55.89
 -10   6  -3  909.31   58.19
  10  -6   3  954.40   55.59
  10  -6   3  929.31   55.69
  10  -6   3 1024.70   57.39
 -11   6  -3  802.52   55.09
  11  -6   3  864.31   52.19
  11  -6   3  904.21   53.99
  11  -6   3  914.51   54.39
 -12   6  -3  543.95   39.60
  12  -6   3  623.04   38.40
  12  -6   3  638.04   38.90
  13  -6   3  183.28   14.00
  13  -6   3  165.68   13.60
  14  -6   3  131.99   11.30
  14  -6   3  129.79   11.30
  15  -6   3   84.79    8.30
  15  -6   3   82.49    8.70
  16  -6   3   10.40    3.60
  16  -6   3    7.50    4.50
  15   5  -3    5.70    2.60
 -15  -5   3    6.80    3.10
  14   5  -3   64.79    6.90
 -14  -5   3   74.69    7.00
  13   5  -3   18.80    3.70
 -13  -5   3   25.70    4.50
  12   5  -3  308.97   20.40
  12   5  -3  310.77   21.20
 -12  -5   3  313.47   21.10
  11   5  -3   66.99    6.10
  11   5  -3   57.19    6.40
  11   5  -3   67.89    6.80
 -11  -5   3   66.59    6.70
  10   5  -3  185.08   15.10
  10   5  -3  234.08   14.90
  10   5  -3  241.78   15.70
 -10  -5   3  220.08   15.50
   9   5  -3  109.49    9.60
   9   5  -3  127.79    9.70
   9   5  -3  124.39    9.10
  -9  -5   3  131.59    9.70
   8   5  -3  202.48   13.30
   8   5  -3  196.88   13.70
  -8  -5   3  198.88   13.80
   7   5  -3 1708.13   95.79
   7   5  -3 1593.94   95.49
   7   5  -3 1535.85   95.79
  -7  -5   3 1567.94   95.89
   6   5  -3 1397.16   85.39
   6   5  -3 1499.05   85.79
   6   5  -3 1476.45   86.79
  -6  -5   3 1360.16   85.69
   5   5  -3 2270.87  135.49
   5   5  -3 2393.66  135.99
   5   5  -3 2200.78  135.69
   4   5  -3  932.91   51.89
   4   5  -3  825.92   51.39
   4   5  -3  873.91   51.39
  -4  -5   3  804.92   51.69
   3   5  -3 3085.59  176.88
   3   5  -3 2878.41  176.38
   3   5  -3 3105.89  176.38
  -3  -5   3 2880.41  176.68
   2   5  -3 2459.05  137.89
   2   5  -3 2436.16  138.49
   2   5  -3 2321.97  138.39
  -2  -5   3 2123.69  138.19
   1   5  -3 4005.50  232.38
  -1  -5   3 3862.61  231.68
   0   5  -3  411.06   25.30
   0   5  -3  444.86   24.90
   0  -5   3  385.06   24.20
   0  -5   3  380.86   24.60
  -1   5  -3 1101.49   70.29
  -1   5  -3 1262.07   70.39
  -2   5  -3  705.73   40.00
  -2   5  -3  668.53   39.90
   2  -5   3  642.24   39.50
   2  -5   3  644.74   39.60
   2  -5   3  655.03   39.90
  -3   5  -3   73.59    5.20
   3  -5   3   61.29    5.10
   3  -5   3   67.99    4.70
   3  -5   3   72.59    4.80
  -4   5  -3 1326.37   68.59
  -4   5  -3 1148.59   68.89
   4  -5   3 1167.98   68.89
   4  -5   3 1130.69   68.19
   4  -5   3 1064.19   68.39
   4  -5   3 1060.79   68.49
  -5   5  -3  367.66   24.30
  -5   5  -3  443.66   23.90
   5  -5   3  364.26   23.80
   5  -5   3  367.56   24.10
   5  -5   3  382.46   23.40
   5  -5   3  391.16   23.30
  -6   5  -3  167.78   12.20
  -6   5  -3  178.38   13.10
   6  -5   3  173.68   11.90
   6  -5   3  175.58   10.90
   6  -5   3  176.68   10.90
   6  -5   3  165.18   11.50
  -7   5  -3  170.08   12.20
   7  -5   3  183.88   12.80
   7  -5   3  192.98   11.60
   7  -5   3  188.98   12.60
  -8   5  -3  275.27   19.30
  -8   5  -3  245.98   17.80
   8  -5   3  279.27   18.60
   8  -5   3  282.57   17.20
   8  -5   3  297.57   17.30
   8  -5   3  301.27   18.60
  -9   5  -3  579.04   39.20
  -9   5  -3  552.74   37.20
   9  -5   3  583.64   36.50
   9  -5   3  662.23   38.20
   9  -5   3  636.74   36.70
   9  -5   3  651.03   38.40
 -10   5  -3   46.60    7.20
 -10   5  -3   41.20    4.20
  10  -5   3   45.10    3.90
  10  -5   3   50.39    6.60
 -11   5  -3 1114.69   72.99
 -11   5  -3 1028.20   70.19
  11  -5   3 1258.77   71.99
  11  -5   3 1275.57   71.49
 -12   5  -3 2286.77  147.39
  12  -5   3 2429.16  145.29
  12  -5   3 2557.54  146.19
  13  -5   3   98.29    9.50
  13  -5   3   92.69    9.30
  14  -5   3  161.98   13.10
  14  -5   3  163.98   13.40
  15  -5   3   21.50    4.30
  16  -5   3    7.20    3.60
  16  -5   3    6.20    3.70
  16   4  -3   17.40    3.40
  15   4  -3    7.60    2.70
 -15  -4   3    7.90    2.60
  14   4  -3   36.30    5.20
 -14  -4   3   33.30    4.60
  13   4  -3   25.70    4.30
 -13  -4   3   26.90    4.40
  12   4  -3    7.50    3.10
  12   4  -3   12.20    2.90
  12   4  -3    9.90    2.70
 -12  -4   3   12.30    3.10
  11   4  -3  164.18   13.80
  11   4  -3  210.68   14.60
  11   4  -3  210.28   13.70
 -11  -4   3  206.68   14.20
  10   4  -3    6.00    2.10
  10   4  -3    5.90    2.70
  10   4  -3   11.00    3.20
 -10  -4   3    6.50    2.50
   9   4  -3  550.54   36.80
   9   4  -3  605.04   36.90
   9   4  -3  592.74   36.30
  -9  -4   3  608.74   36.70
   8   4  -3  379.56   23.90
   8   4  -3  383.86   24.20
   8   4  -3  362.36   23.40
  -8  -4   3  371.06   23.70
   7   4  -3  127.09    8.50
   7   4  -3  120.69    8.80
  -7  -4   3  116.29    8.70
   6   4  -3  873.81   48.40
   6   4  -3  804.02   48.40
   6   4  -3  783.12   48.10
  -6  -4   3  739.93   48.30
   5   4  -3  366.26   22.30
   5   4  -3  384.36   22.10
  -5  -4   3  328.37   22.20
   4   4  -3  759.82   40.10
   4   4  -3  674.63   40.80
   4   4  -3  629.34   40.30
  -4  -4   3  606.64   40.20
   3   4  -3 4963.10  292.77
   2   4  -3 4932.91  290.97
   1   4  -3 1872.41  116.19
   1   4  -3 2009.50  116.19
  -1  -4   3 2003.60  116.19
   0  -4   3 3130.89  184.88
   2  -4   3 2521.15  140.19
   2  -4   3 2126.09  140.89
   2  -4   3 2485.15  140.59
  -3   4  -3  684.73   42.00
   3  -4   3  706.23   41.90
  -4   4  -3 1535.65   94.89
   4  -4   3 1616.34   94.09
   4  -4   3 1628.44   94.49
   4  -4   3 1585.34   94.69
  -5   4  -3 3925.81  237.68
  -5   4  -3 3773.72  238.28
   5  -4   3 4172.98  237.78
   5  -4   3 4343.87  237.38
   5  -4   3 3821.12  237.88
   5  -4   3 4105.19  237.18
  -6   4  -3  544.15   36.90
   6  -4   3  617.84   35.60
   6  -4   3  571.44   35.50
   6  -4   3  609.84   36.50
   6  -4   3  630.04   36.50
  -7   4  -3  437.66   32.00
  -7   4  -3  416.96   30.50
   7  -4   3  571.84   31.30
   7  -4   3  505.55   29.90
   7  -4   3  522.65   31.10
   7  -4   3  537.25   30.00
  -8   4  -3  576.04   38.30
  -8   4  -3  534.95   36.50
   8  -4   3  629.34   37.30
   8  -4   3  621.44   36.00
   8  -4   3  642.34   37.50
  -9   4  -3   39.90    6.40
   9  -4   3   43.80    3.60
   9  -4   3   48.60    5.50
   9  -4   3   52.99    5.80
 -10   4  -3 1054.49   68.79
 -10   4  -3 1079.19   71.59
  10  -4   3 1221.38   69.99
  10  -4   3 1245.18   70.59
 -11   4  -3  526.25   36.70
 -11   4  -3  498.75   33.10
  11  -4   3  563.64   34.60
  11  -4   3  579.04   35.30
 -12   4  -3  204.48   17.30
 -12   4  -3  182.68   13.10
  12  -4   3  214.78   15.60
  12  -4   3  195.18   14.90
  13  -4   3   82.69    9.00
  13  -4   3   94.19    9.30
  14  -4   3   23.70    4.80
  14  -4   3   40.80    6.50
  15  -4   3  159.08   12.80
  15  -4   3  156.28   12.90
  16  -4   3    3.90    3.40
  16  -4   3   13.80    4.20
  16   3  -3   53.49    6.00
 -16  -3   3   51.49    5.10
  15   3  -3   51.29    6.10
 -15  -3   3   50.39    5.30
  14   3  -3  208.48   15.40
 -14  -3   3  202.68   14.80
  13   3  -3  173.08   12.80
  13   3  -3  187.48   13.90
 -13  -3   3  181.38   13.00
  12   3  -3   97.19    9.00
  12   3  -3  124.09    9.30
  12   3  -3  144.49   10.60
 -12  -3   3  127.79    9.60
  11   3  -3   73.59    7.00
  11   3  -3   85.19    7.00
  11   3  -3   88.59    8.00
 -11  -3   3   83.99    7.20
  10   3  -3  302.27   18.90
  10   3  -3  276.67   19.30
  10   3  -3  294.67   19.60
 -10  -3   3  290.17   19.10
   9   3  -3  331.47   21.00
   9   3  -3  311.97   21.40
   9   3  -3  347.67   21.60
   9   3  -3  332.67   21.50
  -9  -3   3  325.57   21.10
   8   3  -3 2993.50  178.98
   8   3  -3 3142.99  179.28
   8   3  -3 2896.91  179.28
   8   3  -3 3051.49  178.68
  -8  -3   3 3002.10  178.88
   7   3  -3  950.40   56.49
   7   3  -3  986.70   56.79
   7   3  -3  949.40   56.79
  -7  -3   3  877.51   56.49
   6   3  -3 5223.58  302.37
  -6  -3   3 5020.60  302.17
   5   3  -3 1346.07   81.69
   5   3  -3 1455.95   81.59
  -5  -3   3 1314.27   81.59
   4   3  -3 6015.80  354.56
  -3  -3   3 1711.43  101.39
   2   3  -3 1288.87   73.09
   2   3  -3 1257.37   73.39
  -2  -3   3 1157.48   73.29
   0   3  -3  484.15   30.00
   0  -3   3  504.75   29.80
  -3   3  -3 2792.42  166.98
   3  -3   3 2537.65  166.98
   3  -3   3 2915.71  166.28
   3  -3   3 3035.10  166.58
  -4   3  -3  622.54   42.40
   4  -3   3  669.83   42.10
   4  -3   3  764.02   41.50
   4  -3   3  735.03   42.00
  -5   3  -3 2050.59  141.69
  -5   3  -3 2247.08  142.49
   5  -3   3 2435.96  141.99
   5  -3   3 2592.64  141.19
   5  -3   3 2638.84  141.99
  -6   3  -3 2747.23  166.88
  -6   3  -3 2437.36  165.78
   6  -3   3 2992.10  165.18
   6  -3   3 3011.10  166.18
   6  -3   3 2815.42  166.58
  -7   3  -3   90.59    8.10
  -7   3  -3   78.99    6.50
   7  -3   3   92.79    7.20
   7  -3   3   94.69    5.80
   7  -3   3   84.89    7.00
  -8   3  -3  776.02   51.69
  -8   3  -3  812.92   53.59
   8  -3   3  862.01   52.29
   8  -3   3  921.11   51.09
   8  -3   3  918.91   52.69
  -9   3  -3  131.49    9.40
  -9   3  -3  128.99   11.70
   9  -3   3  139.29   10.40
   9  -3   3  140.19   10.70
 -10   3  -3  508.75   36.50
 -10   3  -3  508.15   33.60
  10  -3   3  590.64   34.80
  10  -3   3  589.44   35.40
 -11   3  -3  381.06   29.20
 -11   3  -3  374.76   25.80
  11  -3   3  475.65   28.20
  11  -3   3  434.16   27.30
 -12   3  -3  403.46   27.20
 -12   3  -3  417.56   31.10
  12  -3   3  449.76   28.80
  12  -3   3  484.45   29.70
  13  -3   3   86.39    9.00
  13  -3   3   79.69    8.90
  14  -3   3   43.90    6.70
  14  -3   3   49.20    7.10
  15  -3   3   60.79    7.40
  15  -3   3   55.49    7.20
  16  -3   3   49.50    6.20
  16  -3   3   52.89    6.40
  16   2  -3   23.00    4.10
  15   2  -3  140.09   11.50
 -15  -2   3  140.49   10.40
  14   2  -3  182.98   13.90
 -14  -2   3  176.78   12.80
  13   2  -3  109.59    9.50
  13   2  -3  148.79   11.00
  13   2  -3  131.29   10.90
 -13  -2   3  135.19    9.90
  12   2  -3  139.49   10.80
  12   2  -3  128.29    9.70
  12   2  -3  115.59    9.60
 -12  -2   3  134.79    9.70
  11   2  -3  637.54   40.00
  11   2  -3  594.64   39.70
  11   2  -3  686.43   40.40
 -11  -2   3  644.94   39.50
  10   2  -3  303.47   19.50
  10   2  -3  275.17   19.20
  10   2  -3  302.47   18.90
  10   2  -3  304.97   19.60
 -10  -2   3  281.87   18.80
   9   2  -3 1136.49   66.19
   9   2  -3 1081.59   65.79
   9   2  -3 1142.19   66.49
   9   2  -3 1024.30   66.29
  -9  -2   3 1094.89   65.89
   8   2  -3  322.87   20.50
   8   2  -3  317.97   20.60
   8   2  -3  338.77   20.50
   8   2  -3  330.57   20.10
  -8  -2   3  291.77   19.90
   7   2  -3  405.86   25.20
   7   2  -3  388.76   25.70
   7   2  -3  452.35   25.60
   7   2  -3  434.86   25.80
  -7  -2   3  372.46   25.10
   6   2  -3   34.90    3.40
   6   2  -3   43.60    4.00
  -6  -2   3   28.50    3.00
   5   2  -3 2591.34  145.79
   5   2  -3 2399.26  145.89
   5   2  -3 2593.14  145.99
  -5  -2   3 2282.67  145.69
   4   2  -3 1765.42   99.19
   4   2  -3 1587.14   99.29
   3   2  -3 1401.36   81.59
   3   2  -3 1435.56   81.29
  -3  -2   3 1286.47   81.49
  -2  -2   3 1668.83   98.69
   0  -2   3 2486.25  146.89
   1  -2   3  689.63   41.40
   4  -2   3 2580.94  156.38
   4  -2   3 2705.33  156.38
  -5   2  -3  178.48   12.10
   5  -2   3  189.58   11.40
   5  -2   3  189.78   12.30
   5  -2   3  183.98   12.20
  -6   2  -3  381.46   26.50
   6  -2   3  378.96   28.80
   6  -2   3  474.95   25.90
   6  -2   3  478.85   27.00
  -7   2  -3   57.59    4.90
   7  -2   3   65.79    5.50
   7  -2   3   51.99    5.20
   8  -2   3  250.57   17.20
   8  -2   3  256.87   16.90
  -9   2  -3  517.35   35.80
  -9   2  -3  521.75   33.40
   9  -2   3  566.04   34.10
   9  -2   3  565.74   34.60
 -10   2  -3 1049.09   65.39
 -10   2  -3  961.90   71.19
  10  -2   3 1196.98   67.19
  10  -2   3 1127.99   66.29
 -11   2  -3  259.87   19.00
 -11   2  -3  258.57   21.50
  11  -2   3  305.97   19.70
  11  -2   3  297.77   20.20
 -12   2  -3  220.18   16.10
  12  -2   3  253.17   17.80
  12  -2   3  273.87   18.60
 -13   2  -3   81.79    7.00
  13  -2   3  102.39    9.70
  13  -2   3   90.09    9.30
  14  -2   3   76.99    8.30
  14  -2   3   69.09    8.10
  15  -2   3   77.39    8.50
  15  -2   3   86.69    8.60
  17   1  -3   34.30    5.50
  16   1  -3   26.30    4.90
  15   1  -3   79.99    8.50
 -15  -1   3   92.69    7.20
  14   1  -3   49.30    6.60
 -14  -1   3   48.00    4.90
  13   1  -3   61.89    6.40
  13   1  -3   86.09    8.10
  13   1  -3   84.49    6.90
  13   1  -3   78.39    8.00
 -13  -1   3   79.19    6.50
  12   1  -3   21.00    4.30
  12   1  -3   26.70    3.90
  12   1  -3   20.20    4.20
  12   1  -3   22.80    3.70
 -12  -1   3   19.60    3.10
  11   1  -3  328.27   23.90
  11   1  -3  379.06   25.10
  11   1  -3  389.06   23.80
  11   1  -3  400.06   24.40
 -11  -1   3  380.76   23.70
  10   1  -3 1299.97   75.89
  10   1  -3 1309.07   75.59
  10   1  -3 1300.57   76.19
  10   1  -3 1195.28   75.89
 -10  -1   3 1189.68   75.29
   9   1  -3  180.98   12.30
   9   1  -3  185.98   12.40
   9   1  -3  185.28   11.90
   9   1  -3  161.38   12.20
  -9  -1   3  171.58   11.60
   8   1  -3  261.87   18.70
   8   1  -3  294.17   18.80
   8   1  -3  335.57   19.10
  -8  -1   3  284.37   18.20
   7   1  -3 1046.50   62.39
   7   1  -3 1023.00   62.49
   7   1  -3 1076.99   62.19
   7   1  -3 1074.89   62.09
  -7  -1   3  970.90   61.79
   6   1  -3 1960.50  110.19
   6   1  -3 1672.83  110.49
   6   1  -3 2017.80  110.29
   6   1  -3 1885.21  110.39
  -6  -1   3 1762.92  109.99
   5   1  -3 3848.31  222.78
   5   1  -3 4089.99  222.68
   5   1  -3 3384.06  222.88
   4   1  -3   51.09    3.60
   4   1  -3   46.00    3.70
  -4  -1   3   45.50    3.40
  -4  -1   3   50.69    3.70
  -1  -1   3 1487.35   87.89
   0   1  -3 1265.17   69.69
   0  -1   3 1085.89   69.69
  -1   1  -3  223.38   13.90
  -2   1  -3  948.11   56.19
   3  -1   3 1242.28   76.29
   3  -1   3 1324.07   76.29
  -4   1  -3 1256.57   81.19
   4  -1   3 1352.16   81.19
   4  -1   3 1484.65   81.29
  -5   1  -3  298.77   19.40
   5  -1   3  325.37   19.50
   5  -1   3  305.57   19.50
  -6   1  -3 1454.15   96.39
   6  -1   3 1721.73   96.89
   6  -1   3 1685.53   96.59
  -7   1  -3  188.68   12.90
   7  -1   3  205.38   13.40
   7  -1   3  197.08   13.50
  -8   1  -3   94.69    7.40
   8  -1   3  107.69    8.50
   8  -1   3   99.09    8.10
  -9   1  -3 3075.49  187.48
   9  -1   3 3335.67  188.68
   9  -1   3 3076.99  187.88
 -10   1  -3  629.34   40.50
  10  -1   3  659.73   41.30
  10  -1   3  695.73   42.10
 -11   1  -3  876.01   62.79
 -11   1  -3  944.91   59.69
  11  -1   3 1021.60   60.69
  11  -1   3 1099.79   61.69
 -12   1  -3   35.70    4.20
 -12   1  -3   25.00    6.10
  12  -1   3   30.30    5.40
  12  -1   3   43.30    6.50
  13  -1   3   59.89    9.30
  13  -1   3   63.29    8.60
 -14   1  -3   26.10    3.50
  14  -1   3   14.70    4.10
  14  -1   3   24.00    4.80
  15  -1   3   59.49    7.00
  17   0  -3   59.69    6.70
  16   0  -3   71.39    7.50
  15   0  -3   23.50    5.30
  14   0  -3  507.25   31.00
  14   0  -3  404.46   29.20
  14   0  -3  473.65   30.20
 -14   0   3  489.25   29.30
  13   0  -3  129.79   10.60
  13   0  -3  159.98   12.20
  13   0  -3  152.88   10.80
  13   0  -3  153.78   11.70
 -13   0   3  151.28   10.40
  12   0  -3  166.68   11.50
  12   0  -3  163.78   12.20
  12   0  -3  179.28   12.50
  12   0  -3  139.89   11.40
 -12   0   3  164.28   11.10
  11   0  -3  720.63   46.40
  11   0  -3  738.03   46.40
  11   0  -3  819.62   46.20
  11   0  -3  743.13   46.80
 -11   0   3  756.32   45.80
  10   0  -3  118.79    8.70
  10   0  -3  109.19    7.20
  10   0  -3  107.59    8.80
  10   0  -3  125.69    8.40
  10   0  -3  117.59    8.90
 -10   0   3  101.59    7.80
   9   0  -3  804.82   47.70
   9   0  -3  732.63   48.40
   9   0  -3  824.92   47.40
   9   0  -3  756.52   46.40
   9   0  -3  814.12   47.20
  -9   0   3  751.72   46.90
   8   0  -3 3005.10  175.48
   8   0  -3 3087.59  175.28
   8   0  -3 3083.19  175.18
   8   0  -3 2773.12  175.48
  -8   0   3 2850.21  174.78
   7   0  -3 2608.44  147.39
   7   0  -3 2652.73  147.49
   7   0  -3 2377.66  146.89
   7   0  -3 2474.85  147.79
   7   0  -3 2469.85  147.69
  -7   0   3 2362.66  147.09
   6   0  -3 1501.55   80.09
   6   0  -3 1228.18   80.29
   6   0  -3 1255.27   80.09
   6   0  -3 1401.86   80.09
   5   0  -3  371.26   21.10
   5   0  -3  368.16   21.50
   5   0  -3  307.77   21.20
  -5   0   3  340.17   21.20
  -4   0   3 3255.47  191.88
   3   0  -3  634.14   37.50
   3   0  -3  660.33   37.60
  -3   0   3  609.54   37.50
  -3   0   3  620.44   37.50
   0   0  -3   85.79    5.60
  -2   0  -3  342.37   20.60
  -3   0  -3 2082.89  133.89
   3   0   3 2341.07  134.19
   3   0   3 2361.36  133.89
  -4   0  -3 1114.29   74.39
   4   0   3 1320.87   74.59
   4   0   3 1313.27   74.49
  -5   0  -3   52.99    4.60
   5   0   3   52.69    4.70
   5   0   3   59.09    4.90
  -6   0  -3 1066.69   67.79
   6   0   3 1166.88   67.99
   6   0   3 1161.78   68.19
  -7   0  -3  213.18   14.30
   7   0   3  221.78   14.90
   7   0   3  217.88   14.70
  -8   0  -3  817.82   50.99
   8   0   3  840.22   51.29
   8   0   3  862.91   51.79
  -9   0  -3  512.05   31.90
 -10   0  -3 2820.42  163.98
  10   0   3 2723.03  163.08
  10   0   3 2621.24  162.38
 -11   0  -3  867.21   53.39
 -11   0  -3  825.72   56.49
  11   0   3  798.42   55.09
  11   0   3  995.20   55.19
 -12   0  -3  204.98   19.70
 -12   0  -3  206.78   14.40
  12   0   3  215.28   15.90
  12   0   3  192.28   15.30
 -13   0  -3   35.10    4.20
  13   0   3   23.20    4.80
  13   0   3   46.50    6.90
 -14   0  -3   20.10    3.20
  14   0   3   18.50    4.70
  14   0   3   20.70    4.80
  15   0   3   73.09    7.70
  17  -1  -3    2.00    2.60
  16  -1  -3   44.80    6.20
  15  -1  -3  348.27   22.40
  15  -1  -3  277.07   20.70
  14  -1  -3  188.78   13.70
  14  -1  -3  161.68   12.40
  14  -1  -3  206.38   14.40
  13  -1  -3   67.59    7.00
  13  -1  -3   87.49    7.00
  13  -1  -3   79.39    7.90
  13  -1  -3   85.19    8.00
 -13   1   3   83.29    6.20
  12  -1  -3   35.10    4.50
  12  -1  -3   43.80    5.50
  12  -1  -3   50.69    6.70
  12  -1  -3   48.20    5.60
 -12   1   3   43.10    3.80
  11  -1  -3  570.34   35.40
  11  -1  -3  575.74   34.70
  11  -1  -3  534.05   35.00
  11  -1  -3  560.64   34.90
  11  -1  -3  570.14   33.70
  10  -1  -3  355.66   21.60
  10  -1  -3  346.57   22.20
  10  -1  -3  334.47   20.80
  10  -1  -3  338.27   22.00
  10  -1  -3  352.96   21.90
 -10   1   3  331.87   21.10
   9  -1  -3  824.02   47.40
   9  -1  -3  813.42   47.50
   9  -1  -3  739.43   46.70
   9  -1  -3  802.22   47.80
  -9   1   3  746.43   46.90
   8  -1  -3  487.05   31.10
   8  -1  -3  491.55   29.90
   8  -1  -3  528.65   30.50
   8  -1  -3  533.35   31.00
   8  -1  -3  524.25   30.50
  -8   1   3  432.96   29.90
   7  -1  -3  150.98    9.30
   7  -1  -3  121.29    9.40
   7  -1  -3  128.09    8.90
   7  -1  -3  143.59    9.40
   7  -1  -3  152.48    9.20
   6  -1  -3 6236.18  383.26
   6  -1  -3 7009.30  383.56
   6  -1  -3 6287.17  383.86
   5  -1  -3 3832.42  227.98
   5  -1  -3 3857.31  228.18
  -5   1   3 3904.81  227.88
   4  -1  -3  252.57   14.80
  -4   1   3  244.28   14.80
  -4   1   3  231.78   14.70
  -3   1   3 2043.30  120.39
   1  -1  -3  268.37   16.20
  -1  -1  -3  278.97   16.70
  -2  -1  -3 3165.18  198.18
  -2  -1  -3 3228.88  197.78
   2   1   3 3405.06  197.98
   2   1   3 3622.04  198.08
  -3  -1  -3 2291.37  141.49
   3   1   3 2372.36  141.39
   3   1   3 2507.25  141.49
  -4  -1  -3  630.14   39.60
   4   1   3  684.33   39.70
   4   1   3  650.53   39.60
  -5  -1  -3 1062.59   64.69
   5   1   3 1103.99   64.79
   5   1   3 1071.39   64.89
  -6  -1  -3  289.87   18.90
   6   1   3  295.97   18.90
   6   1   3  288.47   18.80
  -7  -1  -3  918.61   56.49
   7   1   3  954.10   56.99
   7   1   3  929.31   56.69
  -8  -1  -3 1129.89   69.09
   8   1   3 1165.08   69.79
   8   1   3 1139.99   69.39
  -9  -1  -3  202.18   14.00
   9   1   3  204.58   14.90
   9   1   3  199.58   14.80
 -10  -1  -3  546.95   35.80
  10   1   3  592.94   37.10
  10   1   3  583.44   36.60
 -11  -1  -3   29.40    4.40
  11   1   3   41.20    6.00
  11   1   3   32.40    5.40
 -12  -1  -3    4.90    2.10
  12   1   3    2.00    3.80
  12   1   3    0.90    2.90
 -13  -1  -3   41.10    5.10
  13   1   3   50.89    7.30
  13   1   3   44.00    6.70
 -14  -1  -3  146.39   12.80
  14   1   3  150.48   12.10
  15   1   3  158.58   12.10
  18  -2  -3   54.69    6.20
  17  -2  -3   21.70    4.20
  16  -2  -3  123.39   10.70
  16  -2  -3  143.59   11.30
  15  -2  -3  148.79   12.20
  15  -2  -3  172.58   12.90
  14  -2  -3    6.80    3.10
  14  -2  -3    4.70    3.00
  14  -2  -3    7.80    2.40
  13  -2  -3  167.28   11.40
  13  -2  -3  161.48   12.40
  13  -2  -3  152.48   12.00
  13  -2  -3  155.88   12.00
  12  -2  -3  161.38    9.90
  12  -2  -3  166.78   11.00
  12  -2  -3  145.99   11.10
  12  -2  -3  153.78   11.70
  12  -2  -3  139.19   11.30
  11  -2  -3   44.90    4.30
  11  -2  -3   37.80    4.60
  11  -2  -3   39.50    4.50
  11  -2  -3   42.50    5.00
  11  -2  -3   36.90    3.10
 -11   2   3   35.60    3.20
  10  -2  -3  321.07   20.60
  10  -2  -3  302.57   20.40
  10  -2  -3  332.97   20.00
  10  -2  -3  322.67   20.20
  10  -2  -3  308.57   19.30
 -10   2   3  310.07   19.30
   9  -2  -3   78.39    5.90
   9  -2  -3   74.29    5.30
   9  -2  -3   87.39    6.40
   9  -2  -3   68.09    6.30
   8  -2  -3 1317.87   82.29
   8  -2  -3 1314.27   82.39
   8  -2  -3 1355.56   81.69
   8  -2  -3 1407.46   82.09
   8  -2  -3 1496.05   82.19
   7  -2  -3   23.10    2.60
   7  -2  -3   21.00    2.10
   7  -2  -3   25.80    2.70
   6  -2  -3 7930.31  466.95
   5  -2  -3   22.30    2.00
   5  -2  -3   22.90    1.80
   5  -2  -3   23.90    2.00
  -5   2   3   15.60    1.70
  -5   2   3   17.50    1.70
   4  -2  -3  307.47   19.90
   4  -2  -3  330.37   19.30
  -4   2   3  317.47   19.10
  -4   2   3  325.97   19.20
   2  -2  -3 1288.27   75.89
   0  -2  -3  336.07   20.00
  -1  -2  -3 4317.17  269.17
   1   2   3 4810.92  269.47
  -2  -2  -3 2905.01  187.68
  -2  -2  -3 3137.69  188.08
   2   2   3 3276.07  188.08
   2   2   3 3119.59  187.88
   2   2   3 3476.95  188.08
  -3  -2  -3  978.60   60.19
   3   2   3  984.20   60.19
   3   2   3  976.70   60.09
   3   2   3 1082.49   60.19
  -4  -2  -3 2141.59  130.29
   4   2   3 2267.07  130.29
   4   2   3 2175.78  130.29
   5   2   3  723.13   45.30
   5   2   3  826.32   46.30
   5   2   3  689.33   45.20
  -6  -2  -3  297.17   18.80
   6   2   3  321.07   19.20
   6   2   3  251.87   19.70
   6   2   3  296.07   19.00
  -7  -2  -3  589.34   36.60
   7   2   3  605.24   37.00
   7   2   3  584.34   37.00
  -8  -2  -3  236.18   16.40
   8   2   3  244.88   17.00
   8   2   3  253.97   17.00
  -9  -2  -3 1740.33  107.49
   9   2   3 1879.41  108.29
   9   2   3 1756.42  107.79
 -10  -2  -3  428.16   28.50
  10   2   3  455.85   29.20
  10   2   3  448.96   29.30
 -11  -2  -3  300.17   20.10
  11   2   3  300.57   20.90
  11   2   3  287.97   20.60
 -12  -2  -3   83.89    8.70
  12   2   3   95.79    9.50
 -13  -2  -3  131.19   10.30
  13   2   3  133.39   11.10
 -14  -2  -3   31.90    3.90
  14   2   3   23.20    4.40
  18  -3  -3   75.39    7.50
  17  -3  -3   13.00    3.40
  16  -3  -3   84.49    8.00
  16  -3  -3   66.69    7.40
  15  -3  -3   39.90    5.70
  15  -3  -3   38.90    5.70
  15  -3  -3   33.40    4.20
  14  -3  -3   49.10    6.00
  14  -3  -3   49.10    6.10
  14  -3  -3   42.80    4.70
 -14   3   3   29.70    5.80
  13  -3  -3   36.00    3.20
  13  -3  -3   40.20    5.50
  13  -3  -3   32.40    4.40
  13  -3  -3   34.60    4.20
  13  -3  -3   32.90    5.30
  12  -3  -3  235.58   15.50
  12  -3  -3  205.28   14.90
  12  -3  -3  221.18   13.70
  12  -3  -3  189.68   14.60
  12  -3  -3  235.78   14.50
  11  -3  -3   86.69    7.40
  11  -3  -3   89.09    7.50
  11  -3  -3   94.09    6.30
  11  -3  -3   95.09    7.00
  11  -3  -3   89.49    7.40
  10  -3  -3  331.97   21.20
  10  -3  -3  351.36   22.30
  10  -3  -3  359.76   21.70
  10  -3  -3  357.76   21.90
  10  -3  -3  333.77   22.20
   9  -3  -3  511.45   30.40
   9  -3  -3  512.75   30.10
   9  -3  -3  489.55   29.50
   9  -3  -3  443.56   30.20
   8  -3  -3  856.11   51.99
   8  -3  -3  906.41   52.19
   8  -3  -3  928.81   52.39
   8  -3  -3  849.61   52.59
   8  -3  -3  820.22   52.69
   7  -3  -3  539.85   30.60
   7  -3  -3  525.55   30.70
   7  -3  -3  505.45   30.40
   7  -3  -3  483.45   30.80
   7  -3  -3  473.35   31.00
   6  -3  -3 6299.37  370.56
   6  -3  -3 6275.57  370.46
   5  -3  -3 3260.77  211.28
   5  -3  -3 3584.04  210.88
   5  -3  -3 3821.72  211.38
  -5   3   3 3591.44  210.88
  -5   3   3 3632.64  210.68
   4  -3  -3 3150.98  183.68
   4  -3  -3 3032.80  183.98
  -4   3   3 2929.51  183.28
  -4   3   3 3349.56  183.48
   3  -3  -3 1420.46   83.69
   0  -3  -3 2687.13  160.28
   0  -3  -3 2698.73  160.88
   0   3   3 2780.52  160.98
   1   3   3 5127.89  302.37
  -2  -3  -3 1111.79   65.79
   2   3   3 1097.29   65.89
   2   3   3 1091.59   65.69
  -3  -3  -3  150.08   10.30
   3   3   3  146.49   10.40
   3   3   3  168.18   10.60
   3   3   3  151.48   10.10
  -4  -3  -3 3376.16  212.28
   4   3   3 3760.32  211.58
   4   3   3 3621.34  211.38
   4   3   3 3523.95  211.28
  -5  -3  -3   52.89    4.90
   5   3   3   58.39    5.00
   5   3   3   56.29    5.70
   5   3   3   53.69    4.90
  -6  -3  -3  754.72   44.60
   6   3   3  712.93   44.70
   6   3   3  728.73   44.30
   6   3   3  710.13   44.60
  -7  -3  -3 1054.39   63.59
   7   3   3 1022.70   63.79
   7   3   3 1064.59   63.79
   8   3   3  491.85   31.60
   8   3   3  489.75   31.40
  -9  -3  -3 1960.90  119.29
   9   3   3 2020.30  119.59
   9   3   3 1982.80  119.79
 -10  -3  -3  195.68   14.50
  10   3   3  195.98   15.00
  10   3   3  211.38   15.30
 -11  -3  -3  138.49   11.00
  11   3   3  141.39   11.60
 -12  -3  -3   63.59    6.60
  12   3   3   61.09    7.00
 -13  -3  -3   18.50    3.40
  13   3   3   19.50    4.20
 -14  -3  -3   19.50    3.50
  14   3   3   10.70    2.90
  18  -4  -3   54.59    6.50
  17  -4  -3   41.10    5.70
  17  -4  -3   34.70    5.20
  16  -4  -3    8.60    3.30
  16  -4  -3    6.40    2.80
  15  -4  -3   10.20    3.10
  15  -4  -3   11.60    2.60
  15  -4  -3   10.50    3.40
  14  -4  -3    4.40    2.90
  14  -4  -3    8.10    2.60
  14  -4  -3    7.40    3.10
  14  -4  -3    2.80    1.50
 -14   4   3   12.40    3.40
  13  -4  -3  104.49    8.20
  13  -4  -3  102.29    7.00
  13  -4  -3  113.29    8.90
  13  -4  -3  100.39    8.50
 -13   4   3   80.59    9.20
  12  -4  -3  127.39   11.20
  12  -4  -3  106.49    7.40
  12  -4  -3  109.39    8.10
  12  -4  -3  110.19    8.70
  12  -4  -3   96.79    8.40
  11  -4  -3   29.00    3.40
  11  -4  -3   26.50    4.00
  11  -4  -3   22.30    3.70
  11  -4  -3   33.20    4.10
  11  -4  -3   26.20    2.80
  10  -4  -3  481.85   29.00
  10  -4  -3  491.85   29.30
  10  -4  -3  439.26   29.60
  10  -4  -3  475.15   28.80
  10  -4  -3  480.65   29.70
   9  -4  -3  914.71   53.09
   9  -4  -3  876.11   53.59
   9  -4  -3  831.82   53.59
   9  -4  -3  903.01   53.39
   9  -4  -3  903.91   52.99
   8  -4  -3 1775.62  105.29
   8  -4  -3 1835.52  105.59
   8  -4  -3 1692.63  106.29
   8  -4  -3 1736.73  105.69
   8  -4  -3 1841.82  105.29
   7  -4  -3   25.10    2.50
   7  -4  -3   19.80    2.60
   7  -4  -3   32.00    3.30
   7  -4  -3   24.50    2.50
   7  -4  -3   25.70    2.80
   6  -4  -3 3667.03  218.78
   6  -4  -3 3528.35  218.48
   6  -4  -3 3944.71  218.98
   6  -4  -3 4056.99  218.48
  -6   4   3 3321.97  218.28
   5  -4  -3 1349.86   85.89
   5  -4  -3 1415.86   85.89
   5  -4  -3 1428.96   85.49
  -5   4   3 1604.94   85.29
  -5   4   3 1418.86   85.29
   4  -4  -3  235.18   15.60
   4  -4  -3  264.17   15.00
   4  -4  -3  249.78   15.30
   3  -4  -3  101.49    6.60
   3  -4  -3   99.39    6.30
   3  -4  -3   94.79    5.90
   2  -4  -3  102.79    7.50
   2  -4  -3  129.89    7.20
   2  -4  -3   99.79    7.30
  -2   4   3  135.09    7.90
   1  -4  -3 1486.95   86.29
   1  -4  -3 1490.25   86.99
  -1   4   3 1419.26   87.79
   0  -4  -3 2332.67  142.19
   0  -4  -3 2270.57  141.49
   0   4   3 2605.14  142.39
  -1  -4  -3 2833.52  162.68
  -1  -4  -3 2584.44  161.98
   1   4   3 2882.01  162.88
   1   4   3 2691.63  162.18
  -2  -4  -3 1442.06   84.09
   2   4   3 1338.77   83.69
   2   4   3 1447.26   84.29
   3   4   3 2748.32  160.68
   3   4   3 2801.62  160.48
   3   4   3 2567.84  160.18
  -4  -4  -3  102.79    7.90
   4   4   3  110.69    8.30
   4   4   3  112.89    8.10
   4   4   3  101.79    7.70
  -5  -4  -3  157.98   12.00
   5   4   3  168.58   12.00
   5   4   3  185.58   12.60
   5   4   3  187.58   12.30
  -6  -4  -3  312.57   20.40
   6   4   3  314.17   20.70
   6   4   3  322.27   20.20
   6   4   3  296.67   20.30
  -7  -4  -3  651.63   41.40
   7   4   3  651.13   41.40
   7   4   3  696.23   42.40
  -8  -4  -3  301.57   19.80
   8   4   3  277.47   19.80
   8   4   3  293.37   20.20
  -9  -4  -3  446.06   28.50
   9   4   3  424.26   28.50
 -10  -4  -3   29.80    4.90
  10   4   3   36.90    5.50
 -11  -4  -3  159.68   13.20
  11   4   3  145.19   13.50
 -12  -4  -3   97.49    8.30
  12   4   3   76.99    8.00
 -13  -4  -3    5.90    2.70
  13   4   3    6.80    2.70
  18  -5  -3   89.79    8.20
  17  -5  -3  123.39    9.80
  17  -5  -3  105.59    9.30
  16  -5  -3  302.17   19.80
  16  -5  -3  261.47   18.90
  15  -5  -3   37.70    5.60
  15  -5  -3   46.60    5.70
  15  -5  -3   39.40    4.60
  14  -5  -3  122.39    9.60
  14  -5  -3  109.09    8.70
  14  -5  -3  109.99    9.10
  14  -5  -3  118.29    7.70
 -14   5   3   88.19    9.70
  13  -5  -3   92.89    8.10
  13  -5  -3   97.99    8.40
  13  -5  -3  109.39    8.20
  13  -5  -3   99.09    6.90
 -13   5   3   76.69    8.50
  12  -5  -3  291.47   16.90
  12  -5  -3  264.47   17.80
  12  -5  -3  280.57   17.70
 -12   5   3  226.18   18.20
  11  -5  -3  292.87   17.70
  11  -5  -3  280.97   18.50
  11  -5  -3  294.27   17.80
  11  -5  -3  259.97   18.40
  11  -5  -3  271.27   18.10
  10  -5  -3  854.91   52.89
  10  -5  -3  880.41   52.49
  10  -5  -3  831.32   53.19
  10  -5  -3  875.61   53.19
  10  -5  -3  932.31   52.59
   9  -5  -3   54.49    4.30
   9  -5  -3   44.40    3.80
   9  -5  -3   35.50    3.50
   9  -5  -3   46.40    4.50
  -9   5   3   39.60    4.20
   8  -5  -3 1769.32   99.29
   8  -5  -3 1644.84   99.69
   8  -5  -3 1765.52   99.49
   8  -5  -3 1621.84   99.99
   8  -5  -3 1681.33   99.69
  -8   5   3 1570.44   99.49
   7  -5  -3 3299.17  202.48
   7  -5  -3 3617.04  201.78
   7  -5  -3 3541.05  201.98
   7  -5  -3 3100.89  202.08
   7  -5  -3 3411.26  202.08
  -7   5   3 3554.64  201.78
   6  -5  -3 2272.47  142.89
   6  -5  -3 2208.38  142.89
   6  -5  -3 2580.34  142.19
   6  -5  -3 2478.85  142.49
   6  -5  -3 2527.65  142.59
  -6   5   3 2381.36  142.29
  -6   5   3 2423.16  141.99
   5  -5  -3 3154.98  181.98
   5  -5  -3 2761.22  181.98
   5  -5  -3 3096.09  182.38
  -5   5   3 3244.18  182.18
  -5   5   3 3159.58  181.68
   4  -5  -3 1251.67   77.09
   4  -5  -3 1258.57   76.69
  -4   5   3 1372.56   76.99
   3  -5  -3 1591.54   95.19
   3  -5  -3 1545.55   94.89
  -3   5   3 1677.13   95.39
   2  -5  -3 2977.80  156.28
   2  -5  -3 2433.86  156.58
   2  -5  -3 2634.74  156.58
  -2   5   3 2554.24  156.88
   1  -5  -3 1180.08   69.09
   1  -5  -3 1245.18   69.19
   1  -5  -3 1074.19   68.79
   1  -5  -3 1088.29   69.29
  -1   5   3 1227.98   69.69
   0  -5  -3 1524.65   90.99
   0  -5  -3 1512.25   91.19
   0  -5  -3 1470.05   90.39
   0   5   3 1625.04   91.59
  -1  -5  -3 4681.13  287.47
   1   5   3 4710.93  287.37
   1   5   3 5235.58  288.27
   2   5   3  759.32   47.50
   2   5   3  822.12   48.20
  -3  -5  -3    6.40    1.90
   3   5   3    9.20    1.80
  -4  -5  -3 1539.95   92.99
   4   5   3 1610.54   93.19
   4   5   3 1502.75   92.69
  -5  -5  -3    9.10    2.70
   5   5   3   13.00    2.80
   5   5   3   11.00    2.50
  -6  -5  -3 1169.78   70.89
   6   5   3 1179.08   70.69
   6   5   3 1150.78   70.59
  -7  -5  -3 1936.31  116.39
  -8  -5  -3  121.59   10.10
   8   5   3  113.69    9.80
  -9  -5  -3  163.98   12.30
   9   5   3  140.19   11.70
 -10  -5  -3   61.19    6.70
  10   5   3   53.89    6.20
 -11  -5  -3   60.59    6.60
  11   5   3   56.39    6.20
 -12  -5  -3   19.80    3.90
  12   5   3   19.30    3.70
 -13  -5  -3    6.90    2.40
  13   5   3    2.20    1.90
  18  -6  -3   39.20    5.00
  17  -6  -3   51.19    5.90
  17  -6  -3   47.30    5.80
  16  -6  -3   84.69    6.80
  16  -6  -3   76.19    7.70
  16  -6  -3   89.89    8.00
  15  -6  -3   64.39    6.90
  15  -6  -3   68.29    6.80
  15  -6  -3   63.59    6.00
  15  -6  -3   62.69    5.00
  14  -6  -3  192.88   12.50
  14  -6  -3  187.78   13.50
  14  -6  -3  182.58   13.70
  14  -6  -3  202.08   14.10
  13  -6  -3  212.48   14.70
  13  -6  -3  219.08   13.80
  13  -6  -3  207.48   14.70
  13  -6  -3  225.88   15.10
 -13   6   3  195.48   14.90
  12  -6  -3    8.50    2.60
  12  -6  -3    7.60    3.20
  12  -6  -3   10.30    2.60
 -12   6   3    7.70    2.60
  11  -6  -3  305.67   20.00
  11  -6  -3  328.07   19.60
  11  -6  -3  304.47   20.30
  11  -6  -3  323.47   20.30
 -11   6   3  291.17   20.10
  10  -6  -3  530.25   33.20
  10  -6  -3  544.15   33.30
  10  -6  -3  519.75   33.50
  10  -6  -3  568.94   32.90
 -10   6   3  527.85   33.10
   9  -6  -3  124.59    9.00
   9  -6  -3  119.49    8.70
   9  -6  -3  114.49    8.60
   9  -6  -3  125.19    8.30
  -9   6   3  121.29    8.30
   8  -6  -3 1732.23  104.99
   8  -6  -3 1842.92  104.49
   8  -6  -3 1808.42  104.59
   8  -6  -3 1689.03  104.69
  -8   6   3 1727.03  105.29
   7  -6  -3 2432.56  140.79
   7  -6  -3 2158.68  140.89
   7  -6  -3 2434.16  140.79
   7  -6  -3 2326.17  141.29
  -7   6   3 2611.04  140.79
  -7   6   3 2309.67  140.09
   6  -6  -3 1096.39   74.59
   6  -6  -3 1221.08   74.49
   6  -6  -3 1247.08   74.99
   6  -6  -3 1388.86   74.59
  -6   6   3 1308.77   74.49
   5  -6  -3  172.08   10.70
   5  -6  -3  163.98   10.30
   5  -6  -3  133.29   10.40
  -5   6   3  172.08   10.60
   4  -6  -3 4342.57  257.77
   4  -6  -3 4296.97  258.07
   4  -6  -3 4403.36  257.87
  -4   6   3 4443.46  258.17
   3  -6  -3  475.75   28.20
   3  -6  -3  433.06   27.80
  -3   6   3  478.35   28.50
   2  -6  -3 2226.08  144.39
   2  -6  -3 2233.28  144.79
   2  -6  -3 2786.72  144.49
   2  -6  -3 2499.65  144.69
  -2   6   3 2484.35  145.19
   1  -6  -3 4318.17  247.28
   1  -6  -3 4398.96  247.28
   1  -6  -3 3939.41  247.58
   1  -6  -3 4026.20  246.98
  -1   6   3 4275.17  247.98
   0  -6  -3  340.87   18.90
   0  -6  -3  287.57   18.50
   0  -6  -3  293.77   18.20
   0  -6  -3  278.57   19.20
   0   6   3  332.97   19.80
  -1  -6  -3   65.39    5.40
  -1  -6  -3   61.09    4.20
   1   6   3   65.39    5.80
   1   6   3   59.79    4.50
  -2  -6  -3  544.25   32.50
   2   6   3  525.45   32.70
   2   6   3  499.35   31.80
  -3  -6  -3  536.85   33.40
   3   6   3  560.84   33.70
   3   6   3  509.85   32.80
  -4  -6  -3  298.87   20.30
   4   6   3  330.77   20.60
   4   6   3  301.27   19.80
  -5  -6  -3  365.66   23.20
   5   6   3  363.46   23.20
   5   6   3  328.67   22.50
  -6  -6  -3 2593.84  152.48
   6   6   3 2587.94  152.18
   6   6   3 2461.45  151.88
  -7  -6  -3  486.55   30.50
   7   6   3  450.45   29.80
   7   6   3  462.55   30.60
  -8  -6  -3  927.61   56.39
   8   6   3  884.21   55.79
  -9  -6  -3   83.59    8.20
   9   6   3   79.59    7.60
 -10  -6  -3  232.98   16.50
  10   6   3  210.48   15.60
 -11  -6  -3  180.28   13.00
  11   6   3  144.79   11.90
 -12  -6  -3   43.40    5.50
  12   6   3   41.90    5.10
  18  -7  -3   13.50    3.00
  18  -7  -3   11.90    2.90
  17  -7  -3   69.99    6.30
  17  -7  -3   46.60    6.00
  16  -7  -3  119.69    8.30
  16  -7  -3  123.89    8.90
  16  -7  -3  119.89    9.70
  16  -7  -3  110.49    9.70
  15  -7  -3  100.29    7.00
  15  -7  -3   90.89    7.80
  15  -7  -3   98.19    8.30
  15  -7  -3   89.99    8.30
  14  -7  -3  287.87   17.60
  14  -7  -3  269.47   18.40
  14  -7  -3  283.17   18.80
  14  -7  -3  259.27   18.50
  13  -7  -3  262.67   17.90
  13  -7  -3  275.37   17.00
  13  -7  -3  250.47   17.60
  13  -7  -3  267.27   17.90
  12  -7  -3   58.99    6.90
  12  -7  -3   56.99    6.00
  12  -7  -3   67.39    6.10
  12  -7  -3   62.99    5.30
  11  -7  -3  139.39    9.90
  11  -7  -3  129.99   10.10
  11  -7  -3  133.59   10.00
  11  -7  -3  125.39    9.40
 -11   7   3  147.09    9.40
  10  -7  -3  269.67   18.90
  10  -7  -3  289.37   19.30
  10  -7  -3  276.57   18.70
  10  -7  -3  295.97   18.60
 -10   7   3  332.67   18.30
   9  -7  -3 1178.68   74.09
   9  -7  -3 1271.97   73.59
   9  -7  -3 1147.99   73.79
   9  -7  -3 1256.37   73.59
  -9   7   3 1295.77   73.69
   8  -7  -3 1548.05   89.29
   8  -7  -3 1322.77   89.49
   8  -7  -3 1516.45   89.19
   8  -7  -3 1495.55   89.79
  -8   7   3 1613.84   89.29
   7  -7  -3  112.59    8.60
   7  -7  -3  120.09    8.40
   7  -7  -3  112.09    8.90
   7  -7  -3  139.69    8.20
  -7   7   3  115.59    7.90
  -7   7   3  145.89    8.70
   6  -7  -3 1784.52  107.19
   6  -7  -3 1660.53  106.89
   6  -7  -3 1836.32  106.79
  -6   7   3 1917.71  107.09
   5  -7  -3  376.86   22.30
   5  -7  -3  349.37   21.90
   5  -7  -3  353.66   22.10
  -5   7   3  346.27   22.30
   4  -7  -3  259.07   17.00
   4  -7  -3  262.27   16.50
  -4   7   3  279.67   17.20
   3  -7  -3  421.16   27.70
   3  -7  -3  485.55   28.50
   3  -7  -3  459.15   28.10
  -3   7   3  500.45   29.00
   2  -7  -3 1318.67   83.19
   2  -7  -3 1450.05   83.59
   2  -7  -3 1545.45   83.29
   2  -7  -3 1250.97   83.69
  -2   7   3 1456.35   84.69
   1  -7  -3   49.70    3.70
   1  -7  -3   62.29    4.30
   1  -7  -3   44.60    4.40
  -1   7   3   51.99    5.00
   0  -7  -3  122.99    8.90
   0  -7  -3  121.79    7.90
   0   7   3  129.59    9.40
  -1  -7  -3  105.09    7.90
  -1  -7  -3  100.09    6.50
   1   7   3  117.39    8.50
   1   7   3   97.39    7.00
  -2  -7  -3  229.98   15.60
   2   7   3  221.38   14.70
   2   7   3  245.68   16.00
  -3  -7  -3  140.89   10.60
   3   7   3  144.49   10.90
   3   7   3  141.49    9.80
  -4  -7  -3  564.34   33.90
   4   7   3  543.95   34.00
   4   7   3  494.75   32.90
  -5  -7  -3 3896.71  227.78
   5   7   3 3684.63  226.88
   5   7   3 3904.61  227.78
  -6  -7  -3   71.49    7.80
   6   7   3   78.89    7.50
  -7  -7  -3 1201.68   70.49
   7   7   3 1085.49   69.49
  -8  -7  -3  208.08   15.10
   8   7   3  182.18   13.80
  -9  -7  -3   12.00    5.50
   9   7   3    7.80    5.20
 -10  -7  -3  139.69   11.10
  10   7   3  116.39    9.80
 -11  -7  -3  135.69   11.10
  11   7   3  136.59   11.10
 -12  -7  -3   22.10    4.00
  12   7   3   13.10    2.90
  18  -8  -3   15.80    3.10
  17  -8  -3   15.80    3.30
  17  -8  -3   17.50    5.00
  16  -8  -3   13.50    2.80
  16  -8  -3    7.80    2.00
  16  -8  -3    8.30    2.90
  16  -8  -3    7.40    2.80
  15  -8  -3  150.88   12.40
  15  -8  -3  177.38   11.80
  15  -8  -3  165.48   12.90
  15  -8  -3  170.68   12.60
  14  -8  -3  154.28   11.50
  14  -8  -3  163.58   11.50
  14  -8  -3  160.18   10.70
  14  -8  -3  137.29   11.40
  13  -8  -3  181.58   13.70
  13  -8  -3  195.68   14.00
  13  -8  -3  209.28   13.20
  13  -8  -3  193.98   13.60
  12  -8  -3  108.19    8.70
  12  -8  -3  115.89    8.00
  12  -8  -3  101.99    8.20
  12  -8  -3   95.69    8.40
  11  -8  -3  207.58   14.00
  11  -8  -3  210.88   14.60
  11  -8  -3  201.28   14.30
  11  -8  -3  220.58   14.00
  10  -8  -3   34.00    3.90
  10  -8  -3   37.20    4.70
  10  -8  -3   32.80    3.60
  10  -8  -3   45.40    4.50
   9  -8  -3  141.39    9.50
   9  -8  -3  129.99    9.90
   9  -8  -3  143.59   10.20
   9  -8  -3  131.19    9.10
  -9   8   3  140.39    9.30
   8  -8  -3  346.27   23.50
   8  -8  -3  359.06   22.70
   8  -8  -3  381.76   23.20
   8  -8  -3  390.86   23.80
  -8   8   3  386.66   23.30
   7  -8  -3 1323.77   76.69
   7  -8  -3 1177.28   76.89
   7  -8  -3 1302.57   77.09
  -7   8   3 1331.67   76.99
   6  -8  -3  310.27   19.30
   6  -8  -3  293.67   18.80
   6  -8  -3  291.07   19.10
  -6   8   3  310.47   19.30
   5  -8  -3  219.18   14.00
   5  -8  -3  217.78   14.20
   5  -8  -3  222.18   14.40
   4  -8  -3  150.58    9.40
   4  -8  -3  132.89    8.90
  -4   8   3  120.99    9.60
   3  -8  -3  142.79    9.90
   3  -8  -3  118.89    8.80
   3  -8  -3  143.39    9.10
   3  -8  -3  120.29    8.20
  -3   8   3  139.99    9.70
   2  -8  -3   68.89    5.90
   2  -8  -3   74.59    5.40
   2  -8  -3   90.89    6.00
  -2   8   3   78.39    6.70
   1  -8  -3   14.80    2.30
   1  -8  -3   12.30    1.60
   1  -8  -3   10.60    2.20
  -1   8   3   14.50    3.20
   0  -8  -3  559.84   35.10
   0  -8  -3  552.84   33.90
   0   8   3  589.64   35.70
  -1  -8  -3   89.29    7.60
   1   8   3  100.29    8.20
  -2  -8  -3  213.78   15.00
   2   8   3  225.68   15.60
   2   8   3  212.58   13.90
  -3  -8  -3   68.99    6.70
   3   8   3   75.69    6.10
   3   8   3   61.99    6.90
  -4  -8  -3  925.01   55.59
   4   8   3  867.91   54.29
   4   8   3  900.21   55.59
  -5  -8  -3  334.77   22.00
   5   8   3  335.77   22.00
   5   8   3  293.87   20.60
  -6  -8  -3 1949.20  111.09
   6   8   3 1865.81  110.49
   6   8   3 1685.03  109.69
  -7  -8  -3  125.79   10.70
   7   8   3  114.39    9.20
  -8  -8  -3   68.89    7.70
   8   8   3   56.19    5.70
  -9  -8  -3   94.69    8.80
   9   8   3   76.09    7.00
 -10  -8  -3   49.10    6.20
  10   8   3   43.60    5.60
 -11  -8  -3   15.70    4.80
  17  -9  -3   72.99    7.10
  17  -9  -3   98.09    7.90
  17  -9  -3   71.09    7.20
  16  -9  -3    8.10    2.00
  16  -9  -3    7.10    2.60
  16  -9  -3   11.90    3.10
  16  -9  -3   12.30    2.50
  15  -9  -3   41.40    5.40
  15  -9  -3   37.80    4.30
  15  -9  -3   42.60    4.70
  15  -9  -3   52.59    5.30
  14  -9  -3  432.56   26.60
  14  -9  -3  402.16   26.40
  14  -9  -3  381.56   26.00
  14  -9  -3  428.56   25.90
  13  -9  -3  166.68   11.90
  13  -9  -3  173.58   11.80
  13  -9  -3  161.18   12.30
  13  -9  -3  181.08   12.70
  12  -9  -3  162.88   11.70
  12  -9  -3  171.28   11.90
  12  -9  -3  185.98   12.80
  12  -9  -3  167.58   12.30
  11  -9  -3  646.94   40.30
  11  -9  -3  695.53   41.30
  11  -9  -3  618.04   41.00
  11  -9  -3  689.43   40.60
  10  -9  -3 1043.00   60.89
  10  -9  -3 1051.09   61.59
  10  -9  -3  957.00   61.29
 -10   9   3  985.60   61.09
   9  -9  -3  616.24   42.30
   9  -9  -3  703.03   42.00
   9  -9  -3  728.03   42.60
  -9   9   3  706.53   42.10
   8  -9  -3  145.29   10.70
   8  -9  -3  150.78   10.90
   8  -9  -3  154.58   10.30
  -8   9   3  147.79   10.50
   7  -9  -3  256.77   18.10
   7  -9  -3  287.67   17.80
   7  -9  -3  285.87   18.30
  -7   9   3  287.67   18.30
   6  -9  -3  273.27   19.20
   6  -9  -3  288.07   18.90
   6  -9  -3  318.77   19.50
  -6   9   3  324.77   19.80
   5  -9  -3  932.21   56.79
   5  -9  -3  921.01   56.39
   5  -9  -3  948.51   56.79
  -5   9   3  958.80   57.39
   4  -9  -3  186.38   12.40
   4  -9  -3  184.28   11.90
  -4   9   3  182.58   13.00
   3  -9  -3  334.57   22.10
   3  -9  -3  356.96   21.70
   3  -9  -3  306.17   21.30
   3  -9  -3  387.26   22.30
  -3   9   3  389.86   23.30
   2  -9  -3  286.57   18.50
   2  -9  -3  281.87   19.30
   2  -9  -3  325.07   19.10
  -2   9   3  309.37   20.20
   1  -9  -3  275.97   18.80
  -1   9   3  304.47   19.80
   0  -9  -3  149.59    9.20
   0  -9  -3  143.59   10.60
   0   9   3  138.99   11.20
  -1  -9  -3  379.16   25.10
   1   9   3  396.26   25.70
  -2  -9  -3 1088.59   67.09
   2   9   3 1107.79   67.49
  -3  -9  -3   37.70    5.50
   3   9   3   40.90    6.00
  -4  -9  -3  225.78   16.90
   4   9   3  238.78   16.90
   4   9   3  243.38   17.20
  -5  -9  -3 2755.52  160.18
   5   9   3 2581.74  159.78
  -6  -9  -3  604.74   37.10
   6   9   3  530.35   35.20
   6   9   3  576.54   36.40
  -7  -9  -3  188.58   14.00
   7   9   3  159.48   11.90
  -8  -9  -3  177.18   13.60
   8   9   3  156.98   13.00
  -9  -9  -3  113.39   10.20
 -10  -9  -3  107.79    9.50
  17 -10  -3   34.30    3.70
  17 -10  -3   35.50    5.30
  16 -10  -3   74.29    7.10
  16 -10  -3   88.49    6.60
  16 -10  -3   89.39    7.10
  15 -10  -3    3.70    1.90
  15 -10  -3    2.90    2.20
  15 -10  -3    4.80    2.40
  14 -10  -3  161.48   12.80
  14 -10  -3  192.68   13.30
  14 -10  -3  189.18   12.60
  13 -10  -3  466.75   32.50
  13 -10  -3  533.05   32.30
  13 -10  -3  554.04   33.00
  12 -10  -3  647.04   39.80
  12 -10  -3  596.14   39.50
  12 -10  -3  664.43   39.20
  11 -10  -3  507.55   35.30
  11 -10  -3  584.84   35.60
  11 -10  -3  601.24   35.00
  10 -10  -3  406.46   24.20
  10 -10  -3  377.16   23.40
  10 -10  -3  339.17   23.90
 -10  10   3  358.16   23.40
   9 -10  -3  347.87   21.10
   9 -10  -3  342.37   21.70
   9 -10  -3  297.97   21.50
  -9  10   3  335.47   21.40
   8 -10  -3    8.50    2.20
   8 -10  -3    3.70    2.00
   8 -10  -3    4.90    2.70
  -8  10   3    6.60    2.10
   7 -10  -3  145.29   10.00
   7 -10  -3  116.99    9.60
   7 -10  -3  132.49    9.20
  -7  10   3  128.69   10.00
   6 -10  -3  836.72   49.20
   6 -10  -3  729.23   49.10
   6 -10  -3  816.92   48.70
  -6  10   3  840.42   49.80
   5 -10  -3   23.10    3.30
   5 -10  -3   16.40    2.60
   5 -10  -3   16.30    3.00
  -5  10   3   23.30    4.10
   4 -10  -3  609.24   39.70
   4 -10  -3  695.23   39.70
   4 -10  -3  607.64   39.00
  -4  10   3  669.43   40.60
   3 -10  -3   77.29    6.20
   3 -10  -3   69.69    5.50
  -3  10   3   78.39    7.30
   2 -10  -3  205.28   13.00
   2 -10  -3  190.38   13.20
   2 -10  -3  170.48   12.10
  -2  10   3  201.28   14.30
   1 -10  -3  735.53   44.00
   1 -10  -3  721.03   45.30
  -1  10   3  748.53   46.20
   0 -10  -3   15.20    1.90
   0 -10  -3   10.30    3.10
   0  10   3   11.30    3.70
   1  10   3  390.36   26.20
  -2 -10  -3  285.17   19.80
   2  10   3  288.97   20.30
  -3 -10  -3  887.31   54.39
   3  10   3  858.01   54.59
  -4 -10  -3  611.14   38.50
   4  10   3  583.74   38.40
  -5 -10  -3  135.19   11.50
   5  10   3  133.19   11.20
  -6 -10  -3   18.60    4.20
   6  10   3   22.00    4.00
  -7 -10  -3   79.09    8.30
  -8 -10  -3   31.20    5.50
  -9 -10  -3  106.69    9.60
  17 -11  -3   14.10    2.50
  17 -11  -3   23.60    3.60
  16 -11  -3   -2.00    1.50
  16 -11  -3   -2.10    1.70
  15 -11  -3   38.80    5.20
  15 -11  -3   44.20    4.60
  15 -11  -3   43.20    5.10
  14 -11  -3   29.00    4.40
  14 -11  -3   32.20    4.80
  14 -11  -3   32.90    4.10
  13 -11  -3  178.98   12.50
  13 -11  -3  166.78   12.80
  13 -11  -3  188.48   13.30
  12 -11  -3    7.40    3.00
  12 -11  -3   10.50    3.20
  12 -11  -3   11.80    3.00
  11 -11  -3  468.65   28.00
  11 -11  -3  374.16   27.50
  11 -11  -3  450.45   27.20
  10 -11  -3  716.43   49.30
  10 -11  -3  827.42   48.90
  10 -11  -3  875.11   49.70
 -10  11   3  789.02   49.10
   9 -11  -3  239.38   15.70
   9 -11  -3  236.48   15.10
   9 -11  -3  197.78   15.40
  -9  11   3  223.58   15.50
   8 -11  -3 1227.58   69.59
   8 -11  -3 1136.39   68.79
   8 -11  -3 1024.90   69.39
  -8  11   3 1188.18   69.79
   7 -11  -3  160.48   11.30
   7 -11  -3  179.48   12.10
   7 -11  -3  155.18   11.90
  -7  11   3  164.98   12.40
   6 -11  -3  383.66   26.80
   6 -11  -3  433.26   27.40
   6 -11  -3  455.75   26.60
  -6  11   3  418.06   27.60
   5 -11  -3  361.66   23.80
   5 -11  -3  378.76   23.40
   5 -11  -3  345.97   22.50
  -5  11   3  359.46   24.10
   4 -11  -3  214.08   14.40
   4 -11  -3  219.08   14.20
   4 -11  -3  192.18   13.30
  -4  11   3  200.98   15.20
   3 -11  -3 1763.52  109.09
   3 -11  -3 1784.72  108.39
   3 -11  -3 1927.51  109.09
   2 -11  -3  197.48   12.70
   2 -11  -3  189.18   13.70
  -2  11   3  210.68   15.20
   1 -11  -3  563.94   34.30
   1 -11  -3  517.05   32.60
  -1  11   3  545.45   35.20
   0 -11  -3  316.37   20.90
   0  11   3  300.07   21.60
  -1 -11  -3  259.57   17.80
   1  11   3  244.18   18.40
  -2 -11  -3  913.91   56.69
   2  11   3  911.31   57.19
  -3 -11  -3  290.27   19.90
   3  11   3  270.57   20.00
  -4 -11  -3  362.76   24.20
   4  11   3  340.87   24.10
  -5 -11  -3   27.80    6.20
   5  11   3   30.70    5.80
  -6 -11  -3   11.00    3.30
   6  11   3   12.40    3.40
  -7 -11  -3  187.28   14.50
  -8 -11  -3   60.59    7.00
  17 -12  -3   16.10    2.40
  16 -12  -3   41.00    5.80
  16 -12  -3   38.90    4.30
  15 -12  -3   86.69    6.80
  15 -12  -3   69.59    7.10
  15 -12  -3   85.99    7.30
  14 -12  -3    6.90    2.70
  14 -12  -3    8.70    2.30
  14 -12  -3   15.20    3.50
  13 -12  -3   30.10    5.60
  13 -12  -3   13.40    4.10
  12 -12  -3  185.08   14.10
  12 -12  -3  209.08   13.80
  12 -12  -3  202.08   14.40
  11 -12  -3  673.13   38.50
  11 -12  -3  625.24   37.70
  11 -12  -3  551.04   38.10
 -11  12   3  587.24   37.70
  10 -12  -3  355.36   21.80
  10 -12  -3  334.47   21.00
  10 -12  -3  286.47   21.40
 -10  12   3  317.17   21.40
   9 -12  -3  479.05   29.40
   9 -12  -3  405.36   29.30
   9 -12  -3  477.65   28.80
  -9  12   3  469.15   29.70
   8 -12  -3   14.60    2.90
   8 -12  -3   12.20    3.30
   8 -12  -3   14.60    3.60
  -8  12   3   12.10    3.40
   7 -12  -3  121.09    9.00
   7 -12  -3  127.69    9.80
  -7  12   3  122.39   10.40
   6 -12  -3  117.79    8.80
   6 -12  -3  127.79    9.60
   6 -12  -3  125.69    9.80
  -6  12   3  118.39   10.40
   5 -12  -3  153.18   10.90
   5 -12  -3  139.29   10.00
   5 -12  -3  146.99   11.00
  -5  12   3  141.89   11.90
   4 -12  -3  360.76   23.10
   4 -12  -3  392.96   23.90
   4 -12  -3  372.86   24.90
  -4  12   3  355.06   25.10
   3 -12  -3  298.47   19.70
  -3  12   3  305.67   21.40
   2 -12  -3  290.97   19.30
   2 -12  -3  273.47   17.90
  -2  12   3  301.97   20.80
   1 -12  -3   35.00    4.90
   1 -12  -3   34.80    3.20
  -1  12   3   37.60    6.50
   0 -12  -3  751.62   46.00
   0  12   3  714.33   46.80
  -1 -12  -3  319.67   22.10
   1  12   3  325.47   22.90
  -2 -12  -3  211.68   15.50
   2  12   3  201.18   15.90
  -3 -12  -3  225.98   16.30
   3  12   3  207.88   16.40
  -4 -12  -3   38.40    5.90
   4  12   3   27.70    5.30
  -5 -12  -3   34.10    5.70
   5  12   3   23.60    4.40
  -6 -12  -3   32.40    5.60
  -7 -12  -3   86.49    8.40
  16 -13  -3   63.79    5.60
  16 -13  -3   67.99    6.00
  15 -13  -3  164.58   11.90
  15 -13  -3  160.98   11.40
  14 -13  -3  144.09   10.10
  14 -13  -3  121.49   10.20
  14 -13  -3  145.59   10.70
  13 -13  -3  166.98   13.10
  13 -13  -3  198.08   13.80
  13 -13  -3  197.98   13.20
  12 -13  -3   18.60    3.80
  12 -13  -3   30.00    5.60
  11 -13  -3  294.37   18.80
  11 -13  -3  249.18   19.00
  11 -13  -3  303.97   19.50
 -11  13   3  288.57   18.90
  10 -13  -3  512.65   31.20
  10 -13  -3  504.55   30.50
  10 -13  -3  418.36   30.90
 -10  13   3  502.65   31.30
   9 -13  -3  656.23   44.90
   9 -13  -3  742.23   44.20
   9 -13  -3  771.52   45.00
  -9  13   3  707.83   45.30
   8 -13  -3  162.98   13.40
   8 -13  -3  205.28   13.70
   8 -13  -3  194.48   12.70
  -8  13   3  170.18   14.00
   7 -13  -3  269.07   17.70
   7 -13  -3  250.97   18.60
   7 -13  -3  298.37   18.70
  -7  13   3  267.57   19.40
   6 -13  -3  376.46   26.30
   6 -13  -3  431.96   26.30
   6 -13  -3  406.06   25.40
  -6  13   3  402.46   27.40
   5 -13  -3  644.54   40.30
   5 -13  -3  689.53   41.20
   5 -13  -3  662.03   41.50
  -5  13   3  646.44   42.50
   4 -13  -3    8.90    2.00
   4 -13  -3   17.40    3.60
  -4  13   3   10.40    3.90
   3 -13  -3   93.59    7.00
  -3  13   3  105.39   10.00
   2 -13  -3  117.79    8.10
   2 -13  -3  118.09    9.50
  -2  13   3  122.09   11.30
   1 -13  -3   39.30    5.10
  -1  13   3   43.30    6.90
   0 -13  -3  328.67   21.70
   0  13   3  306.47   22.80
  -1 -13  -3   87.49    8.30
   1  13   3   85.79    9.30
  -2 -13  -3   13.90    3.60
   2  13   3   15.60    4.50
  -3 -13  -3   17.00    3.70
   3  13   3   13.60    4.00
  -4 -13  -3  161.88   12.50
   4  13   3  146.99   12.20
  -5 -13  -3   17.40    3.80
   5  13   3   21.40    4.60
  -6 -13  -3  104.79   10.70
  15 -14  -3   75.09    7.20
  15 -14  -3   68.69    6.60
  14 -14  -3  133.89   10.30
  14 -14  -3  152.88   11.00
  13 -14  -3   22.40    6.20
  13 -14  -3   41.70    4.70
  13 -14  -3   32.00    5.00
  12 -14  -3   14.80    3.10
  12 -14  -3   24.00    4.50
  12 -14  -3   23.30    3.90
  11 -14  -3   34.70    5.50
  11 -14  -3   44.50    5.80
  11 -14  -3   44.60    5.00
 -11  14   3   38.30    5.00
  10 -14  -3   25.40    4.60
  10 -14  -3   24.50    3.80
  10 -14  -3   14.90    3.70
 -10  14   3   19.30    3.90
   9 -14  -3  392.46   24.60
   9 -14  -3  341.37   25.30
   9 -14  -3  415.16   25.50
  -9  14   3  393.76   26.00
   8 -14  -3  109.19   10.00
   8 -14  -3  133.89   10.20
   8 -14  -3  125.29    9.20
  -8  14   3  122.99   10.80
   7 -14  -3  445.86   27.10
   7 -14  -3  411.96   26.10
   7 -14  -3  382.46   27.10
  -7  14   3  418.06   28.20
   6 -14  -3   25.20    4.30
   6 -14  -3   23.90    3.30
  -6  14   3   23.50    5.20
   5 -14  -3  111.09    9.50
   5 -14  -3  114.69    8.30
  -5  14   3  115.39   10.90
   4 -14  -3  207.08   14.80
   4 -14  -3  201.68   13.20
  -4  14   3  198.18   16.00
   3 -14  -3  158.38   11.80
   3 -14  -3  149.99   10.20
  -3  14   3  145.39   13.10
   2 -14  -3   35.30    3.40
  -2  14   3   38.00    6.60
   1 -14  -3  207.38   14.80
  -1  14   3  208.18   16.40
   0 -14  -3    5.50    2.70
   0  14   3    2.90    5.00
  -1 -14  -3   41.10    5.40
   1  14   3   45.90    6.80
  -2 -14  -3    5.20    2.60
   2  14   3    6.70    3.50
  -3 -14  -3   47.60    5.90
   3  14   3   35.20    6.20
  -4 -14  -3   37.70    5.30
   4  14   3   41.00    6.50
  -5 -14  -3  107.29    9.20
  14 -15  -3    3.20    2.10
  13 -15  -3  226.58   15.40
  13 -15  -3  233.18   16.00
  12 -15  -3  133.99   10.60
  12 -15  -3  133.89   10.00
  11 -15  -3   74.99    7.40
  11 -15  -3   89.29    7.90
  11 -15  -3   84.69    7.10
 -11  15   3   78.99    7.30
  10 -15  -3  101.39    8.70
  10 -15  -3  103.89    7.90
  10 -15  -3   82.59    8.10
 -10  15   3   91.59    8.60
   9 -15  -3  101.09    9.00
   9 -15  -3  107.29    8.50
   9 -15  -3  120.39    9.60
  -9  15   3  107.09   10.00
   8 -15  -3   18.90    5.30
  -8  15   3   21.50    6.20
   7 -15  -3   67.49    5.90
   7 -15  -3   54.99    6.60
  -7  15   3   71.69    8.10
   6 -15  -3  276.87   17.40
   6 -15  -3  257.47   18.60
  -6  15   3  271.77   20.00
   5 -15  -3  163.98   11.20
   5 -15  -3  166.48   12.70
  -5  15   3  169.08   14.10
   4 -15  -3   67.99    5.60
   4 -15  -3   72.09    7.00
  -3  15   3   75.19   12.50
   2 -15  -3   24.30    4.20
  -2  15   3   31.60    6.50
  -1  15   3   57.89    8.00
   0 -15  -3   87.19    7.60
   0  15   3   74.69    8.90
  -1 -15  -3   81.39    7.40
   1  15   3   69.19    8.50
  -2 -15  -3  160.78   11.90
   2  15   3  143.59   12.50
  -3 -15  -3   45.50    5.20
   3  15   3   31.70    5.60
  -4 -15  -3  200.58   14.30
  13 -16  -3   30.60    4.10
  12 -16  -3  113.29    8.70
  11 -16  -3   37.40    4.50
  10 -16  -3   34.30    4.20
 -10  16   3   35.10    5.50
   9 -16  -3   78.89    6.20
   9 -16  -3   56.09    6.80
  -9  16   3   74.59    7.80
   8 -16  -3    6.10    3.20
   8 -16  -3    9.40    2.50
  -8  16   3    9.60    3.60
   7 -16  -3   55.29    6.50
   7 -16  -3   64.29    5.60
  -7  16   3   74.09    8.30
   6 -16  -3   43.20    4.20
   6 -16  -3   40.50    5.20
  -6  16   3   38.70    6.80
   5 -16  -3   22.80    4.10
   5 -16  -3   17.30    2.70
  -5  16   3   26.40    5.80
   4 -16  -3   11.60    2.10
   4 -16  -3   17.50    3.90
  -4  16   3   13.20    4.50
   3 -16  -3   15.00    3.70
  -3  16   3   22.30    5.50
   2 -16  -3   40.30    5.10
  -2  16   3   32.00    5.80
   1 -16  -3    6.70    2.60
  -1  16   3    2.90    3.50
   0 -16  -3   24.70    3.90
   0  16   3   22.30    4.70
   1  16   3   80.59    8.50
   2  16   3    5.60    3.00
  12 -17  -3   18.90    3.10
  11 -17  -3   16.60    3.00
  10 -17  -3   73.59    6.50
 -10  17   3   83.19    7.80
   9 -17  -3   51.99    5.10
  -9  17   3   52.79    6.70
   8 -17  -3    6.90    2.00
  -8  17   3    6.20    3.10
   7 -17  -3   26.20    6.30
   7 -17  -3   30.30    3.60
  -7  17   3   29.20    5.50
   6 -17  -3   14.70    4.30
   6 -17  -3    9.40    2.10
  -6  17   3    9.60    3.90
   5 -17  -3  164.88   12.90
   5 -17  -3  159.18   11.40
  -5  17   3  172.48   14.00
   4 -17  -3   70.19    8.10
  -4  17   3   78.99    8.90
   3 -17  -3  134.09   11.00
  -3  17   3  119.69   11.70
   2 -17  -3   32.60    4.50
  -2  17   3   34.30    6.00
   1 -17  -3   13.20    3.40
  -1  17   3   16.20    5.00
   0 -17  -3  111.09    8.60
   0  17   3  100.39    9.60
   9 -18  -3   -1.40    1.40
  -9  18   3    5.60    3.20
   8 -18  -3   11.10    2.00
  -8  18   3   11.20    3.40
   7 -18  -3   22.50    2.90
  -7  18   3   21.60    4.60
  -6  18   3   58.89    8.40
  -5  18   3   43.90    7.80
  -4  18   3   72.79    8.20
  -2  19  -4   19.00    5.00
   2 -19   4   26.00    4.70
  -3  19  -4   84.19   10.20
   3 -19   4   79.79    8.20
  -4  19  -4   98.39   10.30
   4 -19   4   71.59    8.00
  -5  19  -4   29.50    5.50
   5 -19   4   15.20    3.70
  -6  19  -4   45.60    6.70
   6 -19   4   30.20    5.20
   2  18  -4   61.49    7.80
  -2 -18   4   70.69    6.90
   1  18  -4   86.49    9.90
  -1 -18   4   80.39    8.20
   0  18  -4  101.29   10.40
   0 -18   4  103.19    9.40
  -1  18  -4    8.70    4.70
   1 -18   4   15.80    4.30
  -2  18  -4  197.88   16.10
   2 -18   4  201.18   15.30
  -3  18  -4  283.67   20.40
   3 -18   4  259.87   19.50
  -4  18  -4    7.00    4.50
   4 -18   4   10.70    4.10
  -5  18  -4   34.90    6.20
   5 -18   4   18.60    4.30
  -6  18  -4    8.20    4.00
   6 -18   4    5.10    3.30
  -7  18  -4   39.60    6.40
   7 -18   4   26.50    5.00
  -8  18  -4   39.30    6.60
   8 -18   4   30.50    5.50
  -9  18  -4   28.30    4.90
   9 -18   4   16.80    4.20
   4  17  -4   55.39    7.00
  -4 -17   4   57.59    6.00
   3  17  -4  486.05   31.70
  -3 -17   4  423.86   30.00
  -3 -17   4  520.65   31.10
   2  17  -4  131.79   12.40
  -2 -17   4  145.29   11.50
   1  17  -4   21.80    5.20
  -1 -17   4   26.10    4.90
   0  17  -4  165.48   14.10
   0 -17   4  159.38   13.10
  -1  17  -4   30.50    6.20
   1 -17   4   32.90    5.70
  -2  17  -4  121.39   11.80
   2 -17   4  116.69   10.70
  -3  17  -4   13.00    4.60
   3 -17   4   12.20    4.00
  -4  17  -4   20.10    5.20
   4 -17   4   12.70    3.80
  -5  17  -4   73.99    8.80
   5 -17   4   65.79    8.10
  -6  17  -4   22.50    4.90
   6 -17   4   14.30    4.10
  -7  17  -4  138.39   11.70
   7 -17   4  117.99   11.50
  -8  17  -4  142.09   12.10
   8 -17   4  144.69   12.40
   9 -17   4   68.49    7.80
  10 -17   4   25.00    4.90
  11 -17   4  105.99    9.70
   6  16  -4   30.80    8.40
  -6 -16   4   39.40    5.10
   5  16  -4  157.08   13.60
  -5 -16   4  197.78   14.80
   4  16  -4  195.18   15.70
  -4 -16   4  213.78   15.00
   3  16  -4  116.99   11.60
  -3 -16   4  124.09   10.10
   2  16  -4    5.00    4.40
  -2 -16   4    6.30    2.60
   1  16  -4  461.45   31.60
  -1 -16   4  513.55   31.20
  -1 -16   4  432.86   29.80
   0  16  -4   37.70    6.60
   0 -16   4   43.30    6.40
  -1  16  -4  104.49   12.40
   1 -16   4  114.09   11.70
  -2  16  -4   70.09   10.80
   2 -16   4   54.59    9.30
  -3  16  -4  102.79   11.50
   3 -16   4  102.49   10.40
  -4  16  -4  129.79   15.10
   4 -16   4  153.88   13.40
   5 -16   4  219.18   18.70
   5 -16   4  164.88   14.50
  -6  16  -4    7.70    4.10
   6 -16   4   11.40    4.30
   6 -16   4    9.90    2.90
  -7  16  -4   72.19    7.90
   7 -16   4   51.69    7.70
   7 -16   4   60.59    5.90
  -8  16  -4   14.20    4.10
   8 -16   4   15.00    4.70
  -9  16  -4   14.90    4.10
   9 -16   4    8.70    3.90
   9 -16   4   12.00    2.90
  10 -16   4   17.50    3.00
  10 -16   4   23.30    4.90
  11 -16   4   28.80    5.50
  12 -16   4  144.89   11.80
   7  15  -4   39.30    5.30
   6  15  -4   58.59   10.10
   5  15  -4   43.20    7.00
   4  15  -4   86.49    9.50
   3  15  -4   62.79    8.20
  -3 -15   4   54.59    6.60
   2  15  -4  208.78   18.50
  -2 -15   4  190.98   14.70
   1  15  -4  131.09   11.60
  -1 -15   4  101.19    9.20
   0  15  -4   77.39    9.10
   0 -15   4   82.09    8.30
   0 -15   4   66.69    7.00
  -1  15  -4   73.09    9.10
   1 -15   4   72.09    8.00
  -2  15  -4  786.32   50.79
   2 -15   4  806.92   50.39
  -3  15  -4   53.29    7.50
   3 -15   4   44.80    4.90
   3 -15   4   45.60    6.80
  -4  15  -4   51.19    7.50
   4 -15   4   44.60    6.80
   4 -15   4   42.50    4.90
  -5  15  -4  188.58   14.00
   5 -15   4  162.08   13.60
   5 -15   4  149.29   11.50
  -6  15  -4   86.39    8.90
   6 -15   4   84.29    9.20
   6 -15   4   89.09    7.20
  -7  15  -4   50.19    6.80
   7 -15   4   52.89    8.10
   7 -15   4   43.40    5.10
   8 -15   4  173.78   17.30
   8 -15   4  212.28   15.20
  -9  15  -4   88.89    8.80
   9 -15   4   90.49    9.80
   9 -15   4   89.69    7.40
 -10  15  -4   10.40    3.50
  10 -15   4   14.30    3.10
  10 -15   4   14.60    4.50
  11 -15   4   18.70    3.40
  11 -15   4   19.00    4.80
  12 -15   4    7.10    3.80
  13 -15   4   13.70    4.00
   8  14  -4   54.49    6.20
   7  14  -4   15.80    5.80
  -7 -14   4   12.90    3.70
   6  14  -4    4.10    3.50
  -6 -14   4    3.90    2.70
   5  14  -4  221.78   16.30
  -5 -14   4  197.78   15.50
   4  14  -4   26.00    5.80
  -4 -14   4   23.50    4.60
   3  14  -4   35.60    6.70
   2  14  -4  418.66   28.60
   1  14  -4   93.69    9.60
  -1 -14   4   76.09    7.60
   0  14  -4  618.74   39.40
   0 -14   4  587.04   37.70
  -1  14  -4  277.37   19.50
   1 -14   4  281.97   18.90
   1 -14   4  233.48   17.50
  -2  14  -4  226.38   16.50
   2 -14   4  188.58   13.90
   2 -14   4  226.98   16.00
  -3  14  -4  296.97   20.30
   3 -14   4  257.17   17.90
   3 -14   4  284.77   19.90
  -4  14  -4  217.18   16.40
   4 -14   4  217.78   14.50
   4 -14   4  217.38   16.50
  -5  14  -4  795.52   50.39
   5 -14   4  793.72   48.80
   5 -14   4  819.22   50.79
  -6  14  -4   16.60    4.20
   6 -14   4    8.70    4.10
   6 -14   4   10.90    2.70
  -7  14  -4  337.77   21.90
   7 -14   4  315.67   20.40
   7 -14   4  292.07   22.30
  -8  14  -4  133.19   10.80
   8 -14   4  129.49    9.50
   8 -14   4  116.19   11.50
  -9  14  -4   -0.30    2.60
   9 -14   4    2.10    2.00
   9 -14   4    3.90    4.00
 -10  14  -4  154.78   13.20
  10 -14   4  198.18   12.50
  10 -14   4  186.38   14.70
  11 -14   4   15.70    3.00
  11 -14   4   19.30    5.00
  12 -14   4   42.60    6.50
  12 -14   4   42.70    4.60
  13 -14   4  186.88   14.30
  14 -14   4    5.60    3.00
  -9 -13   4  100.99    9.20
   8  13  -4   62.69    6.70
  -8 -13   4   70.79    7.60
   7  13  -4  209.38   16.00
  -7 -13   4  225.68   16.40
   6  13  -4  111.59   14.40
  -6 -13   4  120.59   12.90
   5  13  -4  491.95   32.50
   4  13  -4   69.39    8.40
  -4 -13   4   63.29    7.20
   3  13  -4  120.09   11.30
  -3 -13   4  122.19   10.20
   2  13  -4  187.68   14.90
   1  13  -4  603.24   39.10
   0  13  -4  373.96   25.60
  -1  13  -4  350.46   23.50
   1 -13   4  339.17   21.30
   1 -13   4  330.17   22.00
  -2  13  -4  335.57   22.10
   2 -13   4  296.97   19.90
   2 -13   4  318.97   21.50
  -3  13  -4  361.76   24.80
   3 -13   4  362.56   23.10
   3 -13   4  382.46   24.80
  -4  13  -4  213.88   15.70
  -4  13  -4  245.28   16.90
   4 -13   4  227.38   15.20
   4 -13   4  245.58   17.00
  -5  13  -4   60.69    6.00
  -5  13  -4   68.79    7.40
   5 -13   4   73.59    6.10
   5 -13   4   74.39    7.90
  -6  13  -4    5.10    1.90
  -6  13  -4    4.80    3.10
   6 -13   4    7.30    2.40
   6 -13   4   12.20    3.80
  -7  13  -4  233.68   16.70
   7 -13   4  230.08   17.50
   7 -13   4  235.68   15.60
  -8  13  -4   57.59    6.90
   8 -13   4   62.69    5.70
   8 -13   4   62.89    7.90
[truncated: 1,604,653 more chars]
